# Supplementary material for: Patchy and widespread distribution of bacterial translation arrest peptides associated with the protein localization machinery
Source: Nat Commun. 2024 Apr 2;15:2711. doi: 10.1038/s41467-024-46993-3 (PMC10987492; doi:10.1038/s41467-024-46993-3)
Supplement: Supplementary file 4 — Supplementary Data 1 [file 41467_2024_46993_MOESM4_ESM.csv]

Genome ids used in uORF searching
database_id_gtdb	gtdb_taxonomy	database_used	refseq_id_221111	genbank_id_221111
RS_GCF_000005825.2	d__Bacteria;p__Firmicutes;c__Bacilli;o__Bacillales_H;f__Bacillaceae_D;g__Bacillus_S;s__Bacillus_S pseudofirmus	refseq	GCF_000005825.2	GCA_000005825.2
RS_GCF_000006685.1	d__Bacteria;p__Chlamydiota;c__Chlamydiia;o__Chlamydiales;f__Chlamydiaceae;g__Chlamydia;s__Chlamydia muridarum	refseq	GCF_000006685.1	GCA_000006685.1
RS_GCF_000006945.2	d__Bacteria;p__Proteobacteria;c__Gammaproteobacteria;o__Enterobacterales;f__Enterobacteriaceae;g__Salmonella;s__Salmonella enterica	refseq	GCF_000006945.2	GCA_000006945.2
RS_GCF_000006985.1	d__Bacteria;p__Bacteroidota;c__Chlorobia;o__Chlorobiales;f__Chlorobiaceae;g__Chlorobaculum;s__Chlorobaculum tepidum	refseq	GCF_000006985.1	GCA_000006985.1
RS_GCF_000007125.1	d__Bacteria;p__Proteobacteria;c__Alphaproteobacteria;o__Rhizobiales_A;f__Rhizobiaceae_A;g__Brucella;s__Brucella melitensis	refseq	GCF_000007125.1	GCA_000007125.1
RS_GCF_000007145.1	d__Bacteria;p__Proteobacteria;c__Gammaproteobacteria;o__Xanthomonadales;f__Xanthomonadaceae;g__Xanthomonas;s__Xanthomonas campestris	refseq	GCF_000007145.1	GCA_000007145.1
RS_GCF_000007205.1	d__Bacteria;p__Chlamydiota;c__Chlamydiia;o__Chlamydiales;f__Chlamydiaceae;g__Chlamydophila;s__Chlamydophila pneumoniae	refseq	GCF_000007205.1	GCA_000007205.1
GB_GCA_000007325.1	d__Bacteria;p__Fusobacteriota;c__Fusobacteriia;o__Fusobacteriales;f__Fusobacteriaceae;g__Fusobacterium;s__Fusobacterium nucleatum	genbank	NA	GCA_000007325.1
RS_GCF_000007365.1	d__Bacteria;p__Proteobacteria;c__Gammaproteobacteria;o__Enterobacterales;f__Enterobacteriaceae;g__Buchnera;s__Buchnera aphidicola_O	refseq	GCF_000007365.1	GCA_000007365.1
RS_GCF_000007485.1	d__Bacteria;p__Actinobacteriota;c__Actinomycetia;o__Actinomycetales;f__Microbacteriaceae;g__Tropheryma;s__Tropheryma whipplei	refseq	GCF_000007485.1	GCA_000007485.1
RS_GCF_000007605.1	d__Bacteria;p__Chlamydiota;c__Chlamydiia;o__Chlamydiales;f__Chlamydiaceae;g__Chlamydophila;s__Chlamydophila caviae	refseq	GCF_000007605.1	GCA_000007605.1
RS_GCF_000007665.1	d__Bacteria;p__Actinobacteriota;c__Actinomycetia;o__Actinomycetales;f__Microbacteriaceae;g__Leifsonia;s__Leifsonia xyli_C	refseq	GCF_000007665.1	GCA_000007665.1
RS_GCF_000007705.1	d__Bacteria;p__Proteobacteria;c__Gammaproteobacteria;o__Burkholderiales;f__Chromobacteriaceae;g__Chromobacterium;s__Chromobacterium violaceum	refseq	GCF_000007705.1	GCA_000007705.1
RS_GCF_000007725.1	d__Bacteria;p__Proteobacteria;c__Gammaproteobacteria;o__Enterobacterales;f__Enterobacteriaceae;g__Buchnera;s__Buchnera aphidicola_H	refseq	GCF_000007725.1	GCA_000007725.1
RS_GCF_000007825.1	d__Bacteria;p__Firmicutes;c__Bacilli;o__Bacillales;f__Bacillaceae_G;g__Bacillus_A;s__Bacillus_A cereus	refseq	GCF_000007825.1	GCA_000007825.1
RS_GCF_000007905.1	d__Bacteria;p__Campylobacterota;c__Campylobacteria;o__Campylobacterales;f__Helicobacteraceae;g__Helicobacter_C;s__Helicobacter_C hepaticus	refseq	GCF_000007905.1	GCA_000007905.1
RS_GCF_000007925.1	d__Bacteria;p__Cyanobacteria;c__Cyanobacteriia;o__PCC-6307;f__Cyanobiaceae;g__Prochlorococcus;s__Prochlorococcus marinus	refseq	GCF_000007925.1	GCA_000007925.1
RS_GCF_000007985.2	d__Bacteria;p__Desulfobacterota_F;c__Desulfuromonadia;o__Geobacterales;f__Geobacteraceae;g__Geobacter;s__Geobacter sulfurreducens	refseq	GCF_000007985.2	GCA_000007985.2
RS_GCF_000008025.1	d__Bacteria;p__Proteobacteria;c__Alphaproteobacteria;o__Rickettsiales;f__Anaplasmataceae;g__Wolbachia;s__Wolbachia pipientis	refseq	GCF_000008025.1	GCA_000008025.1
RS_GCF_000008045.1	d__Bacteria;p__Proteobacteria;c__Alphaproteobacteria;o__Rickettsiales;f__Rickettsiaceae;g__Rickettsia;s__Rickettsia typhi	refseq	GCF_000008045.1	GCA_000008045.1
RS_GCF_000008185.1	d__Bacteria;p__Spirochaetota;c__Spirochaetia;o__Treponematales;f__Treponemataceae;g__Treponema_B;s__Treponema_B denticola	refseq	GCF_000008185.1	GCA_000008185.1
RS_GCF_000008205.1	d__Bacteria;p__Firmicutes;c__Bacilli;o__Mycoplasmatales;f__Metamycoplasmataceae;g__Mesomycoplasma;s__Mesomycoplasma hyopneumoniae	refseq	GCF_000008205.1	GCA_000008205.1
RS_GCF_000008305.1	d__Bacteria;p__Firmicutes;c__Bacilli;o__Mycoplasmatales;f__Mycoplasmataceae;g__Mesoplasma;s__Mesoplasma florum	refseq	GCF_000008305.1	GCA_000008305.1
RS_GCF_000008365.1	d__Bacteria;p__Firmicutes;c__Bacilli;o__Mycoplasmatales;f__Metamycoplasmataceae;g__Mycoplasma_J;s__Mycoplasma_J mobile	refseq	GCF_000008365.1	GCA_000008365.1
RS_GCF_000008385.1	d__Bacteria;p__Proteobacteria;c__Alphaproteobacteria;o__Rickettsiales;f__Anaplasmataceae;g__Wolbachia;s__Wolbachia sp000008385	refseq	GCF_000008385.1	GCA_000008385.1
RS_GCF_000008465.1	d__Bacteria;p__Proteobacteria;c__Gammaproteobacteria;o__Enterobacterales;f__Alteromonadaceae;g__Idiomarina;s__Idiomarina loihiensis	refseq	GCF_000008465.1	GCA_000008465.1
RS_GCF_000008485.1	d__Bacteria;p__Proteobacteria;c__Gammaproteobacteria;o__Legionellales;f__Legionellaceae;g__Legionella;s__Legionella pneumophila	refseq	GCF_000008485.1	GCA_000008485.1
RS_GCF_000008545.1	d__Bacteria;p__Thermotogota;c__Thermotogae;o__Thermotogales;f__Thermotogaceae;g__Thermotoga;s__Thermotoga maritima	refseq	GCF_000008545.1	GCA_000008545.1
RS_GCF_000008565.1	d__Bacteria;p__Deinococcota;c__Deinococci;o__Deinococcales;f__Deinococcaceae;g__Deinococcus;s__Deinococcus radiodurans	refseq	GCF_000008565.1	GCA_000008565.1
RS_GCF_000008625.1	d__Bacteria;p__Aquificota;c__Aquificae;o__Aquificales;f__Aquificaceae;g__Aquifex;s__Aquifex aeolicus	refseq	GCF_000008625.1	GCA_000008625.1
RS_GCF_000008685.2	d__Bacteria;p__Spirochaetota;c__Spirochaetia;o__Borreliales;f__Borreliaceae;g__Borreliella;s__Borreliella burgdorferi	refseq	GCF_000008685.2	GCA_000008685.2
RS_GCF_000008765.1	d__Bacteria;p__Firmicutes_A;c__Clostridia;o__Clostridiales;f__Clostridiaceae;g__Clostridium_S;s__Clostridium_S acetobutylicum	refseq	GCF_000008765.1	GCA_000008765.1
RS_GCF_000008885.1	d__Bacteria;p__Proteobacteria;c__Gammaproteobacteria;o__Enterobacterales;f__Enterobacteriaceae;g__Wigglesworthia;s__Wigglesworthia glossinidia_A	genbank	NA	GCA_000008885.1
RS_GCF_000008985.1	d__Bacteria;p__Proteobacteria;c__Gammaproteobacteria;o__Francisellales;f__Francisellaceae;g__Francisella;s__Francisella tularensis	refseq	GCF_000008985.1	GCA_000008985.1
RS_GCF_000009045.1	d__Bacteria;p__Firmicutes;c__Bacilli;o__Bacillales;f__Bacillaceae;g__Bacillus;s__Bacillus subtilis	refseq	GCF_000009045.1	GCA_000009045.1
RS_GCF_000009265.1	d__Bacteria;p__Proteobacteria;c__Alphaproteobacteria;o__Rhizobiales;f__Rhizobiaceae;g__Rhizobium;s__Rhizobium leguminosarum_L	refseq	GCF_000009265.1	GCA_000009265.1
RS_GCF_000009365.1	d__Bacteria;p__Proteobacteria;c__Gammaproteobacteria;o__Pseudomonadales;f__Alcanivoracaceae;g__Alcanivorax;s__Alcanivorax borkumensis	refseq	GCF_000009365.1	GCA_000009365.1
RS_GCF_000009605.1	d__Bacteria;p__Proteobacteria;c__Gammaproteobacteria;o__Enterobacterales;f__Enterobacteriaceae;g__Buchnera;s__Buchnera aphidicola_I	refseq	GCF_000009605.1	GCA_000009605.1
RS_GCF_000009625.1	d__Bacteria;p__Proteobacteria;c__Alphaproteobacteria;o__Rhizobiales;f__Rhizobiaceae;g__Mesorhizobium;s__Mesorhizobium japonicum	refseq	GCF_000009625.1	GCA_000009625.1
RS_GCF_000009705.1	d__Bacteria;p__Cyanobacteria;c__Cyanobacteriia;o__Cyanobacteriales;f__Nostocaceae;g__Trichormus;s__Trichormus sp000009705	refseq	GCF_000009705.1	GCA_000009705.1
RS_GCF_000009765.2	d__Bacteria;p__Actinobacteriota;c__Actinomycetia;o__Streptomycetales;f__Streptomycetaceae;g__Streptomyces;s__Streptomyces avermitilis	refseq	GCF_000009765.2	GCA_000009765.2
GB_GCA_000009845.1	d__Bacteria;p__Firmicutes;c__Bacilli;o__Acholeplasmatales;f__Acholeplasmataceae;g__Phytoplasma;s__Phytoplasma sp000009845	genbank	NA	GCA_000009845.1
RS_GCF_000009905.1	d__Bacteria;p__Firmicutes_E;c__Symbiobacteriia;o__Symbiobacteriales;f__Symbiobacteriaceae;g__Symbiobacterium;s__Symbiobacterium thermophilum	refseq	GCF_000009905.1	GCA_000009905.1
RS_GCF_000009945.1	d__Bacteria;p__Chlamydiota;c__Chlamydiia;o__Chlamydiales;f__Chlamydiaceae;g__Chlamydophila;s__Chlamydophila felis	refseq	GCF_000009945.1	GCA_000009945.1
RS_GCF_000009985.1	d__Bacteria;p__Proteobacteria;c__Alphaproteobacteria;o__Rhodospirillales;f__Magnetospirillaceae;g__Phaeospirillum;s__Phaeospirillum magneticum	refseq	GCF_000009985.1	GCA_000009985.1
RS_GCF_000010065.1	d__Bacteria;p__Cyanobacteria;c__Cyanobacteriia;o__Synechococcales;f__Synechococcaceae;g__Synechococcus;s__Synechococcus elongatus	refseq	GCF_000010065.1	GCA_000010065.1
RS_GCF_000010085.1	d__Bacteria;p__Proteobacteria;c__Gammaproteobacteria;o__Enterobacterales;f__Enterobacteriaceae;g__Sodalis;s__Sodalis glossinidius	refseq	GCF_000010085.1	GCA_000010085.1
RS_GCF_000010125.1	d__Bacteria;p__Firmicutes;c__Bacilli;o__Staphylococcales;f__Staphylococcaceae;g__Staphylococcus;s__Staphylococcus saprophyticus	refseq	GCF_000010125.1	GCA_000010125.1
RS_GCF_000010165.1	d__Bacteria;p__Firmicutes;c__Bacilli;o__Brevibacillales;f__Brevibacillaceae;g__Brevibacillus;s__Brevibacillus brevis_D	refseq	GCF_000010165.1	GCA_000010165.1
RS_GCF_000010185.1	d__Bacteria;p__Firmicutes_A;c__Clostridia;o__Tissierellales;f__Peptoniphilaceae;g__Finegoldia;s__Finegoldia magna_H	refseq	GCF_000010185.1	GCA_000010185.1
RS_GCF_000010285.1	d__Bacteria;p__Actinobacteriota;c__Actinomycetia;o__Actinomycetales;f__Micrococcaceae;g__Kocuria;s__Kocuria rhizophila_A	refseq	GCF_000010285.1	GCA_000010285.1
RS_GCF_000010305.1	d__Bacteria;p__Gemmatimonadota;c__Gemmatimonadetes;o__Gemmatimonadales;f__Gemmatimonadaceae;g__Gemmatimonas;s__Gemmatimonas aurantiaca	refseq	GCF_000010305.1	GCA_000010305.1
RS_GCF_000010325.1	d__Bacteria;p__Campylobacterota;c__Campylobacteria;o__Campylobacterales;f__Nitratiruptoraceae;g__Nitratiruptor;s__Nitratiruptor sp000010325	refseq	GCF_000010325.1	GCA_000010325.1
RS_GCF_000010345.1	d__Bacteria;p__Campylobacterota;c__Campylobacteria;o__Campylobacterales;f__Sulfurovaceae;g__Sulfurovum;s__Sulfurovum sp000010345	refseq	GCF_000010345.1	GCA_000010345.1
RS_GCF_000010405.1	d__Bacteria;p__Proteobacteria;c__Gammaproteobacteria;o__PS1;f__Thioglobaceae;g__Vesicomyosocius;s__Vesicomyosocius okutanii	refseq	GCF_000010405.1	GCA_000010405.1
RS_GCF_000010425.1	d__Bacteria;p__Actinobacteriota;c__Actinomycetia;o__Actinomycetales;f__Bifidobacteriaceae;g__Bifidobacterium;s__Bifidobacterium adolescentis	refseq	GCF_000010425.1	GCA_000010425.1
RS_GCF_000010505.1	d__Bacteria;p__Bacteroidota;c__Bacteroidia;o__Bacteroidales;f__Porphyromonadaceae;g__Porphyromonas;s__Porphyromonas gingivalis	refseq	GCF_000010505.1	GCA_000010505.1
RS_GCF_000010525.1	d__Bacteria;p__Proteobacteria;c__Alphaproteobacteria;o__Rhizobiales;f__Xanthobacteraceae;g__Azorhizobium;s__Azorhizobium caulinodans	refseq	GCF_000010525.1	GCA_000010525.1
GB_GCA_000010565.1	d__Bacteria;p__Firmicutes_B;c__Desulfotomaculia;o__Desulfotomaculales;f__Pelotomaculaceae;g__Pelotomaculum;s__Pelotomaculum thermopropionicum	genbank	NA	GCA_000010565.1
RS_GCF_000010625.1	d__Bacteria;p__Cyanobacteria;c__Cyanobacteriia;o__Cyanobacteriales;f__Microcystaceae;g__Microcystis;s__Microcystis aeruginosa	refseq	GCF_000010625.1	GCA_000010625.1
RS_GCF_000010645.1	d__Bacteria;p__Bacteroidota;c__Bacteroidia;o__Bacteroidales;f__Azobacteroidaceae;g__Azobacteroides;s__Azobacteroides pseudotrichonymphae_B	genbank	NA	GCA_000010645.1
RS_GCF_000010665.1	d__Bacteria;p__Desulfobacterota;c__Desulfovibrionia;o__Desulfovibrionales;f__Desulfovibrionaceae;g__Solidesulfovibrio;s__Solidesulfovibrio magneticus	refseq	GCF_000010665.1	GCA_000010665.1
RS_GCF_000010725.1	d__Bacteria;p__Proteobacteria;c__Alphaproteobacteria;o__Azospirillales;f__Azospirillaceae;g__Azospirillum;s__Azospirillum lipoferum_B	refseq	GCF_000010725.1	GCA_000010725.1
RS_GCF_000010785.1	d__Bacteria;p__Aquificota;c__Aquificae;o__Aquificales;f__Aquificaceae;g__Hydrogenobacter;s__Hydrogenobacter thermophilus	refseq	GCF_000010785.1	GCA_000010785.1
RS_GCF_000010805.1	d__Bacteria;p__Actinobacteriota;c__Actinomycetia;o__Mycobacteriales;f__Mycobacteriaceae;g__Rhodococcus;s__Rhodococcus opacus_C	refseq	GCF_000010805.1	GCA_000010805.1
RS_GCF_000010985.1	d__Bacteria;p__Deferribacterota;c__Deferribacteres;o__Deferribacterales;f__Deferribacteraceae;g__Deferribacter;s__Deferribacter desulfuricans	refseq	GCF_000010985.1	GCA_000010985.1
RS_GCF_000011065.1	d__Bacteria;p__Bacteroidota;c__Bacteroidia;o__Bacteroidales;f__Bacteroidaceae;g__Bacteroides;s__Bacteroides thetaiotaomicron	refseq	GCF_000011065.1	GCA_000011065.1
RS_GCF_000011225.1	d__Bacteria;p__Firmicutes;c__Bacilli;o__Mycoplasmatales;f__Mycoplasmoidaceae;g__Malacoplasma;s__Malacoplasma penetrans	refseq	GCF_000011225.1	GCA_000011225.1
RS_GCF_000011245.1	d__Bacteria;p__Firmicutes;c__Bacilli;o__Bacillales_D;f__Amphibacillaceae;g__Oceanobacillus;s__Oceanobacillus iheyensis	refseq	GCF_000011245.1	GCA_000011245.1
RS_GCF_000011305.1	d__Bacteria;p__Actinobacteriota;c__Actinomycetia;o__Mycobacteriales;f__Mycobacteriaceae;g__Corynebacterium;s__Corynebacterium efficiens	refseq	GCF_000011305.1	GCA_000011305.1
RS_GCF_000011325.1	d__Bacteria;p__Actinobacteriota;c__Actinomycetia;o__Mycobacteriales;f__Mycobacteriaceae;g__Corynebacterium;s__Corynebacterium glutamicum	refseq	GCF_000011325.1	GCA_000011325.1
RS_GCF_000011345.1	d__Bacteria;p__Cyanobacteria;c__Cyanobacteriia;o__Thermosynechococcales;f__Thermosynechococcaceae;g__Thermosynechococcus;s__Thermosynechococcus elongatus_A	refseq	GCF_000011345.1	GCA_000011345.1
RS_GCF_000011365.1	d__Bacteria;p__Proteobacteria;c__Alphaproteobacteria;o__Rhizobiales;f__Xanthobacteraceae;g__Bradyrhizobium;s__Bradyrhizobium diazoefficiens	refseq	GCF_000011365.1	GCA_000011365.1
RS_GCF_000011385.1	d__Bacteria;p__Cyanobacteria;c__Cyanobacteriia;o__Gloeobacterales;f__Gloeobacteraceae;g__Gloeobacter;s__Gloeobacter violaceus	refseq	GCF_000011385.1	GCA_000011385.1
GB_GCA_000011445.1	d__Bacteria;p__Firmicutes;c__Bacilli;o__Mycoplasmatales;f__Mycoplasmataceae;g__Mycoplasma;s__Mycoplasma mycoides	genbank	NA	GCA_000011445.1
RS_GCF_000011465.1	d__Bacteria;p__Cyanobacteria;c__Cyanobacteriia;o__PCC-6307;f__Cyanobiaceae;g__Prochlorococcus_A;s__Prochlorococcus_A pastoris	refseq	GCF_000011465.1	GCA_000011465.1
RS_GCF_000011485.1	d__Bacteria;p__Cyanobacteria;c__Cyanobacteriia;o__PCC-6307;f__Cyanobiaceae;g__Prochlorococcus_C;s__Prochlorococcus_C marinus_B	refseq	GCF_000011485.1	GCA_000011485.1
RS_GCF_000011565.2	d__Bacteria;p__Chlamydiota;c__Chlamydiia;o__Chlamydiales;f__Parachlamydiaceae;g__Protochlamydia;s__Protochlamydia amoebophila	refseq	GCF_000011565.2	GCA_000011565.2
RS_GCF_000011645.1	d__Bacteria;p__Firmicutes;c__Bacilli;o__Bacillales;f__Bacillaceae;g__Bacillus;s__Bacillus licheniformis	refseq	GCF_000011645.1	GCA_000011645.1
RS_GCF_000011705.1	d__Bacteria;p__Proteobacteria;c__Gammaproteobacteria;o__Burkholderiales;f__Burkholderiaceae;g__Burkholderia;s__Burkholderia mallei	refseq	GCF_000011705.1	GCA_000011705.1
RS_GCF_000011745.1	d__Bacteria;p__Proteobacteria;c__Gammaproteobacteria;o__Enterobacterales;f__Enterobacteriaceae;g__Blochmannia;s__Blochmannia pennsylvanicus_A	refseq	GCF_000011745.1	GCA_000011745.1
RS_GCF_000011805.1	d__Bacteria;p__Proteobacteria;c__Gammaproteobacteria;o__Enterobacterales;f__Vibrionaceae;g__Aliivibrio;s__Aliivibrio fischeri	refseq	GCF_000011805.1	GCA_000011805.1
RS_GCF_000011905.1	d__Bacteria;p__Chloroflexota;c__Dehalococcoidia;o__Dehalococcoidales;f__Dehalococcoidaceae;g__Dehalococcoides;s__Dehalococcoides mccartyi	refseq	GCF_000011905.1	GCA_000011905.1
RS_GCF_000011965.2	d__Bacteria;p__Proteobacteria;c__Alphaproteobacteria;o__Rhodobacterales;f__Rhodobacteraceae;g__Ruegeria_B;s__Ruegeria_B pomeroyi	refseq	GCF_000011965.2	GCA_000011965.2
RS_GCF_000012085.2	d__Bacteria;p__Spirochaetota;c__Spirochaetia;o__Borreliales;f__Borreliaceae;g__Borrelia;s__Borrelia turicatae	refseq	GCF_000012085.2	GCA_000012085.2
RS_GCF_000012125.1	d__Bacteria;p__Chlamydiota;c__Chlamydiia;o__Chlamydiales;f__Chlamydiaceae;g__Chlamydia;s__Chlamydia trachomatis	refseq	GCF_000012125.1	GCA_000012125.1
RS_GCF_000012225.1	d__Bacteria;p__Firmicutes;c__Bacilli;o__Acholeplasmatales;f__Acholeplasmataceae;g__Phytoplasma;s__Phytoplasma sp000012225	refseq	GCF_000012225.1	GCA_000012225.1
RS_GCF_000012305.1	d__Bacteria;p__Proteobacteria;c__Gammaproteobacteria;o__Pseudomonadales;f__Moraxellaceae;g__Psychrobacter;s__Psychrobacter arcticus	refseq	GCF_000012305.1	GCA_000012305.1
RS_GCF_000012325.1	d__Bacteria;p__Proteobacteria;c__Gammaproteobacteria;o__Enterobacterales;f__Alteromonadaceae;g__Colwellia;s__Colwellia psychrerythraea_A	refseq	GCF_000012325.1	GCA_000012325.1
RS_GCF_000012345.1	d__Bacteria;p__Proteobacteria;c__Alphaproteobacteria;o__Pelagibacterales;f__Pelagibacteraceae;g__Pelagibacter;s__Pelagibacter ubique	refseq	GCF_000012345.1	GCA_000012345.1
RS_GCF_000012365.1	d__Bacteria;p__Proteobacteria;c__Gammaproteobacteria;o__Burkholderiales;f__Burkholderiaceae;g__Burkholderia;s__Burkholderia thailandensis	refseq	GCF_000012365.1	GCA_000012365.1
RS_GCF_000012385.1	d__Bacteria;p__Proteobacteria;c__Alphaproteobacteria;o__Rickettsiales;f__Rickettsiaceae;g__Rickettsia;s__Rickettsia bellii	refseq	GCF_000012385.1	GCA_000012385.1
RS_GCF_000012465.1	d__Bacteria;p__Cyanobacteria;c__Cyanobacteriia;o__PCC-6307;f__Cyanobiaceae;g__Prochlorococcus_B;s__Prochlorococcus_B marinus_B	refseq	GCF_000012465.1	GCA_000012465.1
RS_GCF_000012485.1	d__Bacteria;p__Bacteroidota;c__Chlorobia;o__Chlorobiales;f__Chlorobiaceae;g__Chlorobium;s__Chlorobium luteolum	refseq	GCF_000012485.1	GCA_000012485.1
RS_GCF_000012505.1	d__Bacteria;p__Cyanobacteria;c__Cyanobacteriia;o__PCC-6307;f__Cyanobiaceae;g__Synechococcus_E;s__Synechococcus_E sp000012505	refseq	GCF_000012505.1	GCA_000012505.1
RS_GCF_000012565.1	d__Bacteria;p__Proteobacteria;c__Alphaproteobacteria;o__Rickettsiales;f__Anaplasmataceae;g__Ehrlichia;s__Ehrlichia canis	refseq	GCF_000012565.1	GCA_000012565.1
RS_GCF_000012625.1	d__Bacteria;p__Cyanobacteria;c__Cyanobacteriia;o__PCC-6307;f__Cyanobiaceae;g__Synechococcus_E;s__Synechococcus_E sp000012625	refseq	GCF_000012625.1	GCA_000012625.1
RS_GCF_000012645.1	d__Bacteria;p__Cyanobacteria;c__Cyanobacteriia;o__PCC-6307;f__Cyanobiaceae;g__Prochlorococcus_A;s__Prochlorococcus_A marinus_L	refseq	GCF_000012645.1	GCA_000012645.1
RS_GCF_000012725.1	d__Bacteria;p__Proteobacteria;c__Alphaproteobacteria;o__Rhizobiales;f__Xanthobacteraceae;g__Nitrobacter;s__Nitrobacter winogradskyi	refseq	GCF_000012725.1	GCA_000012725.1
RS_GCF_000012745.1	d__Bacteria;p__Proteobacteria;c__Gammaproteobacteria;o__Burkholderiales;f__Thiobacillaceae;g__Thiobacillus;s__Thiobacillus denitrificans_B	refseq	GCF_000012745.1	GCA_000012745.1
RS_GCF_000012765.1	d__Bacteria;p__Firmicutes;c__Bacilli;o__Mycoplasmatales;f__Mycoplasmataceae;g__Mycoplasma;s__Mycoplasma capricolum	refseq	GCF_000012765.1	GCA_000012765.1
RS_GCF_000012805.1	d__Bacteria;p__Proteobacteria;c__Gammaproteobacteria;o__Nitrosococcales;f__Nitrosococcaceae;g__Nitrosococcus;s__Nitrosococcus oceani	refseq	GCF_000012805.1	GCA_000012805.1
RS_GCF_000012825.1	d__Bacteria;p__Bacteroidota;c__Bacteroidia;o__Bacteroidales;f__Bacteroidaceae;g__Phocaeicola;s__Phocaeicola vulgatus	refseq	GCF_000012825.1	GCA_000012825.1
RS_GCF_000012845.1	d__Bacteria;p__Bacteroidota;c__Bacteroidia;o__Bacteroidales;f__Tannerellaceae;g__Parabacteroides;s__Parabacteroides distasonis	refseq	GCF_000012845.1	GCA_000012845.1
RS_GCF_000012865.1	d__Bacteria;p__Firmicutes_B;c__Desulfotomaculia;o__Carboxydothermales;f__Carboxydothermaceae;g__Carboxydothermus;s__Carboxydothermus hydrogenoformans	refseq	GCF_000012865.1	GCA_000012865.1
RS_GCF_000012885.1	d__Bacteria;p__Desulfobacterota_F;c__Desulfuromonadia;o__Desulfuromonadales;f__Syntrophotaleaceae;g__Syntrophotalea;s__Syntrophotalea carbinolica	refseq	GCF_000012885.1	GCA_000012885.1
RS_GCF_000012905.2	d__Bacteria;p__Proteobacteria;c__Alphaproteobacteria;o__Rhodobacterales;f__Rhodobacteraceae;g__Cereibacter_A;s__Cereibacter_A sphaeroides	refseq	GCF_000012905.2	GCA_000012905.2
RS_GCF_000012925.1	d__Bacteria;p__Desulfobacterota_F;c__Desulfuromonadia;o__Geobacterales;f__Geobacteraceae;g__Geobacter;s__Geobacter metallireducens	refseq	GCF_000012925.1	GCA_000012925.1
RS_GCF_000012945.1	d__Bacteria;p__Proteobacteria;c__Gammaproteobacteria;o__Burkholderiales;f__Burkholderiaceae;g__Burkholderia;s__Burkholderia lata	refseq	GCF_000012945.1	GCA_000012945.1
RS_GCF_000012965.1	d__Bacteria;p__Campylobacterota;c__Campylobacteria;o__Campylobacterales;f__Sulfurimonadaceae;g__Sulfurimonas;s__Sulfurimonas denitrificans	refseq	GCF_000012965.1	GCA_000012965.1
RS_GCF_000012985.1	d__Bacteria;p__Proteobacteria;c__Gammaproteobacteria;o__Pseudomonadales;f__Oleiphilaceae;g__Hahella;s__Hahella chejuensis	refseq	GCF_000012985.1	GCA_000012985.1
RS_GCF_000013005.1	d__Bacteria;p__Proteobacteria;c__Alphaproteobacteria;o__Sphingomonadales;f__Sphingomonadaceae;g__Altererythrobacter_D;s__Altererythrobacter_D litoralis_A	refseq	GCF_000013005.1	GCA_000013005.1
RS_GCF_000013025.1	d__Bacteria;p__Proteobacteria;c__Alphaproteobacteria;o__Caulobacterales;f__Hyphomonadaceae;g__Hyphomonas;s__Hyphomonas neptunium	refseq	GCF_000013025.1	GCA_000013025.1
RS_GCF_000013045.1	d__Bacteria;p__Bacteroidota;c__Rhodothermia;o__Rhodothermales;f__Salinibacteraceae;g__Salinibacter;s__Salinibacter ruber	refseq	GCF_000013045.1	GCA_000013045.1
RS_GCF_000013085.1	d__Bacteria;p__Proteobacteria;c__Alphaproteobacteria;o__Rhodospirillales;f__Rhodospirillaceae;g__Rhodospirillum;s__Rhodospirillum rubrum	refseq	GCF_000013085.1	GCA_000013085.1
RS_GCF_000013145.1	d__Bacteria;p__Proteobacteria;c__Alphaproteobacteria;o__Rickettsiales;f__Anaplasmataceae;g__Ehrlichia;s__Ehrlichia chaffeensis	refseq	GCF_000013145.1	GCA_000013145.1
RS_GCF_000013165.1	d__Bacteria;p__Proteobacteria;c__Alphaproteobacteria;o__Rickettsiales;f__Anaplasmataceae;g__Neorickettsia;s__Neorickettsia sennetsu	refseq	GCF_000013165.1	GCA_000013165.1
RS_GCF_000013185.1	d__Bacteria;p__Proteobacteria;c__Gammaproteobacteria;o__Enterobacterales;f__Enterobacteriaceae;g__Baumannia;s__Baumannia cicadellinicola_D	refseq	GCF_000013185.1	GCA_000013185.1
RS_GCF_000013205.1	d__Bacteria;p__Cyanobacteria;c__Cyanobacteriia;o__PCC-7336;f__JA-3-3Ab;g__JA-3-3Ab;s__JA-3-3Ab sp000013205	refseq	GCF_000013205.1	GCA_000013205.1
RS_GCF_000013225.1	d__Bacteria;p__Cyanobacteria;c__Cyanobacteriia;o__PCC-7336;f__JA-3-3Ab;g__JA-3-3Ab;s__JA-3-3Ab sp000013225	refseq	GCF_000013225.1	GCA_000013225.1
RS_GCF_000013285.1	d__Bacteria;p__Firmicutes_A;c__Clostridia;o__Clostridiales;f__Clostridiaceae;g__Clostridium_P;s__Clostridium_P perfringens	refseq	GCF_000013285.1	GCA_000013285.1
RS_GCF_000013325.1	d__Bacteria;p__Proteobacteria;c__Alphaproteobacteria;o__Sphingomonadales;f__Sphingomonadaceae;g__Novosphingobium;s__Novosphingobium aromaticivorans	refseq	GCF_000013325.1	GCA_000013325.1
RS_GCF_000013345.1	d__Bacteria;p__Actinobacteriota;c__Actinomycetia;o__Mycobacteriales;f__Frankiaceae;g__Frankia;s__Frankia casuarinae	refseq	GCF_000013345.1	GCA_000013345.1
RS_GCF_000013365.1	d__Bacteria;p__Proteobacteria;c__Alphaproteobacteria;o__Rhizobiales;f__Xanthobacteraceae;g__Rhodopseudomonas;s__Rhodopseudomonas palustris_J	refseq	GCF_000013365.1	GCA_000013365.1
RS_GCF_000013385.1	d__Bacteria;p__Myxococcota;c__Myxococcia;o__Myxococcales;f__Anaeromyxobacteraceae;g__Anaeromyxobacter;s__Anaeromyxobacter dehalogenans_B	refseq	GCF_000013385.1	GCA_000013385.1
RS_GCF_000013405.1	d__Bacteria;p__Desulfobacterota;c__Syntrophia;o__Syntrophales;f__Syntrophaceae;g__Syntrophus;s__Syntrophus aciditrophicus	refseq	GCF_000013405.1	GCA_000013405.1
RS_GCF_000013565.1	d__Bacteria;p__Proteobacteria;c__Alphaproteobacteria;o__Rhodobacterales;f__Rhodobacteraceae;g__Roseicyclus;s__Roseicyclus sp000013565	refseq	GCF_000013565.1	GCA_000013565.1
RS_GCF_000013605.1	d__Bacteria;p__Proteobacteria;c__Gammaproteobacteria;o__Burkholderiales;f__Burkholderiaceae;g__Rhodoferax;s__Rhodoferax ferrireducens	refseq	GCF_000013605.1	GCA_000013605.1
RS_GCF_000013625.1	d__Bacteria;p__Proteobacteria;c__Gammaproteobacteria;o__Burkholderiales;f__Burkholderiaceae;g__Herminiimonas;s__Herminiimonas sp000013625	refseq	GCF_000013625.1	GCA_000013625.1
RS_GCF_000013645.1	d__Bacteria;p__Proteobacteria;c__Gammaproteobacteria;o__Burkholderiales;f__Burkholderiaceae;g__Paraburkholderia;s__Paraburkholderia xenovorans	refseq	GCF_000013645.1	GCA_000013645.1
RS_GCF_000013665.1	d__Bacteria;p__Proteobacteria;c__Gammaproteobacteria;o__Pseudomonadales;f__Cellvibrionaceae;g__Saccharophagus;s__Saccharophagus degradans	refseq	GCF_000013665.1	GCA_000013665.1
RS_GCF_000013705.1	d__Bacteria;p__Proteobacteria;c__Gammaproteobacteria;o__Burkholderiales;f__Methylophilaceae;g__Methylobacillus;s__Methylobacillus flagellatus	refseq	GCF_000013705.1	GCA_000013705.1
RS_GCF_000013765.1	d__Bacteria;p__Proteobacteria;c__Gammaproteobacteria;o__Enterobacterales;f__Shewanellaceae;g__Shewanella;s__Shewanella denitrificans	refseq	GCF_000013765.1	GCA_000013765.1
RS_GCF_000013865.1	d__Bacteria;p__Proteobacteria;c__Gammaproteobacteria;o__Burkholderiales;f__Burkholderiaceae;g__Polaromonas;s__Polaromonas sp000013865	refseq	GCF_000013865.1	GCA_000013865.1
RS_GCF_000013885.1	d__Bacteria;p__Proteobacteria;c__Alphaproteobacteria;o__Rhizobiales;f__Xanthobacteraceae;g__Nitrobacter;s__Nitrobacter hamburgensis	refseq	GCF_000013885.1	GCA_000013885.1
RS_GCF_000013905.1	d__Bacteria;p__Proteobacteria;c__Gammaproteobacteria;o__Pseudomonadales;f__Moraxellaceae;g__Psychrobacter;s__Psychrobacter cryohalolentis	refseq	GCF_000013905.1	GCA_000013905.1
RS_GCF_000013985.1	d__Bacteria;p__Proteobacteria;c__Alphaproteobacteria;o__Sphingomonadales;f__Sphingomonadaceae;g__Sphingopyxis;s__Sphingopyxis alaskensis	refseq	GCF_000013985.1	GCA_000013985.1
RS_GCF_000014005.1	d__Bacteria;p__Acidobacteriota;c__Acidobacteriae;o__Acidobacteriales;f__Koribacteraceae;g__Koribacter;s__Koribacter versatilis	refseq	GCF_000014005.1	GCA_000014005.1
RS_GCF_000014045.1	d__Bacteria;p__Proteobacteria;c__Alphaproteobacteria;o__Rhodobacterales;f__Rhodobacteraceae;g__Roseobacter;s__Roseobacter denitrificans	refseq	GCF_000014045.1	GCA_000014045.1
RS_GCF_000014065.1	d__Bacteria;p__Proteobacteria;c__Alphaproteobacteria;o__Rhodobacterales;f__Rhodobacteraceae;g__Epibacterium;s__Epibacterium sp000014065	refseq	GCF_000014065.1	GCA_000014065.1
RS_GCF_000014125.1	d__Bacteria;p__Firmicutes_A;c__Clostridia;o__Clostridiales;f__Clostridiaceae;g__Clostridium_H;s__Clostridium_H novyi	refseq	GCF_000014125.1	GCA_000014125.1
RS_GCF_000014145.1	d__Bacteria;p__Bacteroidota;c__Bacteroidia;o__Cytophagales;f__Cytophagaceae;g__Cytophaga;s__Cytophaga hutchinsonii	refseq	GCF_000014145.1	GCA_000014145.1
RS_GCF_000014185.1	d__Bacteria;p__Actinobacteriota;c__Rubrobacteria;o__Rubrobacterales;f__Rubrobacteraceae;g__Rubrobacter_B;s__Rubrobacter_B xylanophilus	refseq	GCF_000014185.1	GCA_000014185.1
RS_GCF_000014285.2	d__Bacteria;p__Proteobacteria;c__Alphaproteobacteria;o__Acetobacterales;f__Acetobacteraceae;g__Granulibacter;s__Granulibacter bethesdensis	refseq	GCF_000014285.2	GCA_000014285.2
RS_GCF_000014345.1	d__Bacteria;p__Proteobacteria;c__Alphaproteobacteria;o__Rickettsiales;f__Rickettsiaceae;g__Rickettsia;s__Rickettsia canadensis	refseq	GCF_000014345.1	GCA_000014345.1
RS_GCF_000014425.1	d__Bacteria;p__Firmicutes;c__Bacilli;o__Lactobacillales;f__Lactobacillaceae;g__Lactobacillus;s__Lactobacillus gasseri	refseq	GCF_000014425.1	GCA_000014425.1
RS_GCF_000014445.1	d__Bacteria;p__Firmicutes;c__Bacilli;o__Lactobacillales;f__Lactobacillaceae;g__Leuconostoc;s__Leuconostoc mesenteroides	refseq	GCF_000014445.1	GCA_000014445.1
RS_GCF_000014565.1	d__Bacteria;p__Actinobacteriota;c__Actinomycetia;o__Mycobacteriales;f__Mycobacteriaceae;g__Rhodococcus;s__Rhodococcus jostii_A	refseq	GCF_000014565.1	GCA_000014565.1
RS_GCF_000014585.1	d__Bacteria;p__Cyanobacteria;c__Cyanobacteriia;o__PCC-6307;f__Cyanobiaceae;g__Synechococcus_C;s__Synechococcus_C sp000014585	refseq	GCF_000014585.1	GCA_000014585.1
RS_GCF_000014725.1	d__Bacteria;p__Firmicutes_B;c__Syntrophomonadia;o__Syntrophomonadales;f__Syntrophomonadaceae;g__Syntrophomonas;s__Syntrophomonas wolfei	refseq	GCF_000014725.1	GCA_000014725.1
RS_GCF_000014745.1	d__Bacteria;p__Proteobacteria;c__Alphaproteobacteria;o__Caulobacterales;f__Maricaulaceae;g__Maricaulis;s__Maricaulis maris_A	refseq	GCF_000014745.1	GCA_000014745.1
RS_GCF_000014785.1	d__Bacteria;p__Proteobacteria;c__Gammaproteobacteria;o__Nitrococcales;f__Halorhodospiraceae;g__Alkalilimnicola;s__Alkalilimnicola ehrlichii	refseq	GCF_000014785.1	GCA_000014785.1
RS_GCF_000014805.1	d__Bacteria;p__Proteobacteria;c__Gammaproteobacteria;o__Enterobacterales;f__Aeromonadaceae;g__Aeromonas;s__Aeromonas hydrophila	refseq	GCF_000014805.1	GCA_000014805.1
RS_GCF_000014865.1	d__Bacteria;p__Proteobacteria;c__Magnetococcia;o__Magnetococcales;f__Magnetococcaceae;g__Magnetococcus;s__Magnetococcus marinus	refseq	GCF_000014865.1	GCA_000014865.1
RS_GCF_000014885.1	d__Bacteria;p__Proteobacteria;c__Gammaproteobacteria;o__Enterobacterales;f__Shewanellaceae;g__Shewanella;s__Shewanella piezotolerans	refseq	GCF_000014885.1	GCA_000014885.1
RS_GCF_000014925.1	d__Bacteria;p__Actinobacteriota;c__Actinomycetia;o__Actinomycetales;f__Micrococcaceae;g__Paenarthrobacter;s__Paenarthrobacter aurescens_A	refseq	GCF_000014925.1	GCA_000014925.1
RS_GCF_000014965.1	d__Bacteria;p__Desulfobacterota;c__Syntrophobacteria;o__Syntrophobacterales;f__Syntrophobacteraceae;g__Syntrophobacter;s__Syntrophobacter fumaroxidans	refseq	GCF_000014965.1	GCA_000014965.1
RS_GCF_000015025.1	d__Bacteria;p__Actinobacteriota;c__Actinomycetia;o__Acidothermales;f__Acidothermaceae;g__Acidothermus;s__Acidothermus cellulolyticus	refseq	GCF_000015025.1	GCA_000015025.1
RS_GCF_000015045.1	d__Bacteria;p__Desulfobacterota_F;c__Desulfuromonadia;o__Geobacterales;f__Pseudopelobacteraceae;g__Pseudopelobacter;s__Pseudopelobacter propionicus	refseq	GCF_000015045.1	GCA_000015045.1
RS_GCF_000015105.1	d__Bacteria;p__Proteobacteria;c__Gammaproteobacteria;o__PS1;f__Thioglobaceae;g__Ruthia;s__Ruthia magnifica	refseq	GCF_000015105.1	GCA_000015105.1
RS_GCF_000015125.1	d__Bacteria;p__Bacteroidota;c__Chlorobia;o__Chlorobiales;f__Chlorobiaceae;g__Chlorobium;s__Chlorobium phaeobacteroides	refseq	GCF_000015125.1	GCA_000015125.1
RS_GCF_000015165.1	d__Bacteria;p__Proteobacteria;c__Alphaproteobacteria;o__Rhizobiales;f__Xanthobacteraceae;g__Bradyrhizobium;s__Bradyrhizobium sp000015165	refseq	GCF_000015165.1	GCA_000015165.1
RS_GCF_000015245.1	d__Bacteria;p__Proteobacteria;c__Gammaproteobacteria;o__Enterobacterales;f__Shewanellaceae;g__Shewanella;s__Shewanella amazonensis	refseq	GCF_000015245.1	GCA_000015245.1
RS_GCF_000015265.1	d__Bacteria;p__Actinobacteriota;c__Actinomycetia;o__Propionibacteriales;f__Nocardioidaceae;g__Nocardioides;s__Nocardioides sp000015265	refseq	GCF_000015265.1	GCA_000015265.1
RS_GCF_000015285.1	d__Bacteria;p__Proteobacteria;c__Gammaproteobacteria;o__Enterobacterales;f__Psychromonadaceae;g__Psychromonas;s__Psychromonas ingrahamii	refseq	GCF_000015285.1	GCA_000015285.1
RS_GCF_000015445.1	d__Bacteria;p__Proteobacteria;c__Alphaproteobacteria;o__Rhizobiales_A;f__Rhizobiaceae_A;g__Bartonella;s__Bartonella bacilliformis	refseq	GCF_000015445.1	GCA_000015445.1
RS_GCF_000015505.1	d__Bacteria;p__Proteobacteria;c__Gammaproteobacteria;o__Burkholderiales;f__Burkholderiaceae;g__Polaromonas;s__Polaromonas naphthalenivorans	refseq	GCF_000015505.1	GCA_000015505.1
RS_GCF_000015565.1	d__Bacteria;p__Proteobacteria;c__Gammaproteobacteria;o__Burkholderiales;f__Burkholderiaceae;g__Verminephrobacter;s__Verminephrobacter eiseniae	refseq	GCF_000015565.1	GCA_000015565.1
RS_GCF_000015585.1	d__Bacteria;p__Proteobacteria;c__Gammaproteobacteria;o__Nitrococcales;f__Halorhodospiraceae;g__Halorhodospira;s__Halorhodospira halophila	refseq	GCF_000015585.1	GCA_000015585.1
RS_GCF_000015645.1	d__Bacteria;p__Cyanobacteria;c__Cyanobacteriia;o__PCC-6307;f__Cyanobiaceae;g__Prochlorococcus_A;s__Prochlorococcus_A marinus_O	refseq	GCF_000015645.1	GCA_000015645.1
RS_GCF_000015665.1	d__Bacteria;p__Cyanobacteria;c__Cyanobacteriia;o__PCC-6307;f__Cyanobiaceae;g__Prochlorococcus_A;s__Prochlorococcus_A marinus_P	refseq	GCF_000015665.1	GCA_000015665.1
RS_GCF_000015725.1	d__Bacteria;p__Proteobacteria;c__Gammaproteobacteria;o__Burkholderiales;f__Burkholderiaceae;g__Methylibium;s__Methylibium petroleiphilum	refseq	GCF_000015725.1	GCA_000015725.1
RS_GCF_000015865.1	d__Bacteria;p__Firmicutes_A;c__Clostridia;o__Acetivibrionales;f__Acetivibrionaceae;g__Hungateiclostridium;s__Hungateiclostridium thermocellum	refseq	GCF_000015865.1	GCA_000015865.1
RS_GCF_000015965.1	d__Bacteria;p__Cyanobacteria;c__Cyanobacteriia;o__PCC-6307;f__Cyanobiaceae;g__Prochlorococcus_A;s__Prochlorococcus_A marinus_E	refseq	GCF_000015965.1	GCA_000015965.1
RS_GCF_000016065.1	d__Bacteria;p__Proteobacteria;c__Gammaproteobacteria;o__Enterobacterales;f__Shewanellaceae;g__Shewanella;s__Shewanella loihica	refseq	GCF_000016065.1	GCA_000016065.1
RS_GCF_000016165.1	d__Bacteria;p__Firmicutes_B;c__Desulfotomaculia;o__Desulfotomaculales;f__Desulfotomaculaceae;g__Desulfotomaculum;s__Desulfotomaculum reducens	refseq	GCF_000016165.1	GCA_000016165.1
RS_GCF_000016345.1	d__Bacteria;p__Proteobacteria;c__Gammaproteobacteria;o__Burkholderiales;f__Burkholderiaceae;g__Polynucleobacter;s__Polynucleobacter asymbioticus	refseq	GCF_000016345.1	GCA_000016345.1
RS_GCF_000016425.1	d__Bacteria;p__Actinobacteriota;c__Actinomycetia;o__Mycobacteriales;f__Micromonosporaceae;g__Micromonospora;s__Micromonospora tropica	refseq	GCF_000016425.1	GCA_000016425.1
RS_GCF_000016505.1	d__Bacteria;p__Firmicutes_A;c__Clostridia;o__Clostridiales;f__Clostridiaceae;g__Clostridium_B;s__Clostridium_B kluyveri	refseq	GCF_000016505.1	GCA_000016505.1
RS_GCF_000016545.1	d__Bacteria;p__Firmicutes_A;c__Thermoanaerobacteria;o__Caldicellulosiruptorales;f__Caldicellulosiruptoraceae;g__Caldicellulosiruptor;s__Caldicellulosiruptor saccharolyticus	refseq	GCF_000016545.1	GCA_000016545.1
RS_GCF_000016645.1	d__Bacteria;p__Bacteroidota;c__Bacteroidia;o__Flavobacteriales;f__Flavobacteriaceae;g__Flavobacterium;s__Flavobacterium johnsoniae	refseq	GCF_000016645.1	GCA_000016645.1
RS_GCF_000016665.1	d__Bacteria;p__Chloroflexota;c__Chloroflexia;o__Chloroflexales;f__Roseiflexaceae;g__Roseiflexus;s__Roseiflexus sp000016665	refseq	GCF_000016665.1	GCA_000016665.1
RS_GCF_000016745.1	d__Bacteria;p__Desulfobacterota_F;c__Desulfuromonadia;o__Geobacterales;f__Geobacteraceae;g__Geotalea;s__Geotalea uraniireducens	refseq	GCF_000016745.1	GCA_000016745.1
RS_GCF_000016765.1	d__Bacteria;p__Proteobacteria;c__Alphaproteobacteria;o__Sphingomonadales;f__Sphingomonadaceae;g__Rhizorhabdus;s__Rhizorhabdus wittichii	genbank	NA	GCA_000016765.1
RS_GCF_000016785.1	d__Bacteria;p__Thermotogota;c__Thermotogae;o__Thermotogales;f__Thermotogaceae;g__Thermotoga;s__Thermotoga petrophila	refseq	GCF_000016785.1	GCA_000016785.1
RS_GCF_000016825.1	d__Bacteria;p__Firmicutes;c__Bacilli;o__Lactobacillales;f__Lactobacillaceae;g__Limosilactobacillus;s__Limosilactobacillus reuteri	refseq	GCF_000016825.1	GCA_000016825.1
RS_GCF_000016905.1	d__Bacteria;p__Thermotogota;c__Thermotogae;o__Thermotogales;f__Fervidobacteriaceae;g__Thermosipho;s__Thermosipho melanesiensis	refseq	GCF_000016905.1	GCA_000016905.1
RS_GCF_000016985.1	d__Bacteria;p__Firmicutes_A;c__Clostridia;o__Peptostreptococcales;f__Natronincolaceae;g__Alkaliphilus_A;s__Alkaliphilus_A metalliredigens	refseq	GCF_000016985.1	GCA_000016985.1
RS_GCF_000017205.1	d__Bacteria;p__Proteobacteria;c__Gammaproteobacteria;o__Pseudomonadales;f__Pseudomonadaceae;g__Pseudomonas;s__Pseudomonas aeruginosa_A	refseq	GCF_000017205.1	GCA_000017205.1
RS_GCF_000017265.1	d__Bacteria;p__Proteobacteria;c__Alphaproteobacteria;o__Caulobacterales;f__Caulobacteraceae;g__Phenylobacterium;s__Phenylobacterium zucineum	refseq	GCF_000017265.1	GCA_000017265.1
RS_GCF_000017305.1	d__Bacteria;p__Actinobacteriota;c__Actinomycetia;o__Actinomycetales;f__Kineococcaceae;g__Kineococcus;s__Kineococcus radiotolerans	refseq	GCF_000017305.1	GCA_000017305.1
RS_GCF_000017405.1	d__Bacteria;p__Proteobacteria;c__Alphaproteobacteria;o__Rhizobiales_A;f__Rhizobiaceae_A;g__Ochrobactrum;s__Ochrobactrum anthropi	refseq	GCF_000017405.1	GCA_000017405.1
RS_GCF_000017425.1	d__Bacteria;p__Firmicutes;c__Bacilli;o__Bacillales;f__Bacillaceae_G;g__Bacillus_A;s__Bacillus_A cytotoxicus	refseq	GCF_000017425.1	GCA_000017425.1
RS_GCF_000017505.1	d__Bacteria;p__Myxococcota;c__Myxococcia;o__Myxococcales;f__Anaeromyxobacteraceae;g__Anaeromyxobacter;s__Anaeromyxobacter sp000017505	refseq	GCF_000017505.1	GCA_000017505.1
RS_GCF_000017545.1	d__Bacteria;p__Thermotogota;c__Thermotogae;o__Thermotogales;f__Fervidobacteriaceae;g__Fervidobacterium;s__Fervidobacterium nodosum	refseq	GCF_000017545.1	GCA_000017545.1
RS_GCF_000017565.1	d__Bacteria;p__Proteobacteria;c__Alphaproteobacteria;o__Parvibaculales;f__Parvibaculaceae;g__Parvibaculum;s__Parvibaculum lavamentivorans	refseq	GCF_000017565.1	GCA_000017565.1
RS_GCF_000017585.1	d__Bacteria;p__Campylobacterota;c__Campylobacteria;o__Campylobacterales;f__Campylobacteraceae;g__Campylobacter_B;s__Campylobacter_B hominis	refseq	GCF_000017585.1	GCA_000017585.1
RS_GCF_000017645.1	d__Bacteria;p__Proteobacteria;c__Alphaproteobacteria;o__Rhizobiales;f__Xanthobacteraceae;g__Xanthobacter;s__Xanthobacter autotrophicus	genbank	NA	GCA_000017645.1
RS_GCF_000017685.1	d__Bacteria;p__Spirochaetota;c__Leptospirae;o__Leptospirales;f__Leptospiraceae;g__Leptospira_A;s__Leptospira_A biflexa	refseq	GCF_000017685.1	GCA_000017685.1
RS_GCF_000017805.1	d__Bacteria;p__Chloroflexota;c__Chloroflexia;o__Chloroflexales;f__Roseiflexaceae;g__Roseiflexus;s__Roseiflexus castenholzii	refseq	GCF_000017805.1	GCA_000017805.1
RS_GCF_000017845.1	d__Bacteria;p__Cyanobacteria;c__Cyanobacteriia;o__Cyanobacteriales;f__Microcystaceae;g__Crocosphaera;s__Crocosphaera subtropica	refseq	GCF_000017845.1	GCA_000017845.1
RS_GCF_000018025.1	d__Bacteria;p__Proteobacteria;c__Gammaproteobacteria;o__Enterobacterales;f__Shewanellaceae;g__Shewanella;s__Shewanella sediminis	refseq	GCF_000018025.1	GCA_000018025.1
RS_GCF_000018065.1	d__Bacteria;p__Cyanobacteria;c__Cyanobacteriia;o__PCC-6307;f__Cyanobiaceae;g__Prochlorococcus_A;s__Prochlorococcus_A marinus_A	refseq	GCF_000018065.1	GCA_000018065.1
RS_GCF_000018105.1	d__Bacteria;p__Cyanobacteria;c__Cyanobacteriia;o__Thermosynechococcales;f__Thermosynechococcaceae;g__Acaryochloris;s__Acaryochloris marina	refseq	GCF_000018105.1	GCA_000018105.1
RS_GCF_000018145.1	d__Bacteria;p__Proteobacteria;c__Alphaproteobacteria;o__Rhodobacterales;f__Rhodobacteraceae;g__Dinoroseobacter;s__Dinoroseobacter shibae	refseq	GCF_000018145.1	GCA_000018145.1
RS_GCF_000018205.1	d__Bacteria;p__Proteobacteria;c__Alphaproteobacteria;o__Rickettsiales;f__Rickettsiaceae;g__Rickettsia;s__Rickettsia akari	refseq	GCF_000018205.1	GCA_000018205.1
RS_GCF_000018285.1	d__Bacteria;p__Proteobacteria;c__Gammaproteobacteria;o__Enterobacterales;f__Shewanellaceae;g__Shewanella;s__Shewanella pealeana	refseq	GCF_000018285.1	GCA_000018285.1
RS_GCF_000018325.1	d__Bacteria;p__Firmicutes_A;c__Clostridia;o__Peptostreptococcales;f__Natronincolaceae;g__Alkaliphilus_B;s__Alkaliphilus_B oremlandii	refseq	GCF_000018325.1	GCA_000018325.1
RS_GCF_000018405.1	d__Bacteria;p__Desulfobacterota;c__Desulfobacteria;o__Desulfobacterales;f__Desulfosudaceae;g__Desulfosudis;s__Desulfosudis oleovorans	refseq	GCF_000018405.1	GCA_000018405.1
RS_GCF_000018425.1	d__Bacteria;p__Firmicutes_B;c__Desulfotomaculia;o__Ammonifexales;f__Desulforudaceae;g__Desulforudis;s__Desulforudis audaxviator	refseq	GCF_000018425.1	GCA_000018425.1
RS_GCF_000018545.1	d__Bacteria;p__Proteobacteria;c__Alphaproteobacteria;o__Rhizobiales;f__Rhizobiaceae;g__Sinorhizobium;s__Sinorhizobium fredii_A	genbank	NA	GCA_000018545.1
GB_GCA_000018565.1	d__Bacteria;p__Chloroflexota;c__Chloroflexia;o__Chloroflexales;f__Herpetosiphonaceae;g__Herpetosiphon;s__Herpetosiphon aurantiacus	genbank	NA	GCA_000018565.1
RS_GCF_000018585.1	d__Bacteria;p__Cyanobacteria;c__Cyanobacteriia;o__PCC-6307;f__Cyanobiaceae;g__Prochlorococcus_D;s__Prochlorococcus_D marinus_B	refseq	GCF_000018585.1	GCA_000018585.1
RS_GCF_000018605.1	d__Bacteria;p__Thermotogota;c__Thermotogae;o__Petrotogales;f__Petrotogaceae;g__Petrotoga;s__Petrotoga mobilis	refseq	GCF_000018605.1	GCA_000018605.1
RS_GCF_000018685.1	d__Bacteria;p__Firmicutes_A;c__Clostridia;o__Lachnospirales;f__Lachnospiraceae;g__Lachnoclostridium;s__Lachnoclostridium phytofermentans	refseq	GCF_000018685.1	GCA_000018685.1
RS_GCF_000018785.1	d__Bacteria;p__Firmicutes;c__Bacilli;o__Acholeplasmatales;f__Acholeplasmataceae;g__Acholeplasma;s__Acholeplasma laidlawii	refseq	GCF_000018785.1	GCA_000018785.1
RS_GCF_000018865.1	d__Bacteria;p__Chloroflexota;c__Chloroflexia;o__Chloroflexales;f__Chloroflexaceae;g__Chloroflexus;s__Chloroflexus aurantiacus	refseq	GCF_000018865.1	GCA_000018865.1
RS_GCF_000018885.1	d__Bacteria;p__Actinobacteriota;c__Actinomycetia;o__Actinomycetales;f__Micrococcaceae;g__Renibacterium;s__Renibacterium salmoninarum	refseq	GCF_000018885.1	GCA_000018885.1
RS_GCF_000018945.1	d__Bacteria;p__Thermotogota;c__Thermotogae;o__Thermotogales;f__Thermotogaceae;g__Thermotoga;s__Thermotoga neapolitana	refseq	GCF_000018945.1	GCA_000018945.1
RS_GCF_000019085.1	d__Bacteria;p__Firmicutes_A;c__Thermoanaerobacteria;o__Thermoanaerobacterales;f__Thermoanaerobacteraceae;g__Thermoanaerobacter;s__Thermoanaerobacter pseudethanolicus	refseq	GCF_000019085.1	GCA_000019085.1
RS_GCF_000019165.1	d__Bacteria;p__Firmicutes_B;c__Desulfitobacteriia;o__Heliobacteriales;f__Heliobacteriaceae;g__Heliobacterium_A;s__Heliobacterium_A modesticaldum	refseq	GCF_000019165.1	GCA_000019165.1
RS_GCF_000019185.1	d__Bacteria;p__Proteobacteria;c__Gammaproteobacteria;o__Enterobacterales;f__Shewanellaceae;g__Shewanella;s__Shewanella halifaxensis	refseq	GCF_000019185.1	GCA_000019185.1
RS_GCF_000019225.1	d__Bacteria;p__Proteobacteria;c__Gammaproteobacteria;o__Pseudomonadales;f__Cellvibrionaceae;g__Cellvibrio;s__Cellvibrio japonicus	refseq	GCF_000019225.1	GCA_000019225.1
RS_GCF_000019345.1	d__Bacteria;p__Firmicutes;c__Bacilli;o__Mycoplasmatales;f__Mycoplasmoidaceae;g__Ureaplasma;s__Ureaplasma parvum	refseq	GCF_000019345.1	GCA_000019345.1
RS_GCF_000019525.1	d__Bacteria;p__Proteobacteria;c__Gammaproteobacteria;o__Enterobacterales;f__Shewanellaceae;g__Shewanella;s__Shewanella woodyi	refseq	GCF_000019525.1	GCA_000019525.1
RS_GCF_000019665.1	d__Bacteria;p__Verrucomicrobiota;c__Verrucomicrobiae;o__Methylacidiphilales;f__Methylacidiphilaceae;g__Methylacidiphilum;s__Methylacidiphilum infernorum	refseq	GCF_000019665.1	GCA_000019665.1
RS_GCF_000019785.1	d__Bacteria;p__Proteobacteria;c__Gammaproteobacteria;o__Burkholderiales;f__Burkholderiaceae;g__Leptothrix;s__Leptothrix cholodnii	refseq	GCF_000019785.1	GCA_000019785.1
RS_GCF_000019845.1	d__Bacteria;p__Proteobacteria;c__Alphaproteobacteria;o__Rhizobiales;f__Beijerinckiaceae;g__Beijerinckia;s__Beijerinckia indica	refseq	GCF_000019845.1	GCA_000019845.1
RS_GCF_000019905.1	d__Bacteria;p__Firmicutes;c__Bacilli;o__Exiguobacterales;f__Exiguobacteraceae;g__Exiguobacterium_A;s__Exiguobacterium_A sibiricum	refseq	GCF_000019905.1	GCA_000019905.1
RS_GCF_000019965.1	d__Bacteria;p__Verrucomicrobiota;c__Verrucomicrobiae;o__Opitutales;f__Opitutaceae;g__Opitutus;s__Opitutus terrae	refseq	GCF_000019965.1	GCA_000019965.1
RS_GCF_000020005.1	d__Bacteria;p__Firmicutes_D;c__Natranaerobiia;o__Natranaerobiales;f__Natranaerobiaceae;g__Natranaerobius;s__Natranaerobius thermophilus	refseq	GCF_000020005.1	GCA_000020005.1
RS_GCF_000020025.1	d__Bacteria;p__Cyanobacteria;c__Cyanobacteriia;o__Cyanobacteriales;f__Nostocaceae;g__Nostoc;s__Nostoc punctiforme	refseq	GCF_000020025.1	GCA_000020025.1
RS_GCF_000020045.1	d__Bacteria;p__Proteobacteria;c__Gammaproteobacteria;o__Burkholderiales;f__Burkholderiaceae;g__Paraburkholderia;s__Paraburkholderia phymatum	refseq	GCF_000020045.1	GCA_000020045.1
RS_GCF_000020125.1	d__Bacteria;p__Proteobacteria;c__Gammaproteobacteria;o__Burkholderiales;f__Burkholderiaceae;g__Paraburkholderia;s__Paraburkholderia phytofirmans	refseq	GCF_000020125.1	GCA_000020125.1
RS_GCF_000020145.1	d__Bacteria;p__Elusimicrobiota;c__Elusimicrobia;o__Elusimicrobiales;f__Elusimicrobiaceae;g__Elusimicrobium;s__Elusimicrobium minutum	refseq	GCF_000020145.1	GCA_000020145.1
RS_GCF_000020165.1	d__Bacteria;p__Firmicutes_A;c__Clostridia;o__Clostridiales;f__Clostridiaceae;g__Clostridium;s__Clostridium botulinum_B	refseq	GCF_000020165.1	GCA_000020165.1
RS_GCF_000020225.1	d__Bacteria;p__Verrucomicrobiota;c__Verrucomicrobiae;o__Verrucomicrobiales;f__Akkermansiaceae;g__Akkermansia;s__Akkermansia muciniphila	refseq	GCF_000020225.1	GCA_000020225.1
RS_GCF_000020365.1	d__Bacteria;p__Desulfobacterota;c__Desulfobacteria;o__Desulfobacterales;f__Desulfobacteraceae;g__Desulfobacterium_B;s__Desulfobacterium_B autotrophicum	refseq	GCF_000020365.1	GCA_000020365.1
RS_GCF_000020385.1	d__Bacteria;p__Desulfobacterota_F;c__Desulfuromonadia;o__Geobacterales;f__Pseudopelobacteraceae;g__Trichlorobacter;s__Trichlorobacter lovleyi	refseq	GCF_000020385.1	GCA_000020385.1
RS_GCF_000020465.1	d__Bacteria;p__Bacteroidota;c__Chlorobia;o__Chlorobiales;f__Chlorobiaceae;g__Chlorobium;s__Chlorobium limicola	refseq	GCF_000020465.1	GCA_000020465.1
RS_GCF_000020485.1	d__Bacteria;p__Firmicutes_F;c__Halanaerobiia;o__Halanaerobiales;f__Halothermotrichaceae;g__Halothermothrix;s__Halothermothrix orenii	refseq	GCF_000020485.1	GCA_000020485.1
RS_GCF_000020505.1	d__Bacteria;p__Bacteroidota;c__Chlorobia;o__Chlorobiales;f__Chlorobiaceae;g__Chlorobaculum;s__Chlorobaculum parvum_A	refseq	GCF_000020505.1	GCA_000020505.1
RS_GCF_000020525.1	d__Bacteria;p__Bacteroidota;c__Chlorobia;o__Chlorobiales;f__Chloroherpetonaceae;g__Chloroherpeton;s__Chloroherpeton thalassium	refseq	GCF_000020525.1	GCA_000020525.1
RS_GCF_000020565.1	d__Bacteria;p__Bacteroidota;c__Bacteroidia;o__Cytophagales;f__Amoebophilaceae;g__Amoebophilus;s__Amoebophilus asiaticus	refseq	GCF_000020565.1	GCA_000020565.1
RS_GCF_000020585.3	d__Bacteria;p__Proteobacteria;c__Gammaproteobacteria;o__Enterobacterales;f__Alteromonadaceae;g__Alteromonas;s__Alteromonas mediterranea	refseq	GCF_000020585.3	GCA_000020585.3
RS_GCF_000020605.1	d__Bacteria;p__Firmicutes_A;c__Clostridia;o__Lachnospirales;f__Lachnospiraceae;g__Agathobacter;s__Agathobacter rectalis	genbank	NA	GCA_000020605.1
RS_GCF_000020625.1	d__Bacteria;p__Bacteroidota;c__Chlorobia;o__Chlorobiales;f__Chlorobiaceae;g__Prosthecochloris;s__Prosthecochloris aestuarii	refseq	GCF_000020625.1	GCA_000020625.1
RS_GCF_000020645.1	d__Bacteria;p__Bacteroidota;c__Chlorobia;o__Chlorobiales;f__Chlorobiaceae;g__Chlorobium;s__Chlorobium phaeoclathratiforme	refseq	GCF_000020645.1	GCA_000020645.1
RS_GCF_000020665.1	d__Bacteria;p__Proteobacteria;c__Gammaproteobacteria;o__Xanthomonadales;f__Xanthomonadaceae;g__Stenotrophomonas;s__Stenotrophomonas maltophilia_L	refseq	GCF_000020665.1	GCA_000020665.1
RS_GCF_000020685.1	d__Bacteria;p__Deinococcota;c__Deinococci;o__Deinococcales;f__Deinococcaceae;g__Deinococcus;s__Deinococcus deserti	refseq	GCF_000020685.1	GCA_000020685.1
RS_GCF_000020725.1	d__Bacteria;p__Desulfobacterota_F;c__Desulfuromonadia;o__Geobacterales;f__Geobacteraceae;g__Geomonas;s__Geomonas bemidjiensis	refseq	GCF_000020725.1	GCA_000020725.1
RS_GCF_000020945.1	d__Bacteria;p__Coprothermobacterota;c__Coprothermobacteria;o__Coprothermobacterales;f__Coprothermobacteraceae;g__Coprothermobacter;s__Coprothermobacter proteolyticus	refseq	GCF_000020945.1	GCA_000020945.1
RS_GCF_000020965.1	d__Bacteria;p__Dictyoglomota;c__Dictyoglomia;o__Dictyoglomales;f__Dictyoglomaceae;g__Dictyoglomus;s__Dictyoglomus thermophilum	refseq	GCF_000020965.1	GCA_000020965.1
RS_GCF_000020985.1	d__Bacteria;p__Nitrospirota;c__Thermodesulfovibrionia;o__Thermodesulfovibrionales;f__Thermodesulfovibrionaceae;g__Thermodesulfovibrio;s__Thermodesulfovibrio yellowstonii	refseq	GCF_000020985.1	GCA_000020985.1
RS_GCF_000021305.1	d__Bacteria;p__Firmicutes;c__Bacilli;o__Bacillales;f__Bacillaceae_G;g__Bacillus_A;s__Bacillus_A thuringiensis_S	refseq	GCF_000021305.1	GCA_000021305.1
RS_GCF_000021325.1	d__Bacteria;p__Proteobacteria;c__Alphaproteobacteria;o__Acetobacterales;f__Acetobacteraceae;g__Gluconacetobacter;s__Gluconacetobacter diazotrophicus	refseq	GCF_000021325.1	GCA_000021325.1
RS_GCF_000021485.1	d__Bacteria;p__Proteobacteria;c__Gammaproteobacteria;o__Acidithiobacillales;f__Acidithiobacillaceae;g__Acidithiobacillus;s__Acidithiobacillus ferrooxidans	refseq	GCF_000021485.1	GCA_000021485.1
RS_GCF_000021545.1	d__Bacteria;p__Aquificota;c__Aquificae;o__Hydrogenothermales;f__Hydrogenothermaceae;g__Sulfurihydrogenibium;s__Sulfurihydrogenibium azorense	refseq	GCF_000021545.1	GCA_000021545.1
RS_GCF_000021565.1	d__Bacteria;p__Aquificota;c__Aquificae;o__Hydrogenothermales;f__Hydrogenothermaceae;g__Persephonella;s__Persephonella marina	refseq	GCF_000021565.1	GCA_000021565.1
RS_GCF_000021645.1	d__Bacteria;p__Dictyoglomota;c__Dictyoglomia;o__Dictyoglomales;f__Dictyoglomaceae;g__Dictyoglomus;s__Dictyoglomus turgidum	refseq	GCF_000021645.1	GCA_000021645.1
RS_GCF_000021685.1	d__Bacteria;p__Chloroflexota;c__Chloroflexia;o__Thermomicrobiales;f__Thermomicrobiaceae;g__Thermomicrobium;s__Thermomicrobium roseum	refseq	GCF_000021685.1	GCA_000021685.1
RS_GCF_000021705.1	d__Bacteria;p__Proteobacteria;c__Gammaproteobacteria;o__Enterobacterales;f__Enterobacteriaceae;g__Hamiltonella;s__Hamiltonella defensa	refseq	GCF_000021705.1	GCA_000021705.1
RS_GCF_000021725.1	d__Bacteria;p__Campylobacterota;c__Campylobacteria;o__Nautiliales;f__Nautiliaceae;g__Nautilia;s__Nautilia profundicola	refseq	GCF_000021725.1	GCA_000021725.1
RS_GCF_000021745.1	d__Bacteria;p__Proteobacteria;c__Alphaproteobacteria;o__Rhizobiales;f__Beijerinckiaceae;g__Methylocella;s__Methylocella silvestris	refseq	GCF_000021745.1	GCA_000021745.1
RS_GCF_000021805.1	d__Bacteria;p__Cyanobacteria;c__Cyanobacteriia;o__Cyanobacteriales;f__Microcystaceae;g__Rippkaea;s__Rippkaea orientalis	refseq	GCF_000021805.1	GCA_000021805.1
RS_GCF_000021825.1	d__Bacteria;p__Cyanobacteria;c__Cyanobacteriia;o__Cyanobacteriales;f__Microcystaceae;g__Gloeothece;s__Gloeothece citriformis	refseq	GCF_000021825.1	GCA_000021825.1
RS_GCF_000021865.1	d__Bacteria;p__Proteobacteria;c__Alphaproteobacteria;o__Rhodobacterales;f__Rhodobacteraceae;g__Rhodobacter;s__Rhodobacter capsulatus_B	refseq	GCF_000021865.1	GCA_000021865.1
RS_GCF_000021925.1	d__Bacteria;p__Firmicutes_B;c__Desulfitobacteriia;o__Desulfitobacteriales;f__Desulfitobacteriaceae;g__Desulfitobacterium;s__Desulfitobacterium hafniense	refseq	GCF_000021925.1	GCA_000021925.1
RS_GCF_000021945.1	d__Bacteria;p__Chloroflexota;c__Chloroflexia;o__Chloroflexales;f__Chloroflexaceae;g__Chloroflexus;s__Chloroflexus aggregans	refseq	GCF_000021945.1	GCA_000021945.1
RS_GCF_000021985.1	d__Bacteria;p__Proteobacteria;c__Gammaproteobacteria;o__Ectothiorhodospirales;f__Ectothiorhodospiraceae;g__Thioalkalivibrio_A;s__Thioalkalivibrio_A sulfidiphilus	refseq	GCF_000021985.1	GCA_000021985.1
RS_GCF_000022025.1	d__Bacteria;p__Actinobacteriota;c__Actinomycetia;o__Actinomycetales;f__Micrococcaceae;g__Pseudarthrobacter;s__Pseudarthrobacter chlorophenolicus	refseq	GCF_000022025.1	GCA_000022025.1
RS_GCF_000022065.1	d__Bacteria;p__Firmicutes_A;c__Clostridia;o__Acetivibrionales;f__Acetivibrionaceae;g__Ruminiclostridium;s__Ruminiclostridium cellulolyticum	refseq	GCF_000022065.1	GCA_000022065.1
RS_GCF_000022085.1	d__Bacteria;p__Proteobacteria;c__Alphaproteobacteria;o__Rhizobiales;f__Beijerinckiaceae;g__Methylobacterium;s__Methylobacterium nodulans	refseq	GCF_000022085.1	GCA_000022085.1
RS_GCF_000022145.1	d__Bacteria;p__Myxococcota;c__Myxococcia;o__Myxococcales;f__Anaeromyxobacteraceae;g__Anaeromyxobacter;s__Anaeromyxobacter dehalogenans	refseq	GCF_000022145.1	GCA_000022145.1
RS_GCF_000022265.1	d__Bacteria;p__Desulfobacterota_F;c__Desulfuromonadia;o__Geobacterales;f__Geobacteraceae;g__Geotalea;s__Geotalea daltonii	refseq	GCF_000022265.1	GCA_000022265.1
RS_GCF_000022325.1	d__Bacteria;p__Firmicutes_A;c__Thermoanaerobacteria;o__Caldicellulosiruptorales;f__Caldicellulosiruptoraceae;g__Caldicellulosiruptor;s__Caldicellulosiruptor bescii	refseq	GCF_000022325.1	GCA_000022325.1
RS_GCF_000022525.1	d__Bacteria;p__Proteobacteria;c__Alphaproteobacteria;o__Rickettsiales;f__Anaplasmataceae;g__Neorickettsia;s__Neorickettsia risticii	refseq	GCF_000022525.1	GCA_000022525.1
RS_GCF_000022565.1	d__Bacteria;p__Acidobacteriota;c__Acidobacteriae;o__Acidobacteriales;f__Acidobacteriaceae;g__Acidobacterium;s__Acidobacterium capsulatum	refseq	GCF_000022565.1	GCA_000022565.1
RS_GCF_000022605.2	d__Bacteria;p__Bacteroidota;c__Bacteroidia;o__Flavobacteriales;f__Blattabacteriaceae;g__Blattabacterium;s__Blattabacterium sp000022605	refseq	GCF_000022605.2	GCA_000022605.2
RS_GCF_000022905.1	d__Bacteria;p__Actinobacteriota;c__Actinomycetia;o__Mycobacteriales;f__Mycobacteriaceae;g__Corynebacterium;s__Corynebacterium aurimucosum	refseq	GCF_000022905.1	GCA_000022905.1
RS_GCF_000023025.1	d__Bacteria;p__Proteobacteria;c__Gammaproteobacteria;o__Pseudomonadales;f__Cellvibrionaceae;g__Teredinibacter;s__Teredinibacter turnerae_B	refseq	GCF_000023025.1	GCA_000023025.1
RS_GCF_000023065.1	d__Bacteria;p__Proteobacteria;c__Gammaproteobacteria;o__Enterobacterales;f__Aeromonadaceae;g__Tolumonas;s__Tolumonas auensis	refseq	GCF_000023065.1	GCA_000023065.1
RS_GCF_000023105.1	d__Bacteria;p__Actinobacteriota;c__Actinomycetia;o__Actinomycetales;f__Beutenbergiaceae;g__Beutenbergia;s__Beutenbergia cavernae	refseq	GCF_000023105.1	GCA_000023105.1
RS_GCF_000023125.1	d__Bacteria;p__Bacteroidota;c__Bacteroidia;o__Cytophagales;f__Spirosomaceae;g__Dyadobacter;s__Dyadobacter fermentans	refseq	GCF_000023125.1	GCA_000023125.1
RS_GCF_000023145.1	d__Bacteria;p__Actinobacteriota;c__Actinomycetia;o__Mycobacteriales;f__Mycobacteriaceae;g__Corynebacterium;s__Corynebacterium kroppenstedtii	refseq	GCF_000023145.1	GCA_000023145.1
RS_GCF_000023185.1	d__Bacteria;p__Proteobacteria;c__Alphaproteobacteria;o__Rhizobiales;f__Rhizobiaceae;g__Rhizobium;s__Rhizobium leguminosarum_J	refseq	GCF_000023185.1	GCA_000023185.1
RS_GCF_000023205.1	d__Bacteria;p__Actinobacteriota;c__Actinomycetia;o__Actinomycetales;f__Micrococcaceae;g__Micrococcus;s__Micrococcus luteus	refseq	GCF_000023205.1	GCA_000023205.1
RS_GCF_000023225.1	d__Bacteria;p__Desulfobacterota;c__Desulfovibrionia;o__Desulfovibrionales;f__Desulfomicrobiaceae;g__Desulfomicrobium;s__Desulfomicrobium baculatum	refseq	GCF_000023225.1	GCA_000023225.1
RS_GCF_000023245.1	d__Bacteria;p__Actinobacteriota;c__Actinomycetia;o__Mycobacteriales;f__Pseudonocardiaceae;g__Actinosynnema;s__Actinosynnema mirum	refseq	GCF_000023245.1	GCA_000023245.1
RS_GCF_000023265.1	d__Bacteria;p__Actinobacteriota;c__Acidimicrobiia;o__Acidimicrobiales;f__Acidimicrobiaceae;g__Acidimicrobium;s__Acidimicrobium ferrooxidans	refseq	GCF_000023265.1	GCA_000023265.1
RS_GCF_000023285.1	d__Bacteria;p__Bacteroidota;c__Bacteroidia;o__Flavobacteriales;f__Flavobacteriaceae;g__Capnocytophaga;s__Capnocytophaga ochracea	refseq	GCF_000023285.1	GCA_000023285.1
RS_GCF_000023325.1	d__Bacteria;p__Thermotogota;c__Thermotogae;o__Petrotogales;f__Kosmotogaceae;g__Kosmotoga;s__Kosmotoga olearia	refseq	GCF_000023325.1	GCA_000023325.1
RS_GCF_000023405.1	d__Bacteria;p__Actinobacteriota;c__Actinomycetia;o__Actinomycetales;f__Dermabacteraceae;g__Brachybacterium;s__Brachybacterium faecium	refseq	GCF_000023405.1	GCA_000023405.1
RS_GCF_000023445.1	d__Bacteria;p__Desulfobacterota;c__Desulfovibrionia;o__Desulfovibrionales;f__Desulfovibrionaceae;g__Maridesulfovibrio;s__Maridesulfovibrio salexigens	refseq	GCF_000023445.1	GCA_000023445.1
RS_GCF_000023465.1	d__Bacteria;p__Bacteroidota;c__Bacteroidia;o__Flavobacteriales;f__Flavobacteriaceae;g__Zunongwangia;s__Zunongwangia profunda	refseq	GCF_000023465.1	GCA_000023465.1
RS_GCF_000023605.1	d__Bacteria;p__Proteobacteria;c__Gammaproteobacteria;o__Enterobacterales;f__Enterobacteriaceae;g__Pectobacterium;s__Pectobacterium aroidearum	refseq	GCF_000023605.1	GCA_000023605.1
RS_GCF_000023705.1	d__Bacteria;p__Proteobacteria;c__Gammaproteobacteria;o__Burkholderiales;f__Methylophilaceae;g__Methylotenera;s__Methylotenera mobilis	refseq	GCF_000023705.1	GCA_000023705.1
RS_GCF_000023725.1	d__Bacteria;p__Bacteroidota;c__Bacteroidia;o__Flavobacteriales;f__Weeksellaceae;g__Kaistella;s__Kaistella sp000023725	genbank	NA	GCA_000023725.1
RS_GCF_000023785.1	d__Bacteria;p__Proteobacteria;c__Alphaproteobacteria;o__Caulobacterales;f__Hyphomonadaceae;g__Hirschia;s__Hirschia baltica	refseq	GCF_000023785.1	GCA_000023785.1
RS_GCF_000023825.1	d__Bacteria;p__Bacteroidota;c__Bacteroidia;o__Sphingobacteriales;f__Sphingobacteriaceae;g__Pedobacter;s__Pedobacter heparinus	refseq	GCF_000023825.1	GCA_000023825.1
RS_GCF_000023845.1	d__Bacteria;p__Actinobacteriota;c__Coriobacteriia;o__Coriobacteriales;f__Eggerthellaceae;g__Cryptobacterium;s__Cryptobacterium curtum	refseq	GCF_000023845.1	GCA_000023845.1
RS_GCF_000023865.1	d__Bacteria;p__Actinobacteriota;c__Actinomycetia;o__Mycobacteriales;f__Pseudonocardiaceae;g__Saccharomonospora;s__Saccharomonospora viridis	refseq	GCF_000023865.1	GCA_000023865.1
RS_GCF_000023885.1	d__Bacteria;p__Actinobacteriota;c__Coriobacteriia;o__Coriobacteriales;f__Eggerthellaceae;g__Slackia;s__Slackia heliotrinireducens	refseq	GCF_000023885.1	GCA_000023885.1
RS_GCF_000023905.1	d__Bacteria;p__Fusobacteriota;c__Fusobacteriia;o__Fusobacteriales;f__Leptotrichiaceae;g__Leptotrichia;s__Leptotrichia buccalis	refseq	GCF_000023905.1	GCA_000023905.1
RS_GCF_000023925.1	d__Bacteria;p__Actinobacteriota;c__Actinomycetia;o__Actinomycetales;f__Dermatophilaceae;g__Kytococcus;s__Kytococcus sedentarius	refseq	GCF_000023925.1	GCA_000023925.1
RS_GCF_000024005.1	d__Bacteria;p__Bacteroidota;c__Bacteroidia;o__Chitinophagales;f__Chitinophagaceae;g__Chitinophaga;s__Chitinophaga pinensis	refseq	GCF_000024005.1	GCA_000024005.1
RS_GCF_000024025.1	d__Bacteria;p__Actinobacteriota;c__Actinomycetia;o__Streptomycetales;f__Catenulisporaceae;g__Catenulispora;s__Catenulispora acidiphila	refseq	GCF_000024025.1	GCA_000024025.1
RS_GCF_000024065.1	d__Bacteria;p__Actinobacteriota;c__Actinomycetia;o__Actinomycetales;f__Cellulomonadaceae;g__Jonesia;s__Jonesia denitrificans	refseq	GCF_000024065.1	GCA_000024065.1
RS_GCF_000024085.1	d__Bacteria;p__Proteobacteria;c__Gammaproteobacteria;o__Enterobacterales;f__Kangiellaceae;g__Kangiella;s__Kangiella koreensis	refseq	GCF_000024085.1	GCA_000024085.1
RS_GCF_000024105.1	d__Bacteria;p__Firmicutes_A;c__Clostridia;o__Tissierellales;f__Peptoniphilaceae;g__Anaerococcus;s__Anaerococcus prevotii	refseq	GCF_000024105.1	GCA_000024105.1
RS_GCF_000024125.1	d__Bacteria;p__Bacteroidota;c__Bacteroidia;o__Flavobacteriales;f__Flavobacteriaceae;g__Robiginitalea;s__Robiginitalea biformata	refseq	GCF_000024125.1	GCA_000024125.1
RS_GCF_000024205.1	d__Bacteria;p__Firmicutes_B;c__Desulfotomaculia;o__Desulfotomaculales;f__Desulfofarciminaceae;g__Desulfofarcimen;s__Desulfofarcimen acetoxidans	refseq	GCF_000024205.1	GCA_000024205.1
RS_GCF_000024225.1	d__Bacteria;p__Actinobacteriota;c__Coriobacteriia;o__Coriobacteriales;f__Atopobiaceae;g__Lancefieldella;s__Lancefieldella parvula	refseq	GCF_000024225.1	GCA_000024225.1
RS_GCF_000024265.1	d__Bacteria;p__Actinobacteriota;c__Coriobacteriia;o__Coriobacteriales;f__Eggerthellaceae;g__Eggerthella;s__Eggerthella lenta	refseq	GCF_000024265.1	GCA_000024265.1
RS_GCF_000024285.1	d__Bacteria;p__Firmicutes;c__Alicyclobacillia;o__Alicyclobacillales;f__Alicyclobacillaceae;g__Alicyclobacillus;s__Alicyclobacillus acidocaldarius	refseq	GCF_000024285.1	GCA_000024285.1
RS_GCF_000024325.1	d__Bacteria;p__Desulfobacterota;c__Desulfovibrionia;o__Desulfovibrionales;f__Desulfohalobiaceae;g__Desulfohalobium;s__Desulfohalobium retbaense	refseq	GCF_000024325.1	GCA_000024325.1
RS_GCF_000024345.1	d__Bacteria;p__Actinobacteriota;c__Actinomycetia;o__Propionibacteriales;f__Kribbellaceae;g__Kribbella;s__Kribbella flavida	refseq	GCF_000024345.1	GCA_000024345.1
RS_GCF_000024365.1	d__Bacteria;p__Actinobacteriota;c__Actinomycetia;o__Mycobacteriales;f__Nakamurellaceae;g__Nakamurella;s__Nakamurella multipartita	refseq	GCF_000024365.1	GCA_000024365.1
RS_GCF_000024385.1	d__Bacteria;p__Actinobacteriota;c__Actinomycetia;o__Streptosporangiales;f__Streptosporangiaceae;g__Thermomonospora;s__Thermomonospora curvata	refseq	GCF_000024385.1	GCA_000024385.1
RS_GCF_000024405.1	d__Bacteria;p__Fusobacteriota;c__Fusobacteriia;o__Fusobacteriales;f__Leptotrichiaceae;g__Sebaldella;s__Sebaldella termitidis	refseq	GCF_000024405.1	GCA_000024405.1
RS_GCF_000024425.1	d__Bacteria;p__Deinococcota;c__Deinococci;o__Deinococcales;f__Thermaceae;g__Meiothermus;s__Meiothermus ruber	refseq	GCF_000024425.1	GCA_000024425.1
RS_GCF_000024465.1	d__Bacteria;p__Proteobacteria;c__Alphaproteobacteria;o__Puniceispirillales;f__Puniceispirillaceae;g__Puniceispirillum;s__Puniceispirillum marinum	refseq	GCF_000024465.1	GCA_000024465.1
RS_GCF_000024505.1	d__Bacteria;p__Proteobacteria;c__Alphaproteobacteria;o__Rickettsiales;f__Anaplasmataceae;g__Anaplasma;s__Anaplasma centrale	refseq	GCF_000024505.1	GCA_000024505.1
GB_GCA_000024525.1	d__Bacteria;p__Bacteroidota;c__Bacteroidia;o__Cytophagales;f__Spirosomaceae;g__Spirosoma;s__Spirosoma linguale	genbank	NA	GCA_000024525.1
RS_GCF_000024545.1	d__Bacteria;p__Actinobacteriota;c__Actinomycetia;o__Mycobacteriales;f__Micromonosporaceae;g__Stackebrandtia;s__Stackebrandtia nassauensis	refseq	GCF_000024545.1	GCA_000024545.1
RS_GCF_000024565.1	d__Bacteria;p__Fusobacteriota;c__Fusobacteriia;o__Fusobacteriales;f__Leptotrichiaceae;g__Streptobacillus;s__Streptobacillus moniliformis	refseq	GCF_000024565.1	GCA_000024565.1
RS_GCF_000024605.1	d__Bacteria;p__Firmicutes_B;c__Desulfotomaculia;o__Ammonifexales;f__Ammonificaceae;g__Ammonifex;s__Ammonifex degensii	refseq	GCF_000024605.1	GCA_000024605.1
RS_GCF_000024725.1	d__Bacteria;p__Proteobacteria;c__Gammaproteobacteria;o__Nitrosococcales;f__Nitrosococcaceae;g__Nitrosococcus;s__Nitrosococcus halophilus	refseq	GCF_000024725.1	GCA_000024725.1
RS_GCF_000024765.1	d__Bacteria;p__Proteobacteria;c__Gammaproteobacteria;o__Halothiobacillales;f__Halothiobacillaceae;g__Halothiobacillus;s__Halothiobacillus neapolitanus	refseq	GCF_000024765.1	GCA_000024765.1
RS_GCF_000024785.1	d__Bacteria;p__Actinobacteriota;c__Actinomycetia;o__Mycobacteriales;f__Mycobacteriaceae;g__Gordonia;s__Gordonia bronchialis	refseq	GCF_000024785.1	GCA_000024785.1
RS_GCF_000024805.1	d__Bacteria;p__Myxococcota;c__Polyangia;o__Haliangiales;f__Haliangiaceae;g__Haliangium;s__Haliangium ochraceum	refseq	GCF_000024805.1	GCA_000024805.1
RS_GCF_000024845.1	d__Bacteria;p__Bacteroidota;c__Rhodothermia;o__Rhodothermales;f__Rhodothermaceae;g__Rhodothermus;s__Rhodothermus marinus	refseq	GCF_000024845.1	GCA_000024845.1
RS_GCF_000024865.1	d__Bacteria;p__Actinobacteriota;c__Actinomycetia;o__Streptosporangiales;f__Streptosporangiaceae;g__Streptosporangium;s__Streptosporangium roseum	refseq	GCF_000024865.1	GCA_000024865.1
RS_GCF_000024885.1	d__Bacteria;p__Campylobacterota;c__Campylobacteria;o__Campylobacterales;f__Sulfurospirillaceae;g__Sulfurospirillum;s__Sulfurospirillum deleyianum	refseq	GCF_000024885.1	GCA_000024885.1
RS_GCF_000024905.1	d__Bacteria;p__Synergistota;c__Synergistia;o__Synergistales;f__Synergistaceae;g__Thermanaerovibrio;s__Thermanaerovibrio acidaminovorans	refseq	GCF_000024905.1	GCA_000024905.1
RS_GCF_000024925.1	d__Bacteria;p__Actinobacteriota;c__Actinomycetia;o__Actinomycetales;f__Cellulomonadaceae;g__Sanguibacter;s__Sanguibacter keddieii	refseq	GCF_000024925.1	GCA_000024925.1
RS_GCF_000024945.1	d__Bacteria;p__Firmicutes_C;c__Negativicutes;o__Veillonellales;f__Veillonellaceae;g__Veillonella;s__Veillonella parvula	refseq	GCF_000024945.1	GCA_000024945.1
RS_GCF_000024965.1	d__Bacteria;p__Actinobacteriota;c__Actinomycetia;o__Actinomycetales;f__Cellulomonadaceae;g__Xylanimonas;s__Xylanimonas cellulosilytica	refseq	GCF_000024965.1	GCA_000024965.1
RS_GCF_000024985.1	d__Bacteria;p__Chloroflexota;c__Chloroflexia;o__Thermomicrobiales;f__Thermomicrobiaceae;g__Sphaerobacter;s__Sphaerobacter thermophilus	refseq	GCF_000024985.1	GCA_000024985.1
RS_GCF_000025005.1	d__Bacteria;p__Chloroflexota;c__Chloroflexia;o__Thermobaculales;f__Thermobaculaceae;g__Thermobaculum;s__Thermobaculum terrenum	refseq	GCF_000025005.1	GCA_000025005.1
RS_GCF_000025125.1	d__Bacteria;p__Cyanobacteria;c__Cyanobacteriia;o__Cyanobacteriales;f__Microcystaceae;g__Atelocyanobacterium;s__Atelocyanobacterium thalassa	refseq	GCF_000025125.1	GCA_000025125.1
RS_GCF_000025185.1	d__Bacteria;p__Planctomycetota;c__Planctomycetes;o__Pirellulales;f__Pirellulaceae;g__Pirellula;s__Pirellula staleyi	refseq	GCF_000025185.1	GCA_000025185.1
RS_GCF_000025205.1	d__Bacteria;p__Actinobacteriota;c__Actinomycetia;o__Actinomycetales;f__Bifidobacteriaceae;g__Bifidobacterium;s__Bifidobacterium vaginale_G	refseq	GCF_000025205.1	GCA_000025205.1
RS_GCF_000025225.2	d__Bacteria;p__Firmicutes_A;c__Clostridia;o__Saccharofermentanales;f__Fastidiosipilaceae;g__Mageeibacillus;s__Mageeibacillus indolicus	refseq	GCF_000025225.2	GCA_000025225.2
RS_GCF_000025265.1	d__Bacteria;p__Actinobacteriota;c__Thermoleophilia;o__Solirubrobacterales;f__Solirubrobacteraceae;g__Conexibacter;s__Conexibacter woesei	refseq	GCF_000025265.1	GCA_000025265.1
RS_GCF_000025305.1	d__Bacteria;p__Firmicutes_C;c__Negativicutes;o__Acidaminococcales;f__Acidaminococcaceae;g__Acidaminococcus;s__Acidaminococcus fermentans	refseq	GCF_000025305.1	GCA_000025305.1
RS_GCF_000025345.1	d__Bacteria;p__Actinobacteriota;c__Actinomycetia;o__Mycobacteriales;f__Geodermatophilaceae;g__Geodermatophilus;s__Geodermatophilus obscurus	refseq	GCF_000025345.1	GCA_000025345.1
RS_GCF_000025485.1	d__Bacteria;p__Proteobacteria;c__Gammaproteobacteria;o__Chromatiales;f__Chromatiaceae;g__Allochromatium;s__Allochromatium vinosum	refseq	GCF_000025485.1	GCA_000025485.1
RS_GCF_000025545.1	d__Bacteria;p__Proteobacteria;c__Gammaproteobacteria;o__Ectothiorhodospirales;f__Thioalkalivibrionaceae;g__Thioalkalivibrio;s__Thioalkalivibrio sp000025545	refseq	GCF_000025545.1	GCA_000025545.1
RS_GCF_000025565.1	d__Bacteria;p__Proteobacteria;c__Gammaproteobacteria;o__Enterobacterales;f__Enterobacteriaceae;g__Enterobacter;s__Enterobacter cloacae	refseq	GCF_000025565.1	GCA_000025565.1
RS_GCF_000025605.1	d__Bacteria;p__Aquificota;c__Aquificae;o__Aquificales;f__Aquificaceae;g__Thermocrinis;s__Thermocrinis albus	refseq	GCF_000025605.1	GCA_000025605.1
RS_GCF_000025705.1	d__Bacteria;p__Proteobacteria;c__Gammaproteobacteria;o__Burkholderiales;f__Gallionellaceae;g__Sideroxydans;s__Sideroxydans lithotrophicus	refseq	GCF_000025705.1	GCA_000025705.1
RS_GCF_000025725.1	d__Bacteria;p__Deferribacterota;c__Deferribacteres;o__Deferribacterales;f__Denitrovibrionaceae;g__Denitrovibrio;s__Denitrovibrio acetiphilus	refseq	GCF_000025725.1	GCA_000025725.1
RS_GCF_000025845.1	d__Bacteria;p__Firmicutes;c__Bacilli;o__Mycoplasmatales;f__Metamycoplasmataceae;g__Mycoplasmopsis_A;s__Mycoplasmopsis_A crocodyli	refseq	GCF_000025845.1	GCA_000025845.1
RS_GCF_000025885.1	d__Bacteria;p__Synergistota;c__Synergistia;o__Synergistales;f__Aminobacteriaceae;g__Aminobacterium;s__Aminobacterium colombiense	refseq	GCF_000025885.1	GCA_000025885.1
RS_GCF_000025905.1	d__Bacteria;p__Verrucomicrobiota;c__Verrucomicrobiae;o__Opitutales;f__DSM-45221;g__Coraliomargarita;s__Coraliomargarita akajimensis	refseq	GCF_000025905.1	GCA_000025905.1
RS_GCF_000025925.1	d__Bacteria;p__Bacteroidota;c__Bacteroidia;o__Bacteroidales;f__Bacteroidaceae;g__Prevotella;s__Prevotella ruminicola	refseq	GCF_000025925.1	GCA_000025925.1
RS_GCF_000025945.1	d__Bacteria;p__Desulfobacterota;c__Desulfobulbia;o__Desulfobulbales;f__Desulfocapsaceae;g__Desulfotalea;s__Desulfotalea psychrophila	refseq	GCF_000025945.1	GCA_000025945.1
RS_GCF_000025965.1	d__Bacteria;p__Proteobacteria;c__Gammaproteobacteria;o__Burkholderiales;f__Rhodocyclaceae;g__Aromatoleum;s__Aromatoleum aromaticum	refseq	GCF_000025965.1	GCA_000025965.1
RS_GCF_000025985.1	d__Bacteria;p__Bacteroidota;c__Bacteroidia;o__Bacteroidales;f__Bacteroidaceae;g__Bacteroides;s__Bacteroides fragilis	refseq	GCF_000025985.1	GCA_000025985.1
RS_GCF_000026005.1	d__Bacteria;p__Proteobacteria;c__Alphaproteobacteria;o__Rickettsiales;f__Anaplasmataceae;g__Ehrlichia;s__Ehrlichia ruminantium	refseq	GCF_000026005.1	GCA_000026005.1
RS_GCF_000026105.1	d__Bacteria;p__Proteobacteria;c__Gammaproteobacteria;o__Pseudomonadales;f__Pseudomonadaceae;g__Pseudomonas_E;s__Pseudomonas_E entomophila	refseq	GCF_000026105.1	GCA_000026105.1
RS_GCF_000026125.1	d__Bacteria;p__Proteobacteria;c__Gammaproteobacteria;o__Burkholderiales;f__Burkholderiaceae;g__Herminiimonas;s__Herminiimonas arsenicoxydans	genbank	NA	GCA_000026125.1
RS_GCF_000026145.1	d__Bacteria;p__Proteobacteria;c__Alphaproteobacteria;o__Rhizobiales;f__Xanthobacteraceae;g__Bradyrhizobium;s__Bradyrhizobium sp000026145	refseq	GCF_000026145.1	GCA_000026145.1
RS_GCF_000026185.1	d__Bacteria;p__Proteobacteria;c__Gammaproteobacteria;o__Enterobacterales;f__Enterobacteriaceae;g__Erwinia;s__Erwinia tasmaniensis	refseq	GCF_000026185.1	GCA_000026185.1
RS_GCF_000026205.1	d__Bacteria;p__Firmicutes;c__Bacilli;o__Acholeplasmatales;f__Acholeplasmataceae;g__Phytoplasma;s__Phytoplasma mali	refseq	GCF_000026205.1	GCA_000026205.1
RS_GCF_000026225.1	d__Bacteria;p__Proteobacteria;c__Gammaproteobacteria;o__Enterobacterales;f__Enterobacteriaceae;g__Escherichia;s__Escherichia fergusonii	refseq	GCF_000026225.1	GCA_000026225.1
RS_GCF_000026325.1	d__Bacteria;p__Proteobacteria;c__Gammaproteobacteria;o__Enterobacterales;f__Enterobacteriaceae;g__Escherichia;s__Escherichia coli_D	refseq	GCF_000026325.1	GCA_000026325.2
RS_GCF_000026765.1	d__Bacteria;p__Firmicutes;c__Bacilli;o__Mycoplasmatales;f__Metamycoplasmataceae;g__Mesomycoplasma;s__Mesomycoplasma conjunctivae	refseq	GCF_000026765.1	GCA_000026765.1
RS_GCF_000026985.1	d__Bacteria;p__Proteobacteria;c__Gammaproteobacteria;o__Enterobacterales;f__Enterobacteriaceae;g__Erwinia;s__Erwinia pyrifoliae	refseq	GCF_000026985.1	GCA_000026985.1
RS_GCF_000027065.2	d__Bacteria;p__Proteobacteria;c__Gammaproteobacteria;o__Enterobacterales;f__Enterobacteriaceae;g__Cronobacter;s__Cronobacter turicensis	genbank	NA	GCA_000027065.2
RS_GCF_000027145.1	d__Bacteria;p__Firmicutes;c__Bacilli;o__Lactobacillales;f__Listeriaceae;g__Listeria;s__Listeria seeligeri	refseq	GCF_000027145.1	GCA_000027145.1
RS_GCF_000027165.1	d__Bacteria;p__Firmicutes;c__Bacilli;o__Lactobacillales;f__Streptococcaceae;g__Streptococcus;s__Streptococcus mitis_AR	refseq	GCF_000027165.1	GCA_000027165.1
RS_GCF_000027225.1	d__Bacteria;p__Proteobacteria;c__Gammaproteobacteria;o__Enterobacterales;f__Enterobacteriaceae;g__Xenorhabdus;s__Xenorhabdus bovienii_C	refseq	GCF_000027225.1	GCA_000027225.1
RS_GCF_000027325.1	d__Bacteria;p__Firmicutes;c__Bacilli;o__Mycoplasmatales;f__Mycoplasmoidaceae;g__Mycoplasmoides;s__Mycoplasmoides genitalium	refseq	GCF_000027325.1	GCA_000027325.1
RS_GCF_000043285.1	d__Bacteria;p__Proteobacteria;c__Gammaproteobacteria;o__Enterobacterales;f__Enterobacteriaceae;g__Blochmannia;s__Blochmannia floridanus	genbank	NA	GCA_000043285.1
RS_GCF_000046705.1	d__Bacteria;p__Proteobacteria;c__Alphaproteobacteria;o__Rhizobiales_A;f__Rhizobiaceae_A;g__Bartonella;s__Bartonella henselae	refseq	GCF_000046705.1	GCA_000046705.1
RS_GCF_000055945.1	d__Bacteria;p__Desulfobacterota;c__Desulfovibrionia;o__Desulfovibrionales;f__Desulfovibrionaceae;g__Lawsonia;s__Lawsonia intracellularis	refseq	GCF_000055945.1	GCA_000055945.1
RS_GCF_000058485.1	d__Bacteria;p__Actinobacteriota;c__Actinomycetia;o__Mycobacteriales;f__Frankiaceae;g__Frankia;s__Frankia alni	refseq	GCF_000058485.1	GCA_000058485.1
RS_GCF_000060285.1	d__Bacteria;p__Firmicutes;c__Bacilli;o__Lactobacillales;f__Listeriaceae;g__Listeria;s__Listeria welshimeri	refseq	GCF_000060285.1	GCA_000060285.1
RS_GCF_000060345.1	d__Bacteria;p__Bacteroidota;c__Bacteroidia;o__Flavobacteriales;f__Flavobacteriaceae;g__Gramella;s__Gramella forsetii	refseq	GCF_000060345.1	GCA_000060345.1
RS_GCF_000062885.1	d__Bacteria;p__Actinobacteriota;c__Actinomycetia;o__Mycobacteriales;f__Pseudonocardiaceae;g__Saccharopolyspora;s__Saccharopolyspora erythraea	refseq	GCF_000062885.1	GCA_000062885.1
RS_GCF_000063505.1	d__Bacteria;p__Cyanobacteria;c__Cyanobacteriia;o__PCC-6307;f__Cyanobiaceae;g__Synechococcus_C;s__Synechococcus_C sp000063505	genbank	NA	GCA_000063505.1
RS_GCF_000063525.1	d__Bacteria;p__Cyanobacteria;c__Cyanobacteriia;o__PCC-6307;f__Cyanobiaceae;g__RCC307;s__RCC307 sp000063525	genbank	NA	GCA_000063525.1
RS_GCF_000063545.1	d__Bacteria;p__Proteobacteria;c__Alphaproteobacteria;o__Rickettsiales;f__Rickettsiaceae;g__Orientia;s__Orientia tsutsugamushi_B	refseq	GCF_000063545.1	GCA_000063545.1
RS_GCF_000063605.1	d__Bacteria;p__Firmicutes;c__Bacilli;o__Mycoplasmatales;f__Metamycoplasmataceae;g__Mycoplasmopsis;s__Mycoplasmopsis agalactiae	refseq	GCF_000063605.1	GCA_000063605.1
RS_GCF_000067165.1	d__Bacteria;p__Myxococcota;c__Polyangia;o__Polyangiales;f__Polyangiaceae;g__Sorangium;s__Sorangium cellulosum_B	refseq	GCF_000067165.1	GCA_000067165.1
RS_GCF_000067205.1	d__Bacteria;p__Proteobacteria;c__Gammaproteobacteria;o__Burkholderiales;f__Burkholderiaceae;g__Bordetella_A;s__Bordetella_A petrii	refseq	GCF_000067205.1	GCA_000067205.1
RS_GCF_000069185.1	d__Bacteria;p__Actinobacteriota;c__Actinomycetia;o__Mycobacteriales;f__Mycobacteriaceae;g__Mycobacterium;s__Mycobacterium abscessus	refseq	GCF_000069185.1	GCA_000069185.1
RS_GCF_000069225.1	d__Bacteria;p__Actinobacteriota;c__Actinomycetia;o__Actinomycetales;f__Microbacteriaceae;g__Clavibacter;s__Clavibacter sepedonicus	refseq	GCF_000069225.1	GCA_000069225.1
RS_GCF_000069785.1	d__Bacteria;p__Proteobacteria;c__Gammaproteobacteria;o__Burkholderiales;f__Burkholderiaceae;g__Cupriavidus;s__Cupriavidus taiwanensis	refseq	GCF_000069785.1	GCA_000069785.1
RS_GCF_000069925.1	d__Bacteria;p__Firmicutes;c__Bacilli;o__Acholeplasmatales;f__Acholeplasmataceae;g__Phytoplasma;s__Phytoplasma australiense	genbank	NA	GCA_000069925.1
RS_GCF_000069945.1	d__Bacteria;p__Actinobacteriota;c__Actinomycetia;o__Mycobacteriales;f__Mycobacteriaceae;g__Corynebacterium;s__Corynebacterium urealyticum	refseq	GCF_000069945.1	GCA_000069945.1
RS_GCF_000085865.1	d__Bacteria;p__Firmicutes;c__Bacilli;o__Mycoplasmatales;f__Metamycoplasmataceae;g__Metamycoplasma;s__Metamycoplasma hominis	refseq	GCF_000085865.1	GCA_000085865.1
RS_GCF_000090965.1	d__Bacteria;p__Proteobacteria;c__Gammaproteobacteria;o__Enterobacterales;f__Enterobacteriaceae;g__Buchnera;s__Buchnera aphidicola_F	refseq	GCF_000090965.1	GCA_000090965.1
GB_GCA_000091165.1	d__Bacteria;p__Methylomirabilota;c__Methylomirabilia;o__Methylomirabilales;f__Methylomirabilaceae;g__Methylomirabilis;s__Methylomirabilis oxyfera	genbank	NA	GCA_000091165.1
RS_GCF_000091305.1	d__Bacteria;p__Actinobacteriota;c__Actinomycetia;o__Streptomycetales;f__Streptomycetaceae;g__Streptomyces;s__Streptomyces scabiei	refseq	GCF_000091305.1	GCA_000091305.1
RS_GCF_000091325.1	d__Bacteria;p__Proteobacteria;c__Gammaproteobacteria;o__Enterobacterales;f__Shewanellaceae;g__Shewanella;s__Shewanella violacea	refseq	GCF_000091325.1	GCA_000091325.1
RS_GCF_000091545.1	d__Bacteria;p__Deinococcota;c__Deinococci;o__Deinococcales;f__Thermaceae;g__Thermus;s__Thermus thermophilus	refseq	GCF_000091545.1	GCA_000091545.1
RS_GCF_000092025.1	d__Bacteria;p__Proteobacteria;c__Alphaproteobacteria;o__Rhizobiales;f__Rhizobiaceae;g__Agrobacterium;s__Agrobacterium fabrum	refseq	GCF_000092025.1	GCA_000092025.1
RS_GCF_000092045.1	d__Bacteria;p__Proteobacteria;c__Alphaproteobacteria;o__Rhizobiales;f__Rhizobiaceae;g__Rhizobium;s__Rhizobium etli	refseq	GCF_000092045.1	GCA_000092045.1
RS_GCF_000092105.1	d__Bacteria;p__Planctomycetota;c__Planctomycetes;o__Planctomycetales;f__Planctomycetaceae;g__Planctopirus;s__Planctopirus limnophila	refseq	GCF_000092105.1	GCA_000092105.1
RS_GCF_000092125.1	d__Bacteria;p__Deinococcota;c__Deinococci;o__Deinococcales;f__Thermaceae;g__Meiothermus_B;s__Meiothermus_B silvanus	refseq	GCF_000092125.1	GCA_000092125.1
RS_GCF_000092205.1	d__Bacteria;p__Desulfobacterota;c__Desulfobulbia;o__Desulfobulbales;f__Desulfurivibrionaceae;g__Desulfurivibrio;s__Desulfurivibrio alkaliphilus	refseq	GCF_000092205.1	GCA_000092205.1
RS_GCF_000092225.1	d__Bacteria;p__Actinobacteriota;c__Actinomycetia;o__Mycobacteriales;f__Mycobacteriaceae;g__Tsukamurella;s__Tsukamurella paurometabola	refseq	GCF_000092225.1	GCA_000092225.1
RS_GCF_000092245.1	d__Bacteria;p__Campylobacterota;c__Campylobacteria;o__Campylobacterales;f__Arcobacteraceae;g__Arcobacter;s__Arcobacter nitrofigilis	refseq	GCF_000092245.1	GCA_000092245.1
RS_GCF_000092285.1	d__Bacteria;p__Proteobacteria;c__Alphaproteobacteria;o__Caulobacterales;f__Caulobacteraceae;g__Caulobacter;s__Caulobacter segnis	refseq	GCF_000092285.1	GCA_000092285.1
RS_GCF_000092365.1	d__Bacteria;p__Actinobacteriota;c__Actinomycetia;o__Actinomycetales;f__Actinomycetaceae;g__Arcanobacterium;s__Arcanobacterium haemolyticum	refseq	GCF_000092365.1	GCA_000092365.1
RS_GCF_000092405.1	d__Bacteria;p__Firmicutes_B;c__Syntrophomonadia;o__Syntrophomonadales;f__Syntrophothermaceae;g__Syntrophothermus;s__Syntrophothermus lipocalidus	refseq	GCF_000092405.1	GCA_000092405.1
RS_GCF_000092425.1	d__Bacteria;p__Deinococcota;c__Deinococci;o__Deinococcales;f__Trueperaceae;g__Truepera;s__Truepera radiovictrix	refseq	GCF_000092425.1	GCA_000092425.1
RS_GCF_000092505.1	d__Bacteria;p__Firmicutes;c__Bacilli;o__Lactobacillales;f__Lactobacillaceae;g__Leuconostoc;s__Leuconostoc kimchii	refseq	GCF_000092505.1	GCA_000092505.1
RS_GCF_000092645.1	d__Bacteria;p__Actinobacteriota;c__Actinomycetia;o__Streptosporangiales;f__Streptosporangiaceae;g__Thermobispora;s__Thermobispora bispora	refseq	GCF_000092645.1	GCA_000092645.1
RS_GCF_000092785.1	d__Bacteria;p__Chlamydiota;c__Chlamydiia;o__Chlamydiales;f__Waddliaceae;g__Waddlia;s__Waddlia chondrophila	refseq	GCF_000092785.1	GCA_000092785.1
RS_GCF_000092825.1	d__Bacteria;p__Actinobacteriota;c__Actinomycetia;o__Mycobacteriales;f__Mycobacteriaceae;g__Segniliparus;s__Segniliparus rotundus	refseq	GCF_000092825.1	GCA_000092825.1
RS_GCF_000092845.1	d__Bacteria;p__Spirochaetota;c__Brachyspirae;o__Brachyspirales;f__Brachyspiraceae;g__Brachyspira;s__Brachyspira murdochii	refseq	GCF_000092845.1	GCA_000092845.1
RS_GCF_000092865.1	d__Bacteria;p__Actinobacteriota;c__Actinomycetia;o__Actinomycetales;f__Cellulomonadaceae;g__Cellulomonas;s__Cellulomonas flavigena	refseq	GCF_000092865.1	GCA_000092865.1
RS_GCF_000092885.1	d__Bacteria;p__Proteobacteria;c__Gammaproteobacteria;o__Burkholderiales;f__Burkholderiaceae;g__Paraburkholderia;s__Paraburkholderia sp000092885	refseq	GCF_000092885.1	GCA_000092885.1
RS_GCF_000092905.1	d__Bacteria;p__Firmicutes;c__Alicyclobacillia;o__Kyrpidiales;f__Kyrpidiaceae;g__Kyrpidia;s__Kyrpidia tusciae	refseq	GCF_000092905.1	GCA_000092905.1
RS_GCF_000092925.1	d__Bacteria;p__Proteobacteria;c__Alphaproteobacteria;o__Rhizobiales;f__Xanthobacteraceae;g__Starkeya;s__Starkeya novella	refseq	GCF_000092925.1	GCA_000092925.1
RS_GCF_000092985.1	d__Bacteria;p__Actinobacteriota;c__Actinomycetia;o__Streptosporangiales;f__Streptosporangiaceae;g__Nocardiopsis;s__Nocardiopsis dassonvillei	refseq	GCF_000092985.1	GCA_000092985.1
RS_GCF_000093025.1	d__Bacteria;p__Proteobacteria;c__Gammaproteobacteria;o__Burkholderiales;f__Methylophilaceae;g__Methylotenera;s__Methylotenera versatilis	refseq	GCF_000093025.1	GCA_000093025.1
RS_GCF_000093085.1	d__Bacteria;p__Firmicutes;c__Bacilli;o__Bacillales_H;f__Salisediminibacteriaceae;g__Salisediminibacterium;s__Salisediminibacterium selenitireducens	refseq	GCF_000093085.1	GCA_000093085.1
RS_GCF_000143085.1	d__Bacteria;p__Proteobacteria;c__Gammaproteobacteria;o__Nitrosococcales;f__Nitrosococcaceae;g__Nitrosococcus;s__Nitrosococcus watsonii	refseq	GCF_000143085.1	GCA_000143085.1
RS_GCF_000143145.1	d__Bacteria;p__Proteobacteria;c__Alphaproteobacteria;o__Rhizobiales;f__Hyphomicrobiaceae;g__Hyphomicrobium;s__Hyphomicrobium denitrificans	refseq	GCF_000143145.1	GCA_000143145.1
RS_GCF_000143165.1	d__Bacteria;p__Chloroflexota;c__Dehalococcoidia;o__Dehalococcoidales;f__Dehalococcoidaceae;g__Dehalogenimonas;s__Dehalogenimonas lykanthroporepellens	genbank	NA	GCA_000143165.1
RS_GCF_000143625.1	d__Bacteria;p__Proteobacteria;c__Gammaproteobacteria;o__Enterobacterales;f__Enterobacteriaceae;g__Regiella;s__Regiella insecticola	refseq	GCF_000143625.1	GCA_000143625.1
RS_GCF_000143685.1	d__Bacteria;p__Firmicutes_A;c__Clostridia;o__Clostridiales;f__Clostridiaceae;g__Clostridium_B;s__Clostridium_B ljungdahlii	refseq	GCF_000143685.1	GCA_000143685.1
RS_GCF_000143765.1	d__Bacteria;p__Bacteroidota;c__Bacteroidia;o__Sphingobacteriales;f__Sphingobacteriaceae;g__Sphingobacterium;s__Sphingobacterium spiritivorum	refseq	GCF_000143765.1	GCA_000143765.1
RS_GCF_000143825.1	d__Bacteria;p__Actinobacteriota;c__Actinomycetia;o__Mycobacteriales;f__Mycobacteriaceae;g__Corynebacterium;s__Corynebacterium genitalium_A	refseq	GCF_000143825.1	GCA_000143825.1
RS_GCF_000143845.1	d__Bacteria;p__Actinobacteriota;c__Coriobacteriia;o__Coriobacteriales;f__Atopobiaceae;g__Olsenella;s__Olsenella uli	refseq	GCF_000143845.1	GCA_000143845.1
RS_GCF_000143885.2	d__Bacteria;p__Actinobacteriota;c__Actinomycetia;o__Mycobacteriales;f__Mycobacteriaceae;g__Gordonia;s__Gordonia sp000143885	refseq	GCF_000143885.2	GCA_000143885.2
RS_GCF_000143965.1	d__Bacteria;p__Desulfobacterota;c__Desulfarculia;o__Desulfarculales;f__Desulfarculaceae;g__Desulfarculus;s__Desulfarculus baarsii	refseq	GCF_000143965.1	GCA_000143965.1
RS_GCF_000143985.1	d__Bacteria;p__Spirochaetota;c__Spirochaetia;o__DSM-16054;f__Sediminispirochaetaceae;g__Sediminispirochaeta;s__Sediminispirochaeta smaragdinae	refseq	GCF_000143985.1	GCA_000143985.1
RS_GCF_000144405.1	d__Bacteria;p__Bacteroidota;c__Bacteroidia;o__Bacteroidales;f__Bacteroidaceae;g__Prevotella;s__Prevotella melaninogenica	refseq	GCF_000144405.1	GCA_000144405.1
RS_GCF_000144605.1	d__Bacteria;p__Proteobacteria;c__Alphaproteobacteria;o__Caulobacterales;f__Caulobacteraceae;g__Brevundimonas;s__Brevundimonas subvibrioides	refseq	GCF_000144605.1	GCA_000144605.1
RS_GCF_000144625.1	d__Bacteria;p__Firmicutes_A;c__Clostridia;o__Lachnospirales;f__Lachnospiraceae;g__Lacrimispora;s__Lacrimispora saccharolytica	refseq	GCF_000144625.1	GCA_000144625.1
RS_GCF_000144645.1	d__Bacteria;p__Firmicutes_A;c__Thermosediminibacteria;o__Thermosediminibacterales;f__Thermosediminibacteraceae;g__Thermosediminibacter;s__Thermosediminibacter oceani	refseq	GCF_000144645.1	GCA_000144645.1
RS_GCF_000144695.1	d__Bacteria;p__Firmicutes_F;c__Halanaerobiia;o__Halobacteroidales;f__Acetohalobiaceae;g__Acetohalobium;s__Acetohalobium arabaticum	refseq	GCF_000144695.1	GCA_000144695.1
RS_GCF_000145035.1	d__Bacteria;p__Firmicutes_A;c__Clostridia;o__Lachnospirales;f__Lachnospiraceae;g__Butyrivibrio;s__Butyrivibrio proteoclasticus	refseq	GCF_000145035.1	GCA_000145035.1
RS_GCF_000145215.1	d__Bacteria;p__Firmicutes_A;c__Thermoanaerobacteria;o__Caldicellulosiruptorales;f__Caldicellulosiruptoraceae;g__Caldicellulosiruptor;s__Caldicellulosiruptor obsidiansis	refseq	GCF_000145215.1	GCA_000145215.1
RS_GCF_000145235.1	d__Bacteria;p__Actinobacteriota;c__Actinomycetia;o__Mycobacteriales;f__Micromonosporaceae;g__Micromonospora;s__Micromonospora aurantiaca	refseq	GCF_000145235.1	GCA_000145235.1
RS_GCF_000145255.1	d__Bacteria;p__Proteobacteria;c__Gammaproteobacteria;o__Burkholderiales;f__Gallionellaceae;g__Gallionella;s__Gallionella capsiferriformans	refseq	GCF_000145255.1	GCA_000145255.1
RS_GCF_000145275.1	d__Bacteria;p__Firmicutes_A;c__Clostridia;o__Clostridiales;f__Clostridiaceae;g__Clostridium_K;s__Clostridium_K cellulovorans	refseq	GCF_000145275.1	GCA_000145275.1
RS_GCF_000145615.1	d__Bacteria;p__Firmicutes_A;c__Thermoanaerobacteria;o__Thermoanaerobacterales;f__Thermoanaerobacteraceae;g__Thermoanaerobacterium;s__Thermoanaerobacterium thermosaccharolyticum	refseq	GCF_000145615.1	GCA_000145615.1
RS_GCF_000146065.2	d__Bacteria;p__Cloacimonadota;c__Cloacimonadia;o__Cloacimonadales;f__Cloacimonadaceae;g__Cloacimonas;s__Cloacimonas acidaminovorans	refseq	GCF_000146065.2	GCA_000146065.1
RS_GCF_000146165.2	d__Bacteria;p__Proteobacteria;c__Gammaproteobacteria;o__Enterobacterales;f__Shewanellaceae;g__Shewanella;s__Shewanella oneidensis	refseq	GCF_000146165.2	GCA_000146165.2
RS_GCF_000146185.1	d__Bacteria;p__Firmicutes_A;c__Clostridia;o__Lachnospirales;f__Lachnospiraceae;g__Lachnospira;s__Lachnospira eligens	refseq	GCF_000146185.1	GCA_000146185.1
RS_GCF_000146285.1	d__Bacteria;p__Actinobacteriota;c__Actinomycetia;o__Actinomycetales;f__Actinomycetaceae;g__Mobiluncus;s__Mobiluncus curtisii	refseq	GCF_000146285.1	GCA_000146285.1
RS_GCF_000146325.1	d__Bacteria;p__Firmicutes;c__Bacilli;o__Lactobacillales;f__Lactobacillaceae;g__Pediococcus;s__Pediococcus acidilactici	refseq	GCF_000146325.1	GCA_000146325.1
RS_GCF_000146345.1	d__Bacteria;p__Firmicutes_A;c__Clostridia;o__Tissierellales;f__Peptoniphilaceae;g__Peptoniphilus_B;s__Peptoniphilus_B duerdenii	refseq	GCF_000146345.1	GCA_000146345.1
RS_GCF_000146505.1	d__Bacteria;p__Fibrobacterota;c__Fibrobacteria;o__Fibrobacterales;f__Fibrobacteraceae;g__Fibrobacter;s__Fibrobacter succinogenes	refseq	GCF_000146505.1	GCA_000146505.1
RS_GCF_000146585.1	d__Bacteria;p__Firmicutes;c__Bacilli;o__Lactobacillales;f__Streptococcaceae;g__Streptococcus;s__Streptococcus mitis_AZ	refseq	GCF_000146585.1	GCA_000146585.1
RS_GCF_000146675.1	d__Bacteria;p__Bacteroidota;c__Bacteroidia;o__Bacteroidales;f__Bacteroidaceae;g__Prevotella;s__Prevotella marshii	refseq	GCF_000146675.1	GCA_000146675.1
GB_GCA_000146855.1	d__Bacteria;p__Firmicutes_A;c__Clostridia;o__Peptostreptococcales;f__Filifactoraceae;g__Peptoanaerobacter;s__Peptoanaerobacter margaretiae	genbank	NA	GCA_000146855.1
GB_GCA_000147015.1	d__Bacteria;p__Proteobacteria;c__Gammaproteobacteria;o__Enterobacterales_A;f__Enterobacteriaceae_A;g__Zinderia;s__Zinderia insecticola	genbank	NA	GCA_000147015.1
RS_GCF_000147075.1	d__Bacteria;p__Spirochaetota;c__Spirochaetia;o__Spirochaetales_A;f__Spirochaetaceae_A;g__Spirochaeta_A;s__Spirochaeta_A thermophila_A	refseq	GCF_000147075.1	GCA_000147075.1
RS_GCF_000147335.1	d__Bacteria;p__Cyanobacteria;c__Cyanobacteriia;o__Cyanobacteriales;f__Microcystaceae;g__Gloeothece;s__Gloeothece verrucosa	refseq	GCF_000147335.1	GCA_000147335.1
RS_GCF_000147355.1	d__Bacteria;p__Campylobacterota;c__Campylobacteria;o__Campylobacterales;f__Sulfurimonadaceae;g__Sulfurimonas;s__Sulfurimonas autotrophica	refseq	GCF_000147355.1	GCA_000147355.1
RS_GCF_000147675.1	d__Bacteria;p__Firmicutes_A;c__Clostridia;o__Peptostreptococcales;f__Peptostreptococcaceae;g__Peptostreptococcus;s__Peptostreptococcus stomatis	refseq	GCF_000147675.1	GCA_000147675.2
RS_GCF_000147695.2	d__Bacteria;p__Firmicutes_A;c__Thermoanaerobacteria;o__Thermoanaerobacterales;f__Thermoanaerobacteraceae;g__Thermoanaerobacter;s__Thermoanaerobacter wiegelii	refseq	GCF_000147695.2	GCA_000147695.3
RS_GCF_000147715.2	d__Bacteria;p__Thermotogota;c__Thermotogae;o__Petrotogales;f__Kosmotogaceae;g__Mesotoga;s__Mesotoga prima	refseq	GCF_000147715.2	GCA_000147715.3
RS_GCF_000147815.2	d__Bacteria;p__Actinobacteriota;c__Actinomycetia;o__Streptomycetales;f__Streptomycetaceae;g__Streptomyces;s__Streptomyces violaceusniger_A	refseq	GCF_000147815.2	GCA_000147815.3
RS_GCF_000148525.1	d__Bacteria;p__Firmicutes;c__Bacilli;o__Lactobacillales;f__Streptococcaceae;g__Streptococcus;s__Streptococcus mitis_H	refseq	GCF_000148525.1	GCA_000148525.2
RS_GCF_000148545.1	d__Bacteria;p__Firmicutes;c__Bacilli;o__Lactobacillales;f__Streptococcaceae;g__Streptococcus;s__Streptococcus mitis_C	refseq	GCF_000148545.1	GCA_000148545.2
RS_GCF_000148585.2	d__Bacteria;p__Firmicutes;c__Bacilli;o__Lactobacillales;f__Streptococcaceae;g__Streptococcus;s__Streptococcus mitis	refseq	GCF_000148585.2	GCA_000148585.3
RS_GCF_000148645.1	d__Bacteria;p__Proteobacteria;c__Gammaproteobacteria;o__Enterobacterales;f__Shewanellaceae;g__Ferrimonas;s__Ferrimonas balearica	refseq	GCF_000148645.1	GCA_000148645.1
RS_GCF_000148725.1	d__Bacteria;p__Proteobacteria;c__Alphaproteobacteria;o__Rhizobiales;f__Stappiaceae;g__Roseibium;s__Roseibium sp000148725	refseq	GCF_000148725.1	GCA_000148725.1
RS_GCF_000148995.1	d__Bacteria;p__Firmicutes;c__Bacilli;o__Lactobacillales;f__Listeriaceae;g__Listeria;s__Listeria grayi	refseq	GCF_000148995.1	GCA_000148995.1
RS_GCF_000152145.1	d__Bacteria;p__Chloroflexota;c__Chloroflexia;o__Chloroflexales;f__Chloroflexaceae;g__Oscillochloris;s__Oscillochloris trichoides	refseq	GCF_000152145.1	GCA_000152145.1
RS_GCF_000152625.1	d__Bacteria;p__Proteobacteria;c__Alphaproteobacteria;o__Rhodobacterales;f__Rhodobacteraceae;g__Roseovarius;s__Roseovarius nubinhibens	refseq	GCF_000152625.1	GCA_000152625.1
RS_GCF_000152705.1	d__Bacteria;p__Actinobacteriota;c__Actinomycetia;o__Actinomycetales;f__Dermatophilaceae;g__Knoellia;s__Knoellia sp000152705	refseq	GCF_000152705.1	GCA_000152705.1
RS_GCF_000152725.1	d__Bacteria;p__Proteobacteria;c__Alphaproteobacteria;o__Rhodobacterales;f__Rhodobacteraceae;g__Pseudooceanicola;s__Pseudooceanicola batsensis	refseq	GCF_000152725.1	GCA_000152725.1
RS_GCF_000152745.1	d__Bacteria;p__Proteobacteria;c__Alphaproteobacteria;o__Caulobacterales;f__Maricaulaceae;g__Oceanicaulis;s__Oceanicaulis sp000152745	refseq	GCF_000152745.1	GCA_000152745.1
RS_GCF_000152785.1	d__Bacteria;p__Proteobacteria;c__Alphaproteobacteria;o__Rhodobacterales;f__Rhodobacteraceae;g__Yoonia;s__Yoonia vestfoldensis_A	refseq	GCF_000152785.1	GCA_000152785.1
RS_GCF_000152805.1	d__Bacteria;p__Proteobacteria;c__Alphaproteobacteria;o__Rhodobacterales;f__Rhodobacteraceae;g__Maritimibacter;s__Maritimibacter alkaliphilus	refseq	GCF_000152805.1	GCA_000152805.1
RS_GCF_000152825.2	d__Bacteria;p__Proteobacteria;c__Alphaproteobacteria;o__Caulobacterales;f__Parvularculaceae;g__Parvularcula;s__Parvularcula bermudensis	refseq	GCF_000152825.2	GCA_000152825.2
RS_GCF_000152845.1	d__Bacteria;p__Proteobacteria;c__Alphaproteobacteria;o__Rhodobacterales;f__Rhodobacteraceae;g__Roseovarius;s__Roseovarius sp000152845	refseq	GCF_000152845.1	GCA_000152845.1
RS_GCF_000152865.1	d__Bacteria;p__Proteobacteria;c__Alphaproteobacteria;o__Sphingomonadales;f__Sphingomonadaceae;g__Erythrobacter;s__Erythrobacter sp000152865	refseq	GCF_000152865.1	GCA_000152865.1
RS_GCF_000152885.1	d__Bacteria;p__Proteobacteria;c__Gammaproteobacteria;o__Enterobacterales;f__Alteromonadaceae;g__Idiomarina;s__Idiomarina baltica	refseq	GCF_000152885.1	GCA_000152885.1
RS_GCF_000152905.1	d__Bacteria;p__Proteobacteria;c__Alphaproteobacteria;o__Rhizobiales;f__Xanthobacteraceae;g__Nitrobacter;s__Nitrobacter sp000152905	refseq	GCF_000152905.1	GCA_000152905.1
RS_GCF_000152945.2	d__Bacteria;p__Bacteroidota;c__Bacteroidia;o__Flavobacteriales;f__Flavobacteriaceae;g__Polaribacter;s__Polaribacter sp000152945	refseq	GCF_000152945.2	GCA_000152945.2
RS_GCF_000152965.1	d__Bacteria;p__Proteobacteria;c__Alphaproteobacteria;o__Rhodobacterales;f__Rhodobacteraceae;g__Pseudophaeobacter;s__Pseudophaeobacter sp000152965	refseq	GCF_000152965.1	GCA_000152965.1
RS_GCF_000152985.1	d__Bacteria;p__Bacteroidota;c__Bacteroidia;o__Flavobacteriales;f__Flavobacteriaceae;g__Leeuwenhoekiella;s__Leeuwenhoekiella blandensis	refseq	GCF_000152985.1	GCA_000152985.1
RS_GCF_000153025.1	d__Bacteria;p__Proteobacteria;c__Gammaproteobacteria;o__Pseudomonadales;f__Marinomonadaceae;g__Marinomonas;s__Marinomonas sp000153025	refseq	GCF_000153025.1	GCA_000153025.1
RS_GCF_000153045.1	d__Bacteria;p__Cyanobacteria;c__Cyanobacteriia;o__PCC-6307;f__Cyanobiaceae;g__WH-5701;s__WH-5701 sp000153045	refseq	GCF_000153045.1	GCA_000153045.1
RS_GCF_000153105.1	d__Bacteria;p__Planctomycetota;c__Planctomycetes;o__Pirellulales;f__Pirellulaceae;g__Blastopirellula;s__Blastopirellula marina	refseq	GCF_000153105.1	GCA_000153105.1
RS_GCF_000153125.2	d__Bacteria;p__Proteobacteria;c__Gammaproteobacteria;o__Pseudomonadales;f__Halieaceae;g__Congregibacter;s__Congregibacter litoralis	refseq	GCF_000153125.2	GCA_000153125.2
RS_GCF_000153145.1	d__Bacteria;p__Actinobacteriota;c__Actinomycetia;o__Actinomycetales;f__Microbacteriaceae;g__Rhodoglobus;s__Rhodoglobus sp000153145	genbank	NA	GCA_000153145.1
RS_GCF_000153165.2	d__Bacteria;p__Bacteroidota;c__Bacteroidia;o__Flavobacteriales;f__Flavobacteriaceae;g__Maribacter_A;s__Maribacter_A sp000153165	refseq	GCF_000153165.2	GCA_000153165.2
RS_GCF_000153185.1	d__Bacteria;p__Proteobacteria;c__Gammaproteobacteria;o__Pseudomonadales;f__Saccharospirillaceae;g__Reinekea;s__Reinekea blandensis	refseq	GCF_000153185.1	GCA_000153185.1
RS_GCF_000153205.1	d__Bacteria;p__Proteobacteria;c__Gammaproteobacteria;o__Nitrococcales;f__Nitrococcaceae;g__Nitrococcus;s__Nitrococcus mobilis	refseq	GCF_000153205.1	GCA_000153205.1
RS_GCF_000153225.1	d__Bacteria;p__Bacteroidota;c__Bacteroidia;o__Flavobacteriales;f__Flavobacteriaceae;g__Polaribacter;s__Polaribacter irgensii	refseq	GCF_000153225.1	GCA_000153225.1
RS_GCF_000153285.1	d__Bacteria;p__Cyanobacteria;c__Cyanobacteriia;o__PCC-6307;f__Cyanobiaceae;g__Synechococcus_C;s__Synechococcus_C sp000153285	refseq	GCF_000153285.1	GCA_000153285.1
RS_GCF_000153305.1	d__Bacteria;p__Proteobacteria;c__Alphaproteobacteria;o__Rhodobacterales;f__Rhodobacteraceae;g__Oceanicola;s__Oceanicola granulosus	refseq	GCF_000153305.1	GCA_000153305.1
RS_GCF_000153325.1	d__Bacteria;p__Proteobacteria;c__Gammaproteobacteria;o__Enterobacterales;f__Vibrionaceae;g__Photobacterium;s__Photobacterium sp000153325	refseq	GCF_000153325.1	GCA_000153325.1
RS_GCF_000153345.1	d__Bacteria;p__Proteobacteria;c__Gammaproteobacteria;o__Pseudomonadales;f__Nitrincolaceae;g__Neptuniibacter;s__Neptuniibacter caesariensis	refseq	GCF_000153345.1	GCA_000153345.1
RS_GCF_000153385.1	d__Bacteria;p__Bacteroidota;c__Bacteroidia;o__Flavobacteriales;f__Flavobacteriaceae;g__Nonlabens;s__Nonlabens sp000153385	genbank	NA	GCA_000153385.1
RS_GCF_000153405.2	d__Bacteria;p__Proteobacteria;c__Gammaproteobacteria;o__Enterobacterales;f__Psychromonadaceae;g__Psychromonas;s__Psychromonas sp000153405	refseq	GCF_000153405.2	GCA_000153405.2
RS_GCF_000153445.1	d__Bacteria;p__Proteobacteria;c__Gammaproteobacteria;o__Pseudomonadales;f__Porticoccaceae;g__HTCC2207;s__HTCC2207 sp000153445	genbank	NA	GCA_000153445.1
RS_GCF_000153465.1	d__Bacteria;p__Proteobacteria;c__Alphaproteobacteria;o__Rhizobiales;f__Rhizobiaceae;g__Aurantimonas;s__Aurantimonas manganoxydans	refseq	GCF_000153465.1	GCA_000153465.1
RS_GCF_000153485.2	d__Bacteria;p__Bacteroidota;c__Bacteroidia;o__Flavobacteriales;f__Flavobacteriaceae;g__Psychroflexus;s__Psychroflexus torquis	refseq	GCF_000153485.2	GCA_000153485.2
RS_GCF_000153545.1	d__Bacteria;p__Proteobacteria;c__Alphaproteobacteria;o__Sphingomonadales;f__Sphingomonadaceae;g__Sphingobium;s__Sphingobium sp000153545	refseq	GCF_000153545.1	GCA_000153545.1
RS_GCF_000153705.1	d__Bacteria;p__Proteobacteria;c__Alphaproteobacteria;o__Rhizobiales;f__Rhizobiaceae;g__Fulvimarina;s__Fulvimarina pelagi	refseq	GCF_000153705.1	GCA_000153705.1
RS_GCF_000153725.1	d__Bacteria;p__Proteobacteria;c__Alphaproteobacteria;o__Rhodobacterales;f__Rhodobacteraceae;g__Salipiger;s__Salipiger bermudensis	refseq	GCF_000153725.1	GCA_000153725.1
RS_GCF_000153745.1	d__Bacteria;p__Proteobacteria;c__Alphaproteobacteria;o__Rhodobacterales;f__Rhodobacteraceae;g__Amylibacter;s__Amylibacter sp000153745	genbank	NA	GCA_000153745.1
RS_GCF_000153765.1	d__Bacteria;p__Proteobacteria;c__Zetaproteobacteria;o__Mariprofundales;f__Mariprofundaceae;g__Mariprofundus;s__Mariprofundus ferrooxydans	refseq	GCF_000153765.1	GCA_000153765.1
RS_GCF_000153805.1	d__Bacteria;p__Cyanobacteria;c__Cyanobacteriia;o__PCC-6307;f__Cyanobiaceae;g__Synechococcus_E;s__Synechococcus_E sp000153805	refseq	GCF_000153805.1	GCA_000153805.1
RS_GCF_000153825.1	d__Bacteria;p__Cyanobacteria;c__Cyanobacteriia;o__PCC-6307;f__Cyanobiaceae;g__Synechococcus_C;s__Synechococcus_C sp000153825	refseq	GCF_000153825.1	GCA_000153825.1
RS_GCF_000153885.1	d__Bacteria;p__Firmicutes_A;c__Clostridia;o__Lachnospirales;f__Lachnospiraceae;g__Eubacterium_G;s__Eubacterium_G ventriosum	refseq	GCF_000153885.1	GCA_000153885.1
RS_GCF_000153905.1	d__Bacteria;p__Firmicutes_A;c__Clostridia;o__Lachnospirales;f__Lachnospiraceae;g__Blautia_A;s__Blautia_A obeum	refseq	GCF_000153905.1	GCA_000153905.1
RS_GCF_000153925.1	d__Bacteria;p__Firmicutes_A;c__Clostridia;o__Lachnospirales;f__Lachnospiraceae;g__Mediterraneibacter;s__Mediterraneibacter torques	refseq	GCF_000153925.1	GCA_000153925.1
RS_GCF_000154065.1	d__Bacteria;p__Firmicutes_A;c__Clostridia;o__Lachnospirales;f__Lachnospiraceae;g__Dorea_A;s__Dorea_A longicatena	refseq	GCF_000154065.1	GCA_000154065.1
RS_GCF_000154105.1	d__Bacteria;p__Bacteroidota;c__Bacteroidia;o__Bacteroidales;f__Tannerellaceae;g__Parabacteroides;s__Parabacteroides merdae	refseq	GCF_000154105.1	GCA_000154105.1
RS_GCF_000154205.1	d__Bacteria;p__Bacteroidota;c__Bacteroidia;o__Bacteroidales;f__Bacteroidaceae;g__Bacteroides;s__Bacteroides uniformis	refseq	GCF_000154205.1	GCA_000154205.1
RS_GCF_000154245.1	d__Bacteria;p__Firmicutes_A;c__Clostridia;o__Lachnospirales;f__Lachnospiraceae;g__Coprococcus;s__Coprococcus sp000154245	refseq	GCF_000154245.1	GCA_000154245.1
RS_GCF_000154285.1	d__Bacteria;p__Firmicutes;c__Bacilli;o__Erysipelotrichales;f__Erysipelotrichaceae;g__Amedibacillus;s__Amedibacillus dolichus	refseq	GCF_000154285.1	GCA_000154285.1
RS_GCF_000154325.1	d__Bacteria;p__Firmicutes_A;c__Clostridia;o__Oscillospirales;f__Ruminococcaceae;g__Ruminiclostridium_E;s__Ruminiclostridium_E siraeum	genbank	NA	GCA_000154325.1
RS_GCF_000154345.1	d__Bacteria;p__Firmicutes_A;c__Clostridia;o__Oscillospirales;f__Acutalibacteraceae;g__Clostridium_A;s__Clostridium_A leptum	genbank	NA	GCA_000154345.1
RS_GCF_000154425.1	d__Bacteria;p__Firmicutes_A;c__Clostridia;o__Lachnospirales;f__Lachnospiraceae;g__Coprococcus;s__Coprococcus eutactus	refseq	GCF_000154425.1	GCA_000154425.1
RS_GCF_000154445.1	d__Bacteria;p__Firmicutes_A;c__Clostridia;o__Peptostreptococcales;f__Peptostreptococcaceae;g__Intestinibacter;s__Intestinibacter bartlettii	refseq	GCF_000154445.1	GCA_000154445.1
RS_GCF_000154465.1	d__Bacteria;p__Bacteroidota;c__Bacteroidia;o__Bacteroidales;f__Rikenellaceae;g__Alistipes;s__Alistipes putredinis	refseq	GCF_000154465.1	GCA_000154465.1
RS_GCF_000154525.1	d__Bacteria;p__Bacteroidota;c__Bacteroidia;o__Bacteroidales;f__Bacteroidaceae;g__Bacteroides;s__Bacteroides stercoris	refseq	GCF_000154525.1	GCA_000154525.1
RS_GCF_000154565.1	d__Bacteria;p__Firmicutes_A;c__Clostridia;o__Oscillospirales;f__Ruminococcaceae;g__Anaerotruncus;s__Anaerotruncus colihominis	refseq	GCF_000154565.1	GCA_000154565.1
RS_GCF_000154705.2	d__Bacteria;p__Proteobacteria;c__Alphaproteobacteria;o__Rhizobiales;f__Rhizobiaceae;g__Hoeflea;s__Hoeflea phototrophica	refseq	GCF_000154705.2	GCA_000154705.2
RS_GCF_000154725.1	d__Bacteria;p__Bacteroidota;c__Bacteroidia;o__Flavobacteriales;f__Flavobacteriaceae;g__Kordia;s__Kordia algicida	refseq	GCF_000154725.1	GCA_000154725.1
RS_GCF_000154785.2	d__Bacteria;p__Proteobacteria;c__Alphaproteobacteria;o__Rhodobacterales;f__Rhodobacteraceae;g__Roseobacter;s__Roseobacter litoralis	refseq	GCF_000154785.2	GCA_000154785.2
RS_GCF_000154805.1	d__Bacteria;p__Firmicutes;c__Bacilli;o__Erysipelotrichales;f__Erysipelatoclostridiaceae;g__Erysipelatoclostridium;s__Erysipelatoclostridium spiroforme	refseq	GCF_000154805.1	GCA_000154805.1
RS_GCF_000154825.1	d__Bacteria;p__Firmicutes_A;c__Clostridia;o__Eubacteriales;f__Anaerofustaceae;g__Anaerofustis;s__Anaerofustis stercorihominis	refseq	GCF_000154825.1	GCA_000154825.1
RS_GCF_000154845.1	d__Bacteria;p__Bacteroidota;c__Bacteroidia;o__Bacteroidales;f__Bacteroidaceae;g__Phocaeicola;s__Phocaeicola coprocola	refseq	GCF_000154845.1	GCA_000154845.1
RS_GCF_000154905.1	d__Bacteria;p__Actinobacteriota;c__Actinomycetia;o__Streptomycetales;f__Streptomycetaceae;g__Streptomyces;s__Streptomyces sp000154905	refseq	GCF_000154905.1	GCA_000154905.1
RS_GCF_000154985.1	d__Bacteria;p__Firmicutes;c__Bacilli;o__Lactobacillales;f__Streptococcaceae;g__Streptococcus;s__Streptococcus infantarius	refseq	GCF_000154985.1	GCA_000154985.1
RS_GCF_000155205.1	d__Bacteria;p__Firmicutes_A;c__Clostridia;o__Lachnospirales;f__Lachnospiraceae;g__Mediterraneibacter;s__Mediterraneibacter lactaris	refseq	GCF_000155205.1	GCA_000155205.1
RS_GCF_000155435.1	d__Bacteria;p__Firmicutes_A;c__Clostridia;o__Lachnospirales;f__Lachnospiraceae;g__Enterocloster;s__Enterocloster sp000155435	genbank	NA	GCA_000155435.1
RS_GCF_000155475.1	d__Bacteria;p__Campylobacterota;c__Campylobacteria;o__Campylobacterales;f__Helicobacteraceae;g__Helicobacter_C;s__Helicobacter_C cinaedi	refseq	GCF_000155475.1	GCA_000155475.1
RS_GCF_000155555.1	d__Bacteria;p__Cyanobacteria;c__Cyanobacteriia;o__Cyanobacteriales;f__Coleofasciculaceae;g__Coleofasciculus;s__Coleofasciculus chthonoplastes	refseq	GCF_000155555.1	GCA_000155555.1
RS_GCF_000155595.1	d__Bacteria;p__Cyanobacteria;c__Cyanobacteriia;o__Phormidesmiales;f__Phormidesmiaceae;g__Phormidesmis;s__Phormidesmis sp000155595	refseq	GCF_000155595.1	GCA_000155595.1
RS_GCF_000155615.1	d__Bacteria;p__Proteobacteria;c__Gammaproteobacteria;o__Pseudomonadales;f__Alcanivoracaceae;g__Alcanivorax;s__Alcanivorax sp000155615	refseq	GCF_000155615.1	GCA_000155615.1
RS_GCF_000155635.1	d__Bacteria;p__Cyanobacteria;c__Cyanobacteriia;o__PCC-6307;f__Cyanobiaceae;g__UBA5018;s__UBA5018 sp000155635	refseq	GCF_000155635.1	GCA_000155635.1
RS_GCF_000155675.2	d__Bacteria;p__Proteobacteria;c__Alphaproteobacteria;o__Rhodobacterales;f__Rhodobacteraceae;g__Octadecabacter;s__Octadecabacter antarcticus	refseq	GCF_000155675.2	GCA_000155675.2
RS_GCF_000155695.1	d__Bacteria;p__Verrucomicrobiota;c__Verrucomicrobiae;o__Opitutales;f__Opitutaceae;g__Pelagicoccus;s__Pelagicoccus sp000155695	genbank	NA	GCA_000155695.1
RS_GCF_000155715.1	d__Bacteria;p__Proteobacteria;c__Gammaproteobacteria;o__HTCC5015;f__HTCC5015;g__HTCC5015;s__HTCC5015 sp000155715	genbank	NA	GCA_000155715.1
RS_GCF_000155735.2	d__Bacteria;p__Proteobacteria;c__Alphaproteobacteria;o__Rhodobacterales;f__Rhodobacteraceae;g__Octadecabacter;s__Octadecabacter arcticus	refseq	GCF_000155735.2	GCA_000155735.2
RS_GCF_000155775.1	d__Bacteria;p__Proteobacteria;c__Gammaproteobacteria;o__Enterobacterales;f__Alteromonadaceae;g__Glaciecola;s__Glaciecola sp000155775	refseq	GCF_000155775.1	GCA_000155775.1
RS_GCF_000155815.1	d__Bacteria;p__Bacteroidota;c__Bacteroidia;o__Bacteroidales;f__Bacteroidaceae;g__Bacteroides;s__Bacteroides eggerthii	refseq	GCF_000155815.1	GCA_000155815.1
RS_GCF_000155855.1	d__Bacteria;p__Firmicutes_A;c__Clostridia;o__Lachnospirales;f__Lachnospiraceae;g__Bacteroides_F;s__Bacteroides_F pectinophilus	genbank	NA	GCA_000155855.1
RS_GCF_000155875.1	d__Bacteria;p__Firmicutes_A;c__Clostridia;o__Lachnospirales;f__Lachnospiraceae;g__Bariatricus;s__Bariatricus comes	genbank	NA	GCA_000155875.1
RS_GCF_000155895.1	d__Bacteria;p__Proteobacteria;c__Alphaproteobacteria;o__Pelagibacterales;f__Pelagibacteraceae;g__Pelagibacter;s__Pelagibacter sp000155895	refseq	GCF_000155895.1	GCA_000155895.1
RS_GCF_000155955.1	d__Bacteria;p__Firmicutes_C;c__Negativicutes;o__Selenomonadales;f__Selenomonadaceae;g__Mitsuokella;s__Mitsuokella multacida	refseq	GCF_000155955.1	GCA_000155955.1
RS_GCF_000155975.1	d__Bacteria;p__Proteobacteria;c__Gammaproteobacteria;o__Enterobacterales;f__Enterobacteriaceae;g__Citrobacter;s__Citrobacter portucalensis_A	refseq	GCF_000155975.1	GCA_000155975.1
RS_GCF_000156015.1	d__Bacteria;p__Firmicutes_A;c__Clostridia;o__Lachnospirales;f__Lachnospiraceae;g__Butyrivibrio_A;s__Butyrivibrio_A crossotus	refseq	GCF_000156015.1	GCA_000156015.1
RS_GCF_000156115.1	d__Bacteria;p__Proteobacteria;c__Alphaproteobacteria;o__Rhodobacterales;f__Rhodobacteraceae;g__Planktotalea;s__Planktotalea sp000156115	genbank	NA	GCA_000156115.1
RS_GCF_000156155.1	d__Bacteria;p__Proteobacteria;c__Gammaproteobacteria;o__Burkholderiales;f__Methylophilaceae;g__BACL14;s__BACL14 sp000156155	genbank	NA	GCA_000156155.1
RS_GCF_000156175.1	d__Bacteria;p__Actinobacteriota;c__Coriobacteriia;o__Coriobacteriales;f__Coriobacteriaceae;g__Collinsella;s__Collinsella intestinalis	refseq	GCF_000156175.1	GCA_000156175.1
RS_GCF_000156195.1	d__Bacteria;p__Bacteroidota;c__Bacteroidia;o__Bacteroidales;f__Bacteroidaceae;g__Bacteroides;s__Bacteroides finegoldii	refseq	GCF_000156195.1	GCA_000156195.1
RS_GCF_000156215.1	d__Bacteria;p__Actinobacteriota;c__Coriobacteriia;o__Coriobacteriales;f__Coriobacteriaceae;g__Collinsella;s__Collinsella stercoris	refseq	GCF_000156215.1	GCA_000156215.1
RS_GCF_000156295.1	d__Bacteria;p__Proteobacteria;c__Gammaproteobacteria;o__Pseudomonadales;f__Halieaceae;g__Halioglobus;s__Halioglobus sp000156295	genbank	NA	GCA_000156295.1
RS_GCF_000156335.1	d__Bacteria;p__Proteobacteria;c__Alphaproteobacteria;o__Rhodobacterales;f__Rhodobacteraceae;g__Sulfitobacter;s__Sulfitobacter sp000156335	refseq	GCF_000156335.1	GCA_000156335.1
RS_GCF_000156355.1	d__Bacteria;p__Proteobacteria;c__Gammaproteobacteria;o__Nitrosococcales;f__Methylophagaceae;g__Methylophaga;s__Methylophaga thiooxydans	refseq	GCF_000156355.1	GCA_000156355.1
RS_GCF_000156375.1	d__Bacteria;p__Desulfobacterota;c__Desulfovibrionia;o__Desulfovibrionales;f__Desulfovibrionaceae;g__Desulfovibrio;s__Desulfovibrio piger	refseq	GCF_000156375.1	GCA_000156375.1
RS_GCF_000156395.1	d__Bacteria;p__Proteobacteria;c__Gammaproteobacteria;o__Enterobacterales;f__Enterobacteriaceae;g__Providencia;s__Providencia rustigianii	refseq	GCF_000156395.1	GCA_000156395.1
RS_GCF_000156495.1	d__Bacteria;p__Bacteroidota;c__Bacteroidia;o__Bacteroidales;f__Tannerellaceae;g__Parabacteroides;s__Parabacteroides johnsonii	refseq	GCF_000156495.1	GCA_000156495.1
RS_GCF_000156575.1	d__Bacteria;p__Firmicutes_A;c__Clostridia;o__Tissierellales;f__Peptoniphilaceae;g__Anaerococcus;s__Anaerococcus lactolyticus	refseq	GCF_000156575.1	GCA_000156575.1
RS_GCF_000156655.1	d__Bacteria;p__Firmicutes;c__Bacilli;o__Erysipelotrichales;f__Erysipelotrichaceae;g__Holdemanella;s__Holdemanella biformis	refseq	GCF_000156655.1	GCA_000156655.1
RS_GCF_000156715.1	d__Bacteria;p__Proteobacteria;c__Gammaproteobacteria;o__Francisellales;f__Francisellaceae;g__Francisella;s__Francisella philomiragia	refseq	GCF_000156715.1	GCA_000156715.1
RS_GCF_000157895.3	d__Bacteria;p__Actinobacteriota;c__Actinomycetia;o__Mycobacteriales;f__Mycobacteriaceae;g__Mycobacterium;s__Mycobacterium kansasii	refseq	GCF_000157895.3	GCA_000157895.2
RS_GCF_000157915.1	d__Bacteria;p__Bacteroidota;c__Bacteroidia;o__Bacteroidales;f__Bacteroidaceae;g__Phocaeicola;s__Phocaeicola coprophilus	refseq	GCF_000157915.1	GCA_000157915.1
RS_GCF_000157935.1	d__Bacteria;p__Bacteroidota;c__Bacteroidia;o__Bacteroidales;f__Bacteroidaceae;g__Prevotella;s__Prevotella copri	refseq	GCF_000157935.1	GCA_000157935.1
RS_GCF_000157955.1	d__Bacteria;p__Firmicutes_A;c__Clostridia;o__Oscillospirales;f__Ruminococcaceae;g__Gemmiger;s__Gemmiger variabilis	refseq	GCF_000157955.1	GCA_000157955.1
RS_GCF_000157975.1	d__Bacteria;p__Firmicutes_A;c__Clostridia;o__Lachnospirales;f__Lachnospiraceae;g__Blautia_A;s__Blautia_A hydrogenotrophica	refseq	GCF_000157975.1	GCA_000157975.1
RS_GCF_000157995.1	d__Bacteria;p__Firmicutes;c__Bacilli;o__Erysipelotrichales;f__Erysipelotrichaceae;g__Holdemania;s__Holdemania filiformis	refseq	GCF_000157995.1	GCA_000157995.1
RS_GCF_000158035.1	d__Bacteria;p__Bacteroidota;c__Bacteroidia;o__Bacteroidales;f__Bacteroidaceae;g__Bacteroides;s__Bacteroides cellulosilyticus	refseq	GCF_000158035.1	GCA_000158035.1
RS_GCF_000158075.1	d__Bacteria;p__Firmicutes_A;c__Clostridia;o__Lachnospirales;f__Lachnospiraceae;g__Enterocloster;s__Enterocloster asparagiformis	refseq	GCF_000158075.1	GCA_000158075.1
RS_GCF_000158095.2	d__Bacteria;p__Proteobacteria;c__Alphaproteobacteria;o__Rhizobiales;f__Stappiaceae;g__Roseibium;s__Roseibium alexandrii	refseq	GCF_000158095.2	GCA_000158095.2
RS_GCF_000158135.1	d__Bacteria;p__Proteobacteria;c__Alphaproteobacteria;o__Rhodobacterales;f__Rhodobacteraceae;g__Ruegeria;s__Ruegeria sp000158135	genbank	NA	GCA_000158135.1
RS_GCF_000158155.1	d__Bacteria;p__Proteobacteria;c__Gammaproteobacteria;o__Pseudomonadales;f__Halieaceae;g__Congregibacter;s__Congregibacter sp000158155	genbank	NA	GCA_000158155.1
RS_GCF_000158175.1	d__Bacteria;p__Proteobacteria;c__Gammaproteobacteria;o__Pseudomonadales;f__Halieaceae;g__Luminiphilus;s__Luminiphilus syltensis	refseq	GCF_000158175.1	GCA_000158175.1
RS_GCF_000158195.2	d__Bacteria;p__Fusobacteriota;c__Fusobacteriia;o__Fusobacteriales;f__Fusobacteriaceae;g__Fusobacterium_A;s__Fusobacterium_A mortiferum	refseq	GCF_000158195.2	GCA_000158195.2
RS_GCF_000158275.2	d__Bacteria;p__Fusobacteriota;c__Fusobacteriia;o__Fusobacteriales;f__Fusobacteriaceae;g__Fusobacterium;s__Fusobacterium animalis	refseq	GCF_000158275.2	GCA_000158275.2
RS_GCF_000158455.1	d__Bacteria;p__Campylobacterota;c__Campylobacteria;o__Campylobacterales;f__Helicobacteraceae;g__Helicobacter_D;s__Helicobacter_D winghamensis	refseq	GCF_000158455.1	GCA_000158455.1
RS_GCF_000158475.2	d__Bacteria;p__Proteobacteria;c__Gammaproteobacteria;o__Burkholderiales;f__Burkholderiaceae;g__Oxalobacter;s__Oxalobacter formigenes_B	refseq	GCF_000158475.2	GCA_000158475.2
RS_GCF_000158655.1	d__Bacteria;p__Firmicutes_A;c__Clostridia;o__Oscillospirales;f__Ruminococcaceae;g__Massilioclostridium;s__Massilioclostridium methylpentosum	genbank	NA	GCA_000158655.1
RS_GCF_000158815.1	d__Bacteria;p__Actinobacteriota;c__Actinomycetia;o__Mycobacteriales;f__Micromonosporaceae;g__Micromonospora;s__Micromonospora sp000158815	refseq	GCF_000158815.1	GCA_000158815.1
RS_GCF_000158915.1	d__Bacteria;p__Actinobacteriota;c__Actinomycetia;o__Streptomycetales;f__Streptomycetaceae;g__Streptomyces;s__Streptomyces himastatinicus	refseq	GCF_000158915.1	GCA_000158915.1
RS_GCF_000158955.1	d__Bacteria;p__Actinobacteriota;c__Actinomycetia;o__Streptomycetales;f__Streptomycetaceae;g__Streptomyces;s__Streptomyces viridochromogenes_B	refseq	GCF_000158955.1	GCA_000158955.1
RS_GCF_000159015.1	d__Bacteria;p__Actinobacteriota;c__Actinomycetia;o__Actinomycetales;f__Actinomycetaceae;g__Gleimia;s__Gleimia coleocanis	refseq	GCF_000159015.1	GCA_000159015.1
RS_GCF_000159035.1	d__Bacteria;p__Actinobacteriota;c__Actinomycetia;o__Actinomycetales;f__Actinomycetaceae;g__Actinomyces;s__Actinomyces urogenitalis	refseq	GCF_000159035.1	GCA_000159035.1
RS_GCF_000159095.1	d__Bacteria;p__Firmicutes_A;c__Clostridia;o__Tissierellales;f__Peptoniphilaceae;g__Anaerococcus;s__Anaerococcus tetradius	refseq	GCF_000159095.1	GCA_000159095.1
RS_GCF_000159115.1	d__Bacteria;p__Actinobacteriota;c__Actinomycetia;o__Mycobacteriales;f__Mycobacteriaceae;g__Corynebacterium;s__Corynebacterium accolens	refseq	GCF_000159115.1	GCA_000159115.1
RS_GCF_000159135.1	d__Bacteria;p__Actinobacteriota;c__Actinomycetia;o__Mycobacteriales;f__Mycobacteriaceae;g__Corynebacterium;s__Corynebacterium striatum	refseq	GCF_000159135.1	GCA_000159135.1
RS_GCF_000159215.1	d__Bacteria;p__Firmicutes;c__Bacilli;o__Lactobacillales;f__Lactobacillaceae;g__Limosilactobacillus;s__Limosilactobacillus fermentum	refseq	GCF_000159215.1	GCA_000159215.1
RS_GCF_000159235.2	d__Bacteria;p__Actinobacteriota;c__Coriobacteriia;o__Coriobacteriales;f__Atopobiaceae;g__Fannyhessea;s__Fannyhessea vaginae	refseq	GCF_000159235.2	GCA_000159235.2
RS_GCF_000159315.1	d__Bacteria;p__Firmicutes;c__Bacilli;o__Lactobacillales;f__Lactobacillaceae;g__Lentilactobacillus;s__Lentilactobacillus hilgardii	refseq	GCF_000159315.1	GCA_000159315.1
RS_GCF_000159355.1	d__Bacteria;p__Firmicutes;c__Bacilli;o__Lactobacillales;f__Lactobacillaceae;g__Lactobacillus;s__Lactobacillus johnsonii	refseq	GCF_000159355.1	GCA_000159355.1
RS_GCF_000159435.1	d__Bacteria;p__Firmicutes;c__Bacilli;o__Lactobacillales;f__Lactobacillaceae;g__Limosilactobacillus;s__Limosilactobacillus vaginalis	refseq	GCF_000159435.1	GCA_000159435.1
RS_GCF_000159515.1	d__Bacteria;p__Bacteroidota;c__Bacteroidia;o__Sphingobacteriales;f__Sphingobacteriaceae;g__Sphingobacterium;s__Sphingobacterium spiritivorum_A	refseq	GCF_000159515.1	GCA_000159515.1
RS_GCF_000159635.1	d__Bacteria;p__Actinobacteriota;c__Actinomycetia;o__Mycobacteriales;f__Mycobacteriaceae;g__Corynebacterium;s__Corynebacterium lipophiloflavum	refseq	GCF_000159635.1	GCA_000159635.1
RS_GCF_000159695.1	d__Bacteria;p__Firmicutes_A;c__Clostridia;o__Tissierellales;f__Peptoniphilaceae;g__Finegoldia;s__Finegoldia magna_F	refseq	GCF_000159695.1	GCA_000159695.1
RS_GCF_000159955.1	d__Bacteria;p__Firmicutes;c__Bacilli;o__Paenibacillales;f__Paenibacillaceae;g__Paenibacillus_A;s__Paenibacillus_A sp000159955	refseq	GCF_000159955.1	GCA_000159955.1
RS_GCF_000159995.1	d__Bacteria;p__Bacteroidota;c__Bacteroidia;o__Bacteroidales;f__Bacteroidaceae;g__Alloprevotella;s__Alloprevotella tannerae	refseq	GCF_000159995.1	GCA_000159995.1
RS_GCF_000160035.2	d__Bacteria;p__Firmicutes_A;c__Clostridia;o__Lachnospirales;f__Lachnospiraceae;g__Catonella;s__Catonella morbi	refseq	GCF_000160035.2	GCA_000160035.2
RS_GCF_000160055.1	d__Bacteria;p__Firmicutes_C;c__Negativicutes;o__Veillonellales;f__Dialisteraceae;g__Dialister;s__Dialister invisus	refseq	GCF_000160055.1	GCA_000160055.1
RS_GCF_000160075.2	d__Bacteria;p__Firmicutes;c__Bacilli;o__Lactobacillales;f__Aerococcaceae;g__Abiotrophia;s__Abiotrophia defectiva	refseq	GCF_000160075.2	GCA_000160075.2
RS_GCF_000160115.1	d__Bacteria;p__Firmicutes_A;c__Clostridia;o__Lachnospirales;f__Lachnospiraceae;g__Shuttleworthia;s__Shuttleworthia satelles	refseq	GCF_000160115.1	GCA_000160115.1
RS_GCF_000160135.1	d__Bacteria;p__Firmicutes_A;c__Clostridia;o__Lachnospirales;f__Lachnospiraceae;g__Oribacterium;s__Oribacterium sp000160135	refseq	GCF_000160135.1	GCA_000160135.1
RS_GCF_000160455.2	d__Bacteria;p__Synergistota;c__Synergistia;o__Synergistales;f__Acetomicrobiaceae;g__Acetomicrobium;s__Acetomicrobium hydrogeniformans	refseq	GCF_000160455.2	GCA_000160455.2
RS_GCF_000160475.1	d__Bacteria;p__Fusobacteriota;c__Fusobacteriia;o__Fusobacteriales;f__Fusobacteriaceae;g__Fusobacterium;s__Fusobacterium periodonticum	refseq	GCF_000160475.1	GCA_000160475.1
RS_GCF_000160535.1	d__Bacteria;p__Bacteroidota;c__Bacteroidia;o__Bacteroidales;f__Bacteroidaceae;g__Prevotella;s__Prevotella bergensis	refseq	GCF_000160535.1	GCA_000160535.1
RS_GCF_000160555.1	d__Bacteria;p__Firmicutes_C;c__Negativicutes;o__Selenomonadales;f__Selenomonadaceae;g__Centipeda;s__Centipeda noxia	refseq	GCF_000160555.1	GCA_000160555.1
RS_GCF_000160575.1	d__Bacteria;p__Firmicutes;c__Bacilli;o__Lactobacillales;f__Lactobacillaceae;g__Weissella;s__Weissella paramesenteroides	refseq	GCF_000160575.1	GCA_000160575.1
RS_GCF_000160615.1	d__Bacteria;p__Actinobacteriota;c__Actinomycetia;o__Actinomycetales;f__Actinomycetaceae;g__Mobiluncus;s__Mobiluncus mulieris	refseq	GCF_000160615.1	GCA_000160615.1
RS_GCF_000160675.1	d__Bacteria;p__Firmicutes;c__Bacilli;o__Lactobacillales;f__Aerococcaceae;g__Granulicatella;s__Granulicatella adiacens	refseq	GCF_000160675.1	GCA_000160675.1
RS_GCF_000160695.1	d__Bacteria;p__Firmicutes_C;c__Negativicutes;o__Selenomonadales;f__Selenomonadaceae;g__Centipeda;s__Centipeda flueggei	refseq	GCF_000160695.1	GCA_000160695.1
RS_GCF_000160755.1	d__Bacteria;p__Proteobacteria;c__Gammaproteobacteria;o__Enterobacterales;f__Enterobacteriaceae;g__Proteus;s__Proteus mirabilis	refseq	GCF_000160755.1	GCA_000160755.1
RS_GCF_000160775.2	d__Bacteria;p__Actinobacteriota;c__Actinomycetia;o__Propionibacteriales;f__Nocardioidaceae;g__Aeromicrobium;s__Aeromicrobium marinum	refseq	GCF_000160775.2	GCA_000160775.2
RS_GCF_000160835.1	d__Bacteria;p__Firmicutes;c__Bacilli;o__Lactobacillales;f__Lactobacillaceae;g__Limosilactobacillus;s__Limosilactobacillus antri	refseq	GCF_000160835.1	GCA_000160835.1
RS_GCF_000160855.1	d__Bacteria;p__Firmicutes;c__Bacilli;o__Lactobacillales;f__Lactobacillaceae;g__Lactobacillus;s__Lactobacillus helveticus	refseq	GCF_000160855.1	GCA_000160855.1
RS_GCF_000160875.1	d__Bacteria;p__Firmicutes;c__Bacilli;o__Lactobacillales;f__Lactobacillaceae;g__Lactobacillus;s__Lactobacillus iners	refseq	GCF_000160875.1	GCA_000160875.1
RS_GCF_000161455.1	d__Bacteria;p__Firmicutes;c__Bacilli;o__Bacillales;f__Bacillaceae_G;g__Bacillus_A;s__Bacillus_A pseudomycoides	refseq	GCF_000161455.1	GCA_000161455.1
RS_GCF_000161775.1	d__Bacteria;p__Proteobacteria;c__Alphaproteobacteria;o__Rhodobacterales;f__Rhodobacteraceae;g__Ruegeria;s__Ruegeria lacuscaerulensis	genbank	NA	GCA_000161775.1
RS_GCF_000161795.2	d__Bacteria;p__Cyanobacteria;c__Cyanobacteriia;o__PCC-6307;f__Cyanobiaceae;g__Synechococcus_E;s__Synechococcus_E sp000161795	refseq	GCF_000161795.2	GCA_000161795.2
RS_GCF_000161835.1	d__Bacteria;p__Proteobacteria;c__Alphaproteobacteria;o__Rhodobacterales;f__Rhodobacteraceae;g__R2A62;s__R2A62 sp000161835	refseq	GCF_000161835.1	GCA_000161835.1
RS_GCF_000161935.1	d__Bacteria;p__Firmicutes;c__Bacilli;o__Lactobacillales;f__Lactobacillaceae;g__Limosilactobacillus;s__Limosilactobacillus coleohominis	refseq	GCF_000161935.1	GCA_000161935.1
RS_GCF_000161975.1	d__Bacteria;p__Firmicutes_A;c__Clostridia;o__Peptostreptococcales;f__Anaerovoracaceae;g__Eubacterium_N;s__Eubacterium_N saphenum	genbank	NA	GCA_000161975.1
RS_GCF_000162475.2	d__Bacteria;p__Firmicutes;c__Bacilli;o__Lactobacillales;f__Aerococcaceae;g__Granulicatella;s__Granulicatella elegans	refseq	GCF_000162475.2	GCA_000162475.2
RS_GCF_000162575.1	d__Bacteria;p__Campylobacterota;c__Campylobacteria;o__Campylobacterales;f__Helicobacteraceae;g__Helicobacter_D;s__Helicobacter_D canadensis	refseq	GCF_000162575.1	GCA_000162575.1
RS_GCF_000162755.2	d__Bacteria;p__Proteobacteria;c__Gammaproteobacteria;o__Legionellales;f__Legionellaceae;g__Legionella;s__Legionella drancourtii	refseq	GCF_000162755.2	GCA_000162755.2
RS_GCF_000162875.1	d__Bacteria;p__Actinobacteriota;c__Coriobacteriia;o__Coriobacteriales;f__Eggerthellaceae;g__Slackia;s__Slackia exigua	refseq	GCF_000162875.1	GCA_000162875.1
RS_GCF_000163055.2	d__Bacteria;p__Bacteroidota;c__Bacteroidia;o__Bacteroidales;f__Bacteroidaceae;g__Prevotella;s__Prevotella sp000163055	refseq	GCF_000163055.2	GCA_000163055.2
RS_GCF_000163295.1	d__Bacteria;p__Firmicutes_A;c__Clostridia;o__Tissierellales;f__Peptoniphilaceae;g__Anaerococcus;s__Anaerococcus vaginalis	refseq	GCF_000163295.1	GCA_000163295.1
RS_GCF_000163435.1	d__Bacteria;p__Actinobacteriota;c__Actinomycetia;o__Mycobacteriales;f__Mycobacteriaceae;g__Corynebacterium;s__Corynebacterium jeikeium	refseq	GCF_000163435.1	GCA_000163435.1
RS_GCF_000163555.2	d__Bacteria;p__Proteobacteria;c__Alphaproteobacteria;o__Pelagibacterales;f__Pelagibacteraceae;g__HIMB114;s__HIMB114 sp000163555	genbank	NA	GCA_000163555.2
RS_GCF_000163695.1	d__Bacteria;p__Bacteroidota;c__Bacteroidia;o__Bacteroidales;f__Paludibacteraceae;g__F0058;s__F0058 sp000163695	genbank	NA	GCA_000163695.1
RS_GCF_000163895.2	d__Bacteria;p__Firmicutes_A;c__Clostridia;o__Peptostreptococcales;f__Filifactoraceae;g__Filifactor;s__Filifactor alocis	refseq	GCF_000163895.2	GCA_000163895.2
RS_GCF_000163935.1	d__Bacteria;p__Fusobacteriota;c__Fusobacteriia;o__Fusobacteriales;f__Fusobacteriaceae;g__Fusobacterium;s__Fusobacterium periodonticum_B	refseq	GCF_000163935.1	GCA_000163935.1
GB_GCA_000163995.1	d__Bacteria;p__Campylobacterota;c__Campylobacteria;o__Campylobacterales;f__Campylobacteraceae;g__Campylobacter_D;s__Campylobacter_D jejuni_A	genbank	NA	GCA_000163995.1
RS_GCF_000164135.1	d__Bacteria;p__Actinobacteriota;c__Actinomycetia;o__Mycobacteriales;f__Mycobacteriaceae;g__Mycobacterium;s__Mycobacterium parascrofulaceum	refseq	GCF_000164135.1	GCA_000164135.1
RS_GCF_000164635.1	d__Bacteria;p__Proteobacteria;c__Alphaproteobacteria;o__Acetobacterales;f__Acetobacteraceae;g__Roseomonas;s__Roseomonas cervicalis	refseq	GCF_000164635.1	GCA_000164635.1
RS_GCF_000164675.2	d__Bacteria;p__Firmicutes;c__Bacilli;o__Lactobacillales;f__Streptococcaceae;g__Streptococcus;s__Streptococcus parasanguinis	refseq	GCF_000164675.2	GCA_000164675.2
RS_GCF_000164695.2	d__Bacteria;p__Actinobacteriota;c__Actinomycetia;o__Actinomycetales;f__Micrococcaceae;g__Rothia;s__Rothia dentocariosa	refseq	GCF_000164695.2	GCA_000164695.2
RS_GCF_000164865.1	d__Bacteria;p__Proteobacteria;c__Gammaproteobacteria;o__Enterobacterales;f__Enterobacteriaceae;g__Enterobacter_B;s__Enterobacter_B lignolyticus	refseq	GCF_000164865.1	GCA_000164865.1
RS_GCF_000165065.1	d__Bacteria;p__Firmicutes;c__Bacilli;o__Erysipelotrichales;f__Erysipelotrichaceae;g__Clostridium_AQ;s__Clostridium_AQ sp000165065	genbank	NA	GCA_000165065.1
RS_GCF_000165125.1	d__Bacteria;p__Proteobacteria;c__Gammaproteobacteria;o__Enterobacterales;f__Vibrionaceae;g__Vibrio;s__Vibrio caribbeanicus	refseq	GCF_000165125.1	GCA_000165125.2
RS_GCF_000165465.1	d__Bacteria;p__Firmicutes_F;c__Halanaerobiia;o__Halanaerobiales;f__Halanaerobiaceae;g__Halanaerobium;s__Halanaerobium praevalens	refseq	GCF_000165465.1	GCA_000165465.1
RS_GCF_000165485.1	d__Bacteria;p__Myxococcota;c__Myxococcia;o__Myxococcales;f__Myxococcaceae;g__Stigmatella;s__Stigmatella aurantiaca_A	refseq	GCF_000165485.1	GCA_000165485.1
RS_GCF_000165505.1	d__Bacteria;p__Fusobacteriota;c__Fusobacteriia;o__Fusobacteriales;f__Fusobacteriaceae;g__Ilyobacter;s__Ilyobacter polytropus	refseq	GCF_000165505.1	GCA_000165505.1
RS_GCF_000165675.1	d__Bacteria;p__Firmicutes;c__Bacilli;o__Lactobacillales;f__Lactobacillaceae;g__Leuconostoc;s__Leuconostoc fallax	refseq	GCF_000165675.1	GCA_000165675.2
RS_GCF_000165715.2	d__Bacteria;p__Planctomycetota;c__Planctomycetes;o__Planctomycetales;f__Planctomycetaceae;g__Rubinisphaera;s__Rubinisphaera brasiliensis	refseq	GCF_000165715.2	GCA_000165715.3
RS_GCF_000165735.1	d__Bacteria;p__Firmicutes_C;c__Negativicutes;o__Veillonellales;f__Megasphaeraceae;g__Anaeroglobus;s__Anaeroglobus micronuciformis	refseq	GCF_000165735.1	GCA_000165735.1
RS_GCF_000165795.1	d__Bacteria;p__Synergistota;c__Synergistia;o__Synergistales;f__Synergistaceae;g__Aminomonas;s__Aminomonas paucivorans	refseq	GCF_000165795.1	GCA_000165795.1
RS_GCF_000165835.1	d__Bacteria;p__Proteobacteria;c__Gammaproteobacteria;o__Burkholderiales;f__Burkholderiaceae;g__Achromobacter;s__Achromobacter xylosoxidans_B	refseq	GCF_000165835.1	GCA_000165835.1
RS_GCF_000166055.1	d__Bacteria;p__Proteobacteria;c__Alphaproteobacteria;o__Rhizobiales;f__Rhodomicrobiaceae;g__Rhodomicrobium;s__Rhodomicrobium vannielii	refseq	GCF_000166055.1	GCA_000166055.1
RS_GCF_000166135.1	d__Bacteria;p__Actinobacteriota;c__Actinomycetia;o__Mycobacteriales;f__Frankiaceae;g__Frankia;s__Frankia inefficax	refseq	GCF_000166135.1	GCA_000166135.1
RS_GCF_000166195.2	d__Bacteria;p__Bacteroidota;c__Bacteroidia;o__Sphingobacteriales;f__Sphingobacteriaceae;g__Mucilaginibacter;s__Mucilaginibacter paludis	refseq	GCF_000166195.2	GCA_000166195.3
RS_GCF_000166275.1	d__Bacteria;p__Bacteroidota;c__Bacteroidia;o__Cytophagales;f__Cyclobacteriaceae;g__Algoriphagus;s__Algoriphagus machipongonensis	refseq	GCF_000166275.1	GCA_000166275.1
RS_GCF_000166295.1	d__Bacteria;p__Proteobacteria;c__Gammaproteobacteria;o__Pseudomonadales;f__Oleiphilaceae;g__Marinobacter;s__Marinobacter adhaerens	refseq	GCF_000166295.1	GCA_000166295.1
RS_GCF_000166335.1	d__Bacteria;p__Firmicutes_A;c__Thermoanaerobacteria;o__Caldicellulosiruptorales;f__Caldicellulosiruptoraceae;g__Caldicellulosiruptor;s__Caldicellulosiruptor owensensis	refseq	GCF_000166335.1	GCA_000166335.1
RS_GCF_000166355.1	d__Bacteria;p__Firmicutes_A;c__Thermoanaerobacteria;o__Caldicellulosiruptorales;f__Caldicellulosiruptoraceae;g__Caldicellulosiruptor;s__Caldicellulosiruptor hydrothermalis	refseq	GCF_000166355.1	GCA_000166355.1
RS_GCF_000166395.1	d__Bacteria;p__Bacteroidota;c__Bacteroidia;o__Cytophagales;f__Spirosomaceae;g__Leadbetterella;s__Leadbetterella byssophila	refseq	GCF_000166395.1	GCA_000166395.1
RS_GCF_000166415.1	d__Bacteria;p__Firmicutes_F;c__Halanaerobiia;o__Halanaerobiales;f__Halanaerobiaceae;g__Halanaerobium;s__Halanaerobium hydrogeniformans	refseq	GCF_000166415.1	GCA_000166415.1
RS_GCF_000166715.1	d__Bacteria;p__Firmicutes;c__Bacilli;o__Lactobacillales;f__Lactobacillaceae;g__Leuconostoc;s__Leuconostoc gelidum	refseq	GCF_000166715.1	GCA_000166715.2
RS_GCF_000166775.1	d__Bacteria;p__Firmicutes_A;c__Thermoanaerobacteria;o__Caldicellulosiruptorales;f__Caldicellulosiruptoraceae;g__Caldicellulosiruptor;s__Caldicellulosiruptor kronotskyensis	refseq	GCF_000166775.1	GCA_000166775.1
RS_GCF_000167195.1	d__Bacteria;p__Cyanobacteria;c__Cyanobacteriia;o__Cyanobacteriales;f__Microcystaceae;g__Crocosphaera;s__Crocosphaera watsonii	refseq	GCF_000167195.1	GCA_000167195.1
RS_GCF_000167355.1	d__Bacteria;p__Desulfobacterota_F;c__Desulfuromonadia;o__Desulfuromonadales;f__Desulfuromonadaceae;g__Desulfuromonas;s__Desulfuromonas acetoxidans	refseq	GCF_000167355.1	GCA_000167355.1
RS_GCF_000168295.1	d__Bacteria;p__Proteobacteria;c__Gammaproteobacteria;o__Diplorickettsiales;f__Diplorickettsiaceae;g__Rickettsiella_A;s__Rickettsiella_A grylli	refseq	GCF_000168295.1	GCA_000168295.1
RS_GCF_000168715.1	d__Bacteria;p__Bacteroidota;c__Chlorobia;o__Chlorobiales;f__Chlorobiaceae;g__Chlorobium;s__Chlorobium ferrooxidans	refseq	GCF_000168715.1	GCA_000168715.1
RS_GCF_000168975.1	d__Bacteria;p__Proteobacteria;c__Alphaproteobacteria;o__Rhizobiales;f__Stappiaceae;g__Roseibium;s__Roseibium aggregatum	refseq	GCF_000168975.1	GCA_000168975.1
RS_GCF_000168995.1	d__Bacteria;p__Proteobacteria;c__Gammaproteobacteria;o__Burkholderiales;f__Methylophilaceae;g__BACL14;s__BACL14 sp000168995	genbank	NA	GCA_000168995.1
RS_GCF_000169075.1	d__Bacteria;p__Proteobacteria;c__Gammaproteobacteria;o__Pseudomonadales;f__Spongiibacteraceae_A;g__Oceanicoccus;s__Oceanicoccus sp000169075	genbank	NA	GCA_000169075.1
RS_GCF_000169095.1	d__Bacteria;p__Cyanobacteria;c__Cyanobacteriia;o__Cyanobacteriales;f__Microcoleaceae;g__Lyngbya;s__Lyngbya sp000169095	refseq	GCF_000169095.1	GCA_000169095.1
RS_GCF_000169115.1	d__Bacteria;p__Proteobacteria;c__Gammaproteobacteria;o__Pseudomonadales;f__Halieaceae;g__Luminiphilus;s__Luminiphilus sp000169115	genbank	NA	GCA_000169115.1
RS_GCF_000169155.1	d__Bacteria;p__Firmicutes_C;c__Negativicutes;o__Sporomusales;f__Thermosinaceae;g__Thermosinus;s__Thermosinus carboxydivorans	refseq	GCF_000169155.1	GCA_000169155.1
RS_GCF_000169175.1	d__Bacteria;p__Bacteroidota;c__Bacteroidia;o__Cytophagales;f__Microscillaceae;g__Microscilla;s__Microscilla marina	refseq	GCF_000169175.1	GCA_000169175.1
RS_GCF_000169195.2	d__Bacteria;p__Firmicutes;c__Bacilli;o__Bacillales_B;f__Bacillaceae_C;g__Weizmannia;s__Weizmannia coagulans_A	refseq	GCF_000169195.2	GCA_000169195.2
RS_GCF_000169235.1	d__Bacteria;p__Firmicutes_A;c__Clostridia;o__Lachnospirales;f__Lachnospiraceae;g__Dorea;s__Dorea formicigenerans	refseq	GCF_000169235.1	GCA_000169235.1
RS_GCF_000169255.2	d__Bacteria;p__Firmicutes_A;c__Clostridia;o__Oscillospirales;f__Oscillospiraceae;g__Pseudoflavonifractor;s__Pseudoflavonifractor capillosus	refseq	GCF_000169255.2	GCA_000169255.2
RS_GCF_000169335.1	d__Bacteria;p__Cyanobacteria;c__Cyanobacteriia;o__Cyanobacteriales;f__Microcystaceae;g__Crocosphaera;s__Crocosphaera chwakensis	refseq	GCF_000169335.1	GCA_000169335.1
RS_GCF_000169355.1	d__Bacteria;p__Bacteroidota;c__Bacteroidia;o__Flavobacteriales;f__Flavobacteriaceae;g__Flavobacterium;s__Flavobacterium sp000169355	genbank	NA	GCA_000169355.1
RS_GCF_000169375.1	d__Bacteria;p__Proteobacteria;c__Gammaproteobacteria;o__Pseudomonadales;f__Oleiphilaceae;g__Marinobacter;s__Marinobacter sp000169375	refseq	GCF_000169375.1	GCA_000169375.1
RS_GCF_000169395.1	d__Bacteria;p__Proteobacteria;c__Alphaproteobacteria;o__Rhodobacterales;f__Rhodobacteraceae;g__HTCC2150;s__HTCC2150 sp000169395	genbank	NA	GCA_000169395.1
RS_GCF_000169415.1	d__Bacteria;p__Proteobacteria;c__Alphaproteobacteria;o__Rhodobacterales;f__Rhodobacteraceae;g__Sagittula;s__Sagittula stellata	refseq	GCF_000169415.1	GCA_000169415.1
RS_GCF_000169435.1	d__Bacteria;p__Proteobacteria;c__Alphaproteobacteria;o__Rhodobacterales;f__Rhodobacteraceae;g__Yoonia;s__Yoonia sp000169435	refseq	GCF_000169435.1	GCA_000169435.1
RS_GCF_000169455.1	d__Bacteria;p__Proteobacteria;c__Alphaproteobacteria;o__Rhodobacterales;f__Rhodobacteraceae;g__Pseudophaeobacter;s__Pseudophaeobacter sp000169455	refseq	GCF_000169455.1	GCA_000169455.1
RS_GCF_000169535.1	d__Bacteria;p__Firmicutes;c__Bacilli;o__Mycoplasmatales;f__Mycoplasmoidaceae;g__Ureaplasma;s__Ureaplasma urealyticum	refseq	GCF_000169535.1	GCA_000169535.1
RS_GCF_000169995.1	d__Bacteria;p__Proteobacteria;c__Gammaproteobacteria;o__Enterobacterales;f__Vibrionaceae;g__Vibrio;s__Vibrio sp000169995	genbank	NA	GCA_000169995.1
RS_GCF_000170755.1	d__Bacteria;p__Verrucomicrobiota;c__Lentisphaeria;o__Lentisphaerales;f__Lentisphaeraceae;g__Lentisphaera;s__Lentisphaera araneosa	refseq	GCF_000170755.1	GCA_000170755.1
RS_GCF_000170795.1	d__Bacteria;p__Bacteroidota;c__Bacteroidia;o__Sphingobacteriales;f__Sphingobacteriaceae;g__Pedobacter;s__Pedobacter sp000170795	refseq	GCF_000170795.1	GCA_000170795.1
GB_GCA_000170815.1	d__Bacteria;p__Bacteroidota;c__Bacteroidia;o__Flavobacteriales;f__Flavobacteriaceae;g__Ulvibacter_B;s__Ulvibacter_B sp000170815	genbank	NA	GCA_000170815.1
RS_GCF_000170835.1	d__Bacteria;p__Proteobacteria;c__Gammaproteobacteria;o__Pseudomonadales;f__Oleiphilaceae;g__Marinobacter;s__Marinobacter algicola	refseq	GCF_000170835.1	GCA_000170835.1
RS_GCF_000170855.1	d__Bacteria;p__Proteobacteria;c__Gammaproteobacteria;o__Enterobacterales;f__Moritellaceae;g__Moritella;s__Moritella sp000170855	refseq	GCF_000170855.1	GCA_000170855.1
RS_GCF_000170895.1	d__Bacteria;p__Myxococcota;c__Polyangia;o__Nannocystales;f__Nannocystaceae;g__Plesiocystis;s__Plesiocystis pacifica	refseq	GCF_000170895.1	GCA_000170895.1
RS_GCF_000170915.1	d__Bacteria;p__Proteobacteria;c__Gammaproteobacteria;o__Burkholderiales;f__Burkholderiaceae;g__Limnobacter;s__Limnobacter sp000170915	refseq	GCF_000170915.1	GCA_000170915.1
RS_GCF_000170955.2	d__Bacteria;p__Spirochaetota;c__Spirochaetia;o__Borreliales;f__Borreliaceae;g__Borreliella;s__Borreliella valaisiana	refseq	GCF_000170955.2	GCA_000170955.2
RS_GCF_000171235.2	d__Bacteria;p__Verrucomicrobiota;c__Verrucomicrobiae;o__Opitutales;f__Opitutaceae;g__Geminisphaera;s__Geminisphaera colitermitum	refseq	GCF_000171235.2	GCA_000171235.2
RS_GCF_000171335.1	d__Bacteria;p__Firmicutes_A;c__Clostridia;o__Lachnospirales;f__Cellulosilyticaceae;g__Epulopiscium_B;s__Epulopiscium_B sp000171335	refseq	GCF_000171335.1	GCA_000171335.1
RS_GCF_000171615.1	d__Bacteria;p__Firmicutes;c__Bacilli;o__Bacillales_B;f__Bacillaceae_K;g__Bacillus_T;s__Bacillus_T coahuilensis	refseq	GCF_000171615.1	GCA_000171615.1
RS_GCF_000171815.1	d__Bacteria;p__Proteobacteria;c__Gammaproteobacteria;o__Enterobacterales;f__Vibrionaceae;g__Vibrio;s__Vibrio sp000171815	refseq	GCF_000171815.1	GCA_000171815.1
RS_GCF_000171835.1	d__Bacteria;p__Proteobacteria;c__Alphaproteobacteria;o__Thalassobaculales;f__Thalassobaculaceae;g__Thalassobaculum_A;s__Thalassobaculum_A sp000171835	genbank	NA	GCA_000171835.1
RS_GCF_000171875.1	d__Bacteria;p__Bacteroidota;c__Bacteroidia;o__Flavobacteriales;f__Flavobacteriaceae;g__Winogradskyella;s__Winogradskyella sp000171875	genbank	NA	GCA_000171875.1
RS_GCF_000172075.1	d__Bacteria;p__Proteobacteria;c__Gammaproteobacteria;o__Enterobacterales;f__Shewanellaceae;g__Shewanella;s__Shewanella benthica	refseq	GCF_000172075.1	GCA_000172075.1
RS_GCF_000172095.1	d__Bacteria;p__Proteobacteria;c__Alphaproteobacteria;o__Rhodobacterales;f__Rhodobacteraceae;g__Sulfitobacter;s__Sulfitobacter indolifex	refseq	GCF_000172095.1	GCA_000172095.1
RS_GCF_000172155.1	d__Bacteria;p__Verrucomicrobiota;c__Verrucomicrobiae;o__Verrucomicrobiales;f__Verrucomicrobiaceae;g__Verrucomicrobium;s__Verrucomicrobium spinosum	refseq	GCF_000172155.1	GCA_000172155.1
RS_GCF_000172175.1	d__Bacteria;p__Bacteroidota;c__Bacteroidia;o__Bacteroidales;f__Bacteroidaceae;g__Bacteroides;s__Bacteroides intestinalis	refseq	GCF_000172175.1	GCA_000172175.1
RS_GCF_000172415.1	d__Bacteria;p__Proteobacteria;c__Gammaproteobacteria;o__Burkholderiales;f__Burkholderiaceae;g__Paraburkholderia;s__Paraburkholderia graminis	refseq	GCF_000172415.1	GCA_000172415.1
RS_GCF_000172555.1	d__Bacteria;p__Verrucomicrobiota;c__Verrucomicrobiae;o__Pedosphaerales;f__Pedosphaeraceae;g__Pedosphaera;s__Pedosphaera parvula	refseq	GCF_000172555.1	GCA_000172555.1
RS_GCF_000172635.2	d__Bacteria;p__Proteobacteria;c__Gammaproteobacteria;o__Enterobacterales;f__Alteromonadaceae;g__Alteromonas;s__Alteromonas macleodii	refseq	GCF_000172635.2	GCA_000172635.2
RS_GCF_000172795.2	d__Bacteria;p__Proteobacteria;c__Alphaproteobacteria;o__Rhizobiales;f__Rhizobiaceae;g__Rhizobium;s__Rhizobium sp000172795	refseq	GCF_000172795.2	GCA_000172795.2
RS_GCF_000172975.1	d__Bacteria;p__Synergistota;c__Synergistia;o__Synergistales;f__Dethiosulfovibrionaceae;g__Dethiosulfovibrio;s__Dethiosulfovibrio peptidovorans	refseq	GCF_000172975.1	GCA_000172975.1
RS_GCF_000173075.1	d__Bacteria;p__Verrucomicrobiota;c__Verrucomicrobiae;o__Chthoniobacterales;f__Chthoniobacteraceae;g__Chthoniobacter;s__Chthoniobacter flavus	refseq	GCF_000173075.1	GCA_000173075.1
RS_GCF_000173115.1	d__Bacteria;p__Bacteroidota;c__Bacteroidia;o__Flavobacteriales;f__Flavobacteriaceae;g__MAG-120531;s__MAG-120531 sp000173115	genbank	NA	GCA_000173115.1
RS_GCF_000173355.1	d__Bacteria;p__Firmicutes_A;c__Clostridia;o__Tissierellales;f__Peptoniphilaceae;g__Anaerococcus;s__Anaerococcus hydrogenalis	refseq	GCF_000173355.1	GCA_000173355.1
RS_GCF_000173415.1	d__Bacteria;p__Proteobacteria;c__Gammaproteobacteria;o__Enterobacterales;f__Enterobacteriaceae;g__Providencia;s__Providencia alcalifaciens	refseq	GCF_000173415.1	GCA_000173415.1
GB_GCA_000173575.1	d__Bacteria;p__Proteobacteria;c__Gammaproteobacteria;o__Burkholderiales;f__Burkholderiaceae;g__Paraburkholderia;s__Paraburkholderia sp000173575	genbank	NA	GCA_000173575.1
RS_GCF_000173615.1	d__Bacteria;p__Aquificota;c__Aquificae;o__Hydrogenothermales;f__Hydrogenothermaceae;g__Sulfurihydrogenibium;s__Sulfurihydrogenibium yellowstonense	refseq	GCF_000173615.1	GCA_000173615.1
RS_GCF_000173655.1	d__Bacteria;p__Actinobacteriota;c__Actinomycetia;o__Mycobacteriales;f__Mycobacteriaceae;g__Corynebacterium;s__Corynebacterium amycolatum_A	refseq	GCF_000173655.1	GCA_000173655.1
RS_GCF_000173735.1	d__Bacteria;p__Proteobacteria;c__Gammaproteobacteria;o__Enterobacterales;f__Enterobacteriaceae;g__Yersinia;s__Yersinia aldovae	refseq	GCF_000173735.1	GCA_000173735.1
RS_GCF_000173775.1	d__Bacteria;p__Proteobacteria;c__Gammaproteobacteria;o__Enterobacterales;f__Enterobacteriaceae;g__Yersinia;s__Yersinia rohdei	refseq	GCF_000173775.1	GCA_000173775.1
RS_GCF_000173795.1	d__Bacteria;p__Firmicutes;c__Bacilli;o__Erysipelotrichales;f__Erysipelatoclostridiaceae;g__Catenibacterium;s__Catenibacterium mitsuokai	genbank	NA	GCA_000173795.1
RS_GCF_000173815.1	d__Bacteria;p__Firmicutes_A;c__Clostridia;o__Lachnospirales;f__Lachnospiraceae;g__Marvinbryantia;s__Marvinbryantia formatexigens	refseq	GCF_000173815.1	GCA_000173815.1
RS_GCF_000173915.1	d__Bacteria;p__Firmicutes;c__Bacilli;o__Staphylococcales;f__Gemellaceae;g__Gemella;s__Gemella haemolysans	refseq	GCF_000173915.1	GCA_000173915.1
RS_GCF_000173975.1	d__Bacteria;p__Firmicutes_A;c__Clostridia;o__Lachnospirales;f__Lachnospiraceae;g__Anaerobutyricum;s__Anaerobutyricum hallii	refseq	GCF_000173975.1	GCA_000173975.1
RS_GCF_000174015.1	d__Bacteria;p__Actinobacteriota;c__Coriobacteriia;o__Coriobacteriales;f__Atopobiaceae;g__Lancefieldella;s__Lancefieldella rimae	refseq	GCF_000174015.1	GCA_000174015.1
RS_GCF_000174195.1	d__Bacteria;p__Firmicutes_A;c__Clostridia;o__Lachnospirales;f__Lachnospiraceae;g__Roseburia;s__Roseburia inulinivorans	refseq	GCF_000174195.1	GCA_000174195.1
RS_GCF_000174355.1	d__Bacteria;p__Proteobacteria;c__Gammaproteobacteria;o__Burkholderiales;f__Chromobacteriaceae;g__Pseudogulbenkiania;s__Pseudogulbenkiania ferrooxidans_A	refseq	GCF_000174355.1	GCA_000174355.1
RS_GCF_000174415.1	d__Bacteria;p__Firmicutes_D;c__Dethiobacteria;o__Dethiobacterales;f__Dethiobacteraceae;g__Dethiobacter;s__Dethiobacter alkaliphilus	refseq	GCF_000174415.1	GCA_000174415.1
RS_GCF_000174435.1	d__Bacteria;p__Desulfobacterota;c__Desulfovibrionia;o__Desulfovibrionales;f__Desulfonatronovibrionaceae;g__Desulfonatronospira;s__Desulfonatronospira thiodismutans	refseq	GCF_000174435.1	GCA_000174435.1
RS_GCF_000174755.1	d__Bacteria;p__Bacteroidota;c__Bacteroidia;o__Flavobacteriales;f__Flavobacteriaceae;g__Capnocytophaga;s__Capnocytophaga gingivalis	refseq	GCF_000174755.1	GCA_000174755.1
RS_GCF_000174775.1	d__Bacteria;p__Bacteroidota;c__Bacteroidia;o__Bacteroidales;f__Porphyromonadaceae;g__Porphyromonas;s__Porphyromonas uenonis_A	refseq	GCF_000174775.1	GCA_000174775.1
RS_GCF_000174815.1	d__Bacteria;p__Bacteroidota;c__Bacteroidia;o__Bacteroidales;f__Porphyromonadaceae;g__Porphyromonas;s__Porphyromonas endodontalis	refseq	GCF_000174815.1	GCA_000174815.1
RS_GCF_000175195.1	d__Bacteria;p__Proteobacteria;c__Gammaproteobacteria;o__Enterobacterales;f__Pasteurellaceae;g__Actinobacillus_A;s__Actinobacillus_A minor	refseq	GCF_000175195.1	GCA_000175195.1
RS_GCF_000175215.2	d__Bacteria;p__Proteobacteria;c__Alphaproteobacteria;o__Caulobacterales;f__Caulobacteraceae;g__Asticcacaulis;s__Asticcacaulis excentricus	refseq	GCF_000175215.2	GCA_000175215.2
RS_GCF_000175235.1	d__Bacteria;p__Proteobacteria;c__Gammaproteobacteria;o__Burkholderiales;f__Burkholderiaceae;g__Acidovorax;s__Acidovorax delafieldii_B	refseq	GCF_000175235.1	GCA_000175235.1
RS_GCF_000175255.2	d__Bacteria;p__Proteobacteria;c__Alphaproteobacteria;o__Sphingomonadales;f__Sphingomonadaceae;g__Zymomonas;s__Zymomonas mobilis	refseq	GCF_000175255.2	GCA_000175255.2
RS_GCF_000175575.2	d__Bacteria;p__Proteobacteria;c__Gammaproteobacteria;o__Acidithiobacillales;f__Acidithiobacillaceae;g__Acidithiobacillus_A;s__Acidithiobacillus_A caldus	refseq	GCF_000175575.2	GCA_000175575.2
RS_GCF_000175615.1	d__Bacteria;p__Actinobacteriota;c__Actinomycetia;o__Actinomycetales;f__Micrococcaceae;g__Rothia;s__Rothia mucilaginosa	refseq	GCF_000175615.1	GCA_000175615.1
RS_GCF_000175635.1	d__Bacteria;p__Actinobacteriota;c__Actinomycetia;o__Mycobacteriales;f__Mycobacteriaceae;g__Corynebacterium;s__Corynebacterium tuberculostearicum_C	refseq	GCF_000175635.1	GCA_000175635.1
RS_GCF_000175795.2	d__Bacteria;p__Firmicutes_A;c__Clostridia;o__Acetivibrionales;f__Acetivibrionaceae;g__Ruminiclostridium;s__Ruminiclostridium papyrosolvens	refseq	GCF_000175795.2	GCA_000175795.2
RS_GCF_000175935.2	d__Bacteria;p__Proteobacteria;c__Gammaproteobacteria;o__Enterobacterales;f__Enterobacteriaceae;g__Pantoea;s__Pantoea sp000175935	refseq	GCF_000175935.2	GCA_000175935.2
RS_GCF_000176015.1	d__Bacteria;p__Proteobacteria;c__Alphaproteobacteria;o__Rhodobacterales;f__Rhodobacteraceae;g__Pseudorhodobacter_B;s__Pseudorhodobacter_B sp000176015	refseq	GCF_000176015.1	GCA_000176015.1
RS_GCF_000176035.2	d__Bacteria;p__Proteobacteria;c__Alphaproteobacteria;o__Rhizobiales;f__Rhizobiaceae;g__Mesorhizobium;s__Mesorhizobium opportunistum	refseq	GCF_000176035.2	GCA_000176035.2
RS_GCF_000176135.1	d__Bacteria;p__Proteobacteria;c__Gammaproteobacteria;o__Enterobacterales;f__Vibrionaceae;g__Vibrio;s__Vibrio coralliilyticus	refseq	GCF_000176135.1	GCA_000176135.1
RS_GCF_000176155.1	d__Bacteria;p__Proteobacteria;c__Gammaproteobacteria;o__Enterobacterales;f__Vibrionaceae;g__Vibrio;s__Vibrio metschnikovii	refseq	GCF_000176155.1	GCA_000176155.1
RS_GCF_000176175.1	d__Bacteria;p__Proteobacteria;c__Gammaproteobacteria;o__Enterobacterales;f__Vibrionaceae;g__Vibrio;s__Vibrio furnissii	refseq	GCF_000176175.1	GCA_000176175.1
RS_GCF_000176235.1	d__Bacteria;p__Proteobacteria;c__Gammaproteobacteria;o__Enterobacterales;f__Vibrionaceae;g__Vibrio;s__Vibrio orientalis	refseq	GCF_000176235.1	GCA_000176235.1
RS_GCF_000176355.1	d__Bacteria;p__Proteobacteria;c__Alphaproteobacteria;o__Sphingomonadales;f__Sphingomonadaceae;g__Alteriqipengyuania;s__Alteriqipengyuania bathyomarina	refseq	GCF_000176355.1	GCA_000176355.1
RS_GCF_000176715.1	d__Bacteria;p__Proteobacteria;c__Gammaproteobacteria;o__Enterobacterales;f__Vibrionaceae;g__Vibrio;s__Vibrio sp000176715	refseq	GCF_000176715.1	GCA_000176715.1
RS_GCF_000176735.1	d__Bacteria;p__Proteobacteria;c__Gammaproteobacteria;o__Burkholderiales;f__Neisseriaceae;g__Neisseria;s__Neisseria polysaccharea	genbank	NA	GCA_000176735.1
RS_GCF_000176855.2	d__Bacteria;p__Proteobacteria;c__Gammaproteobacteria;o__Burkholderiales;f__Burkholderiaceae;g__Acidovorax_A;s__Acidovorax_A avenae	refseq	GCF_000176855.2	GCA_000176855.2
RS_GCF_000176915.2	d__Bacteria;p__Desulfobacterota;c__Desulfovibrionia;o__Desulfovibrionales;f__Desulfovibrionaceae;g__Pseudodesulfovibrio;s__Pseudodesulfovibrio aespoeensis	refseq	GCF_000176915.2	GCA_000176915.2
RS_GCF_000177075.1	d__Bacteria;p__Bacteroidota;c__Bacteroidia;o__Bacteroidales;f__Bacteroidaceae;g__Prevotella;s__Prevotella buccalis	refseq	GCF_000177075.1	GCA_000177075.1
RS_GCF_000177195.2	d__Bacteria;p__Actinobacteriota;c__Actinomycetia;o__Streptomycetales;f__Streptomycetaceae;g__Streptomyces;s__Streptomyces sp000177195	refseq	GCF_000177195.2	GCA_000177195.2
RS_GCF_000177215.2	d__Bacteria;p__Desulfobacterota;c__Desulfovibrionia;o__Desulfovibrionales;f__Desulfovibrionaceae;g__Solidesulfovibrio;s__Solidesulfovibrio carbinoliphilus	refseq	GCF_000177215.2	GCA_000177215.2
RS_GCF_000177235.2	d__Bacteria;p__Firmicutes;c__Bacilli;o__Bacillales_H;f__Salisediminibacteriaceae;g__Bacillus_AR;s__Bacillus_AR cellulosilyticus	refseq	GCF_000177235.2	GCA_000177235.2
RS_GCF_000177335.1	d__Bacteria;p__Synergistota;c__Synergistia;o__Synergistales;f__Dethiosulfovibrionaceae;g__Pyramidobacter;s__Pyramidobacter piscolens	refseq	GCF_000177335.1	GCA_000177335.1
RS_GCF_000177375.1	d__Bacteria;p__Firmicutes;c__Bacilli;o__Erysipelotrichales;f__Erysipelotrichaceae;g__Bulleidia;s__Bulleidia extructa	refseq	GCF_000177375.1	GCA_000177375.1
RS_GCF_000177535.2	d__Bacteria;p__Actinobacteriota;c__Actinomycetia;o__Mycobacteriales;f__Mycobacteriaceae;g__Corynebacterium;s__Corynebacterium resistens	refseq	GCF_000177535.2	GCA_000177535.2
RS_GCF_000177555.1	d__Bacteria;p__Firmicutes_C;c__Negativicutes;o__Veillonellales;f__Megasphaeraceae;g__28L;s__28L sp000177555	refseq	GCF_000177555.1	GCA_000177555.1
RS_GCF_000177635.2	d__Bacteria;p__Chrysiogenetota;c__Chrysiogenetes;o__Chrysiogenales;f__Chrysiogenaceae;g__Desulfurispirillum;s__Desulfurispirillum indicum	refseq	GCF_000177635.2	GCA_000177635.2
RS_GCF_000177675.1	d__Bacteria;p__Actinobacteriota;c__Actinomycetia;o__Mycobacteriales;f__Frankiaceae;g__Frankia;s__Frankia sp000177675	refseq	GCF_000177675.1	GCA_000177675.1
RS_GCF_000178115.2	d__Bacteria;p__Firmicutes_A;c__Clostridia;o__Oscillospirales;f__Ethanoligenenaceae;g__Ethanoligenens;s__Ethanoligenens harbinense	refseq	GCF_000178115.2	GCA_000178115.2
RS_GCF_000178155.2	d__Bacteria;p__Firmicutes_A;c__Clostridia;o__Oscillospirales;f__Ruminococcaceae;g__Ruminococcus_D;s__Ruminococcus_D albus_C	refseq	GCF_000178155.2	GCA_000178155.2
RS_GCF_000178375.1	d__Bacteria;p__Firmicutes;c__Bacilli;o__Mycoplasmatales;f__Metamycoplasmataceae;g__Mycoplasmopsis_A;s__Mycoplasmopsis_A alligatoris	refseq	GCF_000178375.1	GCA_000178375.1
RS_GCF_000178455.1	d__Bacteria;p__Actinobacteriota;c__Actinomycetia;o__Actinomycetales;f__Brevibacteriaceae;g__Brevibacterium;s__Brevibacterium mcbrellneri	refseq	GCF_000178455.1	GCA_000178455.1
RS_GCF_000178475.1	d__Bacteria;p__Firmicutes;c__Bacilli;o__Lactobacillales;f__Lactobacillaceae;g__Lactobacillus;s__Lactobacillus amylolyticus	refseq	GCF_000178475.1	GCA_000178475.1
RS_GCF_000178835.2	d__Bacteria;p__Firmicutes_A;c__Clostridia;o__Lachnospirales;f__Cellulosilyticaceae;g__Cellulosilyticum;s__Cellulosilyticum lentocellum	refseq	GCF_000178835.2	GCA_000178835.2
RS_GCF_000178855.1	d__Bacteria;p__Chloroflexota;c__Ktedonobacteria;o__Ktedonobacterales;f__Ktedonobacteraceae;g__Ktedonobacter;s__Ktedonobacter racemifer	refseq	GCF_000178855.1	GCA_000178855.1
RS_GCF_000178955.2	d__Bacteria;p__Acidobacteriota;c__Acidobacteriae;o__Acidobacteriales;f__Acidobacteriaceae;g__Granulicella_A;s__Granulicella_A mallensis	refseq	GCF_000178955.2	GCA_000178955.2
RS_GCF_000178975.2	d__Bacteria;p__Acidobacteriota;c__Acidobacteriae;o__Acidobacteriales;f__Acidobacteriaceae;g__Granulicella_C;s__Granulicella_C tundricola	refseq	GCF_000178975.2	GCA_000178975.2
RS_GCF_000178995.1	d__Bacteria;p__Proteobacteria;c__Alphaproteobacteria;o__Rhizobiales;f__Xanthobacteraceae;g__Afipia;s__Afipia sp000178995	refseq	GCF_000178995.1	GCA_000178995.1
RS_GCF_000179035.2	d__Bacteria;p__Firmicutes;c__Bacilli;o__Mycoplasmatales;f__Mycoplasmoidaceae;g__Eperythrozoon_A;s__Eperythrozoon_A suis	refseq	GCF_000179035.2	GCA_000179035.2
RS_GCF_000179055.1	d__Bacteria;p__Bacteroidota;c__Bacteroidia;o__Bacteroidales;f__Bacteroidaceae;g__Prevotella;s__Prevotella bryantii	refseq	GCF_000179055.1	GCA_000179055.1
RS_GCF_000179235.2	d__Bacteria;p__Cyanobacteria;c__Cyanobacteriia;o__PCC-6307;f__Cyanobiaceae;g__Vulcanococcus;s__Vulcanococcus sp000179235	refseq	GCF_000179235.2	GCA_000179235.2
RS_GCF_000179255.1	d__Bacteria;p__Cyanobacteria;c__Cyanobacteriia;o__PCC-6307;f__Cyanobiaceae;g__Vulcanococcus;s__Vulcanococcus sp000179255	refseq	GCF_000179255.1	GCA_000179255.1
RS_GCF_000179315.1	d__Bacteria;p__Desulfobacterota;c__Desulfobacteria;o__Desulfatiglandales;f__Desulfatiglandaceae;g__NaphS2;s__NaphS2 sp000179315	genbank	NA	GCA_000179315.1
RS_GCF_000179555.1	d__Bacteria;p__Desulfobacterota;c__Desulfovibrionia;o__Desulfovibrionales;f__Desulfovibrionaceae;g__Solidesulfovibrio;s__Solidesulfovibrio fructosivorans	refseq	GCF_000179555.1	GCA_000179555.1
RS_GCF_000179595.2	d__Bacteria;p__Firmicutes_A;c__Clostridia;o__Acetivibrionales;f__Acetivibrionaceae;g__Acetivibrio;s__Acetivibrio cellulolyticus	refseq	GCF_000179595.2	GCA_000179595.2
RS_GCF_000179615.1	d__Bacteria;p__Firmicutes;c__Bacilli;o__Paenibacillales;f__Paenibacillaceae;g__Paenibacillus_T;s__Paenibacillus_T curdlanolyticus	refseq	GCF_000179615.1	GCA_000179615.1
RS_GCF_000179635.2	d__Bacteria;p__Firmicutes_A;c__Clostridia;o__Oscillospirales;f__Ruminococcaceae;g__Ruminococcus_D;s__Ruminococcus_D albus	refseq	GCF_000179635.2	GCA_000179635.2
RS_GCF_000179715.1	d__Bacteria;p__Actinobacteriota;c__Coriobacteriia;o__Coriobacteriales;f__Atopobiaceae;g__Fannyhessea;s__Fannyhessea vaginae_A	genbank	NA	GCA_000179715.1
RS_GCF_000179775.1	d__Bacteria;p__Proteobacteria;c__Alphaproteobacteria;o__Rhizobiales;f__Rhizobiaceae;g__R2A130;s__R2A130 sp000179775	refseq	GCF_000179775.1	GCA_000179775.1
RS_GCF_000179915.2	d__Bacteria;p__Acidobacteriota;c__Acidobacteriae;o__Acidobacteriales;f__Acidobacteriaceae;g__Terriglobus;s__Terriglobus saanensis	refseq	GCF_000179915.2	GCA_000179915.2
RS_GCF_000180035.1	d__Bacteria;p__Firmicutes;c__Bacilli;o__Lactobacillales;f__Streptococcaceae;g__Streptococcus;s__Streptococcus parasanguinis_C	refseq	GCF_000180035.1	GCA_000180035.1
RS_GCF_000181495.1	d__Bacteria;p__Firmicutes;c__Bacilli;o__Bacillales_B;f__Bacillaceae_B;g__Bacillus_BM;s__Bacillus_BM sp000181495	refseq	GCF_000181495.1	GCA_000181495.1
RS_GCF_000181515.1	d__Bacteria;p__Proteobacteria;c__Alphaproteobacteria;o__Sphingomonadales;f__Sphingomonadaceae;g__Erythrobacter_A;s__Erythrobacter_A sp000181515	refseq	GCF_000181515.1	GCA_000181515.1
RS_GCF_000181875.2	d__Bacteria;p__Spirochaetota;c__Spirochaetia;o__Borreliales;f__Borreliaceae;g__Borreliella;s__Borreliella finlandensis	refseq	GCF_000181875.2	GCA_000181875.2
RS_GCF_000182645.1	d__Bacteria;p__Proteobacteria;c__Alphaproteobacteria;o__Rhizobiales_A;f__Rhizobiaceae_A;g__Ochrobactrum;s__Ochrobactrum intermedium	refseq	GCF_000182645.1	GCA_000182645.1
RS_GCF_000182745.2	d__Bacteria;p__Proteobacteria;c__Alphaproteobacteria;o__Acetobacterales;f__Acetobacteraceae;g__Komagataeibacter;s__Komagataeibacter medellinensis	refseq	GCF_000182745.2	GCA_000182745.1
GB_GCA_000182945.1	d__Bacteria;p__Fusobacteriota;c__Fusobacteriia;o__Fusobacteriales;f__Fusobacteriaceae;g__Fusobacterium;s__Fusobacterium vincentii	genbank	NA	GCA_000182945.1
RS_GCF_000183135.1	d__Bacteria;p__Bacteroidota;c__Bacteroidia;o__Bacteroidales;f__Paludibacteraceae;g__Paludibacter;s__Paludibacter propionicigenes	refseq	GCF_000183135.1	GCA_000183135.1
RS_GCF_000183325.1	d__Bacteria;p__Actinobacteriota;c__Actinomycetia;o__Mycobacteriales;f__Mycobacteriaceae;g__Corynebacterium;s__Corynebacterium bovis	refseq	GCF_000183325.1	GCA_000183325.2
RS_GCF_000183365.1	d__Bacteria;p__Firmicutes;c__Bacilli;o__Mycoplasmatales;f__Mycoplasmataceae;g__Mycoplasma;s__Mycoplasma leachii	refseq	GCF_000183365.1	GCA_000183365.1
RS_GCF_000183385.1	d__Bacteria;p__Firmicutes;c__Bacilli;o__Mycoplasmatales;f__Metamycoplasmataceae;g__Mycoplasmopsis;s__Mycoplasmopsis bovis	refseq	GCF_000183385.1	GCA_000183385.1
RS_GCF_000183405.1	d__Bacteria;p__Deferribacterota;c__Deferribacteres;o__Deferribacterales;f__Calditerrivibrionaceae;g__Calditerrivibrio;s__Calditerrivibrio nitroreducens	refseq	GCF_000183405.1	GCA_000183405.1
RS_GCF_000183425.1	d__Bacteria;p__Bacteroidota;c__Bacteroidia;o__Cytophagales;f__Cyclobacteriaceae;g__Marivirga;s__Marivirga tractuosa	refseq	GCF_000183425.1	GCA_000183425.1
RS_GCF_000183545.2	d__Bacteria;p__Firmicutes_E;c__Thermaerobacteria;o__Thermaerobacterales;f__Thermaerobacteraceae;g__Thermaerobacter;s__Thermaerobacter subterraneus	refseq	GCF_000183545.2	GCA_000183545.3
RS_GCF_000183565.1	d__Bacteria;p__Firmicutes_A;c__Clostridia;o__Tissierellales;f__Peptoniphilaceae;g__Peptoniphilus_A;s__Peptoniphilus_A harei_A	refseq	GCF_000183565.1	GCA_000183565.2
RS_GCF_000183665.1	d__Bacteria;p__Proteobacteria;c__Alphaproteobacteria;o__Rhizobiales_A;f__Rhizobiaceae_A;g__Liberibacter;s__Liberibacter solanacearum	refseq	GCF_000183665.1	GCA_000183665.1
RS_GCF_000183725.1	d__Bacteria;p__Campylobacterota;c__Campylobacteria;o__Campylobacterales;f__Sulfurimonadaceae;g__Sulfuricurvum;s__Sulfuricurvum kujiense	refseq	GCF_000183725.1	GCA_000183725.1
RS_GCF_000183745.1	d__Bacteria;p__Deinococcota;c__Deinococci;o__Deinococcales;f__Marinithermaceae;g__Oceanithermus;s__Oceanithermus profundus	refseq	GCF_000183745.1	GCA_000183745.1
GB_GCA_000183865.1	d__Bacteria;p__Firmicutes;c__Bacilli;o__Lactobacillales;f__Listeriaceae;g__Listeria;s__Listeria marthii	genbank	NA	GCA_000183865.1
RS_GCF_000184345.1	d__Bacteria;p__Spirochaetota;c__Spirochaetia;o__Spirochaetales_A;f__Spirochaetaceae_A;g__Spirochaeta_A;s__Spirochaeta_A thermophila	refseq	GCF_000184345.1	GCA_000184345.2
RS_GCF_000184685.1	d__Bacteria;p__Actinobacteriota;c__Actinomycetia;o__Actinomycetales;f__Dermatophilaceae;g__Intrasporangium;s__Intrasporangium calvum	refseq	GCF_000184685.1	GCA_000184685.1
RS_GCF_000184705.1	d__Bacteria;p__Firmicutes_E;c__Thermaerobacteria;o__Thermaerobacterales;f__Thermaerobacteraceae;g__Thermaerobacter;s__Thermaerobacter marianensis	refseq	GCF_000184705.1	GCA_000184705.1
RS_GCF_000184745.1	d__Bacteria;p__Proteobacteria;c__Gammaproteobacteria;o__Burkholderiales;f__Burkholderiaceae;g__Variovorax;s__Variovorax paradoxus_C	refseq	GCF_000184745.1	GCA_000184745.1
RS_GCF_000184945.1	d__Bacteria;p__Bacteroidota;c__Bacteroidia;o__Bacteroidales;f__Bacteroidaceae;g__Prevotella;s__Prevotella buccae	refseq	GCF_000184945.1	GCA_000184945.1
RS_GCF_000185145.2	d__Bacteria;p__Bacteroidota;c__Bacteroidia;o__Bacteroidales;f__Bacteroidaceae;g__Prevotella;s__Prevotella oralis	refseq	GCF_000185145.2	GCA_000185145.2
RS_GCF_000185285.1	d__Bacteria;p__Actinobacteriota;c__Actinomycetia;o__Actinomycetales;f__Actinomycetaceae;g__Pauljensenia;s__Pauljensenia sp000185285	refseq	GCF_000185285.1	GCA_000185285.1
RS_GCF_000185305.1	d__Bacteria;p__Proteobacteria;c__Gammaproteobacteria;o__Enterobacterales;f__Pasteurellaceae;g__Aggregatibacter;s__Aggregatibacter segnis	refseq	GCF_000185305.1	GCA_000185305.1
RS_GCF_000185365.1	d__Bacteria;p__Firmicutes;c__Bacilli;o__Lactobacillales;f__Enterococcaceae;g__Enterococcus_G;s__Enterococcus_G italicus	refseq	GCF_000185365.1	GCA_000185365.1
RS_GCF_000185385.1	d__Bacteria;p__Firmicutes_A;c__Clostridia;o__Lachnospirales;f__Lachnospiraceae;g__Lachnoanaerobaculum;s__Lachnoanaerobaculum saburreum	refseq	GCF_000185385.1	GCA_000185385.1
RS_GCF_000185505.1	d__Bacteria;p__Firmicutes_A;c__Clostridia;o__Eubacteriales;f__Eubacteriaceae;g__Pseudoramibacter;s__Pseudoramibacter alactolyticus	refseq	GCF_000185505.1	GCA_000185505.1
RS_GCF_000185725.2	d__Bacteria;p__Actinobacteriota;c__Actinomycetia;o__Mycobacteriales;f__Mycobacteriaceae;g__Segniliparus;s__Segniliparus rugosus	refseq	GCF_000185725.2	GCA_000185725.2
RS_GCF_000185805.1	d__Bacteria;p__Aquificota;c__Desulfurobacteriia;o__Desulfurobacteriales;f__Desulfurobacteriaceae;g__Thermovibrio;s__Thermovibrio ammonificans	refseq	GCF_000185805.1	GCA_000185805.1
RS_GCF_000185845.1	d__Bacteria;p__Bacteroidota;c__Bacteroidia;o__Bacteroidales;f__Bacteroidaceae;g__Prevotella;s__Prevotella salivae	refseq	GCF_000185845.1	GCA_000185845.1
RS_GCF_000185905.1	d__Bacteria;p__Proteobacteria;c__Alphaproteobacteria;o__Rhizobiales;f__Rhizobiaceae;g__Mesorhizobium;s__Mesorhizobium ciceri	refseq	GCF_000185905.1	GCA_000185905.1
RS_GCF_000185965.1	d__Bacteria;p__Proteobacteria;c__Gammaproteobacteria;o__Xanthomonadales;f__Xanthomonadaceae;g__Pseudoxanthomonas;s__Pseudoxanthomonas suwonensis_A	refseq	GCF_000185965.1	GCA_000185965.1
RS_GCF_000185985.2	d__Bacteria;p__Proteobacteria;c__Gammaproteobacteria;o__Enterobacterales;f__Enterobacteriaceae;g__Blochmannia;s__Blochmannia vafer	refseq	GCF_000185985.2	GCA_000185985.2
RS_GCF_000186225.1	d__Bacteria;p__Bacteroidota;c__Bacteroidia;o__Bacteroidales;f__Bacteroidaceae;g__Bacteroides;s__Bacteroides helcogenes	refseq	GCF_000186225.1	GCA_000186225.1
RS_GCF_000186245.1	d__Bacteria;p__Campylobacterota;c__Campylobacteria;o__Campylobacterales;f__Sulfurovaceae;g__Nitratifractor;s__Nitratifractor salsuginis	refseq	GCF_000186245.1	GCA_000186245.1
RS_GCF_000186265.1	d__Bacteria;p__Bacteroidota;c__Bacteroidia;o__Flavobacteriales;f__Flavobacteriaceae;g__Cellulophaga;s__Cellulophaga algicola	refseq	GCF_000186265.1	GCA_000186265.1
RS_GCF_000186325.1	d__Bacteria;p__Actinobacteriota;c__Actinomycetia;o__Mycobacteriales;f__Mycobacteriaceae;g__Dietzia;s__Dietzia cinnamea_A	refseq	GCF_000186325.1	GCA_000186325.2
RS_GCF_000186345.1	d__Bacteria;p__Planctomycetota;c__Planctomycetes;o__Isosphaerales;f__Isosphaeraceae;g__Isosphaera;s__Isosphaera pallida	refseq	GCF_000186345.1	GCA_000186345.1
RS_GCF_000186385.1	d__Bacteria;p__Deinococcota;c__Deinococci;o__Deinococcales;f__Deinococcaceae;g__Deinococcus_B;s__Deinococcus_B maricopensis	refseq	GCF_000186385.1	GCA_000186385.1
RS_GCF_000186445.1	d__Bacteria;p__Firmicutes;c__Bacilli;o__Lactobacillales;f__Streptococcaceae;g__Streptococcus;s__Streptococcus agalactiae	refseq	GCF_000186445.1	GCA_000186445.1
RS_GCF_000186465.1	d__Bacteria;p__Firmicutes;c__Bacilli;o__Lactobacillales;f__Streptococcaceae;g__Streptococcus;s__Streptococcus australis	refseq	GCF_000186465.1	GCA_000186465.1
RS_GCF_000186705.1	d__Bacteria;p__Proteobacteria;c__Alphaproteobacteria;o__Sphingomonadales;f__Sphingomonadaceae;g__Alteriqipengyuania;s__Alteriqipengyuania sp000186705	refseq	GCF_000186705.1	GCA_000186705.2
RS_GCF_000186885.1	d__Bacteria;p__Desulfobacterota;c__Desulfobulbia;o__Desulfobulbales;f__Desulfobulbaceae;g__Desulfobulbus;s__Desulfobulbus propionicus	refseq	GCF_000186885.1	GCA_000186885.1
RS_GCF_000187265.1	d__Bacteria;p__Firmicutes;c__Bacilli;o__Lactobacillales;f__Streptococcaceae;g__Streptococcus;s__Streptococcus equinus	refseq	GCF_000187265.1	GCA_000187265.1
RS_GCF_000187465.1	d__Bacteria;p__Firmicutes;c__Bacilli;o__Lactobacillales;f__Streptococcaceae;g__Streptococcus;s__Streptococcus infantis	refseq	GCF_000187465.1	GCA_000187465.1
RS_GCF_000187585.1	d__Bacteria;p__Firmicutes;c__Bacilli;o__Lactobacillales;f__Streptococcaceae;g__Streptococcus;s__Streptococcus peroris	refseq	GCF_000187585.1	GCA_000187585.1
RS_GCF_000187625.1	d__Bacteria;p__Campylobacterota;c__Campylobacteria;o__Campylobacterales;f__Helicobacteraceae;g__Helicobacter_E;s__Helicobacter_E suis	refseq	GCF_000187625.1	GCA_000187625.2
RS_GCF_000187745.1	d__Bacteria;p__Firmicutes;c__Bacilli;o__Lactobacillales;f__Streptococcaceae;g__Streptococcus;s__Streptococcus sp000187745	refseq	GCF_000187745.1	GCA_000187745.1
RS_GCF_000187895.1	d__Bacteria;p__Bacteroidota;c__Bacteroidia;o__Bacteroidales;f__Bacteroidaceae;g__Phocaeicola;s__Phocaeicola plebeius	refseq	GCF_000187895.1	GCA_000187895.1
RS_GCF_000187935.1	d__Bacteria;p__Firmicutes;c__Bacilli;o__Lactobacillales;f__Streptococcaceae;g__Streptococcus;s__Streptococcus parauberis	refseq	GCF_000187935.1	GCA_000187935.2
RS_GCF_000187975.2	d__Bacteria;p__Firmicutes;c__Bacilli;o__Lactobacillales;f__Streptococcaceae;g__Streptococcus;s__Streptococcus criceti	refseq	GCF_000187975.2	GCA_000187975.3
RS_GCF_000187995.2	d__Bacteria;p__Firmicutes;c__Bacilli;o__Lactobacillales;f__Streptococcaceae;g__Streptococcus;s__Streptococcus macacae	refseq	GCF_000187995.2	GCA_000187995.3
RS_GCF_000188015.2	d__Bacteria;p__Firmicutes;c__Bacilli;o__Lactobacillales;f__Streptococcaceae;g__Streptococcus;s__Streptococcus ictaluri	refseq	GCF_000188015.2	GCA_000188015.3
RS_GCF_000188035.1	d__Bacteria;p__Firmicutes;c__Bacilli;o__Lactobacillales;f__Streptococcaceae;g__Streptococcus;s__Streptococcus pseudoporcinus	refseq	GCF_000188035.1	GCA_000188035.3
RS_GCF_000188055.2	d__Bacteria;p__Firmicutes;c__Bacilli;o__Lactobacillales;f__Streptococcaceae;g__Streptococcus;s__Streptococcus urinalis	refseq	GCF_000188055.2	GCA_000188055.3
RS_GCF_000188155.2	d__Bacteria;p__Proteobacteria;c__Alphaproteobacteria;o__Rhizobiales;f__Beijerinckiaceae;g__Methylocystis;s__Methylocystis sp000188155	refseq	GCF_000188155.2	GCA_000188155.3
RS_GCF_000188175.1	d__Bacteria;p__Firmicutes_C;c__Negativicutes;o__Acidaminococcales;f__Acidaminococcaceae;g__Phascolarctobacterium_A;s__Phascolarctobacterium_A succinatutens	refseq	GCF_000188175.1	GCA_000188175.1
RS_GCF_000188195.1	d__Bacteria;p__Proteobacteria;c__Gammaproteobacteria;o__Enterobacterales;f__Succinivibrionaceae;g__Succinatimonas;s__Succinatimonas hippei	refseq	GCF_000188195.1	GCA_000188195.1
RS_GCF_000188255.1	d__Bacteria;p__Proteobacteria;c__Gammaproteobacteria;o__Enterobacterales;f__Pasteurellaceae;g__Actinobacillus;s__Actinobacillus ureae	refseq	GCF_000188255.1	GCA_000188255.1
RS_GCF_000188295.1	d__Bacteria;p__Firmicutes;c__Bacilli;o__Lactobacillales;f__Streptococcaceae;g__Streptococcus;s__Streptococcus vestibularis	refseq	GCF_000188295.1	GCA_000188295.1
RS_GCF_000189255.1	d__Bacteria;p__Proteobacteria;c__Gammaproteobacteria;o__Enterobacterales;f__Vibrionaceae;g__Vibrio;s__Vibrio brasiliensis	refseq	GCF_000189255.1	GCA_000189255.2
RS_GCF_000189275.1	d__Bacteria;p__Proteobacteria;c__Gammaproteobacteria;o__Enterobacterales;f__Vibrionaceae;g__Vibrio;s__Vibrio sinaloensis_B	refseq	GCF_000189275.1	GCA_000189275.2
RS_GCF_000189295.2	d__Bacteria;p__Desulfobacterota;c__Desulfovibrionia;o__Desulfovibrionales;f__Desulfovibrionaceae;g__Pseudodesulfovibrio;s__Pseudodesulfovibrio desulfuricans_A	refseq	GCF_000189295.2	GCA_000189295.2
RS_GCF_000189395.1	d__Bacteria;p__Firmicutes;c__Bacilli;o__Bacillales_A;f__Planococcaceae;g__Planococcus;s__Planococcus donghaensis_B	refseq	GCF_000189395.1	GCA_000189395.2
RS_GCF_000189415.1	d__Bacteria;p__Bacteroidota;c__Bacteroidia;o__Flavobacteriales;f__Weeksellaceae;g__Weeksella;s__Weeksella virosa	refseq	GCF_000189415.1	GCA_000189415.1
RS_GCF_000189535.1	d__Bacteria;p__Actinobacteriota;c__Actinomycetia;o__Actinomycetales;f__Micrococcaceae;g__Pseudarthrobacter;s__Pseudarthrobacter phenanthrenivorans	refseq	GCF_000189535.1	GCA_000189535.1
RS_GCF_000189755.2	d__Bacteria;p__Firmicutes_B;c__Desulfotomaculia;o__Desulfotomaculales;f__Desulfotomaculaceae;g__Desulfotomaculum;s__Desulfotomaculum nigrificans	refseq	GCF_000189755.2	GCA_000189755.3
RS_GCF_000189775.2	d__Bacteria;p__Firmicutes_A;c__Thermoanaerobacteria;o__Thermoanaerobacterales;f__Thermoanaerobacteraceae;g__Thermoanaerobacterium;s__Thermoanaerobacterium xylanolyticum	refseq	GCF_000189775.2	GCA_000189775.3
RS_GCF_000190375.1	d__Bacteria;p__Proteobacteria;c__Gammaproteobacteria;o__Burkholderiales;f__Burkholderiaceae;g__Rubrivivax;s__Rubrivivax benzoatilyticus	refseq	GCF_000190375.1	GCA_000190375.2
RS_GCF_000190415.1	d__Bacteria;p__Proteobacteria;c__Alphaproteobacteria;o__Paracaedibacterales;f__Paracaedibacteraceae;g__Odyssella;s__Odyssella thessalonicensis	refseq	GCF_000190415.1	GCA_000190415.2
RS_GCF_000190435.1	d__Bacteria;p__Spirochaetota;c__Spirochaetia;o__Sphaerochaetales;f__Sphaerochaetaceae;g__Sphaerochaeta;s__Sphaerochaeta globosa	refseq	GCF_000190435.1	GCA_000190435.1
RS_GCF_000190475.1	d__Bacteria;p__Firmicutes;c__Bacilli;o__Bacillales_D;f__Amphibacillaceae;g__Ornithinibacillus;s__Ornithinibacillus scapharcae	refseq	GCF_000190475.1	GCA_000190475.2
RS_GCF_000190535.1	d__Bacteria;p__Bacteroidota;c__Bacteroidia;o__Bacteroidales;f__Marinifilaceae;g__Odoribacter;s__Odoribacter splanchnicus	refseq	GCF_000190535.1	GCA_000190535.1
RS_GCF_000190555.1	d__Bacteria;p__Deinococcota;c__Deinococci;o__Deinococcales;f__Deinococcaceae;g__Deinococcus;s__Deinococcus proteolyticus	refseq	GCF_000190555.1	GCA_000190555.1
RS_GCF_000190575.1	d__Bacteria;p__Bacteroidota;c__Bacteroidia;o__Bacteroidales;f__Bacteroidaceae;g__Phocaeicola;s__Phocaeicola salanitronis	refseq	GCF_000190575.1	GCA_000190575.1
RS_GCF_000190595.1	d__Bacteria;p__Bacteroidota;c__Bacteroidia;o__Flavobacteriales;f__Flavobacteriaceae;g__Cellulophaga;s__Cellulophaga lytica	refseq	GCF_000190595.1	GCA_000190595.1
RS_GCF_000190635.1	d__Bacteria;p__Firmicutes_B;c__Desulfitobacteriia;o__Desulfitobacteriales;f__Syntrophobotulaceae;g__Syntrophobotulus;s__Syntrophobotulus glycolicus	refseq	GCF_000190635.1	GCA_000190635.1
RS_GCF_000190695.1	d__Bacteria;p__Proteobacteria;c__Gammaproteobacteria;o__Burkholderiales;f__Neisseriaceae;g__Kingella_A;s__Kingella_A denitrificans	refseq	GCF_000190695.1	GCA_000190695.1
RS_GCF_000190735.1	d__Bacteria;p__Bacteroidota;c__Bacteroidia;o__Sphingobacteriales;f__Sphingobacteriaceae;g__Pelobium;s__Pelobium saltans	refseq	GCF_000190735.1	GCA_000190735.2
RS_GCF_000190755.2	d__Bacteria;p__Proteobacteria;c__Gammaproteobacteria;o__Methylococcales;f__Methylomonadaceae;g__Methylobacter_A;s__Methylobacter_A tundripaludum	refseq	GCF_000190755.2	GCA_000190755.3
RS_GCF_000191045.1	d__Bacteria;p__Aquificota;c__Desulfurobacteriia;o__Desulfurobacteriales;f__Desulfurobacteriaceae;g__Desulfurobacterium;s__Desulfurobacterium thermolithotrophum	refseq	GCF_000191045.1	GCA_000191045.1
RS_GCF_000191065.1	d__Bacteria;p__Bacteroidota;c__Bacteroidia;o__Bacteroidales;f__Bacteroidaceae;g__Prevotella;s__Prevotella multiformis	refseq	GCF_000191065.1	GCA_000191065.1
RS_GCF_000191405.1	d__Bacteria;p__Proteobacteria;c__Gammaproteobacteria;o__Enterobacterales;f__Pasteurellaceae;g__Haemophilus_D;s__Haemophilus_D parainfluenzae	refseq	GCF_000191405.1	GCA_000191405.1
RS_GCF_000191725.1	d__Bacteria;p__Firmicutes_A;c__Clostridia;o__Tissierellales;f__Peptoniphilaceae;g__Anaerococcus;s__Anaerococcus prevotii_A	refseq	GCF_000191725.1	GCA_000191725.2
RS_GCF_000191885.1	d__Bacteria;p__Bacteroidota;c__Bacteroidia;o__Bacteroidales;f__Marinilabiliaceae;g__Anaerophaga;s__Anaerophaga thermohalophila	refseq	GCF_000191885.1	GCA_000191885.2
RS_GCF_000192225.1	d__Bacteria;p__Bacteroidota;c__Bacteroidia;o__Flavobacteriales;f__Flavobacteriaceae;g__Capnocytophaga;s__Capnocytophaga sp000192225	refseq	GCF_000192225.1	GCA_000192225.1
GB_GCA_000192415.1	d__Bacteria;p__Actinobacteriota;c__Actinomycetia;o__Propionibacteriales;f__Nocardioidaceae;g__Nocardioides;s__Nocardioides sp000192415	genbank	NA	GCA_000192415.1
RS_GCF_000192435.1	d__Bacteria;p__Actinobacteriota;c__Actinomycetia;o__Mycobacteriales;f__Mycobacteriaceae;g__Gordonia;s__Gordonia neofelifaecis	refseq	GCF_000192435.1	GCA_000192435.2
RS_GCF_000192475.1	d__Bacteria;p__Proteobacteria;c__Alphaproteobacteria;o__Rhodobacterales;f__Rhodobacteraceae;g__Ruegeria;s__Ruegeria conchae	refseq	GCF_000192475.1	GCA_000192475.2
RS_GCF_000192575.1	d__Bacteria;p__Proteobacteria;c__Alphaproteobacteria;o__Sphingomonadales;f__Sphingomonadaceae;g__Novosphingobium;s__Novosphingobium nitrogenifigens	refseq	GCF_000192575.1	GCA_000192575.1
RS_GCF_000192635.1	d__Bacteria;p__Proteobacteria;c__Alphaproteobacteria;o__Rhizobiales;f__Rhizobiaceae;g__Agrobacterium;s__Agrobacterium sp000192635	refseq	GCF_000192635.1	GCA_000192635.1
RS_GCF_000192745.1	d__Bacteria;p__Proteobacteria;c__Alphaproteobacteria;o__Rhizobiales;f__Stappiaceae;g__Polymorphum;s__Polymorphum gilvum	refseq	GCF_000192745.1	GCA_000192745.1
RS_GCF_000192865.1	d__Bacteria;p__Proteobacteria;c__Gammaproteobacteria;o__Pseudomonadales;f__Marinomonadaceae;g__Marinomonas;s__Marinomonas mediterranea	refseq	GCF_000192865.1	GCA_000192865.1
RS_GCF_000193205.1	d__Bacteria;p__Firmicutes;c__Bacilli;o__Lactobacillales;f__Aerococcaceae;g__Aerococcus;s__Aerococcus urinae_A	refseq	GCF_000193205.1	GCA_000193205.1
RS_GCF_000193225.1	d__Bacteria;p__Proteobacteria;c__Gammaproteobacteria;o__Burkholderiales;f__Burkholderiaceae;g__Verminephrobacter;s__Verminephrobacter aporrectodeae	refseq	GCF_000193225.1	GCA_000193225.2
RS_GCF_000193635.1	d__Bacteria;p__Firmicutes;c__Bacilli;o__Lactobacillales;f__Lactobacillaceae;g__Weissella;s__Weissella cibaria	refseq	GCF_000193635.1	GCA_000193635.2
RS_GCF_000193735.1	d__Bacteria;p__Proteobacteria;c__Gammaproteobacteria;o__Burkholderiales;f__Neisseriaceae;g__Neisseria;s__Neisseria sicca_E	refseq	GCF_000193735.1	GCA_000193735.2
RS_GCF_000194135.1	d__Bacteria;p__Campylobacterota;c__Desulfurellia;o__Desulfurellales;f__Hippeaceae;g__Hippea;s__Hippea maritima	refseq	GCF_000194135.1	GCA_000194135.1
RS_GCF_000194155.1	d__Bacteria;p__Actinobacteriota;c__Actinomycetia;o__Mycobacteriales;f__Pseudonocardiaceae;g__Saccharopolyspora;s__Saccharopolyspora spinosa	refseq	GCF_000194155.1	GCA_000194155.1
RS_GCF_000194605.1	d__Bacteria;p__Bacteroidota;c__Bacteroidia;o__Flavobacteriales;f__Crocinitomicaceae;g__Fluviicola;s__Fluviicola taffensis	refseq	GCF_000194605.1	GCA_000194605.1
RS_GCF_000194945.1	d__Bacteria;p__Firmicutes;c__Bacilli;o__Lactobacillales;f__Streptococcaceae;g__Streptococcus;s__Streptococcus sanguinis	refseq	GCF_000194945.1	GCA_000194945.1
RS_GCF_000194985.1	d__Bacteria;p__Firmicutes_C;c__Negativicutes;o__Veillonellales;f__Dialisteraceae;g__Dialister_B;s__Dialister_B micraerophilus	refseq	GCF_000194985.1	GCA_000194985.1
RS_GCF_000195085.1	d__Bacteria;p__Proteobacteria;c__Alphaproteobacteria;o__Pelagibacterales;f__Pelagibacteraceae;g__IMCC9063;s__IMCC9063 sp000195085	refseq	GCF_000195085.1	GCA_000195085.1
RS_GCF_000195275.1	d__Bacteria;p__Spirochaetota;c__Spirochaetia;o__Treponematales;f__Treponemataceae;g__Treponema_D;s__Treponema_D succinifaciens	refseq	GCF_000195275.1	GCA_000195275.1
RS_GCF_000195295.1	d__Bacteria;p__Desulfobacterota;c__Desulfobaccia;o__Desulfobaccales;f__Desulfobaccaceae;g__Desulfobacca;s__Desulfobacca acetoxidans	refseq	GCF_000195295.1	GCA_000195295.1
RS_GCF_000195315.1	d__Bacteria;p__Actinobacteriota;c__Coriobacteriia;o__Coriobacteriales;f__Coriobacteriaceae;g__Coriobacterium;s__Coriobacterium glomerans	refseq	GCF_000195315.1	GCA_000195315.1
RS_GCF_000195335.1	d__Bacteria;p__Deinococcota;c__Deinococci;o__Deinococcales;f__Marinithermaceae;g__Marinithermus;s__Marinithermus hydrothermalis	refseq	GCF_000195335.1	GCA_000195335.1
RS_GCF_000195575.1	d__Bacteria;p__Firmicutes;c__Bacilli;o__Lactobacillales;f__Carnobacteriaceae;g__Carnobacterium_A;s__Carnobacterium_A sp000195575	refseq	GCF_000195575.1	GCA_000195575.1
RS_GCF_000195595.1	d__Bacteria;p__Actinobacteriota;c__Actinomycetia;o__Actinomycetales;f__Actinomycetaceae;g__Actinomyces;s__Actinomyces sp000195595	refseq	GCF_000195595.1	GCA_000195595.1
RS_GCF_000195635.1	d__Bacteria;p__Bacteroidota;c__Bacteroidia;o__Bacteroidales;f__Bacteroidaceae;g__Bacteroides;s__Bacteroides fluxus	refseq	GCF_000195635.1	GCA_000195635.1
RS_GCF_000195755.1	d__Bacteria;p__Desulfobacterota;c__Desulfovibrionia;o__Desulfovibrionales;f__Desulfovibrionaceae;g__Nitratidesulfovibrio;s__Nitratidesulfovibrio vulgaris	refseq	GCF_000195755.1	GCA_000195755.1
RS_GCF_000195855.1	d__Bacteria;p__Actinobacteriota;c__Actinomycetia;o__Mycobacteriales;f__Mycobacteriaceae;g__Mycobacterium;s__Mycobacterium leprae	refseq	GCF_000195855.1	GCA_000195855.1
RS_GCF_000195955.2	d__Bacteria;p__Actinobacteriota;c__Actinomycetia;o__Mycobacteriales;f__Mycobacteriaceae;g__Mycobacterium;s__Mycobacterium tuberculosis	refseq	GCF_000195955.2	GCA_000195955.2
RS_GCF_000195975.1	d__Bacteria;p__Cyanobacteria;c__Cyanobacteriia;o__PCC-6307;f__Cyanobiaceae;g__Synechococcus_E;s__Synechococcus_E sp000195975	refseq	GCF_000195975.1	GCA_000195975.1
RS_GCF_000196015.1	d__Bacteria;p__Proteobacteria;c__Gammaproteobacteria;o__Burkholderiales;f__Burkholderiaceae;g__Cupriavidus;s__Cupriavidus metallidurans	refseq	GCF_000196015.1	GCA_000196015.1
RS_GCF_000196115.1	d__Bacteria;p__Planctomycetota;c__Planctomycetes;o__Pirellulales;f__Pirellulaceae;g__Rhodopirellula;s__Rhodopirellula baltica	refseq	GCF_000196115.1	GCA_000196115.1
RS_GCF_000196135.1	d__Bacteria;p__Campylobacterota;c__Campylobacteria;o__Campylobacterales;f__Helicobacteraceae;g__Wolinella;s__Wolinella succinogenes	refseq	GCF_000196135.1	GCA_000196135.1
RS_GCF_000196175.1	d__Bacteria;p__Bdellovibrionota;c__Bdellovibrionia;o__Bdellovibrionales;f__Bdellovibrionaceae;g__Bdellovibrio;s__Bdellovibrio bacteriovorus	refseq	GCF_000196175.1	GCA_000196175.1
RS_GCF_000196235.1	d__Bacteria;p__Actinobacteriota;c__Actinomycetia;o__Actinomycetales;f__Micrococcaceae;g__Arthrobacter_I;s__Arthrobacter_I sp000196235	refseq	GCF_000196235.1	GCA_000196235.1
RS_GCF_000196255.1	d__Bacteria;p__Proteobacteria;c__Gammaproteobacteria;o__Enterobacterales;f__Vibrionaceae;g__Photobacterium;s__Photobacterium profundum_A	refseq	GCF_000196255.1	GCA_000196255.1
RS_GCF_000196275.1	d__Bacteria;p__Deinococcota;c__Deinococci;o__Deinococcales;f__Deinococcaceae;g__Deinococcus;s__Deinococcus geothermalis	refseq	GCF_000196275.1	GCA_000196275.1
RS_GCF_000196315.1	d__Bacteria;p__Bacteroidota;c__Bacteroidia;o__Flavobacteriales;f__Flavobacteriaceae;g__Croceibacter;s__Croceibacter atlanticus	refseq	GCF_000196315.1	GCA_000196315.1
RS_GCF_000196355.1	d__Bacteria;p__Proteobacteria;c__Gammaproteobacteria;o__Burkholderiales;f__Nitrosomonadaceae;g__Nitrosospira;s__Nitrosospira multiformis	refseq	GCF_000196355.1	GCA_000196355.1
RS_GCF_000196435.1	d__Bacteria;p__Proteobacteria;c__Alphaproteobacteria;o__Rhizobiales_A;f__Rhizobiaceae_A;g__Bartonella;s__Bartonella tribocorum	refseq	GCF_000196435.1	GCA_000196435.1
RS_GCF_000196455.1	d__Bacteria;p__Firmicutes_A;c__Clostridia;o__Peptostreptococcales;f__Filifactoraceae;g__Acetoanaerobium;s__Acetoanaerobium sticklandii	refseq	GCF_000196455.1	GCA_000196455.1
RS_GCF_000196495.1	d__Bacteria;p__Proteobacteria;c__Gammaproteobacteria;o__Enterobacterales;f__Vibrionaceae;g__Aliivibrio;s__Aliivibrio salmonicida_A	refseq	GCF_000196495.1	GCA_000196495.1
RS_GCF_000196515.1	d__Bacteria;p__Cyanobacteria;c__Cyanobacteriia;o__Cyanobacteriales;f__Nostocaceae;g__Trichormus_B;s__Trichormus_B azollae	refseq	GCF_000196515.1	GCA_000196515.1
RS_GCF_000196555.1	d__Bacteria;p__Actinobacteriota;c__Actinomycetia;o__Actinomycetales;f__Bifidobacteriaceae;g__Bifidobacterium;s__Bifidobacterium longum	refseq	GCF_000196555.1	GCA_000196555.1
RS_GCF_000196615.1	d__Bacteria;p__Proteobacteria;c__Gammaproteobacteria;o__Enterobacterales;f__Enterobacteriaceae;g__Erwinia;s__Erwinia billingiae	refseq	GCF_000196615.1	GCA_000196615.1
RS_GCF_000196675.1	d__Bacteria;p__Actinobacteriota;c__Actinomycetia;o__Mycobacteriales;f__Pseudonocardiaceae;g__Pseudonocardia;s__Pseudonocardia dioxanivorans	refseq	GCF_000196675.2	GCA_000196675.2
RS_GCF_000196735.1	d__Bacteria;p__Firmicutes;c__Bacilli;o__Bacillales;f__Bacillaceae;g__Bacillus;s__Bacillus amyloliquefaciens	refseq	GCF_000196735.1	GCA_000196735.1
RS_GCF_000196795.1	d__Bacteria;p__Proteobacteria;c__Gammaproteobacteria;o__Pseudomonadales;f__Moraxellaceae;g__Acinetobacter;s__Acinetobacter oleivorans	refseq	GCF_000196795.1	GCA_000196795.1
RS_GCF_000196815.1	d__Bacteria;p__Nitrospirota;c__Nitrospiria;o__Nitrospirales;f__Nitrospiraceae;g__Nitrospira_A;s__Nitrospira_A defluvii_A	genbank	NA	GCA_000196815.1
RS_GCF_000196875.2	d__Bacteria;p__Proteobacteria;c__Gammaproteobacteria;o__Pseudomonadales;f__Halomonadaceae;g__Halomonas;s__Halomonas elongata	refseq	GCF_000196875.2	GCA_000196875.2
RS_GCF_000197735.1	d__Bacteria;p__Actinobacteriota;c__Actinomycetia;o__Actinomycetales;f__Micrococcaceae;g__Glutamicibacter;s__Glutamicibacter arilaitensis	refseq	GCF_000197735.1	GCA_000197735.1
RS_GCF_000198515.1	d__Bacteria;p__Proteobacteria;c__Gammaproteobacteria;o__Pseudomonadales;f__Ketobacteraceae;g__HdN1;s__HdN1 sp000198515	genbank	NA	GCA_000198515.1
RS_GCF_000198775.1	d__Bacteria;p__Proteobacteria;c__Gammaproteobacteria;o__Burkholderiales;f__Burkholderiaceae;g__Mycetohabitans;s__Mycetohabitans rhizoxinica	refseq	GCF_000198775.1	GCA_000198775.1
RS_GCF_000199675.1	d__Bacteria;p__Chloroflexota;c__Anaerolineae;o__Anaerolineales;f__Anaerolineaceae;g__Anaerolinea;s__Anaerolinea thermophila	refseq	GCF_000199675.1	GCA_000199675.1
RS_GCF_000200595.1	d__Bacteria;p__Campylobacterota;c__Campylobacteria;o__Campylobacterales;f__Helicobacteraceae;g__Helicobacter_E;s__Helicobacter_E felis	refseq	GCF_000200595.1	GCA_000200595.1
RS_GCF_000200735.1	d__Bacteria;p__Firmicutes;c__Bacilli;o__Mycoplasmatales;f__Mycoplasmoidaceae;g__Eperythrozoon_B;s__Eperythrozoon_B haemofelis	refseq	GCF_000200735.1	GCA_000200735.1
RS_GCF_000202635.1	d__Bacteria;p__Actinobacteriota;c__Actinomycetia;o__Actinomycetales;f__Microbacteriaceae;g__Microbacterium;s__Microbacterium testaceum_F	refseq	GCF_000202635.1	GCA_000202635.1
RS_GCF_000202835.1	d__Bacteria;p__Proteobacteria;c__Alphaproteobacteria;o__Acetobacterales;f__Acetobacteraceae;g__Acidiphilium;s__Acidiphilium multivorum	refseq	GCF_000202835.1	GCA_000202835.1
RS_GCF_000203915.1	d__Bacteria;p__Proteobacteria;c__Gammaproteobacteria;o__Burkholderiales;f__Burkholderiaceae;g__Burkholderia;s__Burkholderia ambifaria	refseq	GCF_000203915.1	GCA_000203915.1
RS_GCF_000203935.1	d__Bacteria;p__Proteobacteria;c__Gammaproteobacteria;o__Enterobacterales;f__Shewanellaceae;g__Shewanella;s__Shewanella sp000203935	refseq	GCF_000203935.1	GCA_000203935.1
RS_GCF_000203975.2	d__Bacteria;p__Proteobacteria;c__Alphaproteobacteria;o__Rhodobacterales;f__Rhodobacteraceae;g__Leisingera;s__Leisingera sp000203975	refseq	GCF_000203975.2	GCA_000203975.3
RS_GCF_000204015.1	d__Bacteria;p__Proteobacteria;c__Alphaproteobacteria;o__Caulobacterales;f__Caulobacteraceae;g__Asticcacaulis;s__Asticcacaulis biprosthecium	refseq	GCF_000204015.1	GCA_000204015.1
RS_GCF_000204035.1	d__Bacteria;p__Proteobacteria;c__Alphaproteobacteria;o__Caulobacterales;f__Caulobacteraceae;g__Brevundimonas;s__Brevundimonas diminuta	refseq	GCF_000204035.1	GCA_000204035.1
RS_GCF_000204135.1	d__Bacteria;p__Chlamydiota;c__Chlamydiia;o__Chlamydiales;f__Chlamydiaceae;g__Chlamydophila;s__Chlamydophila pecorum	refseq	GCF_000204135.1	GCA_000204135.1
RS_GCF_000204155.1	d__Bacteria;p__Actinobacteriota;c__Actinomycetia;o__Mycobacteriales;f__Micromonosporaceae;g__Micromonospora;s__Micromonospora maris	refseq	GCF_000204155.1	GCA_000204155.1
RS_GCF_000204195.1	d__Bacteria;p__Proteobacteria;c__Gammaproteobacteria;o__Burkholderiales;f__Burkholderiaceae;g__Acidovorax;s__Acidovorax radicis	refseq	GCF_000204195.1	GCA_000204195.2
RS_GCF_000204235.1	d__Bacteria;p__Actinobacteriota;c__Actinomycetia;o__Propionibacteriales;f__Propionibacteriaceae;g__Cutibacterium;s__Cutibacterium humerusii	refseq	GCF_000204235.1	GCA_000204235.2
RS_GCF_000204255.1	d__Bacteria;p__Chlamydiota;c__Chlamydiia;o__Chlamydiales;f__Chlamydiaceae;g__Chlamydophila;s__Chlamydophila psittaci	refseq	GCF_000204255.1	GCA_000204255.1
RS_GCF_000204565.1	d__Bacteria;p__Firmicutes_A;c__Clostridia;o__Clostridiales;f__Clostridiaceae;g__Clostridium_H;s__Clostridium_H botulinum_B	refseq	GCF_000204565.1	GCA_000204565.1
RS_GCF_000204645.1	d__Bacteria;p__Proteobacteria;c__Gammaproteobacteria;o__Burkholderiales;f__Burkholderiaceae;g__Alicycliphilus;s__Alicycliphilus denitrificans	refseq	GCF_000204645.1	GCA_000204645.1
RS_GCF_000205025.1	d__Bacteria;p__Proteobacteria;c__Gammaproteobacteria;o__Burkholderiales;f__Burkholderiaceae;g__Parasutterella;s__Parasutterella excrementihominis	refseq	GCF_000205025.1	GCA_000205025.1
RS_GCF_000205165.1	d__Bacteria;p__Bacteroidota;c__Bacteroidia;o__Bacteroidales;f__Bacteroidaceae;g__Paraprevotella;s__Paraprevotella xylaniphila	refseq	GCF_000205165.1	GCA_000205165.1
GB_GCA_000205985.2	d__Bacteria;p__Proteobacteria;c__Gammaproteobacteria;o__PS1;f__Thioglobaceae;g__SUP05;s__SUP05 sp000205985	genbank	NA	GCA_000205985.2
RS_GCF_000208385.1	d__Bacteria;p__Spirochaetota;c__Spirochaetia;o__Sphaerochaetales;f__Sphaerochaetaceae;g__Sphaerochaeta_A;s__Sphaerochaeta_A coccoides	refseq	GCF_000208385.1	GCA_000208385.1
RS_GCF_000208405.1	d__Bacteria;p__Firmicutes_C;c__Negativicutes;o__Selenomonadales;f__Selenomonadaceae;g__Selenomonas;s__Selenomonas sputigena	refseq	GCF_000208405.1	GCA_000208405.1
RS_GCF_000209465.1	d__Bacteria;p__Firmicutes_A;c__Clostridia;o__Lachnospirales;f__Lachnospiraceae;g__Lachnoanaerobaculum;s__Lachnoanaerobaculum sp000209465	genbank	NA	GCA_000209465.1
RS_GCF_000209515.1	d__Bacteria;p__Proteobacteria;c__Gammaproteobacteria;o__Pseudomonadales;f__Cellvibrionaceae;g__Endobugula;s__Endobugula sp000209515	genbank	NA	GCA_000209515.2
RS_GCF_000209655.1	d__Bacteria;p__Proteobacteria;c__Gammaproteobacteria;o__Burkholderiales;f__Burkholderiaceae;g__Pusillimonas_C;s__Pusillimonas_C sp000209655	refseq	GCF_000209655.1	GCA_000209655.1
RS_GCF_000209735.1	d__Bacteria;p__Firmicutes;c__Bacilli;o__Mycoplasmatales;f__Metamycoplasmataceae;g__Mycoplasmopsis;s__Mycoplasmopsis fermentans	refseq	GCF_000209735.1	GCA_000209735.1
GB_GCA_000209815.1	d__Bacteria;p__Firmicutes_A;c__Clostridia;o__Lachnospirales;f__Lachnospiraceae;g__Pseudobutyrivibrio;s__Pseudobutyrivibrio fibrisolvens_A	genbank	NA	GCA_000209815.1
GB_GCA_000210015.1	d__Bacteria;p__Firmicutes_A;c__Clostridia;o__Lachnospirales;f__Lachnospiraceae;g__Blautia_A;s__Blautia_A obeum_B	refseq	GCF_000210015.1	GCA_000210015.1
RS_GCF_000210055.1	d__Bacteria;p__Actinobacteriota;c__Coriobacteriia;o__Coriobacteriales;f__Eggerthellaceae;g__Gordonibacter;s__Gordonibacter pamelaeae	refseq	GCF_000210055.1	GCA_000210055.1
GB_GCA_000210075.1	d__Bacteria;p__Bacteroidota;c__Bacteroidia;o__Bacteroidales;f__Bacteroidaceae;g__Bacteroides;s__Bacteroides xylanisolvens	refseq	GCF_000210075.1	GCA_000210075.1
RS_GCF_000210095.1	d__Bacteria;p__Firmicutes_A;c__Clostridia;o__Oscillospirales;f__Ruminococcaceae;g__Ruminococcus_F;s__Ruminococcus_F champanellensis	refseq	GCF_000210095.1	GCA_000210095.1
RS_GCF_000210575.1	d__Bacteria;p__Bacteroidota;c__Bacteroidia;o__Bacteroidales;f__Rikenellaceae;g__Alistipes;s__Alistipes shahii	refseq	GCF_000210575.1	GCA_000210575.1
GB_GCA_000210715.1	d__Bacteria;p__Synergistota;c__Synergistia;o__Synergistales;f__Aminobacteriaceae;g__Fretibacterium;s__Fretibacterium fastidiosum	refseq	GCF_000210715.1	GCA_000210715.1
RS_GCF_000210895.1	d__Bacteria;p__Proteobacteria;c__Gammaproteobacteria;o__Enterobacterales;f__Pasteurellaceae;g__Haemophilus_D;s__Haemophilus_D parainfluenzae_A	refseq	GCF_000210895.1	GCA_000210895.1
RS_GCF_000210915.2	d__Bacteria;p__Bdellovibrionota;c__Bacteriovoracia;o__Bacteriovoracales;f__Bacteriovoracaceae;g__Halobacteriovorax;s__Halobacteriovorax marinus	refseq	GCF_000210915.2	GCA_000210915.2
RS_GCF_000211415.1	d__Bacteria;p__Proteobacteria;c__Gammaproteobacteria;o__Enterobacterales;f__Enterobacteriaceae;g__Enterobacter;s__Enterobacter mori	refseq	GCF_000211415.1	GCA_000211415.1
RS_GCF_000211815.1	d__Bacteria;p__Cyanobacteria;c__Cyanobacteriia;o__Cyanobacteriales;f__Coleofasciculaceae;g__Moorea;s__Moorea producens	refseq	GCF_000211815.1	GCA_000211815.1
RS_GCF_000211835.1	d__Bacteria;p__Proteobacteria;c__Gammaproteobacteria;o__Burkholderiales;f__Burkholderiaceae;g__Hylemonella;s__Hylemonella gracilis	refseq	GCF_000211835.1	GCA_000211835.2
RS_GCF_000211855.2	d__Bacteria;p__Bacteroidota;c__Bacteroidia;o__Flavobacteriales;f__Flavobacteriaceae;g__Lacinutrix;s__Lacinutrix sp000211855	refseq	GCF_000211855.2	GCA_000211855.3
RS_GCF_000212355.1	d__Bacteria;p__Bacteroidota;c__Bacteroidia;o__Flavobacteriales;f__Flavobacteriaceae;g__Dokdonia;s__Dokdonia sp000212355	refseq	GCF_000212355.1	GCA_000212355.1
RS_GCF_000212375.1	d__Bacteria;p__Bacteroidota;c__Bacteroidia;o__Bacteroidales;f__Porphyromonadaceae;g__Porphyromonas;s__Porphyromonas asaccharolytica	refseq	GCF_000212375.1	GCA_000212375.1
RS_GCF_000212395.1	d__Bacteria;p__Thermodesulfobiota;c__Thermodesulfobiia;o__Thermodesulfobiales;f__Thermodesulfobiaceae;g__Thermodesulfobium;s__Thermodesulfobium narugense	refseq	GCF_000212395.1	GCA_000212395.1
RS_GCF_000212415.1	d__Bacteria;p__Spirochaetota;c__Spirochaetia;o__Treponematales;f__Treponemataceae;g__Treponema_F;s__Treponema_F brennaborense	refseq	GCF_000212415.1	GCA_000212415.1
RS_GCF_000212695.1	d__Bacteria;p__Actinobacteriota;c__Actinomycetia;o__Actinomycetales;f__Cellulomonadaceae;g__Cellulomonas;s__Cellulomonas fimi	refseq	GCF_000212695.1	GCA_000212695.1
RS_GCF_000212735.1	d__Bacteria;p__Bacteroidota;c__Bacteroidia;o__Chitinophagales;f__Saprospiraceae;g__Haliscomenobacter;s__Haliscomenobacter hydrossis	refseq	GCF_000212735.1	GCA_000212735.1
RS_GCF_000212815.1	d__Bacteria;p__Firmicutes;c__Bacilli;o__Lactobacillales;f__Streptococcaceae;g__Streptococcus;s__Streptococcus sanguinis_C	refseq	GCF_000212815.1	GCA_000212815.1
RS_GCF_000212855.1	d__Bacteria;p__Firmicutes;c__Bacilli;o__Lactobacillales;f__Streptococcaceae;g__Streptococcus;s__Streptococcus sanguinis_A	refseq	GCF_000212855.1	GCA_000212855.1
RS_GCF_000212915.1	d__Bacteria;p__Bacteroidota;c__Bacteroidia;o__Bacteroidales;f__Bacteroidaceae;g__Bacteroides_E;s__Bacteroides_E coprosuis	refseq	GCF_000212915.1	GCA_000212915.1
RS_GCF_000213055.1	d__Bacteria;p__Actinobacteriota;c__Actinomycetia;o__Streptomycetales;f__Streptomycetaceae;g__Streptomyces;s__Streptomyces sp000213055	refseq	GCF_000213055.1	GCA_000213055.1
RS_GCF_000213255.1	d__Bacteria;p__Firmicutes_A;c__Mahellia;o__Mahellales;f__Mahellaceae;g__Mahella;s__Mahella australiensis	refseq	GCF_000213255.1	GCA_000213255.1
RS_GCF_000213555.1	d__Bacteria;p__Bacteroidota;c__Bacteroidia;o__Bacteroidales;f__Dysgonomonadaceae;g__Dysgonomonas;s__Dysgonomonas gadei	refseq	GCF_000213555.1	GCA_000213555.1
RS_GCF_000213575.1	d__Bacteria;p__Bacteroidota;c__Bacteroidia;o__Bacteroidales;f__Dysgonomonadaceae;g__Dysgonomonas;s__Dysgonomonas mossii	refseq	GCF_000213575.1	GCA_000213575.1
GB_GCA_000213615.1	d__Bacteria;p__Proteobacteria;c__Gammaproteobacteria;o__Pseudomonadales;f__Moraxellaceae;g__Psychrobacter;s__Psychrobacter sp000213615	genbank	NA	GCA_000213615.1
RS_GCF_000213655.1	d__Bacteria;p__Proteobacteria;c__Gammaproteobacteria;o__Enterobacterales;f__Alteromonadaceae;g__Alteromonas;s__Alteromonas naphthalenivorans	refseq	GCF_000213655.1	GCA_000213655.1
RS_GCF_000213785.1	d__Bacteria;p__Aquificota;c__Aquificae;o__Aquificales;f__Hydrogenobaculaceae;g__Hydrogenobaculum;s__Hydrogenobaculum sp000213785	refseq	GCF_000213785.1	GCA_000213785.1
RS_GCF_000213805.1	d__Bacteria;p__Proteobacteria;c__Gammaproteobacteria;o__Pseudomonadales;f__Pseudomonadaceae;g__Pseudomonas_E;s__Pseudomonas_E fulva_B	refseq	GCF_000213805.1	GCA_000213805.1
RS_GCF_000213975.1	d__Bacteria;p__Firmicutes_C;c__Negativicutes;o__Selenomonadales;f__Selenomonadaceae;g__Centipeda;s__Centipeda periodontii	refseq	GCF_000213975.1	GCA_000213975.1
RS_GCF_000214035.1	d__Bacteria;p__Proteobacteria;c__Gammaproteobacteria;o__Burkholderiales;f__Rhodocyclaceae;g__Methyloversatilis;s__Methyloversatilis universalis	refseq	GCF_000214035.2	GCA_000214035.3
RS_GCF_000214075.1	d__Bacteria;p__Cyanobacteria;c__Cyanobacteriia;o__Cyanobacteriales;f__Microcoleaceae;g__Microcoleus;s__Microcoleus vaginatus	genbank	NA	GCA_000214075.2
RS_GCF_000214095.2	d__Bacteria;p__Proteobacteria;c__Gammaproteobacteria;o__Acidithiobacillales;f__Acidithiobacillaceae;g__Acidithiobacillus;s__Acidithiobacillus ferrivorans	refseq	GCF_000214095.2	GCA_000214095.3
RS_GCF_000214135.1	d__Bacteria;p__Proteobacteria;c__Gammaproteobacteria;o__Pseudomonadales;f__Moraxellaceae;g__Acinetobacter;s__Acinetobacter sp000214135	refseq	GCF_000214135.1	GCA_000214135.2
RS_GCF_000214175.1	d__Bacteria;p__Actinobacteriota;c__Actinomycetia;o__Mycobacteriales;f__Mycobacteriaceae;g__Hoyosella;s__Hoyosella subflava	refseq	GCF_000214175.1	GCA_000214175.1
RS_GCF_000214215.1	d__Bacteria;p__Proteobacteria;c__Gammaproteobacteria;o__Pseudomonadales;f__Marinomonadaceae;g__Marinomonas;s__Marinomonas posidonica	refseq	GCF_000214215.1	GCA_000214215.1
RS_GCF_000214355.1	d__Bacteria;p__Spirochaetota;c__Spirochaetia;o__Treponematales;f__Treponemataceae_B;g__Treponema_H;s__Treponema_H azotonutricium	refseq	GCF_000214355.1	GCA_000214355.1
RS_GCF_000214375.1	d__Bacteria;p__Spirochaetota;c__Spirochaetia;o__Treponematales;f__Treponemataceae_B;g__Treponema_E;s__Treponema_E primitia	refseq	GCF_000214375.1	GCA_000214375.1
RS_GCF_000214475.1	d__Bacteria;p__Firmicutes_A;c__Clostridia;o__Tissierellales;f__Peptoniphilaceae;g__Parvimonas;s__Parvimonas sp000214475	refseq	GCF_000214475.1	GCA_000214475.2
RS_GCF_000214595.1	d__Bacteria;p__Proteobacteria;c__Gammaproteobacteria;o__Nitrosococcales;f__Methylophagaceae;g__Methylophaga;s__Methylophaga aminisulfidivorans	refseq	GCF_000214595.1	GCA_000214595.2
RS_GCF_000214665.1	d__Bacteria;p__Proteobacteria;c__Gammaproteobacteria;o__Methylococcales;f__Methylomonadaceae;g__Methylomonas;s__Methylomonas methanica_B	refseq	GCF_000214665.1	GCA_000214665.1
GB_GCA_000214705.1	d__Bacteria;p__Firmicutes_B;c__Desulfotomaculia;o__Desulfotomaculales;f__Desulfovirgulaceae;g__Desulfofundulus;s__Desulfofundulus kuznetsovii	genbank	NA	GCA_000214705.1
RS_GCF_000214825.1	d__Bacteria;p__Proteobacteria;c__Gammaproteobacteria;o__Thiomicrospirales;f__Thiomicrospiraceae;g__Thiomicrospira;s__Thiomicrospira cyclica	refseq	GCF_000214825.1	GCA_000214825.1
RS_GCF_000215085.1	d__Bacteria;p__Firmicutes_B;c__Desulfotomaculia;o__Desulfotomaculales;f__Desulfotomaculaceae;g__Desulfotomaculum;s__Desulfotomaculum ruminis	refseq	GCF_000215085.1	GCA_000215085.1
RS_GCF_000215105.1	d__Bacteria;p__Actinobacteriota;c__Actinomycetia;o__Actinomycetales;f__Cellulomonadaceae;g__Isoptericola;s__Isoptericola variabilis_A	refseq	GCF_000215105.1	GCA_000215105.1
RS_GCF_000215385.1	d__Bacteria;p__Firmicutes;c__Bacilli;o__Lactobacillales;f__Streptococcaceae;g__Streptococcus;s__Streptococcus infantis_B	refseq	GCF_000215385.1	GCA_000215385.2
RS_GCF_000215485.1	d__Bacteria;p__Proteobacteria;c__Alphaproteobacteria;o__Rickettsiales;f__Anaplasmataceae;g__Anaplasma;s__Anaplasma marginale	refseq	GCF_000215485.1	GCA_000215485.2
RS_GCF_000215705.1	d__Bacteria;p__Proteobacteria;c__Gammaproteobacteria;o__Burkholderiales;f__Burkholderiaceae;g__Ramlibacter;s__Ramlibacter tataouinensis	refseq	GCF_000215705.1	GCA_000215705.1
RS_GCF_000215745.1	d__Bacteria;p__Proteobacteria;c__Gammaproteobacteria;o__Enterobacterales;f__Enterobacteriaceae;g__Klebsiella;s__Klebsiella aerogenes	refseq	GCF_000215745.1	GCA_000215745.1
RS_GCF_000215935.2	d__Bacteria;p__Firmicutes;c__Bacilli;o__Haloplasmatales;f__Haloplasmataceae;g__Haloplasma;s__Haloplasma contractile	refseq	GCF_000215935.2	GCA_000215935.3
RS_GCF_000215955.2	d__Bacteria;p__Proteobacteria;c__Gammaproteobacteria;o__Nevskiales;f__Salinisphaeraceae;g__Salinisphaera;s__Salinisphaera shabanensis	refseq	GCF_000215955.2	GCA_000215955.3
RS_GCF_000215975.1	d__Bacteria;p__Desulfobacterota;c__Thermodesulfobacteria;o__Thermodesulfobacteriales;f__Thermodesulfobacteriaceae;g__Thermodesulfobacterium;s__Thermodesulfobacterium geofontis	refseq	GCF_000215975.1	GCA_000215975.1
GB_GCA_000217635.1	d__Bacteria;p__Proteobacteria;c__Gammaproteobacteria;o__Enterobacterales;f__Enterobacteriaceae;g__Buchnera;s__Buchnera aphidicola_G	refseq	GCF_000217635.1	GCA_000217635.1
RS_GCF_000217775.1	d__Bacteria;p__Firmicutes;c__Bacilli;o__Paenibacillales;f__Paenibacillaceae;g__Paenibacillus;s__Paenibacillus polymyxa	refseq	GCF_000217775.1	GCA_000217775.1
RS_GCF_000217795.1	d__Bacteria;p__Desulfobacterota;c__Thermodesulfobacteria;o__Thermodesulfobacteriales;f__Thermodesulfatatoraceae;g__Thermodesulfatator;s__Thermodesulfatator indicus	refseq	GCF_000217795.1	GCA_000217795.1
RS_GCF_000217815.1	d__Bacteria;p__Thermotogota;c__Thermotogae;o__Thermotogales;f__Thermotogaceae;g__Pseudothermotoga;s__Pseudothermotoga thermarum	refseq	GCF_000217815.1	GCA_000217815.1
RS_GCF_000217915.1	d__Bacteria;p__Proteobacteria;c__Gammaproteobacteria;o__Enterobacterales;f__Shewanellaceae;g__Shewanella;s__Shewanella sp000217915	refseq	GCF_000217915.1	GCA_000217915.2
RS_GCF_000217935.1	d__Bacteria;p__Proteobacteria;c__Gammaproteobacteria;o__Enterobacterales;f__Alteromonadaceae;g__Pararheinheimera;s__Pararheinheimera sp000217935	refseq	GCF_000217935.1	GCA_000217935.2
RS_GCF_000217955.3	d__Bacteria;p__Proteobacteria;c__Gammaproteobacteria;o__Pseudomonadales;f__Pseudomonadaceae;g__Pseudomonas_E;s__Pseudomonas_E fluorescens_AQ	refseq	GCF_000217955.3	GCA_000217955.4
RS_GCF_000218235.1	d__Bacteria;p__Bacteroidota;c__Bacteroidia;o__Bacteroidales;f__Bacteroidaceae;g__Prevotella;s__Prevotella multisaccharivorax	refseq	GCF_000218235.1	GCA_000218235.1
RS_GCF_000218485.1	d__Bacteria;p__Bacteroidota;c__Bacteroidia;o__Flavobacteriales;f__Flavobacteriaceae;g__Aquimarina;s__Aquimarina agarivorans	refseq	GCF_000218485.1	GCA_000218485.2
RS_GCF_000218525.1	d__Bacteria;p__Firmicutes;c__Bacilli;o__Mycoplasmatales;f__Metamycoplasmataceae;g__Mesomycoplasma;s__Mesomycoplasma ovipneumoniae_A	refseq	GCF_000218525.1	GCA_000218525.2
RS_GCF_000218545.1	d__Bacteria;p__Actinobacteriota;c__Actinomycetia;o__Actinomycetales;f__Cellulomonadaceae;g__Cellulomonas;s__Cellulomonas gilvus	refseq	GCF_000218545.1	GCA_000218545.1
RS_GCF_000218565.1	d__Bacteria;p__Proteobacteria;c__Alphaproteobacteria;o__Rhizobiales;f__Xanthobacteraceae;g__Afipia;s__Afipia carboxidovorans	refseq	GCF_000218565.1	GCA_000218565.1
RS_GCF_000218625.1	d__Bacteria;p__Deferribacterota;c__Deferribacteres;o__Deferribacterales;f__Flexistipitaceae;g__Flexistipes;s__Flexistipes sinusarabici	refseq	GCF_000218625.1	GCA_000218625.1
RS_GCF_000218785.1	d__Bacteria;p__Proteobacteria;c__Gammaproteobacteria;o__Enterobacterales;f__Alteromonadaceae;g__Aliidiomarina;s__Aliidiomarina sp000218785	refseq	GCF_000218785.1	GCA_000218785.2
RS_GCF_000218875.1	d__Bacteria;p__Proteobacteria;c__Alphaproteobacteria;o__Sphingomonadales;f__Sphingomonadaceae;g__Zymomonas;s__Zymomonas pomaceae	refseq	GCF_000218875.1	GCA_000218875.1
RS_GCF_000218895.1	d__Bacteria;p__Bacteroidota;c__Bacteroidia;o__Cytophagales;f__Spirosomaceae;g__Runella;s__Runella slithyformis	refseq	GCF_000218895.1	GCA_000218895.1
RS_GCF_000219125.1	d__Bacteria;p__Firmicutes_C;c__Negativicutes;o__Sporomusales;f__Acetonemaceae;g__Acetonema;s__Acetonema longum	refseq	GCF_000219125.1	GCA_000219125.2
RS_GCF_000219215.1	d__Bacteria;p__Proteobacteria;c__Gammaproteobacteria;o__Burkholderiales;f__Burkholderiaceae;g__Cupriavidus;s__Cupriavidus necator	refseq	GCF_000219215.1	GCA_000219215.1
RS_GCF_000219355.1	d__Bacteria;p__Proteobacteria;c__Alphaproteobacteria;o__Rickettsiales;f__Midichloriaceae;g__Midichloria;s__Midichloria mitochondrii	refseq	GCF_000219355.1	GCA_000219355.1
RS_GCF_000219535.2	d__Bacteria;p__Firmicutes;c__Bacilli;o__Brevibacillales;f__Brevibacillaceae;g__Brevibacillus_B;s__Brevibacillus_B halotolerans	refseq	GCF_000219535.2	GCA_000219535.3
RS_GCF_000219565.1	d__Bacteria;p__Proteobacteria;c__Gammaproteobacteria;o__Pseudomonadales;f__Halomonadaceae;g__Halomonas;s__Halomonas sp000219565	refseq	GCF_000219565.1	GCA_000219565.1
RS_GCF_000219605.1	d__Bacteria;p__Proteobacteria;c__Gammaproteobacteria;o__Pseudomonadales;f__Pseudomonadaceae;g__Pseudomonas_A;s__Pseudomonas_A stutzeri	refseq	GCF_000219605.1	GCA_000219605.1
RS_GCF_000219725.1	d__Bacteria;p__Spirochaetota;c__Spirochaetia;o__Treponematales;f__Treponemataceae_B;g__Treponema_G;s__Treponema_G caldarium	refseq	GCF_000219725.1	GCA_000219725.1
RS_GCF_000219875.1	d__Bacteria;p__Firmicutes;c__Alicyclobacillia;o__Alicyclobacillales;f__Alicyclobacillaceae;g__Alicyclobacillus;s__Alicyclobacillus acidocaldarius_A	refseq	GCF_000219875.1	GCA_000219875.1
RS_GCF_000219915.2	d__Bacteria;p__Proteobacteria;c__Gammaproteobacteria;o__Burkholderiales;f__Burkholderiaceae;g__Advenella;s__Advenella kashmirensis	refseq	GCF_000219915.2	GCA_000219915.3
RS_GCF_000220045.1	d__Bacteria;p__Firmicutes;c__Bacilli;o__Lactobacillales;f__Streptococcaceae;g__Streptococcus;s__Streptococcus mitis_AP	refseq	GCF_000220045.1	GCA_000220045.2
RS_GCF_000220065.1	d__Bacteria;p__Firmicutes;c__Bacilli;o__Lactobacillales;f__Streptococcaceae;g__Streptococcus;s__Streptococcus sp000220065	refseq	GCF_000220065.1	GCA_000220065.2
RS_GCF_000220085.1	d__Bacteria;p__Firmicutes;c__Bacilli;o__Lactobacillales;f__Streptococcaceae;g__Streptococcus;s__Streptococcus mitis_K	refseq	GCF_000220085.1	GCA_000220085.2
RS_GCF_000220235.1	d__Bacteria;p__Bacteroidota;c__Bacteroidia;o__Bacteroidales;f__Bacteroidaceae;g__Prevotella;s__Prevotella nigrescens	refseq	GCF_000220235.1	GCA_000220235.1
RS_GCF_000220255.1	d__Bacteria;p__Bacteroidota;c__Bacteroidia;o__Bacteroidales;f__Bacteroidaceae;g__Prevotella;s__Prevotella pallens	refseq	GCF_000220255.1	GCA_000220255.1
RS_GCF_000220335.1	d__Bacteria;p__Firmicutes;c__Bacilli;o__Bacillales_A;f__Planococcaceae;g__Sporosarcina;s__Sporosarcina newyorkensis	refseq	GCF_000220335.1	GCA_000220335.1
RS_GCF_000220505.1	d__Bacteria;p__Proteobacteria;c__Gammaproteobacteria;o__Pseudomonadales;f__Cellvibrionaceae;g__Microbulbifer;s__Microbulbifer agarilyticus_B	refseq	GCF_000220505.1	GCA_000220505.2
RS_GCF_000220525.1	d__Bacteria;p__Bacteroidota;c__Bacteroidia;o__Flavobacteriales;f__Flavobacteriaceae;g__Ochrovirga;s__Ochrovirga pacifica	refseq	GCF_000220525.1	GCA_000220525.2
RS_GCF_000220565.1	d__Bacteria;p__Proteobacteria;c__Alphaproteobacteria;o__Rhodobacterales;f__Rhodobacteraceae;g__Pseudooceanicola;s__Pseudooceanicola sp000220565	refseq	GCF_000220565.1	GCA_000220565.2
RS_GCF_000220705.2	d__Bacteria;p__Actinobacteriota;c__Actinomycetia;o__Streptomycetales;f__Streptomycetaceae;g__Streptomyces;s__Streptomyces xinghaiensis	refseq	GCF_000220705.2	GCA_000220705.2
RS_GCF_000220835.1	d__Bacteria;p__Actinobacteriota;c__Actinomycetia;o__Actinomycetales;f__Actinomycetaceae;g__Actinomyces;s__Actinomyces sp000220835	refseq	GCF_000220835.1	GCA_000220835.1
RS_GCF_000220945.1	d__Bacteria;p__Actinobacteriota;c__Actinomycetia;o__Mycobacteriales;f__Pseudonocardiaceae;g__Amycolatopsis;s__Amycolatopsis mediterranei	refseq	GCF_000220945.1	GCA_000220945.1
RS_GCF_000220985.1	d__Bacteria;p__Actinobacteriota;c__Actinomycetia;o__Actinomycetales;f__Micrococcaceae;g__Nesterenkonia;s__Nesterenkonia sp000220985	refseq	GCF_000220985.1	GCA_000220985.2
RS_GCF_000221045.1	d__Bacteria;p__Proteobacteria;c__Gammaproteobacteria;o__Burkholderiales;f__Burkholderiaceae;g__Collimonas;s__Collimonas fungivorans_A	refseq	GCF_000221045.1	GCA_000221045.1
RS_GCF_000222025.1	d__Bacteria;p__Proteobacteria;c__Gammaproteobacteria;o__Enterobacterales;f__Pasteurellaceae;g__Haemophilus;s__Haemophilus haemolyticus_G	refseq	GCF_000222025.1	GCA_000222025.2
RS_GCF_000222305.1	d__Bacteria;p__Spirochaetota;c__Spirochaetia;o__Borreliales;f__Borreliaceae;g__Borreliella;s__Borreliella bissettii	refseq	GCF_000222305.1	GCA_000222305.1
RS_GCF_000222485.1	d__Bacteria;p__Bacteroidota;c__Bacteroidia;o__Cytophagales;f__Cyclobacteriaceae;g__Cyclobacterium;s__Cyclobacterium marinum	refseq	GCF_000222485.1	GCA_000222485.1
RS_GCF_000222585.1	d__Bacteria;p__Proteobacteria;c__Gammaproteobacteria;o__Enterobacterales;f__Vibrionaceae;g__Vibrio;s__Vibrio scophthalmi	refseq	GCF_000222585.1	GCA_000222585.2
RS_GCF_000222605.1	d__Bacteria;p__Proteobacteria;c__Gammaproteobacteria;o__Enterobacterales;f__Vibrionaceae;g__Vibrio;s__Vibrio ichthyoenteri	refseq	GCF_000222605.1	GCA_000222605.2
RS_GCF_000222685.1	d__Bacteria;p__Proteobacteria;c__Gammaproteobacteria;o__Enterobacterales;f__Vibrionaceae;g__Vibrio;s__Vibrio nigripulchritudo	refseq	GCF_000222685.1	GCA_000222685.2
RS_GCF_000222705.1	d__Bacteria;p__Firmicutes;c__Bacilli;o__Lactobacillales;f__Streptococcaceae;g__Streptococcus;s__Streptococcus mitis_AY	refseq	GCF_000222705.1	GCA_000222705.2
RS_GCF_000222765.1	d__Bacteria;p__Firmicutes;c__Bacilli;o__Lactobacillales;f__Streptococcaceae;g__Streptococcus;s__Streptococcus cristatus	refseq	GCF_000222765.1	GCA_000222765.2
RS_GCF_000222785.1	d__Bacteria;p__Firmicutes;c__Bacilli;o__Lactobacillales;f__Streptococcaceae;g__Streptococcus;s__Streptococcus mitis_N	refseq	GCF_000222785.1	GCA_000222785.2
RS_GCF_000223215.1	d__Bacteria;p__Spirochaetota;c__Brachyspirae;o__Brachyspirales;f__Brachyspiraceae;g__Brachyspira;s__Brachyspira intermedia	refseq	GCF_000223215.1	GCA_000223215.1
RS_GCF_000223255.1	d__Bacteria;p__Firmicutes;c__Bacilli;o__Lactobacillales;f__Streptococcaceae;g__Streptococcus;s__Streptococcus infantis_G	genbank	NA	GCA_000223255.2
RS_GCF_000223315.1	d__Bacteria;p__Firmicutes_A;c__Clostridia;o__Tissierellales;f__Peptoniphilaceae;g__Parvimonas;s__Parvimonas sp000223315	refseq	GCF_000223315.1	GCA_000223315.2
RS_GCF_000223335.1	d__Bacteria;p__Firmicutes;c__Bacilli;o__Lactobacillales;f__Streptococcaceae;g__Streptococcus;s__Streptococcus infantis_H	refseq	GCF_000223335.1	GCA_000223335.2
RS_GCF_000223375.1	d__Bacteria;p__Proteobacteria;c__Alphaproteobacteria;o__Rhodobacterales;f__Rhodobacteraceae;g__Ketogulonicigenium;s__Ketogulonicigenium vulgare	refseq	GCF_000223375.1	GCA_000223375.1
RS_GCF_000223985.1	d__Bacteria;p__Proteobacteria;c__Gammaproteobacteria;o__Chromatiales;f__Chromatiaceae;g__Thiocapsa;s__Thiocapsa marina	refseq	GCF_000223985.1	GCA_000223985.2
RS_GCF_000224005.2	d__Bacteria;p__Proteobacteria;c__Gammaproteobacteria;o__Chromatiales;f__Chromatiaceae;g__Marichromatium;s__Marichromatium purpuratum	refseq	GCF_000224005.2	GCA_000224005.3
RS_GCF_000224065.1	d__Bacteria;p__Proteobacteria;c__Gammaproteobacteria;o__Chromatiales;f__Chromatiaceae;g__Imhoffiella;s__Imhoffiella drewsii	refseq	GCF_000224065.1	GCA_000224065.2
RS_GCF_000224085.1	d__Bacteria;p__Bacteroidota;c__Bacteroidia;o__Flavobacteriales;f__Flavobacteriaceae;g__Muricauda;s__Muricauda ruestringensis	refseq	GCF_000224085.1	GCA_000224085.1
RS_GCF_000224105.1	d__Bacteria;p__Firmicutes;c__Bacilli;o__Mycoplasmatales;f__Mycoplasmataceae;g__Mycoplasma;s__Mycoplasma putrefaciens	refseq	GCF_000224105.1	GCA_000224105.1
RS_GCF_000224335.1	d__Bacteria;p__Bacteroidota;c__Bacteroidia;o__Flavobacteriales;f__Flavobacteriaceae;g__Algorimicrobium;s__Algorimicrobium argentinense	refseq	GCF_000224335.1	GCA_000224335.2
RS_GCF_000224415.1	d__Bacteria;p__Actinobacteriota;c__Actinomycetia;o__Actinomycetales;f__Micrococcaceae;g__Citricoccus;s__Citricoccus sp000224415	refseq	GCF_000224415.1	GCA_000224415.2
RS_GCF_000224515.1	d__Bacteria;p__Firmicutes_B;c__Desulfitobacteriia;o__Desulfitobacteriales;f__Desulfitobacteriaceae;g__Desulfosporosinus;s__Desulfosporosinus sp000224515	refseq	GCF_000224515.1	GCA_000224515.2
RS_GCF_000224785.1	d__Bacteria;p__Firmicutes;c__Bacilli;o__Bacillales_D;f__Amphibacillaceae;g__Lentibacillus;s__Lentibacillus jeotgali	refseq	GCF_000224785.1	GCA_000224785.2
RS_GCF_000225005.1	d__Bacteria;p__Proteobacteria;c__Gammaproteobacteria;o__Ectothiorhodospirales;f__Ectothiorhodospiraceae;g__Ectothiorhodospira;s__Ectothiorhodospira sp000225005	refseq	GCF_000225005.1	GCA_000225005.2
RS_GCF_000225345.1	d__Bacteria;p__Firmicutes_A;c__Clostridia;o__Lachnospirales;f__Lachnospiraceae;g__Roseburia;s__Roseburia hominis	refseq	GCF_000225345.1	GCA_000225345.1
RS_GCF_000225445.1	d__Bacteria;p__Proteobacteria;c__Gammaproteobacteria;o__Enterobacterales;f__Enterobacteriaceae;g__Buchnera;s__Buchnera aphidicola_A	refseq	GCF_000225445.1	GCA_000225445.1
RS_GCF_000225465.1	d__Bacteria;p__Proteobacteria;c__Gammaproteobacteria;o__Enterobacterales;f__Enterobacteriaceae;g__Buchnera;s__Buchnera aphidicola_B	refseq	GCF_000225465.1	GCA_000225465.1
RS_GCF_000225505.1	d__Bacteria;p__Actinobacteriota;c__Actinomycetia;o__Mycobacteriales;f__Mycobacteriaceae;g__Gordonia;s__Gordonia alkanivorans	refseq	GCF_000225505.1	GCA_000225505.1
RS_GCF_000225525.1	d__Bacteria;p__Actinobacteriota;c__Actinomycetia;o__Streptomycetales;f__Streptomycetaceae;g__Streptomyces;s__Streptomyces zinciresistens	refseq	GCF_000225525.1	GCA_000225525.2
RS_GCF_000225705.1	d__Bacteria;p__Actinobacteriota;c__Coriobacteriia;o__Coriobacteriales;f__Coriobacteriaceae;g__Collinsella;s__Collinsella tanakaei	refseq	GCF_000225705.1	GCA_000225705.1
RS_GCF_000225825.1	d__Bacteria;p__Actinobacteriota;c__Actinomycetia;o__Actinomycetales;f__Dermabacteraceae;g__Brachybacterium;s__Brachybacterium squillarum	refseq	GCF_000225825.1	GCA_000225825.2
RS_GCF_000226215.1	d__Bacteria;p__Actinobacteriota;c__Actinomycetia;o__Mycobacteriales;f__Mycobacteriaceae;g__Dietzia;s__Dietzia alimentaria	refseq	GCF_000226215.1	GCA_000226215.2
RS_GCF_000226255.1	d__Bacteria;p__Desulfobacterota;c__Desulfovibrionia;o__Desulfovibrionales;f__Desulfovibrionaceae;g__Nitratidesulfovibrio;s__Nitratidesulfovibrio sp000226255	refseq	GCF_000226255.1	GCA_000226255.2
RS_GCF_000226295.1	d__Bacteria;p__Acidobacteriota;c__Blastocatellia;o__Chloracidobacteriales;f__Chloracidobacteriaceae;g__Chloracidobacterium;s__Chloracidobacterium thermophilum	refseq	GCF_000226295.1	GCA_000226295.1
RS_GCF_000226315.1	d__Bacteria;p__Proteobacteria;c__Alphaproteobacteria;o__Micavibrionales;f__Micavibrionaceae;g__Micavibrio;s__Micavibrio aeruginosavorus_B	refseq	GCF_000226315.1	GCA_000226315.1
RS_GCF_000226565.1	d__Bacteria;p__Proteobacteria;c__Gammaproteobacteria;o__Enterobacterales;f__Alteromonadaceae;g__Glaciecola;s__Glaciecola nitratireducens	refseq	GCF_000226565.1	GCA_000226565.1
RS_GCF_000226875.1	d__Bacteria;p__Proteobacteria;c__Gammaproteobacteria;o__Burkholderiales;f__Neisseriaceae;g__Eikenella;s__Eikenella shayeganii	refseq	GCF_000226875.1	GCA_000226875.1
RS_GCF_000226955.1	d__Bacteria;p__Proteobacteria;c__Alphaproteobacteria;o__Sphingomonadales;f__Sphingomonadaceae;g__Sphingomonas;s__Sphingomonas elodea_A	refseq	GCF_000226955.1	GCA_000226955.2
RS_GCF_000227275.1	d__Bacteria;p__Proteobacteria;c__Gammaproteobacteria;o__Burkholderiales;f__Neisseriaceae;g__Neisseria;s__Neisseria sp000227275	genbank	NA	GCA_000227275.1
RS_GCF_000227295.1	d__Bacteria;p__Actinobacteriota;c__Actinomycetia;o__Propionibacteriales;f__Propionibacteriaceae;g__Cutibacterium;s__Cutibacterium avidum	refseq	GCF_000227295.1	GCA_000227295.1
RS_GCF_000227315.1	d__Bacteria;p__Firmicutes_A;c__Clostridia;o__Tissierellales;f__Peptoniphilaceae;g__Peptoniphilus;s__Peptoniphilus indolicus	refseq	GCF_000227315.1	GCA_000227315.1
RS_GCF_000227505.1	d__Bacteria;p__Proteobacteria;c__Gammaproteobacteria;o__Pseudomonadales;f__Halieaceae;g__Luminiphilus;s__Luminiphilus sp000227505	genbank	NA	GCA_000227505.4
RS_GCF_000227585.1	d__Bacteria;p__Proteobacteria;c__Gammaproteobacteria;o__Burkholderiales;f__Burkholderiaceae;g__Glomeribacter;s__Glomeribacter gigasporarum_B	refseq	GCF_000227585.1	GCA_000227585.1
RS_GCF_000227665.2	d__Bacteria;p__Proteobacteria;c__Gammaproteobacteria;o__Thiomicrospirales;f__Thiomicrospiraceae;g__Thiomicrospira;s__Thiomicrospira aerophila	refseq	GCF_000227665.2	GCA_000227665.3
RS_GCF_000227685.2	d__Bacteria;p__Proteobacteria;c__Gammaproteobacteria;o__Ectothiorhodospirales;f__Thioalkalivibrionaceae;g__Thioalkalivibrio_B;s__Thioalkalivibrio_B paradoxus	refseq	GCF_000227685.2	GCA_000227685.3
RS_GCF_000227705.2	d__Bacteria;p__Firmicutes;c__Bacilli;o__Paenibacillales;f__Paenibacillaceae;g__Thermobacillus;s__Thermobacillus composti	refseq	GCF_000227705.2	GCA_000227705.3
RS_GCF_000227725.1	d__Bacteria;p__Proteobacteria;c__Gammaproteobacteria;o__Ectothiorhodospirales;f__Ectothiorhodospiraceae;g__Thiorhodospira;s__Thiorhodospira sibirica	refseq	GCF_000227725.2	GCA_000227725.3
RS_GCF_000227745.2	d__Bacteria;p__Proteobacteria;c__Gammaproteobacteria;o__Chromatiales;f__Chromatiaceae;g__Thiocystis;s__Thiocystis violascens	refseq	GCF_000227745.2	GCA_000227745.3
RS_GCF_000227765.1	d__Bacteria;p__Proteobacteria;c__Gammaproteobacteria;o__Burkholderiales;f__Neisseriaceae;g__Neisseria;s__Neisseria wadsworthii	refseq	GCF_000227765.1	GCA_000227765.1
RS_GCF_000228725.2	d__Bacteria;p__Proteobacteria;c__Gammaproteobacteria;o__Chromatiales;f__Chromatiaceae;g__Thiorhodovibrio_A;s__Thiorhodovibrio_A sp000228725	refseq	GCF_000228725.2	GCA_000228725.3
RS_GCF_000230555.1	d__Bacteria;p__Proteobacteria;c__Alphaproteobacteria;o__Rhizobiales;f__Devosiaceae;g__Pelagibacterium;s__Pelagibacterium halotolerans	refseq	GCF_000230555.1	GCA_000230555.1
RS_GCF_000230675.1	d__Bacteria;p__Cyanobacteria;c__Cyanobacteriia;o__PCC-6307;f__Cyanobiaceae;g__Synechococcus_C;s__Synechococcus_C sp000230675	refseq	GCF_000230675.1	GCA_000230675.2
RS_GCF_000230695.2	d__Bacteria;p__Proteobacteria;c__Gammaproteobacteria;o__Xanthomonadales;f__Rhodanobacteraceae;g__Rhodanobacter;s__Rhodanobacter denitrificans	refseq	GCF_000230695.2	GCA_000230695.3
RS_GCF_000230835.1	d__Bacteria;p__Firmicutes_A;c__Clostridia;o__Clostridiales;f__Clostridiaceae;g__Clostridium;s__Clostridium sp000230835	refseq	GCF_000230835.1	GCA_000230835.1
RS_GCF_000230895.2	d__Bacteria;p__Actinobacteriota;c__Actinomycetia;o__Mycobacteriales;f__Mycobacteriaceae;g__Mycobacterium;s__Mycobacterium rhodesiae_A	refseq	GCF_000230895.2	GCA_000230895.3
RS_GCF_000230915.1	d__Bacteria;p__Firmicutes;c__Bacilli;o__Paenibacillales;f__Paenibacillaceae;g__Paenibacillus;s__Paenibacillus lactis	refseq	GCF_000230915.1	GCA_000230915.2
RS_GCF_000230935.1	d__Bacteria;p__Actinobacteriota;c__Actinomycetia;o__Mycobacteriales;f__Mycobacteriaceae;g__Mycobacterium;s__Mycobacterium rhodesiae_B	genbank	NA	GCA_000230935.2
RS_GCF_000230975.2	d__Bacteria;p__Proteobacteria;c__Alphaproteobacteria;o__Rhizobiales;f__Hyphomicrobiaceae;g__Hyphomicrobium;s__Hyphomicrobium denitrificans_A	refseq	GCF_000230975.2	GCA_000230975.3
RS_GCF_000230995.2	d__Bacteria;p__Proteobacteria;c__Alphaproteobacteria;o__Rhizobiales;f__Rhizobiaceae;g__Mesorhizobium;s__Mesorhizobium australicum	refseq	GCF_000230995.2	GCA_000230995.3
RS_GCF_000231035.2	d__Bacteria;p__Actinobacteriota;c__Actinomycetia;o__Mycobacteriales;f__Pseudonocardiaceae;g__Saccharomonospora;s__Saccharomonospora paurometabolica	refseq	GCF_000231035.2	GCA_000231035.3
RS_GCF_000231055.2	d__Bacteria;p__Actinobacteriota;c__Actinomycetia;o__Mycobacteriales;f__Pseudonocardiaceae;g__Saccharomonospora;s__Saccharomonospora azurea	refseq	GCF_000231055.2	GCA_000231055.3
RS_GCF_000231075.2	d__Bacteria;p__Actinobacteriota;c__Actinomycetia;o__Mycobacteriales;f__Pseudonocardiaceae;g__Amycolatopsis;s__Amycolatopsis sp000231075	refseq	GCF_000231075.2	GCA_000231075.3
RS_GCF_000231275.1	d__Bacteria;p__Bacteroidota;c__Bacteroidia;o__Bacteroidales;f__Rikenellaceae;g__Alistipes_A;s__Alistipes_A indistinctus	refseq	GCF_000231275.1	GCA_000231275.1
RS_GCF_000231385.2	d__Bacteria;p__Firmicutes_B;c__Desulfitobacteriia;o__Desulfitobacteriales;f__Desulfitobacteriaceae;g__Desulfosporosinus;s__Desulfosporosinus meridiei	refseq	GCF_000231385.2	GCA_000231385.3
RS_GCF_000231405.2	d__Bacteria;p__Firmicutes_B;c__Desulfitobacteriia;o__Desulfitobacteriales;f__Desulfitobacteriaceae;g__Desulfitobacterium_A;s__Desulfitobacterium_A metallireducens	refseq	GCF_000231405.2	GCA_000231405.3
RS_GCF_000231445.1	d__Bacteria;p__Proteobacteria;c__Alphaproteobacteria;o__Acetobacterales;f__Acetobacteraceae;g__Commensalibacter;s__Commensalibacter intestini	refseq	GCF_000231445.1	GCA_000231445.2
RS_GCF_000233435.1	d__Bacteria;p__Bacteroidota;c__Bacteroidia;o__Flavobacteriales;f__Blattabacteriaceae;g__Blattabacterium;s__Blattabacterium sp000233435	refseq	GCF_000233435.1	GCA_000233435.1
RS_GCF_000233455.1	d__Bacteria;p__Firmicutes_A;c__Clostridia;o__Lachnospirales;f__Lachnospiraceae;g__Enterocloster;s__Enterocloster citroniae	refseq	GCF_000233455.1	GCA_000233455.1
RS_GCF_000233695.2	d__Bacteria;p__Desulfobacterota;c__Desulfobacteria;o__Desulfobacterales;f__Desulfobacteraceae;g__Desulfobacter;s__Desulfobacter postgatei	refseq	GCF_000233695.2	GCA_000233695.3
RS_GCF_000233715.2	d__Bacteria;p__Firmicutes_B;c__Desulfotomaculia;o__Desulfotomaculales;f__Desulfotomaculaceae_A;g__Sporotomaculum;s__Sporotomaculum gibsoniae	refseq	GCF_000233715.2	GCA_000233715.3
RS_GCF_000233775.1	d__Bacteria;p__Synergistota;c__Synergistia;o__Synergistales;f__Thermovirgaceae;g__Thermovirga;s__Thermovirga lienii	refseq	GCF_000233775.1	GCA_000233775.1
RS_GCF_000233955.1	d__Bacteria;p__Bacteroidota;c__Bacteroidia;o__Bacteroidales;f__Bacteroidaceae;g__Paraprevotella;s__Paraprevotella clara	refseq	GCF_000233955.1	GCA_000233955.1
RS_GCF_000234095.1	d__Bacteria;p__Firmicutes_C;c__Negativicutes;o__Selenomonadales;f__Selenomonadaceae;g__Centipeda;s__Centipeda infelix	refseq	GCF_000234095.1	GCA_000234095.1
RS_GCF_000234355.1	d__Bacteria;p__Proteobacteria;c__Alphaproteobacteria;o__Acetobacterales;f__Acetobacteraceae;g__Gluconobacter;s__Gluconobacter morbifer	refseq	GCF_000234355.1	GCA_000234355.2
RS_GCF_000235405.2	d__Bacteria;p__Thermotogota;c__Thermotogae;o__Thermotogales;f__Fervidobacteriaceae;g__Fervidobacterium;s__Fervidobacterium pennivorans	refseq	GCF_000235405.2	GCA_000235405.3
RS_GCF_000235425.2	d__Bacteria;p__Actinobacteriota;c__Actinomycetia;o__Mycobacteriales;f__Frankiaceae;g__Frankia;s__Frankia saprophytica	refseq	GCF_000235425.2	GCA_000235425.3
RS_GCF_000235445.1	d__Bacteria;p__Firmicutes_A;c__Clostridia;o__Lachnospirales;f__Lachnospiraceae;g__Johnsonella;s__Johnsonella ignava	refseq	GCF_000235445.1	GCA_000235445.1
RS_GCF_000235465.1	d__Bacteria;p__Fusobacteriota;c__Fusobacteriia;o__Fusobacteriales;f__Fusobacteriaceae;g__Fusobacterium;s__Fusobacterium sp000235465	refseq	GCF_000235465.1	GCA_000235465.1
RS_GCF_000235485.1	d__Bacteria;p__Firmicutes;c__Bacilli;o__Lactobacillales;f__Streptococcaceae;g__Streptococcus;s__Streptococcus sp000235485	refseq	GCF_000235485.1	GCA_000235485.1
RS_GCF_000235505.1	d__Bacteria;p__Firmicutes_A;c__Clostridia;o__Lachnospirales;f__Lachnospiraceae;g__Hungatella_A;s__Hungatella_A hathewayi_A	refseq	GCF_000235505.1	GCA_000235505.1
RS_GCF_000235585.1	d__Bacteria;p__Firmicutes;c__Bacilli;o__Paenibacillales;f__Paenibacillaceae;g__Paenibacillus;s__Paenibacillus terrae_B	refseq	GCF_000235585.1	GCA_000235585.1
RS_GCF_000235605.1	d__Bacteria;p__Firmicutes_B;c__Desulfitobacteriia;o__Desulfitobacteriales;f__Desulfitobacteriaceae;g__Desulfosporosinus;s__Desulfosporosinus orientis	refseq	GCF_000235605.1	GCA_000235605.1
RS_GCF_000235625.1	d__Bacteria;p__Proteobacteria;c__Gammaproteobacteria;o__Pseudomonadales;f__Oleiphilaceae;g__Marinobacter;s__Marinobacter manganoxydans_A	refseq	GCF_000235625.1	GCA_000235625.2
RS_GCF_000235725.1	d__Bacteria;p__Proteobacteria;c__Gammaproteobacteria;o__Pseudomonadales;f__Halomonadaceae;g__Halomonas;s__Halomonas sp000235725	refseq	GCF_000235725.1	GCA_000235725.2
RS_GCF_000235745.1	d__Bacteria;p__Proteobacteria;c__Gammaproteobacteria;o__Pseudomonadales;f__Pseudomonadaceae;g__Pseudomonas_A;s__Pseudomonas_A stutzeri_H	refseq	GCF_000235745.1	GCA_000235745.2
RS_GCF_000235885.1	d__Bacteria;p__Bacteroidota;c__Bacteroidia;o__Bacteroidales;f__Bacteroidaceae;g__Prevotella;s__Prevotella stercorea	refseq	GCF_000235885.1	GCA_000235885.1
RS_GCF_000236035.1	d__Bacteria;p__Proteobacteria;c__Gammaproteobacteria;o__Pseudomonadales;f__Halomonadaceae;g__Halomonas;s__Halomonas boliviensis	refseq	GCF_000236035.1	GCA_000236035.1
RS_GCF_000236165.1	d__Bacteria;p__Proteobacteria;c__Gammaproteobacteria;o__Legionellales;f__Legionellaceae;g__Legionella;s__Legionella dumoffii	refseq	GCF_000236165.1	GCA_000236165.1
RS_GCF_000236405.1	d__Bacteria;p__Bacteroidota;c__Bacteroidia;o__Flavobacteriales;f__Blattabacteriaceae;g__Blattabacterium;s__Blattabacterium punctulatus	refseq	GCF_000236405.1	GCA_000236405.1
RS_GCF_000236565.1	d__Bacteria;p__Proteobacteria;c__Alphaproteobacteria;o__Rhizobiales;f__Rhizobiaceae;g__Pseudaminobacter;s__Pseudaminobacter alhagi	refseq	GCF_000236565.1	GCA_000236565.2
RS_GCF_000236585.1	d__Bacteria;p__Deinococcota;c__Deinococci;o__Deinococcales;f__Thermaceae;g__Thermus;s__Thermus sp000236585	refseq	GCF_000236585.1	GCA_000236585.1
RS_GCF_000236685.1	d__Bacteria;p__Spirochaetota;c__Spirochaetia;o__Sphaerochaetales;f__Sphaerochaetaceae;g__Sphaerochaeta;s__Sphaerochaeta pleomorpha	refseq	GCF_000236685.1	GCA_000236685.1
RS_GCF_000236705.1	d__Bacteria;p__Bacteroidota;c__Bacteroidia;o__Flavobacteriales;f__Schleiferiaceae;g__Owenweeksia;s__Owenweeksia hongkongensis	refseq	GCF_000236705.1	GCA_000236705.1
RS_GCF_000236785.1	d__Bacteria;p__Proteobacteria;c__Gammaproteobacteria;o__Burkholderiales;f__Burkholderiaceae;g__Achromobacter;s__Achromobacter arsenitoxydans	refseq	GCF_000236785.1	GCA_000236785.2
RS_GCF_000236805.1	d__Bacteria;p__Firmicutes;c__Bacilli;o__Paenibacillales;f__Paenibacillaceae;g__Paenibacillus;s__Paenibacillus peoriae	refseq	GCF_000236805.1	GCA_000236805.2
RS_GCF_000236865.1	d__Bacteria;p__Actinobacteriota;c__Coriobacteriia;o__Coriobacteriales;f__Eggerthellaceae;g__Senegalimassilia;s__Senegalimassilia anaerobia	refseq	GCF_000236865.1	GCA_000236865.1
RS_GCF_000236925.1	d__Bacteria;p__Firmicutes;c__Bacilli;o__Staphylococcales;f__Staphylococcaceae;g__Staphylococcus;s__Staphylococcus argenteus	refseq	GCF_000236925.1	GCA_000236925.1
RS_GCF_000237085.1	d__Bacteria;p__Firmicutes_A;c__Clostridia;o__Acetivibrionales;f__Acetivibrionaceae;g__Acetivibrio;s__Acetivibrio clariflavus	refseq	GCF_000237085.1	GCA_000237085.1
RS_GCF_000237205.1	d__Bacteria;p__Chlamydiota;c__Chlamydiia;o__Chlamydiales;f__Simkaniaceae;g__Simkania;s__Simkania negevensis	refseq	GCF_000237205.1	GCA_000237205.1
RS_GCF_000237325.1	d__Bacteria;p__Firmicutes;c__Bacilli;o__Paenibacillales;f__Paenibacillaceae;g__Paenibacillus;s__Paenibacillus polymyxa_C	refseq	GCF_000237325.1	GCA_000237325.1
RS_GCF_000237805.1	d__Bacteria;p__Synergistota;c__Synergistia;o__Synergistales;f__Dethiosulfovibrionaceae;g__Jonquetella;s__Jonquetella anthropi	refseq	GCF_000237805.1	GCA_000237805.1
RS_GCF_000237825.1	d__Bacteria;p__Synergistota;c__Synergistia;o__Synergistales;f__Synergistaceae;g__Thermanaerovibrio;s__Thermanaerovibrio velox	refseq	GCF_000237825.1	GCA_000237825.1
GB_GCA_000237975.1	d__Bacteria;p__Firmicutes_E;c__Sulfobacillia;o__Sulfobacillales;f__Sulfobacillaceae;g__Sulfobacillus_A;s__Sulfobacillus_A acidophilus	genbank	NA	GCA_000237975.1
RS_GCF_000237995.1	d__Bacteria;p__Firmicutes;c__Bacilli;o__Lactobacillales;f__Lactobacillaceae;g__Pediococcus;s__Pediococcus claussenii	refseq	GCF_000237995.1	GCA_000237995.2
RS_GCF_000238055.2	d__Bacteria;p__Firmicutes_A;c__Clostridia;o__Lachnospirales;f__Lachnospiraceae;g__Oribacterium;s__Oribacterium parvum	refseq	GCF_000238055.2	GCA_000238055.2
RS_GCF_000238075.1	d__Bacteria;p__Firmicutes_A;c__Clostridia;o__Lachnospirales;f__Lachnospiraceae;g__Oribacterium;s__Oribacterium asaccharolyticum	refseq	GCF_000238075.1	GCA_000238075.1
RS_GCF_000238115.1	d__Bacteria;p__Firmicutes_A;c__Clostridia;o__Peptostreptococcales;f__Filifactoraceae;g__Peptoanaerobacter;s__Peptoanaerobacter stomatis	refseq	GCF_000238115.1	GCA_000238115.1
RS_GCF_000238255.3	d__Bacteria;p__Proteobacteria;c__Gammaproteobacteria;o__Enterobacterales;f__Alteromonadaceae;g__Pseudoalteromonas;s__Pseudoalteromonas spongiae	refseq	GCF_000238255.3	GCA_000238255.4
RS_GCF_000238275.2	d__Bacteria;p__Proteobacteria;c__Gammaproteobacteria;o__Enterobacterales;f__Alteromonadaceae;g__Pseudoalteromonas;s__Pseudoalteromonas undina	refseq	GCF_000238275.3	GCA_000238275.4
RS_GCF_000238295.2	d__Bacteria;p__Proteobacteria;c__Gammaproteobacteria;o__Enterobacterales;f__Alteromonadaceae;g__Pseudoalteromonas;s__Pseudoalteromonas rubra	refseq	GCF_000238295.3	GCA_000238295.4
RS_GCF_000238315.3	d__Bacteria;p__Proteobacteria;c__Gammaproteobacteria;o__Enterobacterales;f__Alteromonadaceae;g__Pseudoalteromonas;s__Pseudoalteromonas piscicida	refseq	GCF_000238315.3	GCA_000238315.4
RS_GCF_000238335.2	d__Bacteria;p__Proteobacteria;c__Gammaproteobacteria;o__Enterobacterales;f__Alteromonadaceae;g__Pseudoalteromonas;s__Pseudoalteromonas marina	refseq	GCF_000238335.3	GCA_000238335.4
RS_GCF_000238355.1	d__Bacteria;p__Proteobacteria;c__Gammaproteobacteria;o__Enterobacterales;f__Alteromonadaceae;g__Pseudoalteromonas;s__Pseudoalteromonas haloplanktis	refseq	GCF_000238355.1	GCA_000238355.2
RS_GCF_000238375.2	d__Bacteria;p__Proteobacteria;c__Gammaproteobacteria;o__Enterobacterales;f__Alteromonadaceae;g__Pseudoalteromonas;s__Pseudoalteromonas citrea	refseq	GCF_000238375.3	GCA_000238375.4
RS_GCF_000238395.3	d__Bacteria;p__Proteobacteria;c__Gammaproteobacteria;o__Enterobacterales;f__Alteromonadaceae;g__Pseudoalteromonas;s__Pseudoalteromonas arctica	refseq	GCF_000238395.3	GCA_000238395.4
RS_GCF_000238595.1	d__Bacteria;p__Proteobacteria;c__Gammaproteobacteria;o__Burkholderiales;f__Burkholderiaceae;g__Acidovorax;s__Acidovorax facilis	refseq	GCF_000238595.1	GCA_000238595.2
RS_GCF_000238775.1	d__Bacteria;p__Cyanobacteria;c__Cyanobacteriia;o__Thermosynechococcales;f__Thermosynechococcaceae;g__Acaryochloris;s__Acaryochloris sp000238775	refseq	GCF_000238775.2	GCA_000238775.3
RS_GCF_000238795.1	d__Bacteria;p__Proteobacteria;c__Gammaproteobacteria;o__Enterobacterales;f__Pasteurellaceae;g__Haemophilus_A;s__Haemophilus_A sputorum	refseq	GCF_000238795.1	GCA_000238795.2
RS_GCF_000238815.1	d__Bacteria;p__Proteobacteria;c__Alphaproteobacteria;o__Puniceispirillales;f__Puniceispirillaceae;g__HIMB100;s__HIMB100 sp000238815	genbank	NA	GCA_000238815.2
RS_GCF_000238915.1	d__Bacteria;p__Actinobacteriota;c__Actinomycetia;o__Actinomycetales;f__Micrococcaceae;g__Arthrobacter;s__Arthrobacter globiformis	refseq	GCF_000238915.1	GCA_000238915.2
RS_GCF_000238995.1	d__Bacteria;p__Firmicutes;c__Bacilli;o__Mycoplasmatales;f__Mycoplasmoidaceae;g__Eperythrozoon_B;s__Eperythrozoon_B haemocanis	refseq	GCF_000238995.1	GCA_000238995.1
RS_GCF_000239155.1	d__Bacteria;p__Actinobacteriota;c__Actinomycetia;o__Mycobacteriales;f__Pseudonocardiaceae;g__Actinoalloteichus;s__Actinoalloteichus spitiensis	refseq	GCF_000239155.1	GCA_000239155.2
RS_GCF_000239275.1	d__Bacteria;p__Firmicutes_C;c__Negativicutes;o__Veillonellales;f__Megasphaeraceae;g__Anaeroglobus;s__Anaeroglobus geminatus	refseq	GCF_000239275.1	GCA_000239275.1
RS_GCF_000239295.1	d__Bacteria;p__Firmicutes_A;c__Clostridia;o__Oscillospirales;f__Oscillospiraceae;g__Flavonifractor;s__Flavonifractor plautii	refseq	GCF_000239295.1	GCA_000239295.1
RS_GCF_000239695.1	d__Bacteria;p__Actinobacteriota;c__Actinomycetia;o__Actinomycetales;f__Actinomycetaceae;g__Actinomyces;s__Actinomyces graevenitzii	refseq	GCF_000239695.1	GCA_000239695.1
RS_GCF_000239775.1	d__Bacteria;p__Proteobacteria;c__Alphaproteobacteria;o__Rhizobiales;f__Xanthobacteraceae;g__Bradyrhizobium;s__Bradyrhizobium sp000239775	refseq	GCF_000239775.1	GCA_000239775.2
RS_GCF_000239795.1	d__Bacteria;p__Proteobacteria;c__Alphaproteobacteria;o__Rhizobiales;f__Xanthobacteraceae;g__Bradyrhizobium;s__Bradyrhizobium sp000239795	refseq	GCF_000239795.1	GCA_000239795.2
RS_GCF_000239815.1	d__Bacteria;p__Proteobacteria;c__Alphaproteobacteria;o__Rhizobiales;f__Xanthobacteraceae;g__Bradyrhizobium;s__Bradyrhizobium sp000239815	refseq	GCF_000239815.1	GCA_000239815.2
RS_GCF_000239855.1	d__Bacteria;p__Proteobacteria;c__Gammaproteobacteria;o__Enterobacterales;f__Alteromonadaceae;g__Pseudoalteromonas;s__Pseudoalteromonas sp000239855	refseq	GCF_000239855.1	GCA_000239855.2
RS_GCF_000240165.1	d__Bacteria;p__Actinobacteriota;c__Actinomycetia;o__Streptomycetales;f__Streptomycetaceae;g__Streptomyces_C;s__Streptomyces_C cattleya	refseq	GCF_000240165.1	GCA_000240165.1
RS_GCF_000240225.1	d__Bacteria;p__Actinobacteriota;c__Thermoleophilia;o__Solirubrobacterales;f__Solirubrobacteraceae;g__Patulibacter;s__Patulibacter medicamentivorans	refseq	GCF_000240225.1	GCA_000240225.2
RS_GCF_000241055.1	d__Bacteria;p__Firmicutes;c__Bacilli;o__Lactobacillales;f__Lactobacillaceae;g__Oenococcus;s__Oenococcus kitaharae	refseq	GCF_000241055.1	GCA_000241055.1
RS_GCF_000241265.1	d__Bacteria;p__Actinobacteriota;c__Actinomycetia;o__Mycobacteriales;f__Mycobacteriaceae;g__Gordonia;s__Gordonia araii	refseq	GCF_000241265.1	GCA_000241265.2
RS_GCF_000241305.1	d__Bacteria;p__Actinobacteriota;c__Actinomycetia;o__Mycobacteriales;f__Mycobacteriaceae;g__Gordonia;s__Gordonia effusa	refseq	GCF_000241305.1	GCA_000241305.2
RS_GCF_000241325.1	d__Bacteria;p__Actinobacteriota;c__Actinomycetia;o__Mycobacteriales;f__Mycobacteriaceae;g__Gordonia;s__Gordonia polyisoprenivorans	refseq	GCF_000241325.1	GCA_000241325.2
RS_GCF_000241345.1	d__Bacteria;p__Actinobacteriota;c__Actinomycetia;o__Mycobacteriales;f__Mycobacteriaceae;g__Gordonia;s__Gordonia amarae	refseq	GCF_000241345.1	GCA_000241345.2
RS_GCF_000241465.1	d__Bacteria;p__Proteobacteria;c__Alphaproteobacteria;o__Sphingomonadales;f__Sphingomonadaceae;g__Sphingomonas;s__Sphingomonas echinoides	refseq	GCF_000241465.1	GCA_000241465.1
RS_GCF_000241485.1	d__Bacteria;p__Proteobacteria;c__Alphaproteobacteria;o__Sphingomonadales;f__Sphingomonadaceae;g__Sphingomonas;s__Sphingomonas sp000241485	refseq	GCF_000241485.1	GCA_000241485.1
RS_GCF_000241525.1	d__Bacteria;p__Proteobacteria;c__Gammaproteobacteria;o__Burkholderiales;f__Burkholderiaceae;g__Comamonas;s__Comamonas testosteroni	refseq	GCF_000241525.1	GCA_000241525.2
RS_GCF_000241955.1	d__Bacteria;p__Proteobacteria;c__Gammaproteobacteria;o__Enterobacterales;f__Enterobacteriaceae;g__Rahnella;s__Rahnella aquatilis	refseq	GCF_000241955.1	GCA_000241955.1
RS_GCF_000242235.1	d__Bacteria;p__Firmicutes_A;c__Clostridia;o__Lachnospirales;f__Lachnospiraceae;g__Stomatobaculum;s__Stomatobaculum longum	genbank	NA	GCA_000242235.1
RS_GCF_000242255.2	d__Bacteria;p__Proteobacteria;c__Gammaproteobacteria;o__Xanthomonadales;f__Rhodanobacteraceae;g__Frateuria;s__Frateuria aurantia	refseq	GCF_000242255.2	GCA_000242255.3
RS_GCF_000242435.1	d__Bacteria;p__Firmicutes_C;c__Negativicutes;o__Veillonellales;f__Dialisteraceae;g__Dialister;s__Dialister succinatiphilus	refseq	GCF_000242435.1	GCA_000242435.1
RS_GCF_000242455.2	d__Bacteria;p__Planctomycetota;c__Planctomycetes;o__Isosphaerales;f__Isosphaeraceae;g__Singulisphaera;s__Singulisphaera acidiphila	refseq	GCF_000242455.2	GCA_000242455.3
RS_GCF_000242595.2	d__Bacteria;p__Spirochaetota;c__Spirochaetia;o__Spirochaetales_C;f__DSM-8902;g__Spirochaeta_B;s__Spirochaeta_B africana	refseq	GCF_000242595.2	GCA_000242595.3
RS_GCF_000242615.2	d__Bacteria;p__Acidobacteriota;c__Holophagae;o__Holophagales;f__Holophagaceae;g__Holophaga;s__Holophaga foetida	refseq	GCF_000242615.2	GCA_000242615.3
RS_GCF_000242635.2	d__Bacteria;p__Bacteroidota;c__Bacteroidia;o__Sphingobacteriales;f__Sphingobacteriaceae;g__Solitalea;s__Solitalea canadensis	refseq	GCF_000242635.2	GCA_000242635.3
RS_GCF_000242715.1	d__Bacteria;p__Actinobacteriota;c__Actinomycetia;o__Streptomycetales;f__Streptomycetaceae;g__Streptomyces;s__Streptomyces acidiscabies	refseq	GCF_000242715.1	GCA_000242715.2
RS_GCF_000242895.2	d__Bacteria;p__Firmicutes;c__Bacilli;o__Bacillales_B;f__DSM-18226;g__Bacillus_BU;s__Bacillus_BU sp000242895	refseq	GCF_000242895.2	GCA_000242895.3
RS_GCF_000242915.1	d__Bacteria;p__Campylobacterota;c__Campylobacteria;o__Campylobacterales;f__Sulfurimonadaceae;g__Sulfurimonas;s__Sulfurimonas gotlandica	refseq	GCF_000242915.1	GCA_000242915.2
RS_GCF_000242935.2	d__Bacteria;p__Verrucomicrobiota;c__Verrucomicrobiae;o__Opitutales;f__Opitutaceae;g__Geminisphaera;s__Geminisphaera sp000242935	genbank	NA	GCA_000242935.3
RS_GCF_000243075.1	d__Bacteria;p__Proteobacteria;c__Gammaproteobacteria;o__Enterobacterales;f__Aeromonadaceae;g__Oceanimonas;s__Oceanimonas sp000243075	refseq	GCF_000243075.1	GCA_000243075.1
RS_GCF_000243095.1	d__Bacteria;p__Proteobacteria;c__Gammaproteobacteria;o__Burkholderiales;f__Burkholderiaceae;g__Cupriavidus;s__Cupriavidus basilensis_D	refseq	GCF_000243095.1	GCA_000243095.2
RS_GCF_000243115.2	d__Bacteria;p__Bacteroidota;c__Bacteroidia;o__Chitinophagales;f__Chitinophagaceae;g__Niabella;s__Niabella soli	refseq	GCF_000243115.2	GCA_000243115.3
RS_GCF_000243135.2	d__Bacteria;p__Firmicutes_B;c__Desulfitobacteriia;o__Desulfitobacteriales;f__Desulfitobacteriaceae;g__Desulfitobacterium;s__Desulfitobacterium dichloroeliminans	refseq	GCF_000243135.2	GCA_000243135.3
RS_GCF_000243155.2	d__Bacteria;p__Firmicutes_B;c__Desulfitobacteriia;o__Desulfitobacteriales;f__Desulfitobacteriaceae;g__Desulfitobacterium;s__Desulfitobacterium dehalogenans	refseq	GCF_000243155.2	GCA_000243155.3
RS_GCF_000243215.1	d__Bacteria;p__Bacteroidota;c__Bacteroidia;o__Bacteroidales;f__Marinifilaceae;g__Odoribacter;s__Odoribacter laneus	refseq	GCF_000243215.1	GCA_000243215.1
RS_GCF_000243235.1	d__Bacteria;p__Bacteroidota;c__Bacteroidia;o__Flavobacteriales;f__Flavobacteriaceae;g__Gillisia;s__Gillisia limnaea	refseq	GCF_000243235.1	GCA_000243235.1
RS_GCF_000243275.1	d__Bacteria;p__Bacteroidota;c__Bacteroidia;o__Flavobacteriales;f__Flavobacteriaceae;g__Myroides;s__Myroides odoratus	refseq	GCF_000243275.1	GCA_000243275.1
RS_GCF_000243335.1	d__Bacteria;p__Spirochaetota;c__Leptospirae;o__Leptospirales;f__Leptonemataceae;g__Leptonema;s__Leptonema illini	refseq	GCF_000243335.1	GCA_000243335.1
RS_GCF_000243395.2	d__Bacteria;p__Actinobacteriota;c__Actinomycetia;o__Mycobacteriales;f__Pseudonocardiaceae;g__Saccharomonospora;s__Saccharomonospora glauca	refseq	GCF_000243395.2	GCA_000243395.3
RS_GCF_000243415.2	d__Bacteria;p__Actinobacteriota;c__Actinomycetia;o__Mycobacteriales;f__Mycobacteriaceae;g__Mycobacterium;s__Mycobacterium tusciae_A	refseq	GCF_000243415.2	GCA_000243415.3
RS_GCF_000243675.2	d__Bacteria;p__Spirochaetota;c__Leptospirae;o__Leptospirales;f__Leptospiraceae;g__Leptospira_B;s__Leptospira_B inadai	refseq	GCF_000243675.2	GCA_000243675.3
RS_GCF_000243695.2	d__Bacteria;p__Spirochaetota;c__Leptospirae;o__Leptospirales;f__Leptospiraceae;g__Leptospira;s__Leptospira kirschneri	refseq	GCF_000243695.2	GCA_000243695.3
RS_GCF_000243715.2	d__Bacteria;p__Spirochaetota;c__Leptospirae;o__Leptospirales;f__Leptospiraceae;g__Leptospira_B;s__Leptospira_B broomii	refseq	GCF_000243715.2	GCA_000243715.3
RS_GCF_000243735.2	d__Bacteria;p__Spirochaetota;c__Leptospirae;o__Leptospirales;f__Leptospiraceae;g__Leptospira;s__Leptospira kmetyi	refseq	GCF_000243735.2	GCA_000243735.3
RS_GCF_000243815.2	d__Bacteria;p__Spirochaetota;c__Leptospirae;o__Leptospirales;f__Leptospiraceae;g__Leptospira;s__Leptospira alexanderi	refseq	GCF_000243815.2	GCA_000243815.3
RS_GCF_000244755.1	d__Bacteria;p__Spirochaetota;c__Leptospirae;o__Leptospirales;f__Leptospiraceae;g__Leptospira_B;s__Leptospira_B licerasiae	refseq	GCF_000244755.1	GCA_000244755.3
RS_GCF_000244815.1	d__Bacteria;p__Spirochaetota;c__Leptospirae;o__Leptospirales;f__Leptospiraceae;g__Leptospira;s__Leptospira weilii	genbank	NA	GCA_000244815.3
RS_GCF_000244875.1	d__Bacteria;p__Firmicutes_A;c__Clostridia;o__Acetivibrionales;f__Acetivibrionaceae;g__Ruminiclostridium;s__Ruminiclostridium sp000244875	refseq	GCF_000244875.1	GCA_000244875.1
RS_GCF_000244895.1	d__Bacteria;p__Firmicutes_B;c__Desulfitobacteriia;o__Desulfitobacteriales;f__Desulfitobacteriaceae;g__Desulfosporosinus;s__Desulfosporosinus youngiae	refseq	GCF_000244895.1	GCA_000244895.1
RS_GCF_000244915.1	d__Bacteria;p__Proteobacteria;c__Alphaproteobacteria;o__Rhizobiales;f__Xanthobacteraceae;g__Bradyrhizobium;s__Bradyrhizobium sp000244915	refseq	GCF_000244915.1	GCA_000244915.1
RS_GCF_000244935.1	d__Bacteria;p__Proteobacteria;c__Alphaproteobacteria;o__Rhizobiales;f__Xanthobacteraceae;g__Bradyrhizobium;s__Bradyrhizobium sp000244935	refseq	GCF_000244935.1	GCA_000244935.1
RS_GCF_000244955.1	d__Bacteria;p__Actinobacteriota;c__Actinomycetia;o__Mycobacteriales;f__Pseudonocardiaceae;g__Saccharomonospora;s__Saccharomonospora marina	refseq	GCF_000244955.1	GCA_000244955.1
RS_GCF_000244975.1	d__Bacteria;p__Actinobacteriota;c__Actinomycetia;o__Mycobacteriales;f__Pseudonocardiaceae;g__Saccharomonospora;s__Saccharomonospora cyanea	refseq	GCF_000244975.1	GCA_000244975.1
RS_GCF_000244995.1	d__Bacteria;p__Proteobacteria;c__Gammaproteobacteria;o__Burkholderiales;f__Burkholderiaceae;g__Aquabacterium_A;s__Aquabacterium_A sp000244995	genbank	NA	GCA_000244995.1
RS_GCF_000245015.1	d__Bacteria;p__Proteobacteria;c__Gammaproteobacteria;o__Beggiatoales;f__Beggiatoaceae;g__Beggiatoa;s__Beggiatoa alba	refseq	GCF_000245015.1	GCA_000245015.1
RS_GCF_000245075.1	d__Bacteria;p__Proteobacteria;c__Alphaproteobacteria;o__Acetobacterales;f__Acetobacteraceae;g__Roseomonas;s__Roseomonas sp000245075	genbank	NA	GCA_000245075.1
RS_GCF_000245335.1	d__Bacteria;p__Firmicutes;c__Bacilli;o__Bacillales;f__Bacillaceae;g__Bacillus;s__Bacillus mojavensis	refseq	GCF_000245335.1	GCA_000245335.1
RS_GCF_000245555.1	d__Bacteria;p__Firmicutes;c__Bacilli;o__Paenibacillales;f__Paenibacillaceae;g__Paenibacillus_B;s__Paenibacillus_B dendritiformis	refseq	GCF_000245555.1	GCA_000245555.2
RS_GCF_000245735.1	d__Bacteria;p__Proteobacteria;c__Gammaproteobacteria;o__Enterobacterales;f__Alteromonadaceae;g__Alishewanella;s__Alishewanella jeotgali	refseq	GCF_000245735.1	GCA_000245735.2
RS_GCF_000245755.1	d__Bacteria;p__Firmicutes_A;c__Clostridia;o__Tissierellales;f__Peptoniphilaceae;g__Helcococcus;s__Helcococcus kunzii	refseq	GCF_000245755.1	GCA_000245755.1
RS_GCF_000245795.1	d__Bacteria;p__Firmicutes;c__Bacilli;o__Lactobacillales;f__Aerococcaceae;g__Facklamia;s__Facklamia languida	refseq	GCF_000245795.1	GCA_000245795.1
RS_GCF_000245815.1	d__Bacteria;p__Firmicutes;c__Bacilli;o__Lactobacillales;f__Carnobacteriaceae;g__Dolosigranulum;s__Dolosigranulum pigrum	refseq	GCF_000245815.1	GCA_000245815.1
RS_GCF_000246855.1	d__Bacteria;p__Bacteroidota;c__Bacteroidia;o__Chitinophagales;f__Chitinophagaceae;g__Niastella;s__Niastella koreensis	refseq	GCF_000246855.1	GCA_000246855.1
RS_GCF_000246875.1	d__Bacteria;p__Proteobacteria;c__Gammaproteobacteria;o__Pseudomonadales;f__Halomonadaceae;g__Halomonas;s__Halomonas sp000246875	refseq	GCF_000246875.1	GCA_000246875.2
RS_GCF_000246895.1	d__Bacteria;p__Firmicutes_A;c__Clostridia;o__Clostridiales;f__Clostridiaceae;g__Clostridium_I;s__Clostridium_I arbusti	refseq	GCF_000246895.1	GCA_000246895.2
RS_GCF_000246945.1	d__Bacteria;p__Bacteroidota;c__Bacteroidia;o__Flavobacteriales;f__Flavobacteriaceae;g__Myroides;s__Myroides injenensis	refseq	GCF_000246945.1	GCA_000246945.2
RS_GCF_000247475.1	d__Bacteria;p__Proteobacteria;c__Alphaproteobacteria;o__Rhizobiales;f__Rhizobiaceae;g__Allorhizobium;s__Allorhizobium sp000247475	refseq	GCF_000247475.1	GCA_000247475.2
RS_GCF_000247565.1	d__Bacteria;p__Proteobacteria;c__Gammaproteobacteria;o__Enterobacterales;f__Enterobacteriaceae;g__Wigglesworthia;s__Wigglesworthia glossinidia_B	refseq	GCF_000247565.1	GCA_000247565.1
RS_GCF_000247605.1	d__Bacteria;p__Firmicutes_A;c__Clostridia;o__Eubacteriales;f__Eubacteriaceae;g__Acetobacterium;s__Acetobacterium woodii	refseq	GCF_000247605.1	GCA_000247605.1
RS_GCF_000247645.1	d__Bacteria;p__Actinobacteriota;c__Actinomycetia;o__Actinomycetales;f__Microbacteriaceae;g__Rhodoglobus;s__Rhodoglobus sp000247645	refseq	GCF_000247645.1	GCA_000247645.2
RS_GCF_000247995.1	d__Bacteria;p__Actinobacteriota;c__Actinomycetia;o__Actinomycetales;f__Dermatophilaceae;g__Mobilicoccus;s__Mobilicoccus pelagius	refseq	GCF_000247995.1	GCA_000247995.2
RS_GCF_000248055.1	d__Bacteria;p__Actinobacteriota;c__Actinomycetia;o__Mycobacteriales;f__Mycobacteriaceae;g__Gordonia;s__Gordonia sputi	refseq	GCF_000248055.1	GCA_000248055.2
RS_GCF_000248075.1	d__Bacteria;p__Actinobacteriota;c__Actinomycetia;o__Mycobacteriales;f__Mycobacteriaceae;g__Gordonia;s__Gordonia otitidis	refseq	GCF_000248075.1	GCA_000248075.2
RS_GCF_000250635.1	d__Bacteria;p__Bacteroidota;c__Bacteroidia;o__Chitinophagales;f__Saprospiraceae;g__Saprospira;s__Saprospira grandis_B	refseq	GCF_000250635.1	GCA_000250635.1
RS_GCF_000250655.1	d__Bacteria;p__Firmicutes;c__Bacilli;o__Paenibacillales;f__Paenibacillaceae;g__Paenibacillus_G;s__Paenibacillus_G mucilaginosus	refseq	GCF_000250655.1	GCA_000250655.1
RS_GCF_000250675.2	d__Bacteria;p__Actinobacteriota;c__Actinomycetia;o__Mycobacteriales;f__Mycobacteriaceae;g__Nocardia;s__Nocardia brasiliensis_B	refseq	GCF_000250675.2	GCA_000250675.3
RS_GCF_000250735.1	d__Bacteria;p__Bacteroidota;c__Bacteroidia;o__Bacteroidales;f__Marinilabiliaceae;g__Anaerophaga;s__Anaerophaga thermohalophila_A	refseq	GCF_000250735.1	GCA_000250735.2
RS_GCF_000250875.1	d__Bacteria;p__Proteobacteria;c__Gammaproteobacteria;o__Burkholderiales;f__Burkholderiaceae;g__Sutterella;s__Sutterella parvirubra	refseq	GCF_000250875.1	GCA_000250875.1
RS_GCF_000251145.1	d__Bacteria;p__Proteobacteria;c__Alphaproteobacteria;o__Sphingomonadales;f__Sphingomonadaceae;g__Sphingomonas;s__Sphingomonas sp000251145	refseq	GCF_000251145.1	GCA_000251145.2
RS_GCF_000252125.1	d__Bacteria;p__Bacteroidota;c__Bacteroidia;o__Flavobacteriales;f__Flavobacteriaceae;g__Flavobacterium;s__Flavobacterium frigoris_A	refseq	GCF_000252125.1	GCA_000252125.2
RS_GCF_000252165.1	d__Bacteria;p__Proteobacteria;c__Gammaproteobacteria;o__Enterobacterales;f__Alteromonadaceae;g__Glaciecola;s__Glaciecola punicea	refseq	GCF_000252165.1	GCA_000252165.2
RS_GCF_000252445.1	d__Bacteria;p__Deinococcota;c__Deinococci;o__Deinococcales;f__Deinococcaceae;g__Deinococcus;s__Deinococcus gobiensis	refseq	GCF_000252445.1	GCA_000252445.1
GB_GCA_000252525.1	d__Bacteria;p__Proteobacteria;c__Gammaproteobacteria;o__SAR86;f__D2472;g__SAR86A;s__SAR86A sp000252525	genbank	NA	GCA_000252525.1
RS_GCF_000252855.1	d__Bacteria;p__Bacteroidota;c__Bacteroidia;o__Flavobacteriales;f__Weeksellaceae;g__Riemerella;s__Riemerella anatipestifer	refseq	GCF_000252855.1	GCA_000252855.1
RS_GCF_000252955.1	d__Bacteria;p__Proteobacteria;c__Gammaproteobacteria;o__Enterobacterales;f__Enterobacteriaceae;g__Xenorhabdus;s__Xenorhabdus nematophila	refseq	GCF_000252955.1	GCA_000252955.1
RS_GCF_000252995.1	d__Bacteria;p__Proteobacteria;c__Gammaproteobacteria;o__Enterobacterales;f__Enterobacteriaceae;g__Salmonella;s__Salmonella bongori	refseq	GCF_000252995.1	GCA_000252995.1
RS_GCF_000253115.1	d__Bacteria;p__Proteobacteria;c__Gammaproteobacteria;o__Burkholderiales;f__Burkholderiaceae;g__Thiomonas;s__Thiomonas arsenitoxydans	refseq	GCF_000253115.1	GCA_000253115.1
RS_GCF_000253155.1	d__Bacteria;p__Firmicutes;c__Bacilli;o__Lactobacillales;f__Streptococcaceae;g__Streptococcus;s__Streptococcus oralis_L	refseq	GCF_000253155.1	GCA_000253155.1
RS_GCF_000253255.1	d__Bacteria;p__Proteobacteria;c__Alphaproteobacteria;o__Sphingomonadales;f__Sphingomonadaceae;g__Novosphingobium;s__Novosphingobium sp000253255	refseq	GCF_000253255.1	GCA_000253255.1
RS_GCF_000253295.1	d__Bacteria;p__Proteobacteria;c__Alphaproteobacteria;o__Rhizobiales;f__Hyphomicrobiaceae;g__Hyphomicrobium;s__Hyphomicrobium sp000253295	refseq	GCF_000253295.1	GCA_000253295.1
RS_GCF_000254135.1	d__Bacteria;p__Campylobacterota;c__Campylobacteria;o__Campylobacterales;f__Campylobacteraceae;g__Campylobacter_D;s__Campylobacter_D coli	refseq	GCF_000254135.1	GCA_000254135.2
RS_GCF_000255115.2	d__Bacteria;p__Firmicutes_B;c__Desulfitobacteriia;o__Desulfitobacteriales;f__Desulfitobacteriaceae;g__Desulfosporosinus;s__Desulfosporosinus acidiphilus	refseq	GCF_000255115.2	GCA_000255115.3
RS_GCF_000255135.1	d__Bacteria;p__Thermotogota;c__Thermotogae;o__Petrotogales;f__Petrotogaceae;g__Marinitoga;s__Marinitoga piezophila	refseq	GCF_000255135.1	GCA_000255135.1
RS_GCF_000255295.1	d__Bacteria;p__Myxococcota;c__Myxococcia;o__Myxococcales;f__Myxococcaceae;g__Corallococcus;s__Corallococcus coralloides	refseq	GCF_000255295.1	GCA_000255295.1
RS_GCF_000255355.1	d__Bacteria;p__Proteobacteria;c__Alphaproteobacteria;o__Rickettsiales;f__Rickettsiaceae;g__Rickettsia;s__Rickettsia helvetica_A	refseq	GCF_000255355.1	GCA_000255355.1
RS_GCF_000255455.1	d__Bacteria;p__Bacteroidota;c__Bacteroidia;o__Flavobacteriales;f__Flavobacteriaceae;g__Aquimarina;s__Aquimarina agarilytica	refseq	GCF_000255455.1	GCA_000255455.1
RS_GCF_000255495.1	d__Bacteria;p__Firmicutes;c__Bacilli;o__Lactobacillales;f__Lactobacillaceae;g__Liquorilactobacillus;s__Liquorilactobacillus vini	refseq	GCF_000255495.1	GCA_000255495.2
RS_GCF_000255555.1	d__Bacteria;p__Spirochaetota;c__Spirochaetia;o__Treponematales;f__Treponemataceae;g__Treponema_D;s__Treponema_D saccharophilum	refseq	GCF_000255555.1	GCA_000255555.2
RS_GCF_000255655.1	d__Bacteria;p__Planctomycetota;c__Planctomycetes;o__Planctomycetales;f__Planctomycetaceae;g__Schlesneria;s__Schlesneria paludicola	refseq	GCF_000255655.1	GCA_000255655.1
RS_GCF_000255705.1	d__Bacteria;p__Planctomycetota;c__Planctomycetes;o__Gemmatales;f__Gemmataceae;g__Zavarzinella;s__Zavarzinella formosa	refseq	GCF_000255705.1	GCA_000255705.1
RS_GCF_000256565.1	d__Bacteria;p__Proteobacteria;c__Gammaproteobacteria;o__Burkholderiales;f__Burkholderiaceae;g__Herbaspirillum;s__Herbaspirillum lusitanum	refseq	GCF_000256565.1	GCA_000256565.1
RS_GCF_000257395.1	d__Bacteria;p__Proteobacteria;c__Gammaproteobacteria;o__Diplorickettsiales;f__Diplorickettsiaceae;g__Diplorickettsia;s__Diplorickettsia massiliensis	refseq	GCF_000257395.1	GCA_000257395.1
RS_GCF_000257645.1	d__Bacteria;p__Proteobacteria;c__Gammaproteobacteria;o__Enterobacterales;f__Enterobacteriaceae;g__Rouxiella;s__Rouxiella sp000257645	refseq	GCF_000257645.1	GCA_000257645.1
RS_GCF_000257665.1	d__Bacteria;p__Actinobacteriota;c__Actinomycetia;o__Actinomycetales;f__Microbacteriaceae;g__Aquiluna;s__Aquiluna sp000257665	refseq	GCF_000257665.1	GCA_000257665.1
RS_GCF_000257845.1	d__Bacteria;p__Firmicutes;c__Bacilli;o__Lactobacillales;f__Streptococcaceae;g__Streptococcus;s__Streptococcus oralis_W	refseq	GCF_000257845.1	GCA_000257845.1
RS_GCF_000257905.1	d__Bacteria;p__Firmicutes;c__Bacilli;o__Lactobacillales;f__Streptococcaceae;g__Streptococcus;s__Streptococcus mitis_L	refseq	GCF_000257905.1	GCA_000257905.1
RS_GCF_000257925.1	d__Bacteria;p__Bacteroidota;c__Bacteroidia;o__Bacteroidales;f__Bacteroidaceae;g__Prevotella;s__Prevotella sp000257925	refseq	GCF_000257925.1	GCA_000257925.1
RS_GCF_000258175.1	d__Bacteria;p__Actinobacteriota;c__Actinomycetia;o__Mycobacteriales;f__Pseudonocardiaceae;g__Saccharomonospora;s__Saccharomonospora xinjiangensis	refseq	GCF_000258175.1	GCA_000258175.1
RS_GCF_000258405.1	d__Bacteria;p__Bacteroidota;c__Ignavibacteria;o__Ignavibacteriales;f__Ignavibacteriaceae;g__Ignavibacterium;s__Ignavibacterium album	refseq	GCF_000258405.1	GCA_000258405.1
RS_GCF_000258495.1	d__Bacteria;p__Bacteroidota;c__Bacteroidia;o__Sphingobacteriales;f__Sphingobacteriaceae;g__Pedobacter;s__Pedobacter agri	refseq	GCF_000258495.1	GCA_000258495.1
RS_GCF_000258765.1	d__Bacteria;p__Bacteroidota;c__Bacteroidia;o__Flavobacteriales;f__Flavobacteriaceae;g__Gillisia;s__Gillisia marina	refseq	GCF_000258765.1	GCA_000258765.1
RS_GCF_000259075.1	d__Bacteria;p__Bacteroidota;c__Bacteroidia;o__Bacteroidales;f__Marinilabiliaceae;g__Marinilabilia;s__Marinilabilia salmonicolor	refseq	GCF_000259075.1	GCA_000259075.1
RS_GCF_000259195.1	d__Bacteria;p__Proteobacteria;c__Gammaproteobacteria;o__Pseudomonadales;f__Pseudomonadaceae;g__Pseudomonas_E;s__Pseudomonas_E donghuensis	refseq	GCF_000259195.1	GCA_000259195.1
RS_GCF_000259255.1	d__Bacteria;p__Campylobacterota;c__Campylobacteria;o__Campylobacterales;f__Helicobacteraceae;g__Helicobacter;s__Helicobacter cetorum_B	refseq	GCF_000259255.1	GCA_000259255.1
RS_GCF_000259275.1	d__Bacteria;p__Campylobacterota;c__Campylobacteria;o__Campylobacterales;f__Helicobacteraceae;g__Helicobacter;s__Helicobacter cetorum	refseq	GCF_000259275.1	GCA_000259275.1
RS_GCF_000259505.1	d__Bacteria;p__Firmicutes;c__Bacilli;o__Lactobacillales;f__Streptococcaceae;g__Streptococcus;s__Streptococcus sp000259505	refseq	GCF_000259505.1	GCA_000259505.1
RS_GCF_000260115.1	d__Bacteria;p__Bacteroidota;c__Bacteroidia;o__Flavobacteriales;f__Flavobacteriaceae;g__Joostella;s__Joostella marina	refseq	GCF_000260115.1	GCA_000260115.1
RS_GCF_000260135.1	d__Bacteria;p__Proteobacteria;c__Gammaproteobacteria;o__Thiotrichales;f__Thiotrichaceae;g__Thiothrix;s__Thiothrix nivea	refseq	GCF_000260135.1	GCA_000260135.1
RS_GCF_000260415.1	d__Bacteria;p__Firmicutes;c__Bacilli;o__Lactobacillales;f__Lactobacillaceae;g__Liquorilactobacillus;s__Liquorilactobacillus mali	refseq	GCF_000260415.1	GCA_000260415.1
RS_GCF_000260435.1	d__Bacteria;p__Firmicutes;c__Bacilli;o__Lactobacillales;f__Lactobacillaceae;g__Lacticaseibacillus;s__Lacticaseibacillus zeae	refseq	GCF_000260435.1	GCA_000260435.1
RS_GCF_000260655.1	d__Bacteria;p__Proteobacteria;c__Gammaproteobacteria;o__Burkholderiales;f__Neisseriaceae;g__Neisseria;s__Neisseria sicca_B	refseq	GCF_000260655.1	GCA_000260655.1
RS_GCF_000260715.1	d__Bacteria;p__Actinobacteriota;c__Actinomycetia;o__Actinomycetales;f__Bifidobacteriaceae;g__Bifidobacterium;s__Bifidobacterium animalis	refseq	GCF_000260715.1	GCA_000260715.1
RS_GCF_000260795.1	d__Bacteria;p__Spirochaetota;c__Spirochaetia;o__Treponematales;f__Treponemataceae;g__Treponema_D;s__Treponema_D sp000260795	refseq	GCF_000260795.1	GCA_000260795.1
RS_GCF_000260835.1	d__Bacteria;p__Bacteroidota;c__Bacteroidia;o__Flavobacteriales;f__Flavobacteriaceae;g__Imtechella;s__Imtechella halotolerans	refseq	GCF_000260835.1	GCA_000260835.1
RS_GCF_000260965.1	d__Bacteria;p__Proteobacteria;c__Gammaproteobacteria;o__Nitrosococcales;f__Methylophagaceae;g__Methylophaga;s__Methylophaga frappieri	refseq	GCF_000260965.1	GCA_000260965.1
RS_GCF_000260985.4	d__Bacteria;p__Proteobacteria;c__Gammaproteobacteria;o__Nitrosococcales;f__Methylophagaceae;g__Methylophaga;s__Methylophaga nitratireducenticrescens	refseq	GCF_000260985.4	GCA_000260985.3
RS_GCF_000261045.2	d__Bacteria;p__Proteobacteria;c__Gammaproteobacteria;o__Enterobacterales;f__Enterobacteriaceae;g__Serratia;s__Serratia plymuthica_A	refseq	GCF_000261045.2	GCA_000261045.2
RS_GCF_000261365.1	d__Bacteria;p__Proteobacteria;c__Gammaproteobacteria;o__Burkholderiales;f__Burkholderiaceae;g__Herbaspirillum;s__Herbaspirillum sp000261365	refseq	GCF_000261365.1	GCA_000261365.1
RS_GCF_000261685.1	d__Bacteria;p__Proteobacteria;c__Alphaproteobacteria;o__Rhizobiales;f__Xanthobacteraceae;g__Bradyrhizobium;s__Bradyrhizobium sp000261685	refseq	GCF_000261685.1	GCA_000261685.1
RS_GCF_000262045.1	d__Bacteria;p__Firmicutes;c__Bacilli;o__Bacillales;f__Bacillaceae;g__Bacillus;s__Bacillus siamensis	refseq	GCF_000262045.1	GCA_000262045.1
RS_GCF_000262245.1	d__Bacteria;p__Proteobacteria;c__Gammaproteobacteria;o__Enterobacterales;f__Pasteurellaceae;g__Basfia;s__Basfia bettyae	refseq	GCF_000262245.1	GCA_000262245.1
RS_GCF_000262305.1	d__Bacteria;p__Proteobacteria;c__Gammaproteobacteria;o__Enterobacterales;f__Enterobacteriaceae;g__Shimwellia;s__Shimwellia blattae	refseq	GCF_000262305.1	GCA_000262305.1
RS_GCF_000262345.1	d__Bacteria;p__Actinobacteriota;c__Actinomycetia;o__Streptomycetales;f__Streptomycetaceae;g__Streptomyces;s__Streptomyces xiaopingdaonensis	refseq	GCF_000262345.1	GCA_000262345.1
RS_GCF_000262405.1	d__Bacteria;p__Proteobacteria;c__Alphaproteobacteria;o__Rhizobiales;f__Beijerinckiaceae;g__Microvirga;s__Microvirga lotononidis	refseq	GCF_000262405.1	GCA_000262405.1
RS_GCF_000262465.1	d__Bacteria;p__Actinobacteriota;c__Actinomycetia;o__Mycobacteriales;f__Frankiaceae;g__Frankia;s__Frankia sp000262465	refseq	GCF_000262465.1	GCA_000262465.1
RS_GCF_000262545.1	d__Bacteria;p__Bacteroidota;c__Bacteroidia;o__Bacteroidales;f__Bacteroidaceae;g__Prevotella;s__Prevotella bivia	refseq	GCF_000262545.1	GCA_000262545.1
RS_GCF_000262715.1	d__Bacteria;p__Bacteroidota;c__Bacteroidia;o__Flavobacteriales;f__Blattabacteriaceae;g__Blattabacterium;s__Blattabacterium sp000262715	refseq	GCF_000262715.1	GCA_000262715.1
RS_GCF_000262755.1	d__Bacteria;p__Firmicutes;c__Bacilli;o__Bacillales_B;f__DSM-18226;g__Bacillus_Z;s__Bacillus_Z methanolicus	refseq	GCF_000262755.1	GCA_000262755.1
GB_GCA_000263195.1	d__Bacteria;p__Bacteroidota;c__Bacteroidia;o__Cytophagales;f__Spirosomaceae;g__Emticicia;s__Emticicia oligotrophica	genbank	NA	GCA_000263195.1
RS_GCF_000263275.1	d__Bacteria;p__Campylobacterota;c__Campylobacteria;o__Campylobacterales;f__Helicobacteraceae;g__Helicobacter_E;s__Helicobacter_E bizzozeronii	genbank	NA	GCA_000263275.1
RS_GCF_000263395.1	d__Bacteria;p__Proteobacteria;c__Gammaproteobacteria;o__Pseudomonadales;f__Pseudomonadaceae;g__Pseudomonas_A;s__Pseudomonas_A stutzeri_C	genbank	NA	GCA_000263395.1
RS_GCF_000263595.1	d__Bacteria;p__Actinobacteriota;c__Actinomycetia;o__Actinomycetales;f__Bifidobacteriaceae;g__Bifidobacterium;s__Bifidobacterium vaginale_E	refseq	GCF_000263595.1	GCA_000263595.1
RS_GCF_000263635.1	d__Bacteria;p__Actinobacteriota;c__Actinomycetia;o__Actinomycetales;f__Bifidobacteriaceae;g__Bifidobacterium;s__Bifidobacterium vaginale_C	refseq	GCF_000263635.1	GCA_000263635.1
RS_GCF_000263715.2	d__Bacteria;p__Proteobacteria;c__Gammaproteobacteria;o__Pseudomonadales;f__Pseudomonadaceae;g__Pseudomonas_E;s__Pseudomonas_E synxantha_A	refseq	GCF_000263715.2	GCA_000263715.2
RS_GCF_000263855.1	d__Bacteria;p__Proteobacteria;c__Gammaproteobacteria;o__Pseudomonadales;f__Pseudomonadaceae;g__Pseudomonas_E;s__Pseudomonas_E sp000263855	refseq	GCF_000263855.1	GCA_000263855.1
RS_GCF_000264055.1	d__Bacteria;p__Bacteroidota;c__Bacteroidia;o__Flavobacteriales;f__Flavobacteriaceae;g__Flavobacterium;s__Flavobacterium sp000264055	refseq	GCF_000264055.1	GCA_000264055.1
RS_GCF_000264295.1	d__Bacteria;p__Proteobacteria;c__Gammaproteobacteria;o__Xanthomonadales;f__Rhodanobacteraceae;g__Rhodanobacter;s__Rhodanobacter spathiphylli	refseq	GCF_000264295.1	GCA_000264295.1
RS_GCF_000264315.1	d__Bacteria;p__Proteobacteria;c__Gammaproteobacteria;o__Xanthomonadales;f__Rhodanobacteraceae;g__Rhodanobacter;s__Rhodanobacter fulvus	refseq	GCF_000264315.1	GCA_000264315.1
RS_GCF_000264375.1	d__Bacteria;p__Proteobacteria;c__Gammaproteobacteria;o__Xanthomonadales;f__Rhodanobacteraceae;g__Rhodanobacter;s__Rhodanobacter thiooxydans	refseq	GCF_000264375.1	GCA_000264375.1
RS_GCF_000264455.2	d__Bacteria;p__Proteobacteria;c__Alphaproteobacteria;o__Tistrellales;f__Tistrellaceae;g__Tistrella;s__Tistrella mobilis	refseq	GCF_000264455.2	GCA_000264455.2
RS_GCF_000264765.2	d__Bacteria;p__Proteobacteria;c__Gammaproteobacteria;o__Enterobacterales;f__Enterobacteriaceae;g__Edwardsiella;s__Edwardsiella anguillarum	refseq	GCF_000264765.2	GCA_000264765.2
RS_GCF_000264785.1	d__Bacteria;p__Proteobacteria;c__Gammaproteobacteria;o__Enterobacterales;f__Enterobacteriaceae;g__Edwardsiella;s__Edwardsiella ictaluri	refseq	GCF_000264785.1	GCA_000264785.1
RS_GCF_000264945.2	d__Bacteria;p__Proteobacteria;c__Alphaproteobacteria;o__Sphingomonadales;f__Sphingomonadaceae;g__Sphingobium;s__Sphingobium indicum	refseq	GCF_000264945.2	GCA_000264945.2
RS_GCF_000265075.1	d__Bacteria;p__Bacteroidota;c__Bacteroidia;o__Cytophagales;f__Cyclobacteriaceae;g__Nitritalea;s__Nitritalea halalkaliphila	refseq	GCF_000265075.1	GCA_000265075.1
RS_GCF_000265205.3	d__Bacteria;p__Proteobacteria;c__Alphaproteobacteria;o__Rhizobiales;f__Rhizobiaceae;g__Sinorhizobium;s__Sinorhizobium fredii_B	refseq	GCF_000265205.3	GCA_000265205.2
RS_GCF_000265245.1	d__Bacteria;p__Proteobacteria;c__Gammaproteobacteria;o__Pseudomonadales;f__Halomonadaceae;g__Halomonas;s__Halomonas smyrnensis	refseq	GCF_000265245.1	GCA_000265245.2
RS_GCF_000265295.1	d__Bacteria;p__Campylobacterota;c__Campylobacteria;o__Campylobacterales;f__Sulfurospirillaceae;g__Sulfurospirillum;s__Sulfurospirillum barnesii	refseq	GCF_000265295.1	GCA_000265295.1
RS_GCF_000265365.1	d__Bacteria;p__Bacteroidota;c__Bacteroidia;o__Bacteroidales;f__Rikenellaceae;g__Alistipes;s__Alistipes finegoldii	refseq	GCF_000265365.1	GCA_000265365.1
RS_GCF_000265385.1	d__Bacteria;p__Bacteroidota;c__Bacteroidia;o__Flavobacteriales;f__Flavobacteriaceae;g__Aequorivita;s__Aequorivita sublithincola	refseq	GCF_000265385.1	GCA_000265385.1
RS_GCF_000265405.1	d__Bacteria;p__Bacteroidota;c__Bacteroidia;o__Cytophagales;f__Cyclobacteriaceae;g__Belliella;s__Belliella baltica	refseq	GCF_000265405.1	GCA_000265405.1
RS_GCF_000265425.1	d__Bacteria;p__Acidobacteriota;c__Acidobacteriae;o__Acidobacteriales;f__Acidobacteriaceae;g__Terriglobus;s__Terriglobus roseus	refseq	GCF_000265425.1	GCA_000265425.1
RS_GCF_000265465.1	d__Bacteria;p__Bacteroidota;c__Bacteroidia;o__Flavobacteriales;f__Weeksellaceae;g__Ornithobacterium;s__Ornithobacterium rhinotracheale	refseq	GCF_000265465.1	GCA_000265465.1
RS_GCF_000265505.1	d__Bacteria;p__Bacteroidota;c__Bacteroidia;o__Cytophagales;f__Bernardetiaceae;g__Bernardetia;s__Bernardetia litoralis	refseq	GCF_000265505.1	GCA_000265505.1
RS_GCF_000266865.1	d__Bacteria;p__Firmicutes;c__Bacilli;o__Mycoplasmatales;f__Metamycoplasmataceae;g__Mycoplasmopsis;s__Mycoplasmopsis agalactiae_A	refseq	GCF_000266865.1	GCA_000266865.1
RS_GCF_000266885.1	d__Bacteria;p__Spirochaetota;c__Leptospirae;o__Turneriellales;f__Turneriellaceae;g__Turneriella;s__Turneriella parva	refseq	GCF_000266885.1	GCA_000266885.1
RS_GCF_000266905.1	d__Bacteria;p__Actinobacteriota;c__Actinomycetia;o__Mycobacteriales;f__Mycobacteriaceae;g__Mycobacterium;s__Mycobacterium chubuense_A	refseq	GCF_000266905.1	GCA_000266905.1
RS_GCF_000266945.1	d__Bacteria;p__Desulfobacterota;c__Desulfomonilia;o__Desulfomonilales;f__Desulfomonilaceae;g__Desulfomonile;s__Desulfomonile tiedjei	refseq	GCF_000266945.1	GCA_000266945.1
RS_GCF_000269605.1	d__Bacteria;p__Actinobacteriota;c__Actinomycetia;o__Actinomycetales;f__Bifidobacteriaceae;g__Scardovia;s__Scardovia wiggsiae	refseq	GCF_000269605.1	GCA_000269605.1
RS_GCF_000269805.1	d__Bacteria;p__Actinobacteriota;c__Actinomycetia;o__Actinomycetales;f__Actinomycetaceae;g__Actinomyces;s__Actinomyces massiliensis	refseq	GCF_000269805.1	GCA_000269805.1
RS_GCF_000269865.1	d__Bacteria;p__Firmicutes;c__Bacilli;o__Bacillales_G;f__Fictibacillaceae;g__Fictibacillus_C;s__Fictibacillus_C macauensis	refseq	GCF_000269865.1	GCA_000269865.1
RS_GCF_000269905.1	d__Bacteria;p__Firmicutes;c__Bacilli;o__Bacillales_D;f__Alkalibacillaceae;g__Alkalibacillus;s__Alkalibacillus haloalkaliphilus_A	refseq	GCF_000269905.1	GCA_000269905.1
RS_GCF_000269925.1	d__Bacteria;p__Firmicutes;c__Bacilli;o__Lactobacillales;f__Streptococcaceae;g__Lactococcus;s__Lactococcus garvieae	refseq	GCF_000269925.1	GCA_000269925.1
RS_GCF_000269965.1	d__Bacteria;p__Actinobacteriota;c__Actinomycetia;o__Actinomycetales;f__Bifidobacteriaceae;g__Bifidobacterium;s__Bifidobacterium infantis	refseq	GCF_000269965.1	GCA_000269965.1
RS_GCF_000269985.1	d__Bacteria;p__Actinobacteriota;c__Actinomycetia;o__Streptomycetales;f__Streptomycetaceae;g__Kitasatospora;s__Kitasatospora setae	refseq	GCF_000269985.1	GCA_000269985.1
RS_GCF_000270185.1	d__Bacteria;p__Firmicutes;c__Bacilli;o__Lactobacillales;f__Enterococcaceae;g__Melissococcus;s__Melissococcus plutonius	refseq	GCF_000270185.1	GCA_000270185.1
RS_GCF_000270205.1	d__Bacteria;p__Firmicutes_A;c__Clostridia;o__Clostridiales;f__Clostridiaceae;g__Dwaynesavagella;s__Dwaynesavagella sp000270205	refseq	GCF_000270205.1	GCA_000270205.1
RS_GCF_000270245.1	d__Bacteria;p__Actinobacteriota;c__Actinomycetia;o__Propionibacteriales;f__Propionibacteriaceae;g__Microlunatus;s__Microlunatus phosphovorus	refseq	GCF_000270245.1	GCA_000270245.1
RS_GCF_000270285.1	d__Bacteria;p__Actinobacteriota;c__Coriobacteriia;o__Coriobacteriales;f__Eggerthellaceae;g__Enteroscipio;s__Enteroscipio sp000270285	refseq	GCF_000270285.1	GCA_000270285.1
RS_GCF_000270305.1	d__Bacteria;p__Firmicutes_A;c__Clostridia;o__Lachnospirales;f__Lachnospiraceae;g__Eubacterium_I;s__Eubacterium_I sp000270305	refseq	GCF_000270305.1	GCA_000270305.1
RS_GCF_000271305.1	d__Bacteria;p__Proteobacteria;c__Gammaproteobacteria;o__Nevskiales;f__Nevskiaceae;g__Hydrocarboniphaga;s__Hydrocarboniphaga effusa	refseq	GCF_000271305.1	GCA_000271305.1
RS_GCF_000271405.2	d__Bacteria;p__Firmicutes;c__Bacilli;o__Lactobacillales;f__Enterococcaceae;g__Enterococcus_B;s__Enterococcus_B hirae	refseq	GCF_000271405.2	GCA_000271405.2
RS_GCF_000271485.2	d__Bacteria;p__Firmicutes_C;c__Negativicutes;o__Propionisporales;f__Propionisporaceae;g__Pelosinus;s__Pelosinus fermentans	refseq	GCF_000271485.2	GCA_000271485.2
RS_GCF_000271665.2	d__Bacteria;p__Firmicutes_C;c__Negativicutes;o__Propionisporales;f__Propionisporaceae;g__Pelosinus;s__Pelosinus fermentans_A	refseq	GCF_000271665.2	GCA_000271665.2
RS_GCF_000271845.1	d__Bacteria;p__Proteobacteria;c__Alphaproteobacteria;o__Rhizobiales;f__Rhizobiaceae;g__Rhizobium;s__Rhizobium leguminosarum_G	refseq	GCF_000271845.1	GCA_000271845.1
RS_GCF_000272005.1	d__Bacteria;p__Proteobacteria;c__Gammaproteobacteria;o__Enterobacterales;f__Alteromonadaceae;g__Alishewanella;s__Alishewanella agri	refseq	GCF_000272005.1	GCA_000272005.1
RS_GCF_000272025.2	d__Bacteria;p__Proteobacteria;c__Gammaproteobacteria;o__Burkholderiales;f__Burkholderiaceae;g__AKCV01;s__AKCV01 sp000272025	genbank	NA	GCA_000272025.2
RS_GCF_000272045.2	d__Bacteria;p__Proteobacteria;c__Gammaproteobacteria;o__Enterobacterales;f__Vibrionaceae;g__Vibrio;s__Vibrio crassostreae_C	refseq	GCF_000272045.2	GCA_000272045.2
RS_GCF_000272105.2	d__Bacteria;p__Proteobacteria;c__Gammaproteobacteria;o__Enterobacterales;f__Vibrionaceae;g__Vibrio;s__Vibrio splendidus_I	refseq	GCF_000272105.2	GCA_000272105.2
RS_GCF_000272145.2	d__Bacteria;p__Proteobacteria;c__Gammaproteobacteria;o__Enterobacterales;f__Vibrionaceae;g__Vibrio;s__Vibrio sp000272145	refseq	GCF_000272145.2	GCA_000272145.2
RS_GCF_000272405.2	d__Bacteria;p__Proteobacteria;c__Gammaproteobacteria;o__Enterobacterales;f__Vibrionaceae;g__Vibrio;s__Vibrio tasmaniensis_A	refseq	GCF_000272405.2	GCA_000272405.2
RS_GCF_000272475.1	d__Bacteria;p__Proteobacteria;c__Alphaproteobacteria;o__Sphingomonadales;f__Sphingomonadaceae;g__Novosphingobium;s__Novosphingobium sp000272475	refseq	GCF_000272475.1	GCA_000272475.1
RS_GCF_000273375.1	d__Bacteria;p__Proteobacteria;c__Alphaproteobacteria;o__Rhizobiales_A;f__Rhizobiaceae_A;g__Bartonella;s__Bartonella birtlesii	refseq	GCF_000273375.1	GCA_000273375.1
RS_GCF_000273745.1	d__Bacteria;p__Proteobacteria;c__Alphaproteobacteria;o__Rickettsiales;f__Rickettsiaceae;g__Rickettsia;s__Rickettsia australis	refseq	GCF_000273745.1	GCA_000273745.1
RS_GCF_000275725.1	d__Bacteria;p__Proteobacteria;c__Gammaproteobacteria;o__Pseudomonadales;f__Halomonadaceae;g__Halomonas;s__Halomonas stevensii	refseq	GCF_000275725.1	GCA_000275725.1
RS_GCF_000275825.1	d__Bacteria;p__Bacteroidota;c__Bacteroidia;o__Chitinophagales;f__Saprospiraceae;g__Saprospira;s__Saprospira grandis_A	refseq	GCF_000275825.1	GCA_000275825.1
RS_GCF_000276685.1	d__Bacteria;p__Proteobacteria;c__Gammaproteobacteria;o__Burkholderiales;f__Burkholderiaceae;g__Taylorella;s__Taylorella equigenitalis	refseq	GCF_000276685.1	GCA_000276685.1
RS_GCF_000276805.1	d__Bacteria;p__Proteobacteria;c__Gammaproteobacteria;o__Enterobacterales;f__Moritellaceae;g__Moritella;s__Moritella dasanensis	refseq	GCF_000276805.1	GCA_000276805.1
GB_GCA_000276965.1	d__Bacteria;p__Campylobacterota;c__Campylobacteria;o__Campylobacterales;f__Thiovulaceae;g__Thiovulum;s__Thiovulum sp000276965	genbank	NA	GCA_000276965.1
RS_GCF_000277125.1	d__Bacteria;p__Actinobacteriota;c__Actinomycetia;o__Mycobacteriales;f__Mycobacteriaceae;g__Mycobacterium;s__Mycobacterium intracellulare	refseq	GCF_000277125.1	GCA_000277125.1
RS_GCF_000277405.1	d__Bacteria;p__Campylobacterota;c__Campylobacteria;o__Campylobacterales;f__Helicobacteraceae;g__Helicobacter;s__Helicobacter pylori_C	refseq	GCF_000277405.1	GCA_000277405.1
RS_GCF_000277645.1	d__Bacteria;p__Firmicutes;c__Bacilli;o__Lactobacillales;f__Lactobacillaceae;g__Weissella;s__Weissella koreensis	refseq	GCF_000277645.1	GCA_000277645.1
RS_GCF_000277795.1	d__Bacteria;p__Firmicutes;c__Bacilli;o__Mycoplasmatales;f__Mycoplasmoidaceae;g__Eperythrozoon_A;s__Eperythrozoon_A wenyonii	refseq	GCF_000277795.1	GCA_000277795.1
RS_GCF_000278115.1	d__Bacteria;p__Proteobacteria;c__Alphaproteobacteria;o__Rhizobiales_A;f__Rhizobiaceae_A;g__Bartonella;s__Bartonella sp000278115	refseq	GCF_000278115.1	GCA_000278115.1
RS_GCF_000278135.1	d__Bacteria;p__Proteobacteria;c__Alphaproteobacteria;o__Rhizobiales_A;f__Rhizobiaceae_A;g__Bartonella;s__Bartonella washoeensis	refseq	GCF_000278135.1	GCA_000278135.1
RS_GCF_000278155.1	d__Bacteria;p__Proteobacteria;c__Alphaproteobacteria;o__Rhizobiales_A;f__Rhizobiaceae_A;g__Bartonella;s__Bartonella doshiae	refseq	GCF_000278155.1	GCA_000278155.1
RS_GCF_000278215.1	d__Bacteria;p__Proteobacteria;c__Alphaproteobacteria;o__Rhizobiales_A;f__Rhizobiaceae_A;g__Bartonella;s__Bartonella rattimassiliensis	refseq	GCF_000278215.1	GCA_000278215.1
RS_GCF_000278235.1	d__Bacteria;p__Proteobacteria;c__Alphaproteobacteria;o__Rhizobiales_A;f__Rhizobiaceae_A;g__Bartonella;s__Bartonella arupensis	refseq	GCF_000278235.1	GCA_000278235.1
RS_GCF_000278255.1	d__Bacteria;p__Proteobacteria;c__Alphaproteobacteria;o__Rhizobiales_A;f__Rhizobiaceae_A;g__Bartonella;s__Bartonella melophagi	refseq	GCF_000278255.1	GCA_000278255.1
RS_GCF_000278275.1	d__Bacteria;p__Proteobacteria;c__Alphaproteobacteria;o__Rhizobiales_A;f__Rhizobiaceae_A;g__Bartonella;s__Bartonella tamiae	refseq	GCF_000278275.1	GCA_000278275.1
RS_GCF_000278295.1	d__Bacteria;p__Proteobacteria;c__Alphaproteobacteria;o__Rhizobiales_A;f__Rhizobiaceae_A;g__Bartonella;s__Bartonella taylorii	refseq	GCF_000278295.1	GCA_000278295.1
RS_GCF_000278725.1	d__Bacteria;p__Actinobacteriota;c__Actinomycetia;o__Actinomycetales;f__Actinomycetaceae;g__Pauljensenia;s__Pauljensenia sp000278725	refseq	GCF_000278725.1	GCA_000278725.1
RS_GCF_000279145.1	d__Bacteria;p__Bacteroidota;c__Ignavibacteria;o__Ignavibacteriales;f__Melioribacteraceae;g__Melioribacter;s__Melioribacter roseus	refseq	GCF_000279145.1	GCA_000279145.1
RS_GCF_000279535.1	d__Bacteria;p__Firmicutes;c__Bacilli;o__Lactobacillales;f__Streptococcaceae;g__Streptococcus;s__Streptococcus infantis_I	refseq	GCF_000279535.1	GCA_000279535.1
RS_GCF_000280055.1	d__Bacteria;p__Proteobacteria;c__Gammaproteobacteria;o__Enterobacterales;f__Alteromonadaceae;g__Alishewanella;s__Alishewanella aestuarii	refseq	GCF_000280055.1	GCA_000280055.1
RS_GCF_000280495.2	d__Bacteria;p__Proteobacteria;c__Gammaproteobacteria;o__Enterobacterales;f__Enterobacteriaceae;g__Kosakonia;s__Kosakonia radicincitans	genbank	NA	GCA_000280495.2
RS_GCF_000280925.3	d__Bacteria;p__Myxococcota;c__Myxococcia;o__Myxococcales;f__Myxococcaceae;g__Myxococcus;s__Myxococcus hansupus	refseq	GCF_000280925.3	GCA_000280925.3
RS_GCF_000281085.1	d__Bacteria;p__Proteobacteria;c__Gammaproteobacteria;o__Enterobacterales;f__Alteromonadaceae;g__Catenovulum;s__Catenovulum agarivorans	refseq	GCF_000281085.1	GCA_000281085.1
RS_GCF_000281175.1	d__Bacteria;p__Chloroflexota;c__Anaerolineae;o__Caldilineales;f__Caldilineaceae;g__Caldilinea;s__Caldilinea aerophila	refseq	GCF_000281175.1	GCA_000281175.1
RS_GCF_000281235.1	d__Bacteria;p__Firmicutes;c__Bacilli;o__Mycoplasmatales;f__Mycoplasmoidaceae;g__Eperythrozoon_A;s__Eperythrozoon_A haemolamae	refseq	GCF_000281235.1	GCA_000281235.1
RS_GCF_000281715.1	d__Bacteria;p__Proteobacteria;c__Alphaproteobacteria;o__Sphingomonadales;f__Sphingomonadaceae;g__Sphingobium;s__Sphingobium sp000281715	refseq	GCF_000281715.1	GCA_000281715.1
RS_GCF_000281895.1	d__Bacteria;p__Proteobacteria;c__Gammaproteobacteria;o__Pseudomonadales;f__Pseudomonadaceae;g__Pseudomonas_E;s__Pseudomonas_E fluorescens_S	refseq	GCF_000281895.1	GCA_000281895.1
RS_GCF_000281955.1	d__Bacteria;p__Proteobacteria;c__Alphaproteobacteria;o__Caulobacterales;f__Caulobacteraceae;g__Caulobacter;s__Caulobacter sp000281955	refseq	GCF_000281955.1	GCA_000281955.1
RS_GCF_000281975.1	d__Bacteria;p__Proteobacteria;c__Alphaproteobacteria;o__Sphingomonadales;f__Sphingomonadaceae;g__Novosphingobium;s__Novosphingobium sp000281975	refseq	GCF_000281975.1	GCA_000281975.1
RS_GCF_000282035.1	d__Bacteria;p__Proteobacteria;c__Alphaproteobacteria;o__Rhizobiales;f__Rhizobiaceae;g__Rhizobium;s__Rhizobium sp000282035	refseq	GCF_000282035.1	GCA_000282035.1
RS_GCF_000282055.1	d__Bacteria;p__Bacteroidota;c__Bacteroidia;o__Flavobacteriales;f__Flavobacteriaceae;g__Flavobacterium;s__Flavobacterium sp000282055	refseq	GCF_000282055.1	GCA_000282055.1
RS_GCF_000282075.1	d__Bacteria;p__Firmicutes;c__Bacilli;o__Brevibacillales;f__Brevibacillaceae;g__Brevibacillus;s__Brevibacillus sp000282075	refseq	GCF_000282075.1	GCA_000282075.1
RS_GCF_000282095.2	d__Bacteria;p__Proteobacteria;c__Alphaproteobacteria;o__Rhizobiales;f__Rhizobiaceae;g__Neorhizobium;s__Neorhizobium sp000282095	refseq	GCF_000282095.2	GCA_000282095.2
RS_GCF_000282115.1	d__Bacteria;p__Bacteroidota;c__Bacteroidia;o__Flavobacteriales;f__Weeksellaceae;g__Chryseobacterium;s__Chryseobacterium populi	refseq	GCF_000282115.1	GCA_000282115.1
RS_GCF_000282135.1	d__Bacteria;p__Proteobacteria;c__Gammaproteobacteria;o__Burkholderiales;f__Burkholderiaceae;g__Herbaspirillum;s__Herbaspirillum sp000282135	refseq	GCF_000282135.1	GCA_000282135.1
RS_GCF_000282195.1	d__Bacteria;p__Proteobacteria;c__Gammaproteobacteria;o__Pseudomonadales;f__Pseudomonadaceae;g__Pseudomonas_E;s__Pseudomonas_E sp000282195	refseq	GCF_000282195.1	GCA_000282195.1
RS_GCF_000282215.1	d__Bacteria;p__Proteobacteria;c__Gammaproteobacteria;o__Pseudomonadales;f__Pseudomonadaceae;g__Pseudomonas_E;s__Pseudomonas_E sp000282215	refseq	GCF_000282215.1	GCA_000282215.1
RS_GCF_000282275.2	d__Bacteria;p__Proteobacteria;c__Gammaproteobacteria;o__Pseudomonadales;f__Pseudomonadaceae;g__Pseudomonas_E;s__Pseudomonas_E sp000282275	refseq	GCF_000282275.2	GCA_000282275.2
RS_GCF_000282315.2	d__Bacteria;p__Proteobacteria;c__Gammaproteobacteria;o__Pseudomonadales;f__Pseudomonadaceae;g__Pseudomonas_E;s__Pseudomonas_E sp000282315	refseq	GCF_000282315.2	GCA_000282315.2
RS_GCF_000282375.1	d__Bacteria;p__Proteobacteria;c__Gammaproteobacteria;o__Pseudomonadales;f__Pseudomonadaceae;g__Pseudomonas_E;s__Pseudomonas_E sp000282375	refseq	GCF_000282375.1	GCA_000282375.1
RS_GCF_000282415.1	d__Bacteria;p__Proteobacteria;c__Gammaproteobacteria;o__Pseudomonadales;f__Pseudomonadaceae;g__Pseudomonas_E;s__Pseudomonas_E sp000282415	refseq	GCF_000282415.1	GCA_000282415.1
RS_GCF_000282455.1	d__Bacteria;p__Proteobacteria;c__Gammaproteobacteria;o__Pseudomonadales;f__Pseudomonadaceae;g__Pseudomonas_E;s__Pseudomonas_E sp000282455	refseq	GCF_000282455.1	GCA_000282455.1
RS_GCF_000282475.1	d__Bacteria;p__Proteobacteria;c__Gammaproteobacteria;o__Pseudomonadales;f__Pseudomonadaceae;g__Pseudomonas_E;s__Pseudomonas_E sp000282475	refseq	GCF_000282475.1	GCA_000282475.1
RS_GCF_000282495.1	d__Bacteria;p__Proteobacteria;c__Gammaproteobacteria;o__Pseudomonadales;f__Pseudomonadaceae;g__Pseudomonas_E;s__Pseudomonas_E sp000282495	refseq	GCF_000282495.1	GCA_000282495.1
RS_GCF_000282515.1	d__Bacteria;p__Proteobacteria;c__Gammaproteobacteria;o__Pseudomonadales;f__Pseudomonadaceae;g__Pseudomonas_E;s__Pseudomonas_E sp000282515	refseq	GCF_000282515.1	GCA_000282515.1
RS_GCF_000282535.1	d__Bacteria;p__Proteobacteria;c__Gammaproteobacteria;o__Pseudomonadales;f__Pseudomonadaceae;g__Pseudomonas_E;s__Pseudomonas_E sp000282535	refseq	GCF_000282535.1	GCA_000282535.1
RS_GCF_000282575.1	d__Bacteria;p__Proteobacteria;c__Gammaproteobacteria;o__Burkholderiales;f__Burkholderiaceae;g__Herbaspirillum;s__Herbaspirillum sp000282575	refseq	GCF_000282575.1	GCA_000282575.1
RS_GCF_000282595.1	d__Bacteria;p__Proteobacteria;c__Alphaproteobacteria;o__Rhizobiales_A;f__Rhizobiaceae_A;g__Phyllobacterium;s__Phyllobacterium sp000282595	refseq	GCF_000282595.1	GCA_000282595.1
RS_GCF_000282615.1	d__Bacteria;p__Proteobacteria;c__Alphaproteobacteria;o__Rhizobiales;f__Xanthobacteraceae;g__Bradyrhizobium;s__Bradyrhizobium sp000282615	refseq	GCF_000282615.1	GCA_000282615.1
RS_GCF_000282635.1	d__Bacteria;p__Proteobacteria;c__Gammaproteobacteria;o__Burkholderiales;f__Burkholderiaceae;g__Variovorax;s__Variovorax sp000282635	refseq	GCF_000282635.1	GCA_000282635.1
RS_GCF_000282655.1	d__Bacteria;p__Proteobacteria;c__Gammaproteobacteria;o__Burkholderiales;f__Burkholderiaceae;g__Polaromonas;s__Polaromonas sp000282655	refseq	GCF_000282655.1	GCA_000282655.1
RS_GCF_000282895.1	d__Bacteria;p__Proteobacteria;c__Alphaproteobacteria;o__Sphingomonadales;f__Sphingomonadaceae;g__Sphingomonas;s__Sphingomonas sp000282895	refseq	GCF_000282895.1	GCA_000282895.1
RS_GCF_000282975.1	d__Bacteria;p__Proteobacteria;c__Gammaproteobacteria;o__Pseudomonadales;f__Pseudomonadaceae;g__Pseudomonas_E;s__Pseudomonas_E psychrophila_A	refseq	GCF_000282975.1	GCA_000282975.1
RS_GCF_000282995.1	d__Bacteria;p__Proteobacteria;c__Gammaproteobacteria;o__Burkholderiales;f__Burkholderiaceae;g__Melaminivora;s__Melaminivora alkalimesophila	refseq	GCF_000282995.1	GCA_000282995.1
RS_GCF_000283235.1	d__Bacteria;p__Proteobacteria;c__Alphaproteobacteria;o__Rhizobiales;f__Beijerinckiaceae;g__Methylocystis;s__Methylocystis parvus	refseq	GCF_000283235.1	GCA_000283235.1
RS_GCF_000283315.1	d__Bacteria;p__Firmicutes;c__Bacilli;o__Paenibacillales;f__Paenibacillaceae;g__Paenibacillus_B;s__Paenibacillus_B sp000283315	refseq	GCF_000283315.1	GCA_000283315.1
RS_GCF_000283515.1	d__Bacteria;p__Proteobacteria;c__Alphaproteobacteria;o__Sphingomonadales;f__Sphingomonadaceae;g__Sphingobium;s__Sphingobium sp000283515	refseq	GCF_000283515.1	GCA_000283515.1
RS_GCF_000283555.1	d__Bacteria;p__Firmicutes_A;c__Clostridia;o__Clostridiales;f__Clostridiaceae;g__Dwaynesavagella;s__Dwaynesavagella sp000283555	refseq	GCF_000283555.1	GCA_000283555.1
RS_GCF_000283575.1	d__Bacteria;p__Firmicutes_A;c__Clostridia;o__Oscillospirales;f__Oscillospiraceae;g__Oscillibacter;s__Oscillibacter valericigenes	genbank	NA	GCA_000283575.1
RS_GCF_000283655.1	d__Bacteria;p__Proteobacteria;c__Alphaproteobacteria;o__Azospirillales;f__Azospirillaceae;g__Azospirillum;s__Azospirillum lipoferum_C	refseq	GCF_000283655.1	GCA_000283655.1
RS_GCF_000284015.1	d__Bacteria;p__Actinobacteriota;c__Actinomycetia;o__Mycobacteriales;f__Geodermatophilaceae;g__Blastococcus;s__Blastococcus saxobsidens_A	refseq	GCF_000284015.1	GCA_000284015.1
RS_GCF_000284035.1	d__Bacteria;p__Actinobacteriota;c__Actinomycetia;o__Mycobacteriales;f__Mycobacteriaceae;g__Nocardia;s__Nocardia cyriacigeorgica_B	refseq	GCF_000284035.1	GCA_000284035.1
RS_GCF_000284075.1	d__Bacteria;p__Proteobacteria;c__Alphaproteobacteria;o__Rickettsiales;f__Rickettsiaceae;g__Rickettsia;s__Rickettsia rhipicephali	refseq	GCF_000284075.1	GCA_000284075.1
RS_GCF_000284095.1	d__Bacteria;p__Firmicutes_C;c__Negativicutes;o__Selenomonadales;f__Selenomonadaceae;g__Selenomonas_A;s__Selenomonas_A lactilytica	refseq	GCF_000284095.1	GCA_000284095.1
RS_GCF_000284115.1	d__Bacteria;p__Planctomycetota;c__Phycisphaerae;o__Phycisphaerales;f__Phycisphaeraceae;g__Phycisphaera;s__Phycisphaera mikurensis	refseq	GCF_000284115.1	GCA_000284115.1
RS_GCF_000284255.1	d__Bacteria;p__Proteobacteria;c__Gammaproteobacteria;o__Burkholderiales;f__Burkholderiaceae;g__Rubrivivax;s__Rubrivivax gelatinosus_A	refseq	GCF_000284255.1	GCA_000284255.1
RS_GCF_000284295.1	d__Bacteria;p__Actinobacteriota;c__Actinomycetia;o__Mycobacteriales;f__Micromonosporaceae;g__Actinoplanes;s__Actinoplanes missouriensis	refseq	GCF_000284295.1	GCA_000284295.1
RS_GCF_000284315.1	d__Bacteria;p__Nitrospirota_A;c__Leptospirillia;o__Leptospirillales;f__Leptospirillaceae;g__Leptospirillum;s__Leptospirillum ferrooxidans	refseq	GCF_000284315.1	GCA_000284315.1
RS_GCF_000284335.1	d__Bacteria;p__Caldisericota;c__Caldisericia;o__Caldisericales;f__Caldisericaceae;g__Caldisericum;s__Caldisericum exile	refseq	GCF_000284335.1	GCA_000284335.1
RS_GCF_000284375.1	d__Bacteria;p__Proteobacteria;c__Alphaproteobacteria;o__Rhizobiales;f__Xanthobacteraceae;g__Bradyrhizobium;s__Bradyrhizobium japonicum	refseq	GCF_000284375.1	GCA_000284375.1
RS_GCF_000284415.1	d__Bacteria;p__Proteobacteria;c__Alphaproteobacteria;o__Rhodospirillales;f__Rhodospirillaceae;g__Pararhodospirillum;s__Pararhodospirillum photometricum	refseq	GCF_000284415.1	GCA_000284415.2
RS_GCF_000284455.1	d__Bacteria;p__Cyanobacteria;c__Cyanobacteriia;o__Cyanobacteriales;f__Microcystaceae;g__Synechocystis;s__Synechocystis sp000284455	refseq	GCF_000284455.1	GCA_000284455.1
RS_GCF_000284515.1	d__Bacteria;p__Firmicutes;c__Bacilli;o__Bacillales_D;f__Halobacillaceae;g__Halobacillus;s__Halobacillus halophilus	refseq	GCF_000284515.1	GCA_000284515.1
RS_GCF_000284595.1	d__Bacteria;p__Proteobacteria;c__Gammaproteobacteria;o__Xanthomonadales;f__Xanthomonadaceae;g__Stenotrophomonas;s__Stenotrophomonas maltophilia_F	refseq	GCF_000284595.1	GCA_000284595.1
RS_GCF_000284615.1	d__Bacteria;p__Proteobacteria;c__Gammaproteobacteria;o__Pseudomonadales;f__Oleiphilaceae;g__Marinobacter;s__Marinobacter hydrocarbonoclasticus	refseq	GCF_000284615.1	GCA_000284615.1
RS_GCF_000285275.1	d__Bacteria;p__Proteobacteria;c__Alphaproteobacteria;o__Acetobacterales;f__Acetobacteraceae;g__Acetobacter;s__Acetobacter pasteurianus	refseq	GCF_000285275.1	GCA_000285275.1
RS_GCF_000285295.1	d__Bacteria;p__Proteobacteria;c__Alphaproteobacteria;o__Acetobacterales;f__Acetobacteraceae;g__Komagataeibacter;s__Komagataeibacter europaeus	refseq	GCF_000285295.1	GCA_000285295.1
RS_GCF_000285495.1	d__Bacteria;p__Firmicutes;c__Bacilli;o__Bacillales_D;f__Amphibacillaceae;g__Oceanobacillus;s__Oceanobacillus massiliensis	refseq	GCF_000285495.1	GCA_000285495.1
RS_GCF_000285515.1	d__Bacteria;p__Firmicutes;c__Bacilli;o__Paenibacillales;f__Paenibacillaceae;g__Paenibacillus_L;s__Paenibacillus_L senegalensis	refseq	GCF_000285515.1	GCA_000285515.1
RS_GCF_000285535.1	d__Bacteria;p__Firmicutes;c__Bacilli;o__Bacillales;f__Bacillaceae_L;g__Ferdinandcohnia;s__Ferdinandcohnia timonensis	refseq	GCF_000285535.1	GCA_000285535.1
RS_GCF_000285555.1	d__Bacteria;p__Firmicutes;c__Bacilli;o__Bacillales_A;f__Planococcaceae;g__Kurthia;s__Kurthia massiliensis	refseq	GCF_000285555.1	GCA_000285555.1
RS_GCF_000285575.1	d__Bacteria;p__Firmicutes_A;c__Clostridia;o__Clostridiales;f__Clostridiaceae;g__Clostridium_J;s__Clostridium_J senegalense	refseq	GCF_000285575.1	GCA_000285575.1
RS_GCF_000285595.1	d__Bacteria;p__Firmicutes;c__Bacilli;o__Bacillales_A;f__Planococcaceae;g__Kurthia;s__Kurthia senegalensis	refseq	GCF_000285595.1	GCA_000285595.1
RS_GCF_000285835.1	d__Bacteria;p__Actinobacteriota;c__Actinomycetia;o__Actinomycetales;f__Brevibacteriaceae;g__Brevibacterium;s__Brevibacterium senegalense	refseq	GCF_000285835.1	GCA_000285835.2
RS_GCF_000286075.1	d__Bacteria;p__Firmicutes;c__Bacilli;o__Lactobacillales;f__Streptococcaceae;g__Streptococcus;s__Streptococcus ratti	refseq	GCF_000286075.1	GCA_000286075.1
RS_GCF_000286315.1	d__Bacteria;p__Firmicutes;c__Bacilli;o__Bacillales_A;f__Planococcaceae;g__Paenisporosarcina;s__Paenisporosarcina sp000286315	refseq	GCF_000286315.1	GCA_000286315.1
GB_GCA_000286355.1	d__Bacteria;p__Actinobacteriota;c__Actinomycetia;o__Actinomycetales;f__Micrococcaceae;g__Kocuria;s__Kocuria atrinae	refseq	GCF_000286355.1	GCA_000286355.1
RS_GCF_000286455.1	d__Bacteria;p__Firmicutes_C;c__Negativicutes;o__Selenomonadales;f__Selenomonadaceae;g__Centipeda;s__Centipeda sp000286455	refseq	GCF_000286455.1	GCA_000286455.1
RS_GCF_000286835.2	d__Bacteria;p__Proteobacteria;c__Gammaproteobacteria;o__Enterobacterales;f__Vibrionaceae;g__Enterovibrio;s__Enterovibrio norvegicus_A	refseq	GCF_000286835.2	GCA_000286835.2
RS_GCF_000286955.2	d__Bacteria;p__Proteobacteria;c__Gammaproteobacteria;o__Enterobacterales;f__Vibrionaceae;g__Vibrio;s__Vibrio rumoiensis_A	refseq	GCF_000286955.2	GCA_000286955.2
RS_GCF_000287055.2	d__Bacteria;p__Proteobacteria;c__Gammaproteobacteria;o__Enterobacterales;f__Vibrionaceae;g__Vibrio;s__Vibrio sp000287055	refseq	GCF_000287055.2	GCA_000287055.2
RS_GCF_000287335.1	d__Bacteria;p__Proteobacteria;c__Gammaproteobacteria;o__Enterobacterales;f__Enterobacteriaceae;g__GCF-000287335;s__GCF-000287335 sp000287335	refseq	GCF_000287335.1	GCA_000287335.1
RS_GCF_000287355.1	d__Bacteria;p__Proteobacteria;c__Gammaproteobacteria;o__Enterobacterales;f__Enterobacteriaceae;g__GCF-000287355;s__GCF-000287355 sp000287355	refseq	GCF_000287355.1	GCA_000287355.1
RS_GCF_000287675.1	d__Bacteria;p__Firmicutes_A;c__Clostridia;o__Lachnospirales;f__Lachnospiraceae;g__Lachnoanaerobaculum;s__Lachnoanaerobaculum sp000287675	refseq	GCF_000287675.1	GCA_000287675.1
RS_GCF_000287715.1	d__Bacteria;p__Firmicutes;c__Bacilli;o__Lactobacillales;f__Streptococcaceae;g__Streptococcus;s__Streptococcus oralis_Y	refseq	GCF_000287715.1	GCA_000287715.1
RS_GCF_000290615.1	d__Bacteria;p__Firmicutes;c__Bacilli;o__Bacillales_B;f__Bacillaceae_C;g__Weizmannia;s__Weizmannia coagulans	refseq	GCF_000290615.1	GCA_000290615.1
RS_GCF_000291295.1	d__Bacteria;p__Firmicutes;c__Bacilli;o__Bacillales;f__Bacillaceae_G;g__Bacillus_A;s__Bacillus_A cereus_U	refseq	GCF_000291295.1	GCA_000291295.1
RS_GCF_000291355.1	d__Bacteria;p__Firmicutes;c__Bacilli;o__Bacillales;f__Bacillaceae_G;g__Bacillus_A;s__Bacillus_A cereus_O	refseq	GCF_000291355.1	GCA_000291355.1
RS_GCF_000292245.2	d__Bacteria;p__Firmicutes;c__Bacilli;o__Bacillales_H;f__Bacillaceae_D;g__Alkalihalobacillus;s__Alkalihalobacillus alcalophilus	refseq	GCF_000292245.2	GCA_000292245.2
RS_GCF_000292345.1	d__Bacteria;p__Proteobacteria;c__Gammaproteobacteria;o__Burkholderiales;f__Burkholderiaceae;g__Cupriavidus;s__Cupriavidus sp000292345	refseq	GCF_000292345.1	GCA_000292345.1
RS_GCF_000292525.1	d__Bacteria;p__Proteobacteria;c__Alphaproteobacteria;o__Rhizobiales;f__Rhizobiaceae;g__Rhizobium;s__Rhizobium sp000292525	refseq	GCF_000292525.1	GCA_000292525.1
RS_GCF_000292795.1	d__Bacteria;p__Proteobacteria;c__Gammaproteobacteria;o__Pseudomonadales;f__Pseudomonadaceae;g__Pseudomonas_E;s__Pseudomonas_E fluorescens_H	refseq	GCF_000292795.1	GCA_000292795.1
RS_GCF_000292915.1	d__Bacteria;p__Proteobacteria;c__Gammaproteobacteria;o__Burkholderiales;f__Burkholderiaceae;g__Burkholderia;s__Burkholderia cepacia_D	genbank	NA	GCA_000292915.1
RS_GCF_000293785.1	d__Bacteria;p__Proteobacteria;c__Alphaproteobacteria;o__Rhizobiales;f__Xanthobacteraceae;g__Rhodoplanes;s__Rhodoplanes sp000293785	refseq	GCF_000293785.1	GCA_000293785.1
RS_GCF_000293805.1	d__Bacteria;p__Firmicutes;c__Bacilli;o__Paenibacillales;f__Paenibacillaceae;g__Paenibacillus_B;s__Paenibacillus_B alvei	refseq	GCF_000293805.1	GCA_000293805.1
RS_GCF_000293845.2	d__Bacteria;p__Proteobacteria;c__Alphaproteobacteria;o__Parvibaculales;f__RS24;g__Micropelagos;s__Micropelagos sp000293845	genbank	NA	GCA_000293845.2
RS_GCF_000293865.2	d__Bacteria;p__Proteobacteria;c__Gammaproteobacteria;o__Burkholderiales;f__Burkholderiaceae;g__Limnohabitans_A;s__Limnohabitans_A sp000293865	refseq	GCF_000293865.2	GCA_000293865.2
RS_GCF_000293885.2	d__Bacteria;p__Proteobacteria;c__Gammaproteobacteria;o__Pseudomonadales;f__Pseudomonadaceae;g__Pseudomonas_E;s__Pseudomonas_E fluorescens_B	refseq	GCF_000293885.2	GCA_000293885.3
RS_GCF_000294495.1	d__Bacteria;p__Firmicutes;c__Bacilli;o__Lactobacillales;f__Streptococcaceae;g__Streptococcus;s__Streptococcus suis	refseq	GCF_000294495.1	GCA_000294495.1
RS_GCF_000294655.1	d__Bacteria;p__Proteobacteria;c__Alphaproteobacteria;o__Rhodospirillales;f__Magnetospirillaceae;g__Phaeospirillum;s__Phaeospirillum molischianum	refseq	GCF_000294655.1	GCA_000294655.1
RS_GCF_000294775.2	d__Bacteria;p__Firmicutes;c__Bacilli;o__Bacillales_B;f__DSM-18226;g__Cytobacillus;s__Cytobacillus oceanisediminis_B	refseq	GCF_000294775.2	GCA_000294775.2
RS_GCF_000295095.1	d__Bacteria;p__Actinobacteriota;c__Actinomycetia;o__Actinomycetales;f__Actinomycetaceae;g__Actinomyces;s__Actinomyces timonensis	refseq	GCF_000295095.1	GCA_000295095.1
RS_GCF_000295855.1	d__Bacteria;p__Actinobacteriota;c__Actinomycetia;o__Mycobacteriales;f__Mycobacteriaceae;g__Mycobacterium;s__Mycobacterium fortuitum	refseq	GCF_000295855.1	GCA_000295855.1
RS_GCF_000295935.2	d__Bacteria;p__Bacteroidota;c__Bacteroidia;o__Cytophagales;f__Cyclobacteriaceae;g__Indibacter;s__Indibacter alkaliphilus	refseq	GCF_000295935.2	GCA_000295935.2
RS_GCF_000295955.2	d__Bacteria;p__Proteobacteria;c__Gammaproteobacteria;o__Enterobacterales;f__Enterobacteriaceae;g__Pantoea;s__Pantoea sp000295955	refseq	GCF_000295955.2	GCA_000295955.2
RS_GCF_000296215.2	d__Bacteria;p__Proteobacteria;c__Alphaproteobacteria;o__Rhizobiales;f__Xanthobacteraceae;g__Bradyrhizobium;s__Bradyrhizobium sp000296215	refseq	GCF_000296215.2	GCA_000296215.2
RS_GCF_000296385.1	d__Bacteria;p__Firmicutes_A;c__Clostridia;o__Lachnospirales;f__Lachnospiraceae;g__Lachnoanaerobaculum;s__Lachnoanaerobaculum sp000296385	refseq	GCF_000296385.1	GCA_000296385.1
RS_GCF_000296405.1	d__Bacteria;p__Actinobacteriota;c__Actinomycetia;o__Mycobacteriales;f__Mycobacteriaceae;g__Corynebacterium;s__Corynebacterium otitidis	refseq	GCF_000296405.1	GCA_000296405.1
RS_GCF_000296445.1	d__Bacteria;p__Actinobacteriota;c__Coriobacteriia;o__Coriobacteriales;f__Eggerthellaceae;g__Slackia_A;s__Slackia_A piriformis	refseq	GCF_000296445.1	GCA_000296445.1
RS_GCF_000296465.1	d__Bacteria;p__Bacteroidota;c__Bacteroidia;o__Bacteroidales;f__Barnesiellaceae;g__Barnesiella;s__Barnesiella intestinihominis	refseq	GCF_000296465.1	GCA_000296465.1
RS_GCF_000296695.1	d__Bacteria;p__Proteobacteria;c__Gammaproteobacteria;o__Enterobacterales;f__Alteromonadaceae;g__Rheinheimera;s__Rheinheimera nanhaiensis	refseq	GCF_000296695.1	GCA_000296695.1
RS_GCF_000296775.1	d__Bacteria;p__Campylobacterota;c__Campylobacteria;o__Campylobacterales;f__Sulfurovaceae;g__Sulfurovum;s__Sulfurovum sp000296775	refseq	GCF_000296775.1	GCA_000296775.1
RS_GCF_000296795.1	d__Bacteria;p__Planctomycetota;c__Brocadiae;o__Brocadiales;f__Brocadiaceae;g__Jettenia;s__Jettenia caeni	genbank	NA	GCA_000296795.1
RS_GCF_000296815.2	d__Bacteria;p__Bacteroidota;c__Bacteroidia;o__Cytophagales;f__Spirosomaceae;g__Fibrisoma;s__Fibrisoma limi	refseq	GCF_000296815.2	GCA_000296815.2
RS_GCF_000296835.1	d__Bacteria;p__Firmicutes;c__Bacilli;o__Lactobacillales;f__Lactobacillaceae;g__Lactobacillus;s__Lactobacillus hominis	refseq	GCF_000296835.1	GCA_000296835.1
RS_GCF_000296855.1	d__Bacteria;p__Firmicutes;c__Bacilli;o__Lactobacillales;f__Lactobacillaceae;g__Lactobacillus;s__Lactobacillus gigeriorum	refseq	GCF_000296855.1	GCA_000296855.1
RS_GCF_000297025.1	d__Bacteria;p__Firmicutes;c__Bacilli;o__Lactobacillales;f__Lactobacillaceae;g__Lactobacillus;s__Lactobacillus pasteurii	refseq	GCF_000297025.1	GCA_000297025.1
RS_GCF_000297055.2	d__Bacteria;p__Proteobacteria;c__Gammaproteobacteria;o__Burkholderiales;f__Sulfuricellaceae;g__Sulfuricella;s__Sulfuricella denitrificans	refseq	GCF_000297055.2	GCA_000297055.2
RS_GCF_000297095.1	d__Bacteria;p__Spirochaetota;c__Spirochaetia;o__Treponematales;f__Treponemataceae_B;g__Treponema_E;s__Treponema_E primitia_A	refseq	GCF_000297095.1	GCA_000297095.1
RS_GCF_000297115.1	d__Bacteria;p__Firmicutes_A;c__Clostridia;o__Clostridiales;f__Caloramatoraceae;g__Caloramator;s__Caloramator australicus	refseq	GCF_000297115.1	GCA_000297115.1
RS_GCF_000297215.2	d__Bacteria;p__Proteobacteria;c__Gammaproteobacteria;o__Piscirickettsiales;f__Piscirickettsiaceae;g__Piscirickettsia;s__Piscirickettsia salmonis	refseq	GCF_000297215.2	GCA_000297215.2
RS_GCF_000297255.1	d__Bacteria;p__Chloroflexota;c__Chloroflexia;o__Thermomicrobiales;f__Thermomicrobiaceae;g__Nitrolancea;s__Nitrolancea hollandica	refseq	GCF_000297255.1	GCA_000297255.1
RS_GCF_000297375.1	d__Bacteria;p__Firmicutes;c__Bacilli;o__Lactobacillales;f__Lactobacillaceae;g__Leuconostoc;s__Leuconostoc pseudomesenteroides_B	refseq	GCF_000297375.1	GCA_000297375.1
RS_GCF_000297395.2	d__Bacteria;p__Actinobacteriota;c__Actinomycetia;o__Mycobacteriales;f__Micromonosporaceae;g__Micromonospora;s__Micromonospora lupini	refseq	GCF_000297395.2	GCA_000297395.2
RS_GCF_000297435.1	d__Bacteria;p__Cyanobacteria;c__Cyanobacteriia;o__Cyanobacteriales;f__Microcystaceae;g__Microcystis;s__Microcystis sp000297435	refseq	GCF_000297435.1	GCA_000297435.1
RS_GCF_000297495.1	d__Bacteria;p__Actinobacteriota;c__Actinomycetia;o__Actinomycetales;f__Dermatophilaceae;g__Janibacter;s__Janibacter hoylei	refseq	GCF_000297495.1	GCA_000297495.1
RS_GCF_000297775.1	d__Bacteria;p__Proteobacteria;c__Gammaproteobacteria;o__Burkholderiales;f__Burkholderiaceae;g__Sutterella;s__Sutterella wadsworthensis_A	refseq	GCF_000297775.1	GCA_000297775.1
RS_GCF_000298015.1	d__Bacteria;p__Proteobacteria;c__Gammaproteobacteria;o__Enterobacterales;f__Aeromonadaceae;g__Aeromonas;s__Aeromonas veronii_A	refseq	GCF_000298015.1	GCA_000298015.1
RS_GCF_000298075.1	d__Bacteria;p__Firmicutes;c__Bacilli;o__Staphylococcales;f__Staphylococcaceae;g__Staphylococcus;s__Staphylococcus massiliensis	refseq	GCF_000298075.1	GCA_000298075.1
RS_GCF_000298175.1	d__Bacteria;p__Actinobacteriota;c__Actinomycetia;o__Actinomycetales;f__Dermatophilaceae;g__Austwickia;s__Austwickia chelonae	refseq	GCF_000298175.1	GCA_000298175.1
RS_GCF_000298195.1	d__Bacteria;p__Actinobacteriota;c__Actinomycetia;o__Mycobacteriales;f__Mycobacteriaceae;g__Gordonia;s__Gordonia rhizosphera	refseq	GCF_000298195.1	GCA_000298195.1
RS_GCF_000298215.1	d__Bacteria;p__Actinobacteriota;c__Actinomycetia;o__Actinomycetales;f__Dermatophilaceae;g__Kineosphaera;s__Kineosphaera limosa	refseq	GCF_000298215.1	GCA_000298215.1
RS_GCF_000298235.1	d__Bacteria;p__Actinobacteriota;c__Actinomycetia;o__Mycobacteriales;f__Mycobacteriaceae;g__Gordonia;s__Gordonia namibiensis	refseq	GCF_000298235.1	GCA_000298235.1
RS_GCF_000298295.1	d__Bacteria;p__Bacteroidota;c__Bacteroidia;o__Cytophagales;f__Cyclobacteriaceae;g__Cecembia;s__Cecembia lonarensis	refseq	GCF_000298295.1	GCA_000298295.1
RS_GCF_000298315.2	d__Bacteria;p__Proteobacteria;c__Alphaproteobacteria;o__Rhizobiales;f__Rhizobiaceae;g__Rhizobium;s__Rhizobium grahamii	refseq	GCF_000298315.2	GCA_000298315.2
RS_GCF_000299035.1	d__Bacteria;p__Firmicutes;c__Bacilli;o__Bacillales;f__Bacillaceae_G;g__Bacillus_A;s__Bacillus_A bingmayongensis	refseq	GCF_000299035.1	GCA_000299035.1
RS_GCF_000299095.1	d__Bacteria;p__Proteobacteria;c__Alphaproteobacteria;o__Pelagibacterales;f__Pelagibacteraceae;g__Pelagibacter;s__Pelagibacter sp000299095	genbank	NA	GCA_000299095.1
RS_GCF_000299115.1	d__Bacteria;p__Proteobacteria;c__Alphaproteobacteria;o__HIMB59;f__HIMB59;g__HIMB59;s__HIMB59 sp000299115	genbank	NA	GCA_000299115.1
RS_GCF_000299235.1	d__Bacteria;p__Nitrospirota_A;c__Leptospirillia;o__Leptospirillales;f__Leptospirillaceae;g__Leptospirillum_A;s__Leptospirillum_A rubarum	refseq	GCF_000299235.1	GCA_000299235.1
RS_GCF_000299335.2	d__Bacteria;p__Proteobacteria;c__Gammaproteobacteria;o__Pseudomonadales;f__Alcanivoracaceae;g__Alcanivorax_A;s__Alcanivorax_A pacificus	refseq	GCF_000299335.2	GCA_000299335.2
RS_GCF_000299355.1	d__Bacteria;p__Firmicutes_A;c__Clostridia;o__Tissierellales;f__Gottschalkiaceae;g__Gottschalkia;s__Gottschalkia acidurici	refseq	GCF_000299355.1	GCA_000299355.1
RS_GCF_000299415.1	d__Bacteria;p__Actinobacteriota;c__Acidimicrobiia;o__Acidimicrobiales;f__Microtrichaceae;g__Microthrix;s__Microthrix parvicella	refseq	GCF_000299415.1	GCA_000299415.1
RS_GCF_000299575.1	d__Bacteria;p__Proteobacteria;c__Alphaproteobacteria;o__Rhodobacterales;f__Rhodobacteraceae;g__Palleronia;s__Palleronia guishaninsula	refseq	GCF_000299575.1	GCA_000299575.1
RS_GCF_000299875.1	d__Bacteria;p__Proteobacteria;c__Alphaproteobacteria;o__Rhodobacterales;f__Rhodobacteraceae;g__Celeribacter;s__Celeribacter baekdonensis_A	refseq	GCF_000299875.1	GCA_000299875.1
RS_GCF_000299895.1	d__Bacteria;p__Proteobacteria;c__Gammaproteobacteria;o__Enterobacterales;f__Alteromonadaceae;g__Idiomarina;s__Idiomarina xiamenensis	refseq	GCF_000299895.1	GCA_000299895.1
RS_GCF_000299915.1	d__Bacteria;p__Proteobacteria;c__Gammaproteobacteria;o__Enterobacterales;f__Gallaecimonadaceae;g__Gallaecimonas;s__Gallaecimonas xiamenensis	refseq	GCF_000299915.1	GCA_000299915.1
RS_GCF_000299935.1	d__Bacteria;p__Proteobacteria;c__Alphaproteobacteria;o__Thalassobaculales;f__Oceanibaculaceae;g__Oceanibaculum;s__Oceanibaculum indicum	refseq	GCF_000299935.1	GCA_000299935.1
RS_GCF_000300005.1	d__Bacteria;p__Proteobacteria;c__Gammaproteobacteria;o__Pseudomonadales;f__Alcanivoracaceae;g__Alcanivorax;s__Alcanivorax dieselolei	refseq	GCF_000300005.1	GCA_000300005.1
RS_GCF_000300075.1	d__Bacteria;p__Proteobacteria;c__Gammaproteobacteria;o__Evansiales;f__Evansiaceae;g__Portiera;s__Portiera aleyrodidarum	refseq	GCF_000300075.1	GCA_000300075.1
RS_GCF_000300195.1	d__Bacteria;p__Firmicutes_A;c__Clostridia;o__Clostridiales;f__Clostridiaceae;g__Clostridium_J;s__Clostridium_J tunisiense	refseq	GCF_000300195.1	GCA_000300195.1
RS_GCF_000300235.2	d__Bacteria;p__Proteobacteria;c__Alphaproteobacteria;o__Rhodospirillales;f__Thalassospiraceae;g__Thalassospira;s__Thalassospira xiamenensis	refseq	GCF_000300235.2	GCA_000300235.2
RS_GCF_000300275.1	d__Bacteria;p__Proteobacteria;c__Alphaproteobacteria;o__Rhodospirillales;f__Thalassospiraceae;g__Thalassospira;s__Thalassospira profundimaris	refseq	GCF_000300275.1	GCA_000300275.1
RS_GCF_000300335.1	d__Bacteria;p__Proteobacteria;c__Alphaproteobacteria;o__Rhizobiales;f__Rhizobiaceae;g__Nitratireductor;s__Nitratireductor pacificus	refseq	GCF_000300335.1	GCA_000300335.1
RS_GCF_000300455.3	d__Bacteria;p__Proteobacteria;c__Gammaproteobacteria;o__Enterobacterales;f__Enterobacteriaceae;g__Kosakonia;s__Kosakonia sacchari	refseq	GCF_000300455.3	GCA_000300455.4
RS_GCF_000300515.1	d__Bacteria;p__Proteobacteria;c__Alphaproteobacteria;o__Rhizobiales;f__Rhizobiaceae;g__Nitratireductor;s__Nitratireductor indicus	refseq	GCF_000300515.1	GCA_000300515.1
RS_GCF_000300535.1	d__Bacteria;p__Firmicutes;c__Bacilli;o__Bacillales;f__Bacillaceae;g__Bacillus;s__Bacillus xiamenensis	refseq	GCF_000300535.1	GCA_000300535.1
RS_GCF_000300815.1	d__Bacteria;p__Proteobacteria;c__Gammaproteobacteria;o__Enterobacterales;f__Alteromonadaceae;g__Catenovulum;s__Catenovulum joobiniege	refseq	GCF_000300815.1	GCA_000300815.1
RS_GCF_000300855.1	d__Bacteria;p__Proteobacteria;c__Alphaproteobacteria;o__Rhizobiales;f__Rhizobiaceae;g__Allorhizobium;s__Allorhizobium albertimagni	refseq	GCF_000300855.1	GCA_000300855.1
RS_GCF_000300875.1	d__Bacteria;p__Bacteroidota;c__Bacteroidia;o__Flavobacteriales;f__Flavobacteriaceae;g__Galbibacter;s__Galbibacter marinus	refseq	GCF_000300875.1	GCA_000300875.1
RS_GCF_000300975.2	d__Bacteria;p__Proteobacteria;c__Gammaproteobacteria;o__Burkholderiales;f__Burkholderiaceae;g__Herbaspirillum;s__Herbaspirillum frisingense	refseq	GCF_000300975.2	GCA_000300975.2
RS_GCF_000300995.1	d__Bacteria;p__Proteobacteria;c__Gammaproteobacteria;o__Pseudomonadales;f__Alcanivoracaceae;g__Alcanivorax;s__Alcanivorax hongdengensis	refseq	GCF_000300995.1	GCA_000300995.1
RS_GCF_000301035.1	d__Bacteria;p__Firmicutes;c__Bacilli;o__Lactobacillales;f__Aerococcaceae;g__Facklamia;s__Facklamia hominis	refseq	GCF_000301035.1	GCA_000301035.1
RS_GCF_000301055.1	d__Bacteria;p__Firmicutes;c__Bacilli;o__Lactobacillales;f__Aerococcaceae;g__Facklamia_A;s__Facklamia_A ignava	refseq	GCF_000301055.1	GCA_000301055.1
RS_GCF_000301075.1	d__Bacteria;p__Bacteroidota;c__Bacteroidia;o__Flavobacteriales;f__Weeksellaceae;g__Bergeyella;s__Bergeyella zoohelcum	refseq	GCF_000301075.1	GCA_000301075.1
RS_GCF_000302535.1	d__Bacteria;p__Proteobacteria;c__Gammaproteobacteria;o__Burkholderiales;f__Burkholderiaceae;g__Acidovorax;s__Acidovorax sp000302535	refseq	GCF_000302535.1	GCA_000302535.1
RS_GCF_000302595.1	d__Bacteria;p__Bacteroidota;c__Bacteroidia;o__Sphingobacteriales;f__Sphingobacteriaceae;g__Pelobium;s__Pelobium arcticum	refseq	GCF_000302595.1	GCA_000302595.1
RS_GCF_000304315.1	d__Bacteria;p__Proteobacteria;c__Alphaproteobacteria;o__Rhizobiales;f__Beijerinckiaceae;g__Methylocystis;s__Methylocystis sp000304315	refseq	GCF_000304315.1	GCA_000304315.1
RS_GCF_000304335.1	d__Bacteria;p__Actinobacteriota;c__Actinomycetia;o__Actinomycetales;f__Microbacteriaceae;g__Microbacterium;s__Microbacterium yannicii	refseq	GCF_000304335.1	GCA_000304335.1
RS_GCF_000304455.1	d__Bacteria;p__Bacteroidota;c__Bacteroidia;o__Cytophagales;f__Amoebophilaceae;g__Cardinium;s__Cardinium sp000304455	refseq	GCF_000304455.1	GCA_000304455.1
RS_GCF_000305495.1	d__Bacteria;p__Firmicutes;c__Bacilli;o__Bacillales_B;f__DSM-1321;g__Peribacillus;s__Peribacillus psychrosaccharolyticus	refseq	GCF_000305495.1	GCA_000305495.2
RS_GCF_000305785.2	d__Bacteria;p__Proteobacteria;c__Gammaproteobacteria;o__Pseudomonadales;f__Cellvibrionaceae;g__Simiduia;s__Simiduia agarivorans	refseq	GCF_000305785.2	GCA_000305785.2
RS_GCF_000305935.1	d__Bacteria;p__Firmicutes_B;c__Syntrophomonadia;o__Thermacetogeniales;f__Thermacetogeniaceae;g__Thermacetogenium;s__Thermacetogenium phaeum	refseq	GCF_000305935.1	GCA_000305935.1
RS_GCF_000306115.2	d__Bacteria;p__Spirochaetota;c__Leptospirae;o__Leptospirales;f__Leptospiraceae;g__Leptospira_B;s__Leptospira_B wolffii	refseq	GCF_000306115.2	GCA_000306115.2
RS_GCF_000306235.2	d__Bacteria;p__Spirochaetota;c__Leptospirae;o__Leptospirales;f__Leptospiraceae;g__Leptospira_B;s__Leptospira_B fainei	refseq	GCF_000306235.2	GCA_000306235.2
RS_GCF_000306255.2	d__Bacteria;p__Spirochaetota;c__Leptospirae;o__Leptospirales;f__Leptospiraceae;g__Leptospira;s__Leptospira noguchii	refseq	GCF_000306255.2	GCA_000306255.2
RS_GCF_000306675.2	d__Bacteria;p__Spirochaetota;c__Leptospirae;o__Leptospirales;f__Leptospiraceae;g__Leptospira;s__Leptospira mayottensis	refseq	GCF_000306675.2	GCA_000306675.3
RS_GCF_000306785.1	d__Bacteria;p__Actinobacteriota;c__Actinomycetia;o__Mycobacteriales;f__Geodermatophilaceae;g__Modestobacter;s__Modestobacter marinus_A	refseq	GCF_000306785.1	GCA_000306785.1
RS_GCF_000306885.1	d__Bacteria;p__Proteobacteria;c__Alphaproteobacteria;o__Rickettsiales;f__Anaplasmataceae;g__Wolbachia;s__Wolbachia sp000306885	refseq	GCF_000306885.1	GCA_000306885.1
RS_GCF_000306945.1	d__Bacteria;p__Proteobacteria;c__Gammaproteobacteria;o__Burkholderiales;f__Burkholderiaceae;g__Bordetella;s__Bordetella pertussis	refseq	GCF_000306945.1	GCA_000306945.1
RS_GCF_000306965.1	d__Bacteria;p__Firmicutes;c__Bacilli;o__Bacillales_D;f__Amphibacillaceae;g__Amphibacillus_C;s__Amphibacillus_C jilinensis	refseq	GCF_000306965.1	GCA_000306965.1
RS_GCF_000307025.1	d__Bacteria;p__Firmicutes;c__Bacilli;o__Lactobacillales;f__Listeriaceae;g__Listeria;s__Listeria monocytogenes_B	refseq	GCF_000307025.1	GCA_000307025.1
RS_GCF_000307105.1	d__Bacteria;p__Desulfobacterota;c__Desulfobacteria;o__Desulfobacterales;f__Desulfobacteraceae;g__Desulfobacula;s__Desulfobacula toluolica	refseq	GCF_000307105.1	GCA_000307105.1
RS_GCF_000307165.1	d__Bacteria;p__Firmicutes;c__Bacilli;o__Bacillales_D;f__Amphibacillaceae;g__Amphibacillus;s__Amphibacillus xylanus	refseq	GCF_000307165.1	GCA_000307165.1
RS_GCF_000307225.1	d__Bacteria;p__Firmicutes_A;c__Clostridia;o__Tissierellales;f__Peptoniphilaceae;g__Anaerococcus;s__Anaerococcus vaginalis_B	refseq	GCF_000307225.1	GCA_000307225.1
RS_GCF_000307265.1	d__Bacteria;p__Firmicutes_A;c__Clostridia;o__Oscillospirales;f__Oscillospiraceae;g__Oscillibacter;s__Oscillibacter ruminantium	refseq	GCF_000307265.1	GCA_000307265.1
RS_GCF_000307775.2	d__Bacteria;p__Proteobacteria;c__Gammaproteobacteria;o__Pseudomonadales;f__Pseudomonadaceae;g__Pseudomonas_A;s__Pseudomonas_A stutzeri_B	refseq	GCF_000307775.2	GCA_000307775.2
RS_GCF_000307855.1	d__Bacteria;p__Firmicutes;c__Bacilli;o__Bacillales_C;f__Bacillaceae_J;g__Calidifontibacillus;s__Calidifontibacillus azotoformans	refseq	GCF_000307855.1	GCA_000307855.1
RS_GCF_000307875.1	d__Bacteria;p__Firmicutes;c__Bacilli;o__Bacillales_B;f__DSM-18226;g__Neobacillus;s__Neobacillus bataviensis	refseq	GCF_000307875.1	GCA_000307875.1
GB_GCA_000307935.1	d__Bacteria;p__Proteobacteria;c__Gammaproteobacteria;o__SAR86;f__D2472;g__D2472;s__D2472 sp000307935	genbank	NA	GCA_000307935.1
GB_GCA_000307955.1	d__Bacteria;p__Desulfobacterota;c__Desulfovibrionia;o__Desulfovibrionales;f__Desulfovibrionaceae;g__Solidesulfovibrio;s__Solidesulfovibrio magneticus_A	genbank	NA	GCA_000307955.1
RS_GCF_000308055.1	d__Bacteria;p__Actinobacteriota;c__Actinomycetia;o__Actinomycetales;f__Actinomycetaceae;g__Pauljensenia;s__Pauljensenia sp000308055	refseq	GCF_000308055.1	GCA_000308055.1
RS_GCF_000308275.2	d__Bacteria;p__Firmicutes_A;c__Clostridia;o__Tissierellales;f__Peptoniphilaceae;g__Levyella;s__Levyella massiliensis	refseq	GCF_000308275.2	GCA_000308275.2
RS_GCF_000308295.2	d__Bacteria;p__Proteobacteria;c__Alphaproteobacteria;o__Rhizobiales;f__Xanthobacteraceae;g__Afipia;s__Afipia birgiae	refseq	GCF_000308295.2	GCA_000308295.2
RS_GCF_000308315.1	d__Bacteria;p__Proteobacteria;c__Gammaproteobacteria;o__Legionellales;f__Legionellaceae;g__Tatlockia;s__Tatlockia tunisiensis	refseq	GCF_000308315.1	GCA_000308315.1
RS_GCF_000308375.1	d__Bacteria;p__Actinobacteriota;c__Actinomycetia;o__Mycobacteriales;f__Mycobacteriaceae;g__Nocardia;s__Nocardia aobensis	refseq	GCF_000308375.1	GCA_000308375.1
RS_GCF_000308415.1	d__Bacteria;p__Actinobacteriota;c__Actinomycetia;o__Mycobacteriales;f__Mycobacteriaceae;g__Nocardia;s__Nocardia asiatica	refseq	GCF_000308415.1	GCA_000308415.1
RS_GCF_000308435.1	d__Bacteria;p__Actinobacteriota;c__Actinomycetia;o__Mycobacteriales;f__Mycobacteriaceae;g__Nocardia;s__Nocardia araoensis	refseq	GCF_000308435.1	GCA_000308435.1
RS_GCF_000308455.1	d__Bacteria;p__Actinobacteriota;c__Actinomycetia;o__Mycobacteriales;f__Mycobacteriaceae;g__Nocardia;s__Nocardia abscessus	refseq	GCF_000308455.1	GCA_000308455.1
RS_GCF_000308475.2	d__Bacteria;p__Actinobacteriota;c__Actinomycetia;o__Mycobacteriales;f__Mycobacteriaceae;g__Nocardia;s__Nocardia brasiliensis	refseq	GCF_000308475.2	GCA_000308475.2
RS_GCF_000308495.1	d__Bacteria;p__Actinobacteriota;c__Actinomycetia;o__Mycobacteriales;f__Mycobacteriaceae;g__Nocardia;s__Nocardia brevicatena	refseq	GCF_000308495.1	GCA_000308495.1
RS_GCF_000308515.1	d__Bacteria;p__Actinobacteriota;c__Actinomycetia;o__Mycobacteriales;f__Mycobacteriaceae;g__Nocardia;s__Nocardia carnea	refseq	GCF_000308515.1	GCA_000308515.1
RS_GCF_000308535.1	d__Bacteria;p__Actinobacteriota;c__Actinomycetia;o__Mycobacteriales;f__Mycobacteriaceae;g__Nocardia;s__Nocardia cerradoensis	refseq	GCF_000308535.1	GCA_000308535.1
RS_GCF_000308555.1	d__Bacteria;p__Actinobacteriota;c__Actinomycetia;o__Mycobacteriales;f__Mycobacteriaceae;g__Nocardia;s__Nocardia cyriacigeorgica	refseq	GCF_000308555.1	GCA_000308555.1
RS_GCF_000308575.1	d__Bacteria;p__Actinobacteriota;c__Actinomycetia;o__Mycobacteriales;f__Mycobacteriaceae;g__Nocardia;s__Nocardia exalbida	refseq	GCF_000308575.1	GCA_000308575.1
RS_GCF_000308595.1	d__Bacteria;p__Actinobacteriota;c__Actinomycetia;o__Mycobacteriales;f__Mycobacteriaceae;g__Nocardia;s__Nocardia higoensis	refseq	GCF_000308595.1	GCA_000308595.1
RS_GCF_000308615.1	d__Bacteria;p__Actinobacteriota;c__Actinomycetia;o__Mycobacteriales;f__Mycobacteriaceae;g__Nocardia;s__Nocardia jiangxiensis	refseq	GCF_000308615.1	GCA_000308615.1
RS_GCF_000308635.1	d__Bacteria;p__Actinobacteriota;c__Actinomycetia;o__Mycobacteriales;f__Mycobacteriaceae;g__Nocardia;s__Nocardia otitidiscaviarum	refseq	GCF_000308635.1	GCA_000308635.1
RS_GCF_000308655.1	d__Bacteria;p__Actinobacteriota;c__Actinomycetia;o__Mycobacteriales;f__Mycobacteriaceae;g__Nocardia;s__Nocardia niigatensis	refseq	GCF_000308655.1	GCA_000308655.1
RS_GCF_000308675.1	d__Bacteria;p__Actinobacteriota;c__Actinomycetia;o__Mycobacteriales;f__Mycobacteriaceae;g__Nocardia;s__Nocardia paucivorans	refseq	GCF_000308675.1	GCA_000308675.1
RS_GCF_000308695.1	d__Bacteria;p__Actinobacteriota;c__Actinomycetia;o__Mycobacteriales;f__Mycobacteriaceae;g__Nocardia;s__Nocardia takedensis	refseq	GCF_000308695.1	GCA_000308695.1
RS_GCF_000308715.1	d__Bacteria;p__Actinobacteriota;c__Actinomycetia;o__Mycobacteriales;f__Mycobacteriaceae;g__Nocardia;s__Nocardia tenerifensis	refseq	GCF_000308715.1	GCA_000308715.1
RS_GCF_000308755.1	d__Bacteria;p__Actinobacteriota;c__Actinomycetia;o__Mycobacteriales;f__Mycobacteriaceae;g__Nocardia;s__Nocardia pneumoniae	refseq	GCF_000308755.1	GCA_000308755.1
RS_GCF_000308775.1	d__Bacteria;p__Actinobacteriota;c__Actinomycetia;o__Mycobacteriales;f__Mycobacteriaceae;g__Nocardia;s__Nocardia testacea	refseq	GCF_000308775.1	GCA_000308775.1
RS_GCF_000308795.1	d__Bacteria;p__Actinobacteriota;c__Actinomycetia;o__Mycobacteriales;f__Mycobacteriaceae;g__Nocardia;s__Nocardia thailandica	refseq	GCF_000308795.1	GCA_000308795.1
RS_GCF_000308815.1	d__Bacteria;p__Actinobacteriota;c__Actinomycetia;o__Mycobacteriales;f__Mycobacteriaceae;g__Nocardia;s__Nocardia concava	refseq	GCF_000308815.1	GCA_000308815.1
RS_GCF_000308835.1	d__Bacteria;p__Actinobacteriota;c__Actinomycetia;o__Mycobacteriales;f__Mycobacteriaceae;g__Nocardia;s__Nocardia vinacea	refseq	GCF_000308835.1	GCA_000308835.1
RS_GCF_000308855.1	d__Bacteria;p__Actinobacteriota;c__Actinomycetia;o__Mycobacteriales;f__Mycobacteriaceae;g__Nocardia;s__Nocardia veterana	refseq	GCF_000308855.1	GCA_000308855.1
RS_GCF_000308875.1	d__Bacteria;p__Actinobacteriota;c__Actinomycetia;o__Mycobacteriales;f__Mycobacteriaceae;g__Nocardia;s__Nocardia transvalensis	refseq	GCF_000308875.1	GCA_000308875.1
RS_GCF_000309385.1	d__Bacteria;p__Cyanobacteria;c__Cyanobacteriia;o__Phormidesmiales;f__Phormidesmiaceae;g__Nodosilinea;s__Nodosilinea nodulosa	refseq	GCF_000309385.1	GCA_000309385.1
RS_GCF_000309485.1	d__Bacteria;p__Firmicutes;c__Bacilli;o__Acholeplasmatales;f__Acholeplasmataceae;g__Phytoplasma;s__Phytoplasma sp000309485	refseq	GCF_000309485.1	GCA_000309485.1
RS_GCF_000309945.1	d__Bacteria;p__Cyanobacteria;c__Cyanobacteriia;o__Leptolyngbyales;f__Leptolyngbyaceae;g__JSC-12;s__JSC-12 sp000309945	genbank	NA	GCA_000309945.1
RS_GCF_000310145.2	d__Bacteria;p__Proteobacteria;c__Gammaproteobacteria;o__Burkholderiales;f__Rhodocyclaceae;g__Thauera;s__Thauera sp000310145	refseq	GCF_000310145.2	GCA_000310145.2
RS_GCF_000310185.1	d__Bacteria;p__Proteobacteria;c__Gammaproteobacteria;o__Burkholderiales;f__Rhodocyclaceae;g__Thauera;s__Thauera aminoaromatica	refseq	GCF_000310185.1	GCA_000310185.1
RS_GCF_000310205.1	d__Bacteria;p__Proteobacteria;c__Gammaproteobacteria;o__Burkholderiales;f__Rhodocyclaceae;g__Thauera;s__Thauera linaloolentis	refseq	GCF_000310205.1	GCA_000310205.1
RS_GCF_000310225.1	d__Bacteria;p__Proteobacteria;c__Gammaproteobacteria;o__Burkholderiales;f__Rhodocyclaceae;g__Thauera;s__Thauera phenylacetica	refseq	GCF_000310225.1	GCA_000310225.1
GB_GCA_000310245.1	d__Bacteria;p__Campylobacterota;c__Campylobacteria;o__Campylobacterales;f__Sulfurimonadaceae;g__Sulfuricurvum;s__Sulfuricurvum sp000310245	genbank	NA	GCA_000310245.1
RS_GCF_000311725.1	d__Bacteria;p__Firmicutes;c__Bacilli;o__Bacillales_B;f__DSM-18226;g__Robertmurraya;s__Robertmurraya massiliosenegalensis	refseq	GCF_000311725.1	GCA_000311725.1
RS_GCF_000311745.1	d__Bacteria;p__Firmicutes_A;c__Clostridia;o__Tissierellales;f__Peptoniphilaceae;g__Anaerococcus;s__Anaerococcus obesiensis	refseq	GCF_000311745.1	GCA_000311745.1
RS_GCF_000311785.1	d__Bacteria;p__Firmicutes;c__Bacilli;o__Brevibacillales;f__Brevibacillaceae;g__Brevibacillus_C;s__Brevibacillus_C massiliensis	refseq	GCF_000311785.1	GCA_000311785.1
RS_GCF_000311825.1	d__Bacteria;p__Firmicutes_A;c__Clostridia;o__Tissierellales;f__Peptoniphilaceae;g__Peptoniphilus_A;s__Peptoniphilus_A grossensis	refseq	GCF_000311825.1	GCA_000311825.1
RS_GCF_000311845.1	d__Bacteria;p__Actinobacteriota;c__Coriobacteriia;o__Coriobacteriales;f__Coriobacteriaceae;g__Enorma;s__Enorma massiliensis	refseq	GCF_000311845.1	GCA_000311845.1
RS_GCF_000311865.1	d__Bacteria;p__Firmicutes_A;c__Clostridia;o__Tissierellales;f__Peptoniphilaceae;g__Peptoniphilus_E;s__Peptoniphilus_E obesi	refseq	GCF_000311865.1	GCA_000311865.1
RS_GCF_000311985.1	d__Bacteria;p__Firmicutes_A;c__Clostridia;o__Tissierellales;f__Peptoniphilaceae;g__Kallipyga;s__Kallipyga massiliensis	refseq	GCF_000311985.1	GCA_000311985.1
RS_GCF_000312005.1	d__Bacteria;p__Actinobacteriota;c__Actinomycetia;o__Actinomycetales;f__Cellulomonadaceae;g__Cellulomonas;s__Cellulomonas massiliensis	refseq	GCF_000312005.1	GCA_000312005.1
RS_GCF_000312025.1	d__Bacteria;p__Firmicutes_A;c__Clostridia;o__Tissierellales;f__Peptoniphilaceae;g__Peptoniphilus_A;s__Peptoniphilus_A timonensis	refseq	GCF_000312025.1	GCA_000312025.1
RS_GCF_000312045.1	d__Bacteria;p__Proteobacteria;c__Gammaproteobacteria;o__Burkholderiales;f__Burkholderiaceae;g__Noviherbaspirillum;s__Noviherbaspirillum massiliense	refseq	GCF_000312045.1	GCA_000312045.1
RS_GCF_000312105.1	d__Bacteria;p__Actinobacteriota;c__Actinomycetia;o__Propionibacteriales;f__Nocardioidaceae;g__Aeromicrobium;s__Aeromicrobium massiliense	refseq	GCF_000312105.1	GCA_000312105.1
RS_GCF_000312125.1	d__Bacteria;p__Actinobacteriota;c__Actinomycetia;o__Actinomycetales;f__Cellulomonadaceae;g__Timonella;s__Timonella senegalensis	refseq	GCF_000312125.1	GCA_000312125.1
RS_GCF_000312145.1	d__Bacteria;p__Bacteroidota;c__Bacteroidia;o__Bacteroidales;f__Rikenellaceae;g__Alistipes;s__Alistipes senegalensis	refseq	GCF_000312145.1	GCA_000312145.1
RS_GCF_000312305.1	d__Bacteria;p__Bacteroidota;c__Bacteroidia;o__Bacteroidales;f__Bacteroidaceae;g__Prevotella;s__Prevotella conceptionensis	refseq	GCF_000312305.1	GCA_000312305.1
RS_GCF_000312365.2	d__Bacteria;p__Firmicutes_A;c__Clostridia;o__Tissierellales;f__Peptoniphilaceae;g__Anaerococcus;s__Anaerococcus provencensis	refseq	GCF_000312365.2	GCA_000312365.2
RS_GCF_000312385.1	d__Bacteria;p__Actinobacteriota;c__Actinomycetia;o__Mycobacteriales;f__Mycobacteriaceae;g__Tsukamurella;s__Tsukamurella sp000312385	refseq	GCF_000312385.1	GCA_000312385.1
RS_GCF_000312425.1	d__Bacteria;p__Proteobacteria;c__Alphaproteobacteria;o__Reyranellales;f__Reyranellaceae;g__Reyranella;s__Reyranella massiliensis	refseq	GCF_000312425.1	GCA_000312425.1
RS_GCF_000312445.1	d__Bacteria;p__Bacteroidota;c__Bacteroidia;o__Bacteroidales;f__Bacteroidaceae;g__Phocaeicola;s__Phocaeicola abscessus	refseq	GCF_000312445.1	GCA_000312445.1
RS_GCF_000312485.1	d__Bacteria;p__Proteobacteria;c__Gammaproteobacteria;o__Enterobacterales;f__Enterobacteriaceae;g__Yersinia;s__Yersinia massiliensis	refseq	GCF_000312485.1	GCA_000312485.1
RS_GCF_000312505.2	d__Bacteria;p__Firmicutes_A;c__Clostridia;o__Tissierellales;f__Peptoniphilaceae;g__Fenollaria;s__Fenollaria massiliensis	refseq	GCF_000312505.2	GCA_000312505.3
RS_GCF_000312525.1	d__Bacteria;p__Proteobacteria;c__Alphaproteobacteria;o__Rhizobiales_A;f__Rhizobiaceae_A;g__Bartonella;s__Bartonella florencae	refseq	GCF_000312525.1	GCA_000312525.1
RS_GCF_000312545.1	d__Bacteria;p__Proteobacteria;c__Alphaproteobacteria;o__Rhizobiales_A;f__Rhizobiaceae_A;g__Bartonella;s__Bartonella senegalensis	refseq	GCF_000312545.1	GCA_000312545.1
RS_GCF_000312565.1	d__Bacteria;p__Proteobacteria;c__Alphaproteobacteria;o__Rhizobiales_A;f__Rhizobiaceae_A;g__Bartonella;s__Bartonella rattaustraliani	refseq	GCF_000312565.1	GCA_000312565.2
RS_GCF_000312585.1	d__Bacteria;p__Proteobacteria;c__Alphaproteobacteria;o__Rhizobiales_A;f__Rhizobiaceae_A;g__Bartonella;s__Bartonella queenslandensis	refseq	GCF_000312585.1	GCA_000312585.1
RS_GCF_000312665.1	d__Bacteria;p__Proteobacteria;c__Alphaproteobacteria;o__Rhizobiales;f__Rhizobiaceae;g__Rhizobium;s__Rhizobium mesoamericanum	refseq	GCF_000312665.1	GCA_000312665.1
RS_GCF_000313175.2	d__Bacteria;p__Spirochaetota;c__Leptospirae;o__Leptospirales;f__Leptospiraceae;g__Leptospira;s__Leptospira santarosai	refseq	GCF_000313175.2	GCA_000313175.2
RS_GCF_000313565.1	d__Bacteria;p__Firmicutes;c__Bacilli;o__Erysipelotrichales;f__Erysipelotrichaceae;g__Dielma;s__Dielma fastidiosa	refseq	GCF_000313565.1	GCA_000313565.2
RS_GCF_000313615.1	d__Bacteria;p__Campylobacterota;c__Campylobacteria;o__Campylobacterales;f__Campylobacteraceae;g__Campylobacter_A;s__Campylobacter_A showae_A	refseq	GCF_000313615.1	GCA_000313615.1
RS_GCF_000313755.1	d__Bacteria;p__Proteobacteria;c__Gammaproteobacteria;o__Pseudomonadales;f__Pseudomonadaceae;g__Pseudomonas;s__Pseudomonas nitroreducens_A	refseq	GCF_000313755.1	GCA_000313755.1
RS_GCF_000313915.1	d__Bacteria;p__Firmicutes;c__Bacilli;o__Lactobacillales;f__Catellicoccaceae;g__Catellicoccus;s__Catellicoccus marimammalium	refseq	GCF_000313915.1	GCA_000313915.1
RS_GCF_000313935.1	d__Bacteria;p__Proteobacteria;c__Gammaproteobacteria;o__Pseudomonadales;f__Moraxellaceae;g__Acinetobacter;s__Acinetobacter sp000313935	refseq	GCF_000313935.1	GCA_000313935.1
RS_GCF_000314005.1	d__Bacteria;p__Cyanobacteria;c__Cyanobacteriia;o__Cyanobacteriales;f__Spirulinaceae;g__Spirulina_A;s__Spirulina_A subsalsa	refseq	GCF_000314005.1	GCA_000314005.1
RS_GCF_000314675.2	d__Bacteria;p__Proteobacteria;c__Alphaproteobacteria;o__Rhizobiales;f__Xanthobacteraceae;g__Afipia;s__Afipia broomeae	refseq	GCF_000314675.2	GCA_000314675.2
RS_GCF_000314735.2	d__Bacteria;p__Proteobacteria;c__Alphaproteobacteria;o__Rhizobiales;f__Xanthobacteraceae;g__Afipia;s__Afipia felis	refseq	GCF_000314735.2	GCA_000314735.2
RS_GCF_000314795.2	d__Bacteria;p__Firmicutes;c__Bacilli;o__Lactobacillales;f__Streptococcaceae;g__Streptococcus;s__Streptococcus sp000314795	refseq	GCF_000314795.2	GCA_000314795.2
RS_GCF_000314855.2	d__Bacteria;p__Proteobacteria;c__Gammaproteobacteria;o__Enterobacterales;f__Enterobacteriaceae;g__Providencia;s__Providencia burhodogranariea	refseq	GCF_000314855.2	GCA_000314855.2
RS_GCF_000314895.2	d__Bacteria;p__Proteobacteria;c__Gammaproteobacteria;o__Enterobacterales;f__Enterobacteriaceae;g__Providencia;s__Providencia sneebia	refseq	GCF_000314895.2	GCA_000314895.2
RS_GCF_000314975.1	d__Bacteria;p__Proteobacteria;c__Gammaproteobacteria;o__Enterobacterales;f__Alteromonadaceae;g__Aliiglaciecola;s__Aliiglaciecola lipolytica	refseq	GCF_000314975.1	GCA_000314975.1
RS_GCF_000314995.1	d__Bacteria;p__Proteobacteria;c__Gammaproteobacteria;o__Enterobacterales;f__Alteromonadaceae;g__Paraglaciecola;s__Paraglaciecola arctica	refseq	GCF_000314995.1	GCA_000314995.1
RS_GCF_000315015.1	d__Bacteria;p__Proteobacteria;c__Gammaproteobacteria;o__Enterobacterales;f__Alteromonadaceae;g__Paraglaciecola;s__Paraglaciecola mesophila	refseq	GCF_000315015.1	GCA_000315015.1
RS_GCF_000315055.1	d__Bacteria;p__Proteobacteria;c__Gammaproteobacteria;o__Enterobacterales;f__Alteromonadaceae;g__Paraglaciecola;s__Paraglaciecola polaris	refseq	GCF_000315055.1	GCA_000315055.1
RS_GCF_000315235.1	d__Bacteria;p__Firmicutes;c__Bacilli;o__Paenibacillales;f__Paenibacillaceae;g__Paenibacillus_B;s__Paenibacillus_B popilliae	refseq	GCF_000315235.1	GCA_000315235.1
RS_GCF_000315365.1	d__Bacteria;p__Firmicutes_B;c__Desulfotomaculia;o__Desulfotomaculales;f__Desulfotomaculaceae;g__Desulfotomaculum;s__Desulfotomaculum hydrothermale	refseq	GCF_000315365.1	GCA_000315365.1
RS_GCF_000315425.1	d__Bacteria;p__Proteobacteria;c__Gammaproteobacteria;o__Burkholderiales;f__Burkholderiaceae;g__Massilia;s__Massilia timonae	refseq	GCF_000315425.1	GCA_000315425.1
RS_GCF_000315445.1	d__Bacteria;p__Firmicutes;c__Bacilli;o__Lactobacillales;f__Carnobacteriaceae;g__Alloiococcus;s__Alloiococcus otitis	refseq	GCF_000315445.1	GCA_000315445.1
RS_GCF_000315485.1	d__Bacteria;p__Bacteroidota;c__Bacteroidia;o__Bacteroidales;f__Bacteroidaceae;g__Bacteroides;s__Bacteroides oleiciplenus	refseq	GCF_000315485.1	GCA_000315485.1
RS_GCF_000315525.1	d__Bacteria;p__Proteobacteria;c__Alphaproteobacteria;o__Sphingomonadales;f__Sphingomonadaceae;g__Sphingobium;s__Sphingobium yanoikuyae	refseq	GCF_000315525.1	GCA_000315525.1
RS_GCF_000315545.1	d__Bacteria;p__Firmicutes_C;c__Negativicutes;o__Selenomonadales;f__Selenomonadaceae;g__Centipeda;s__Centipeda sp000315545	refseq	GCF_000315545.1	GCA_000315545.1
RS_GCF_000315565.1	d__Bacteria;p__Cyanobacteria;c__Cyanobacteriia;o__Cyanobacteriales;f__Nostocaceae;g__Mastigocladopsis;s__Mastigocladopsis repens	refseq	GCF_000315565.1	GCA_000315565.1
RS_GCF_000315795.1	d__Bacteria;p__Proteobacteria;c__Alphaproteobacteria;o__Rhodospirillales;f__Rhodospirillaceae;g__Caenispirillum;s__Caenispirillum salinarum	refseq	GCF_000315795.1	GCA_000315795.1
RS_GCF_000316035.1	d__Bacteria;p__Firmicutes;c__Bacilli;o__Paenibacillales;f__Paenibacillaceae;g__Paenibacillus;s__Paenibacillus sp000316035	refseq	GCF_000316035.1	GCA_000316035.1
RS_GCF_000316115.1	d__Bacteria;p__Cyanobacteria;c__Cyanobacteriia;o__Phormidesmiales;f__Phormidesmiaceae;g__PCC-7375;s__PCC-7375 sp000316115	refseq	GCF_000316115.1	GCA_000316115.1
RS_GCF_000316195.1	d__Bacteria;p__Spirochaetota;c__Brachyspirae;o__Brachyspirales;f__Brachyspiraceae;g__Brachyspira;s__Brachyspira hampsonii_C	refseq	GCF_000316195.1	GCA_000316195.1
RS_GCF_000316285.1	d__Bacteria;p__Firmicutes;c__Bacilli;o__Paenibacillales;f__Paenibacillaceae;g__Paenibacillus;s__Paenibacillus sonchi	refseq	GCF_000316285.1	GCA_000316285.1
RS_GCF_000316515.1	d__Bacteria;p__Cyanobacteria;c__Cyanobacteriia;o__PCC-6307;f__Cyanobiaceae;g__Cyanobium;s__Cyanobium gracile	refseq	GCF_000316515.1	GCA_000316515.1
RS_GCF_000316575.1	d__Bacteria;p__Cyanobacteria;c__Cyanobacteriia;o__Cyanobacteriales;f__Nostocaceae;g__Fortiea;s__Fortiea sp000316575	refseq	GCF_000316575.1	GCA_000316575.1
RS_GCF_000316605.1	d__Bacteria;p__Cyanobacteria;c__Cyanobacteriia;o__Cyanobacteriales;f__Cyanobacteriaceae;g__Limnothrix;s__Limnothrix sp000316605	refseq	GCF_000316605.1	GCA_000316605.1
RS_GCF_000316625.1	d__Bacteria;p__Cyanobacteria;c__Cyanobacteriia;o__Cyanobacteriales;f__Nostocaceae;g__Anabaenopsis;s__Anabaenopsis sp000316625	refseq	GCF_000316625.1	GCA_000316625.1
RS_GCF_000316645.1	d__Bacteria;p__Cyanobacteria;c__Cyanobacteriia;o__Cyanobacteriales;f__Nostocaceae;g__Trichormus;s__Trichormus sp000316645	refseq	GCF_000316645.1	GCA_000316645.1
RS_GCF_000316665.1	d__Bacteria;p__Cyanobacteria;c__Cyanobacteriia;o__Cyanobacteriales;f__Nostocaceae;g__Rivularia;s__Rivularia sp000316665	refseq	GCF_000316665.1	GCA_000316665.1
RS_GCF_000316685.1	d__Bacteria;p__Cyanobacteria;c__Cyanobacteriia;o__Thermosynechococcales;f__Thermosynechococcaceae;g__PCC-6312;s__PCC-6312 sp000316685	refseq	GCF_000316685.1	GCA_000316685.1
RS_GCF_000316985.1	d__Bacteria;p__Proteobacteria;c__Gammaproteobacteria;o__Enterobacterales;f__Vibrionaceae;g__Vibrio;s__Vibrio sp000316985	refseq	GCF_000316985.1	GCA_000316985.1
RS_GCF_000317025.1	d__Bacteria;p__Cyanobacteria;c__Cyanobacteriia;o__Cyanobacteriales;f__Microcystaceae;g__Hydrococcus;s__Hydrococcus minor	refseq	GCF_000317025.1	GCA_000317025.1
RS_GCF_000317045.1	d__Bacteria;p__Cyanobacteria;c__Cyanobacteriia;o__PCC-7407;f__PCC-7407;g__PCC-7407;s__PCC-7407 sp000317045	refseq	GCF_000317045.1	GCA_000317045.1
RS_GCF_000317065.1	d__Bacteria;p__Cyanobacteria;c__Cyanobacteriia;o__Pseudanabaenales;f__Pseudanabaenaceae;g__PCC-7367;s__PCC-7367 sp000317065	refseq	GCF_000317065.1	GCA_000317065.1
RS_GCF_000317085.1	d__Bacteria;p__Cyanobacteria;c__Cyanobacteriia;o__Pseudanabaenales;f__Pseudanabaenaceae;g__PCC-7502;s__PCC-7502 sp000317085	refseq	GCF_000317085.1	GCA_000317085.1
RS_GCF_000317105.1	d__Bacteria;p__Cyanobacteria;c__Cyanobacteriia;o__Cyanobacteriales;f__Oscillatoriaceae;g__Oscillatoria;s__Oscillatoria acuminata	refseq	GCF_000317105.1	GCA_000317105.1
RS_GCF_000317125.1	d__Bacteria;p__Cyanobacteria;c__Cyanobacteriia;o__Cyanobacteriales;f__Chroococcidiopsidaceae;g__Chroococcidiopsis;s__Chroococcidiopsis thermalis	refseq	GCF_000317125.1	GCA_000317125.1
RS_GCF_000317145.1	d__Bacteria;p__Cyanobacteria;c__Cyanobacteriia;o__Cyanobacteriales;f__Chamaesiphonaceae;g__Chamaesiphon;s__Chamaesiphon minutus	refseq	GCF_000317145.1	GCA_000317145.1
RS_GCF_000317205.1	d__Bacteria;p__Cyanobacteria;c__Cyanobacteriia;o__Cyanobacteriales;f__Nostocaceae;g__Fischerella;s__Fischerella muscicola	refseq	GCF_000317205.1	GCA_000317205.1
RS_GCF_000317225.1	d__Bacteria;p__Cyanobacteria;c__Cyanobacteriia;o__Cyanobacteriales;f__Nostocaceae;g__Fischerella;s__Fischerella thermalis	refseq	GCF_000317225.1	GCA_000317225.1
RS_GCF_000317245.1	d__Bacteria;p__Cyanobacteria;c__Cyanobacteriia;o__Cyanobacteriales;f__Nostocaceae;g__Fischerella;s__Fischerella muscicola_A	refseq	GCF_000317245.1	GCA_000317245.1
RS_GCF_000317285.1	d__Bacteria;p__Cyanobacteria;c__Cyanobacteriia;o__Cyanobacteriales;f__Nostocaceae;g__Chlorogloeopsis;s__Chlorogloeopsis fritschii	refseq	GCF_000317285.1	GCA_000317285.1
RS_GCF_000317305.3	d__Bacteria;p__Actinobacteriota;c__Actinomycetia;o__Mycobacteriales;f__Mycobacteriaceae;g__Mycobacterium;s__Mycobacterium neoaurum_A	refseq	GCF_000317305.3	GCA_000317305.3
RS_GCF_000317435.1	d__Bacteria;p__Cyanobacteria;c__Cyanobacteriia;o__Cyanobacteriales;f__Nostocaceae;g__Calothrix;s__Calothrix parietina	refseq	GCF_000317435.1	GCA_000317435.1
RS_GCF_000317475.1	d__Bacteria;p__Cyanobacteria;c__Cyanobacteriia;o__Cyanobacteriales;f__Microcoleaceae;g__Microcoleus;s__Microcoleus sp000317475	refseq	GCF_000317475.1	GCA_000317475.1
RS_GCF_000317495.1	d__Bacteria;p__Cyanobacteria;c__Cyanobacteriia;o__Cyanobacteriales;f__Chamaesiphonaceae;g__Crinalium;s__Crinalium epipsammum	refseq	GCF_000317495.1	GCA_000317495.1
RS_GCF_000317515.1	d__Bacteria;p__Cyanobacteria;c__Cyanobacteriia;o__Cyanobacteriales;f__Coleofasciculaceae;g__PCC7113;s__PCC7113 sp000317515	refseq	GCF_000317515.1	GCA_000317515.1
RS_GCF_000317535.1	d__Bacteria;p__Cyanobacteria;c__Cyanobacteriia;o__Cyanobacteriales;f__Nostocaceae;g__Cylindrospermum;s__Cylindrospermum stagnale	refseq	GCF_000317535.1	GCA_000317535.1
RS_GCF_000317555.1	d__Bacteria;p__Cyanobacteria;c__Cyanobacteriia;o__Cyanobacteriales;f__Chroococcidiopsidaceae;g__Chroogloeocystis;s__Chroogloeocystis sp000317555	refseq	GCF_000317555.1	GCA_000317555.1
RS_GCF_000317575.1	d__Bacteria;p__Cyanobacteria;c__Cyanobacteriia;o__Cyanobacteriales;f__Xenococcaceae;g__Stanieria;s__Stanieria cyanosphaera	refseq	GCF_000317575.1	GCA_000317575.1
RS_GCF_000317595.1	d__Bacteria;p__Actinobacteriota;c__Actinomycetia;o__Streptomycetales;f__Streptomycetaceae;g__Streptomyces;s__Streptomyces ipomoeae	refseq	GCF_000317595.1	GCA_000317595.1
RS_GCF_000317615.1	d__Bacteria;p__Cyanobacteria;c__Cyanobacteriia;o__Cyanobacteriales;f__Rubidibacteraceae;g__Halothece;s__Halothece salina	refseq	GCF_000317615.1	GCA_000317615.1
RS_GCF_000317635.1	d__Bacteria;p__Cyanobacteria;c__Cyanobacteriia;o__Cyanobacteriales;f__Rubidibacteraceae;g__Halothece;s__Halothece sp000317635	refseq	GCF_000317635.1	GCA_000317635.1
GB_GCA_000317655.1	d__Bacteria;p__Cyanobacteria;c__Cyanobacteriia;o__Cyanobacteriales;f__Cyanobacteriaceae;g__Cyanobacterium;s__Cyanobacterium stanieri	genbank	NA	GCA_000317655.1
RS_GCF_000317675.1	d__Bacteria;p__Cyanobacteria;c__Cyanobacteriia;o__Cyanobacteriales;f__Cyanobacteriaceae;g__Geminocystis;s__Geminocystis aponina	refseq	GCF_000317675.1	GCA_000317675.1
RS_GCF_000317695.1	d__Bacteria;p__Cyanobacteria;c__Cyanobacteriia;o__Cyanobacteriales;f__Nostocaceae;g__Anabaena_A;s__Anabaena_A cylindrica	refseq	GCF_000317695.1	GCA_000317695.1
RS_GCF_000317835.1	d__Bacteria;p__Deinococcota;c__Deinococci;o__Deinococcales;f__Deinococcaceae;g__Deinococcus_A;s__Deinococcus_A peraridilitoris	refseq	GCF_000317835.1	GCA_000317835.1
RS_GCF_000317895.1	d__Bacteria;p__Bdellovibrionota;c__Bdellovibrionia;o__Bdellovibrionales;f__Bdellovibrionaceae;g__Bdellovibrio;s__Bdellovibrio bacteriovorus_F	refseq	GCF_000317895.1	GCA_000317895.1
RS_GCF_000318095.2	d__Bacteria;p__Bacteroidota;c__Bacteroidia;o__Bacteroidales;f__Bacteroidaceae;g__F0040;s__F0040 sp000318095	refseq	GCF_000318095.2	GCA_000318095.2
RS_GCF_000318275.2	d__Bacteria;p__Bacteroidota;c__Bacteroidia;o__Flavobacteriales;f__Flavobacteriaceae;g__Capnocytophaga;s__Capnocytophaga sp000318275	refseq	GCF_000318275.2	GCA_000318275.2
RS_GCF_000318405.1	d__Bacteria;p__Proteobacteria;c__Alphaproteobacteria;o__Caulobacterales;f__Caulobacteraceae;g__Brevundimonas;s__Brevundimonas diminuta_B	genbank	NA	GCA_000318405.1
RS_GCF_000319225.1	d__Bacteria;p__Proteobacteria;c__Gammaproteobacteria;o__Burkholderiales;f__Burkholderiaceae_A;g__Kinetoplastibacterium;s__Kinetoplastibacterium crithidii	refseq	GCF_000319225.1	GCA_000319225.1
RS_GCF_000319245.1	d__Bacteria;p__Proteobacteria;c__Gammaproteobacteria;o__Burkholderiales;f__Burkholderiaceae_A;g__Kinetoplastibacterium;s__Kinetoplastibacterium blastocrithidii	refseq	GCF_000319245.1	GCA_000319245.1
RS_GCF_000319305.2	d__Bacteria;p__Proteobacteria;c__Gammaproteobacteria;o__Pseudomonadales;f__Pseudomonadaceae;g__Pseudomonas_E;s__Pseudomonas_E putida_C	refseq	GCF_000319305.2	GCA_000319305.2
RS_GCF_000319365.1	d__Bacteria;p__Firmicutes;c__Bacilli;o__Mycoplasmatales;f__Mycoplasmoidaceae;g__Eperythrozoon_A;s__Eperythrozoon_A haemominutum	refseq	GCF_000319365.1	GCA_000319365.1
RS_GCF_000319385.1	d__Bacteria;p__Proteobacteria;c__Alphaproteobacteria;o__Thalassobaculales;f__Thalassobaculaceae;g__Endolissoclinum;s__Endolissoclinum faulkneri	refseq	GCF_000319385.1	GCA_000319385.1
RS_GCF_000319575.2	d__Bacteria;p__Proteobacteria;c__Gammaproteobacteria;o__Nitrococcales;f__Nitrococcaceae;g__Spiribacter;s__Spiribacter salinus	refseq	GCF_000319575.2	GCA_000319575.2
RS_GCF_000320365.1	d__Bacteria;p__Proteobacteria;c__Gammaproteobacteria;o__Pseudomonadales;f__Moraxellaceae;g__Moraxella_A;s__Moraxella_A macacae	refseq	GCF_000320365.1	GCA_000320365.1
RS_GCF_000320405.1	d__Bacteria;p__Firmicutes_A;c__Clostridia;o__Clostridiales;f__Clostridiaceae;g__Clostridium;s__Clostridium celatum	refseq	GCF_000320405.1	GCA_000320405.1
RS_GCF_000321005.1	d__Bacteria;p__Firmicutes_A;c__Clostridia;o__Tissierellales;f__Peptoniphilaceae;g__Anaerococcus;s__Anaerococcus senegalensis	refseq	GCF_000321005.1	GCA_000321005.2
RS_GCF_000321025.1	d__Bacteria;p__Firmicutes_A;c__Clostridia;o__Tissierellales;f__Peptoniphilaceae;g__Peptoniphilus_A;s__Peptoniphilus_A senegalensis	refseq	GCF_000321025.1	GCA_000321025.1
RS_GCF_000321045.1	d__Bacteria;p__Proteobacteria;c__Gammaproteobacteria;o__Enterobacterales;f__Enterobacteriaceae;g__Phytobacter;s__Phytobacter massiliensis	refseq	GCF_000321045.1	GCA_000321045.2
RS_GCF_000321165.1	d__Bacteria;p__Actinobacteriota;c__Coriobacteriia;o__Coriobacteriales;f__Coriobacteriaceae;g__Enorma;s__Enorma timonensis	refseq	GCF_000321165.1	GCA_000321165.1
RS_GCF_000321205.1	d__Bacteria;p__Bacteroidota;c__Bacteroidia;o__Bacteroidales;f__Rikenellaceae;g__Alistipes_A;s__Alistipes_A ihumii	refseq	GCF_000321205.1	GCA_000321205.1
RS_GCF_000321415.2	d__Bacteria;p__Proteobacteria;c__Gammaproteobacteria;o__Ectothiorhodospirales;f__Thioalkalivibrionaceae;g__Thioalkalivibrio_B;s__Thioalkalivibrio_B nitratireducens	refseq	GCF_000321415.2	GCA_000321415.2
RS_GCF_000325665.1	d__Bacteria;p__Spirochaetota;c__Brachyspirae;o__Brachyspirales;f__Brachyspiraceae;g__Brachyspira;s__Brachyspira pilosicoli	refseq	GCF_000325665.1	GCA_000325665.1
RS_GCF_000325705.1	d__Bacteria;p__Bacteroidota;c__Bacteroidia;o__Cytophagales;f__Cyclobacteriaceae;g__Echinicola;s__Echinicola vietnamensis	refseq	GCF_000325705.1	GCA_000325705.1
RS_GCF_000325745.1	d__Bacteria;p__Proteobacteria;c__Alphaproteobacteria;o__Rhizobiales_A;f__Rhizobiaceae_A;g__Liberibacter;s__Liberibacter crescens	refseq	GCF_000325745.1	GCA_000325745.1
RS_GCF_000327045.1	d__Bacteria;p__Proteobacteria;c__Gammaproteobacteria;o__Chromatiales;f__Chromatiaceae;g__Thioflavicoccus;s__Thioflavicoccus mobilis	refseq	GCF_000327045.1	GCA_000327045.1
RS_GCF_000327065.1	d__Bacteria;p__Proteobacteria;c__Gammaproteobacteria;o__Pseudomonadales;f__Pseudomonadaceae;g__Pseudomonas_A;s__Pseudomonas_A stutzeri_AE	refseq	GCF_000327065.1	GCA_000327065.1
RS_GCF_000327285.1	d__Bacteria;p__Firmicutes;c__Bacilli;o__Erysipelotrichales;f__Erysipelotrichaceae;g__Holdemania;s__Holdemania massiliensis	refseq	GCF_000327285.1	GCA_000327285.1
RS_GCF_000327325.1	d__Bacteria;p__Actinobacteriota;c__Actinomycetia;o__Mycobacteriales;f__Mycobacteriaceae;g__Gordonia;s__Gordonia rubripertincta	refseq	GCF_000327325.1	GCA_000327325.1
RS_GCF_000327395.1	d__Bacteria;p__Firmicutes;c__Bacilli;o__Mycoplasmatales;f__Mycoplasmataceae;g__Mycoplasma;s__Mycoplasma feriruminatoris	refseq	GCF_000327395.2	GCA_000327395.2
RS_GCF_000328305.2	d__Bacteria;p__Actinobacteriota;c__Actinomycetia;o__Actinomycetales;f__Micrococcaceae;g__Arthrobacter_F;s__Arthrobacter_F crystallopoietes_A	refseq	GCF_000328305.2	GCA_000328305.2
RS_GCF_000328565.1	d__Bacteria;p__Actinobacteriota;c__Actinomycetia;o__Mycobacteriales;f__Mycobacteriaceae;g__Mycobacterium;s__Mycobacterium sp000328565	refseq	GCF_000328565.1	GCA_000328565.1
RS_GCF_000328625.1	d__Bacteria;p__Firmicutes_F;c__Halanaerobiia;o__Halobacteroidales;f__Halobacteroidaceae;g__Halobacteroides;s__Halobacteroides halobius	refseq	GCF_000328625.1	GCA_000328625.1
RS_GCF_000328705.1	d__Bacteria;p__Actinobacteriota;c__Actinomycetia;o__Mycobacteriales;f__Pseudonocardiaceae;g__Actinosynnema;s__Actinosynnema espanaense	refseq	GCF_000328705.1	GCA_000328705.1
RS_GCF_000328765.2	d__Bacteria;p__Firmicutes_A;c__Thermosediminibacteria;o__Thermosediminibacterales;f__Tepidanaerobacteraceae;g__Tepidanaerobacter;s__Tepidanaerobacter acetatoxydans	refseq	GCF_000328765.2	GCA_000328765.2
RS_GCF_000330705.1	d__Bacteria;p__Firmicutes;c__Bacilli;o__Staphylococcales;f__Salinicoccaceae;g__Salinicoccus;s__Salinicoccus carnicancri	refseq	GCF_000330705.1	GCA_000330705.1
RS_GCF_000330725.2	d__Bacteria;p__Bacteroidota;c__Bacteroidia;o__Cytophagales;f__Cyclobacteriaceae;g__Mariniradius;s__Mariniradius saccharolyticus	refseq	GCF_000330725.2	GCA_000330725.2
RS_GCF_000330845.1	d__Bacteria;p__Proteobacteria;c__Gammaproteobacteria;o__Enterobacterales;f__Enterobacteriaceae;g__Pseudocitrobacter;s__Pseudocitrobacter sp000330845	genbank	NA	GCA_000330845.1
RS_GCF_000330885.1	d__Bacteria;p__Proteobacteria;c__Alphaproteobacteria;o__Rhizobiales;f__Rhizobiaceae;g__Rhizobium;s__Rhizobium tropici	refseq	GCF_000330885.1	GCA_000330885.1
RS_GCF_000331005.1	d__Bacteria;p__Actinobacteriota;c__Actinomycetia;o__Streptomycetales;f__Streptomycetaceae;g__Streptomyces;s__Streptomyces turgidiscabies	refseq	GCF_000331005.1	GCA_000331005.1
RS_GCF_000331025.1	d__Bacteria;p__Desulfobacterota;c__Desulfovibrionia;o__Desulfovibrionales;f__Desulfovibrionaceae;g__Maridesulfovibrio;s__Maridesulfovibrio hydrothermalis	refseq	GCF_000331025.1	GCA_000331025.1
RS_GCF_000331105.1	d__Bacteria;p__Bacteroidota;c__Bacteroidia;o__Cytophagales;f__Spirosomaceae;g__Fibrella;s__Fibrella aestuarina	refseq	GCF_000331105.1	GCA_000331105.1
RS_GCF_000331225.1	d__Bacteria;p__Proteobacteria;c__Alphaproteobacteria;o__Sphingomonadales;f__Sphingomonadaceae;g__Sandarakinorhabdus;s__Sandarakinorhabdus sp000331225	refseq	GCF_000331225.1	GCA_000331225.1
RS_GCF_000331245.1	d__Bacteria;p__Proteobacteria;c__Alphaproteobacteria;o__Sphingomonadales;f__Sphingomonadaceae;g__Blastomonas;s__Blastomonas sp000331245	refseq	GCF_000331245.1	GCA_000331245.1
RS_GCF_000331285.1	d__Bacteria;p__Proteobacteria;c__Alphaproteobacteria;o__Sphingomonadales;f__Sphingomonadaceae;g__Erythrobacter;s__Erythrobacter sp000331285	refseq	GCF_000331285.1	GCA_000331285.1
RS_GCF_000331305.1	d__Bacteria;p__Cyanobacteria;c__Cyanobacteriia;o__Cyanobacteriales;f__Nostocaceae;g__Calothrix;s__Calothrix sp000331305	refseq	GCF_000331305.1	GCA_000331305.1
RS_GCF_000331515.1	d__Bacteria;p__Proteobacteria;c__Gammaproteobacteria;o__Enterobacterales;f__Vibrionaceae;g__Photobacterium;s__Photobacterium marinum	refseq	GCF_000331515.1	GCA_000331515.1
RS_GCF_000331535.1	d__Bacteria;p__Bacteroidota;c__Bacteroidia;o__Cytophagales;f__Cyclobacteriaceae;g__Fulvivirga;s__Fulvivirga imtechensis	refseq	GCF_000331535.1	GCA_000331535.1
RS_GCF_000331575.1	d__Bacteria;p__Firmicutes;c__Bacilli;o__Bacillales_C;f__Bacillaceae_J;g__Calidifontibacillus;s__Calidifontibacillus oryziterrae	refseq	GCF_000331575.1	GCA_000331575.1
RS_GCF_000331735.1	d__Bacteria;p__Myxococcota;c__Myxococcia;o__Myxococcales;f__Myxococcaceae;g__Myxococcus;s__Myxococcus stipitatus	refseq	GCF_000331735.1	GCA_000331735.1
RS_GCF_000331775.1	d__Bacteria;p__Proteobacteria;c__Gammaproteobacteria;o__Xanthomonadales;f__Xanthomonadaceae;g__Xanthomonas;s__Xanthomonas translucens	refseq	GCF_000331775.1	GCA_000331775.1
RS_GCF_000331975.1	d__Bacteria;p__Bacteroidota;c__Bacteroidia;o__Flavobacteriales;f__Blattabacteriaceae;g__Uzinura;s__Uzinura diaspidicola	genbank	NA	GCA_000331975.1
RS_GCF_000331995.1	d__Bacteria;p__Firmicutes_A;c__Clostridia;o__Acetivibrionales;f__DSM-8532;g__Thermoclostridium;s__Thermoclostridium stercorarium	refseq	GCF_000331995.1	GCA_000331995.1
RS_GCF_000332035.1	d__Bacteria;p__Cyanobacteria;c__Cyanobacteriia;o__Cyanobacteriales;f__Gloeocapsaceae;g__Gloeocapsa;s__Gloeocapsa sp000332035	refseq	GCF_000332035.1	GCA_000332035.1
RS_GCF_000332055.1	d__Bacteria;p__Cyanobacteria;c__Cyanobacteriia;o__Cyanobacteriales;f__Xenococcaceae;g__Xenococcus;s__Xenococcus sp000332055	refseq	GCF_000332055.1	GCA_000332055.1
RS_GCF_000332075.2	d__Bacteria;p__Cyanobacteria;c__Cyanobacteriia;o__Cyanobacteriales;f__Chroococcidiopsidaceae;g__Aliterella;s__Aliterella sp000332075	refseq	GCF_000332075.2	GCA_000332075.2
RS_GCF_000332095.2	d__Bacteria;p__Cyanobacteria;c__Cyanobacteriia;o__Phormidesmiales;f__Phormidesmiaceae;g__PCC-6406;s__PCC-6406 sp000332095	refseq	GCF_000332095.2	GCA_000332095.2
RS_GCF_000332115.1	d__Bacteria;p__Bacteroidota;c__Bacteroidia;o__Flavobacteriales;f__Flavobacteriaceae;g__Nonlabens;s__Nonlabens dokdonensis	refseq	GCF_000332115.1	GCA_000332115.1
RS_GCF_000332135.1	d__Bacteria;p__Cyanobacteria;c__Cyanobacteriia;o__Cyanobacteriales;f__Nostocaceae;g__PCC-7108;s__PCC-7108 sp000332135	refseq	GCF_000332135.1	GCA_000332135.1
RS_GCF_000332155.1	d__Bacteria;p__Cyanobacteria;c__Cyanobacteriia;o__Cyanobacteriales;f__Microcoleaceae;g__Kamptonema;s__Kamptonema formosum	refseq	GCF_000332155.1	GCA_000332155.1
RS_GCF_000332175.1	d__Bacteria;p__Cyanobacteria;c__Cyanobacteriia;o__Pseudanabaenales;f__Pseudanabaenaceae;g__PCC-6802;s__PCC-6802 sp000332175	refseq	GCF_000332175.1	GCA_000332175.1
RS_GCF_000332195.1	d__Bacteria;p__Cyanobacteria;c__Cyanobacteriia;o__Cyanobacteriales;f__Xenococcaceae;g__Pleurocapsa;s__Pleurocapsa sp000332195	refseq	GCF_000332195.1	GCA_000332195.1
RS_GCF_000332215.1	d__Bacteria;p__Cyanobacteria;c__Cyanobacteriia;o__Pseudanabaenales;f__Pseudanabaenaceae;g__Pseudanabaena;s__Pseudanabaena biceps_A	refseq	GCF_000332215.1	GCA_000332215.1
RS_GCF_000332235.1	d__Bacteria;p__Cyanobacteria;c__Cyanobacteriia;o__Cyanobacteriales;f__Cyanobacteriaceae;g__Geminocystis;s__Geminocystis herdmanii	refseq	GCF_000332235.1	GCA_000332235.1
RS_GCF_000332275.1	d__Bacteria;p__Cyanobacteria;c__Cyanobacteriia;o__PCC-7336;f__PCC-7336;g__PCC-7336;s__PCC-7336 sp000332275	refseq	GCF_000332275.1	GCA_000332275.1
RS_GCF_000332295.1	d__Bacteria;p__Cyanobacteria;c__Cyanobacteriia;o__Cyanobacteriales;f__Nostocaceae;g__Fortiea;s__Fortiea contorta	refseq	GCF_000332295.1	GCA_000332295.1
RS_GCF_000332315.1	d__Bacteria;p__Cyanobacteria;c__Cyanobacteriia;o__PCC-9006;f__Prochlorotrichaceae;g__Prochlorothrix;s__Prochlorothrix hollandica	refseq	GCF_000332315.1	GCA_000332315.1
RS_GCF_000332335.1	d__Bacteria;p__Cyanobacteria;c__Cyanobacteriia;o__Cyanobacteriales;f__Oscillatoriaceae_A;g__PCC-10802;s__PCC-10802 sp000332335	refseq	GCF_000332335.1	GCA_000332335.1
RS_GCF_000332355.1	d__Bacteria;p__Cyanobacteria;c__Cyanobacteriia;o__Cyanobacteriales;f__Geitlerinemaceae;g__Geitlerinema;s__Geitlerinema sp000332355	refseq	GCF_000332355.1	GCA_000332355.1
RS_GCF_000332415.1	d__Bacteria;p__Spirochaetota;c__Leptospirae;o__Leptospirales;f__Leptospiraceae;g__Leptospira;s__Leptospira weilii_A	refseq	GCF_000332415.1	GCA_000332415.2
RS_GCF_000332455.1	d__Bacteria;p__Spirochaetota;c__Leptospirae;o__Leptospirales;f__Leptospiraceae;g__Leptospira_A;s__Leptospira_A vanthielii	refseq	GCF_000332455.1	GCA_000332455.2
RS_GCF_000332475.2	d__Bacteria;p__Spirochaetota;c__Leptospirae;o__Leptospirales;f__Leptospiraceae;g__Leptospira_A;s__Leptospira_A yanagawae	refseq	GCF_000332475.2	GCA_000332475.2
RS_GCF_000332495.1	d__Bacteria;p__Spirochaetota;c__Leptospirae;o__Leptospirales;f__Leptospiraceae;g__Leptospira_A;s__Leptospira_A terpstrae	refseq	GCF_000332495.1	GCA_000332495.2
RS_GCF_000332515.2	d__Bacteria;p__Spirochaetota;c__Leptospirae;o__Leptospirales;f__Leptospiraceae;g__Leptospira_A;s__Leptospira_A wolbachii	refseq	GCF_000332515.2	GCA_000332515.2
GB_GCA_000332645.1	d__Bacteria;p__Firmicutes;c__Bacilli;o__Bacillales;f__Bacillaceae;g__Bacillus;s__Bacillus inaquosorum	refseq	GCF_000332645.1	GCA_000332645.1
RS_GCF_000332815.1	d__Bacteria;p__Actinobacteriota;c__Actinomycetia;o__Actinomycetales;f__Micrococcaceae;g__Pseudarthrobacter;s__Pseudarthrobacter nitrophenolicus	refseq	GCF_000332815.1	GCA_000332815.1
RS_GCF_000332875.2	d__Bacteria;p__Firmicutes_A;c__Clostridia;o__Lachnospirales;f__Lachnospiraceae;g__Anaerostipes;s__Anaerostipes hadrus	refseq	GCF_000332875.2	GCA_000332875.2
RS_GCF_000332975.1	d__Bacteria;p__Actinobacteriota;c__Actinomycetia;o__Mycobacteriales;f__Mycobacteriaceae;g__Gordonia;s__Gordonia aichiensis	refseq	GCF_000332975.1	GCA_000332975.1
RS_GCF_000332995.1	d__Bacteria;p__Actinobacteriota;c__Actinomycetia;o__Mycobacteriales;f__Mycobacteriaceae;g__Gordonia;s__Gordonia amicalis	refseq	GCF_000332995.1	GCA_000332995.1
RS_GCF_000333015.1	d__Bacteria;p__Actinobacteriota;c__Actinomycetia;o__Mycobacteriales;f__Mycobacteriaceae;g__Gordonia;s__Gordonia hirsuta	refseq	GCF_000333015.1	GCA_000333015.1
RS_GCF_000333035.1	d__Bacteria;p__Actinobacteriota;c__Actinomycetia;o__Mycobacteriales;f__Mycobacteriaceae;g__Gordonia;s__Gordonia sihwensis	refseq	GCF_000333035.1	GCA_000333035.1
GB_GCA_000333235.1	d__Bacteria;p__Proteobacteria;c__Gammaproteobacteria;o__Enterobacterales;f__Alteromonadaceae;g__Pseudoalteromonas;s__Pseudoalteromonas luteoviolacea_D	genbank	NA	GCA_000333235.1
RS_GCF_000333275.1	d__Bacteria;p__Proteobacteria;c__Alphaproteobacteria;o__Azospirillales;f__Azospirillaceae;g__Nitrospirillum;s__Nitrospirillum sp000333275	refseq	GCF_000333275.1	GCA_000333275.1
RS_GCF_000333355.1	d__Bacteria;p__Bacteroidota;c__Bacteroidia;o__Flavobacteriales;f__Weeksellaceae;g__Chryseobacterium;s__Chryseobacterium sp000333355	refseq	GCF_000333355.1	GCA_000333355.1
RS_GCF_000333375.1	d__Bacteria;p__Actinobacteriota;c__Actinomycetia;o__Actinomycetales;f__Microbacteriaceae;g__Curtobacterium;s__Curtobacterium sp000333375	refseq	GCF_000333375.1	GCA_000333375.1
RS_GCF_000333395.1	d__Bacteria;p__Actinobacteriota;c__Actinomycetia;o__Actinomycetales;f__Microbacteriaceae;g__Microbacterium;s__Microbacterium sp000333395	refseq	GCF_000333395.1	GCA_000333395.1
RS_GCF_000333455.1	d__Bacteria;p__Proteobacteria;c__Alphaproteobacteria;o__Rhizobiales;f__Xanthobacteraceae;g__Rhodopseudomonas;s__Rhodopseudomonas sp000333455	refseq	GCF_000333455.1	GCA_000333455.1
RS_GCF_000333615.1	d__Bacteria;p__Proteobacteria;c__Gammaproteobacteria;o__Burkholderiales;f__Burkholderiaceae;g__Ideonella;s__Ideonella sp000333615	refseq	GCF_000333615.1	GCA_000333615.1
RS_GCF_000333895.2	d__Bacteria;p__Proteobacteria;c__Gammaproteobacteria;o__Enterobacterales;f__Vibrionaceae;g__Enterovibrio;s__Enterovibrio indicus	refseq	GCF_000333895.2	GCA_000333895.2
RS_GCF_000333955.1	d__Bacteria;p__Actinobacteriota;c__Actinomycetia;o__Mycobacteriales;f__Mycobacteriaceae;g__Rhodococcus_B;s__Rhodococcus_B sp000333955	refseq	GCF_000333955.1	GCA_000333955.1
RS_GCF_000334155.1	d__Bacteria;p__Firmicutes;c__Bacilli;o__Bacillales_H;f__Bacillaceae_D;g__Bacillus_AN;s__Bacillus_AN ligniniphilus	refseq	GCF_000334155.1	GCA_000334155.1
RS_GCF_000334215.1	d__Bacteria;p__Proteobacteria;c__Gammaproteobacteria;o__Pseudomonadales;f__Halomonadaceae;g__Halomonas;s__Halomonas jeotgali	refseq	GCF_000334215.1	GCA_000334215.1
RS_GCF_000334405.1	d__Bacteria;p__Bacteroidota;c__Bacteroidia;o__Flavobacteriales;f__Blattabacteriaceae;g__Blattabacterium;s__Blattabacterium sp000334405	refseq	GCF_000334405.1	GCA_000334405.1
RS_GCF_000334455.1	d__Bacteria;p__Actinobacteriota;c__Actinomycetia;o__Mycobacteriales;f__Mycobacteriaceae;g__Gordonia;s__Gordonia soli	refseq	GCF_000334455.1	GCA_000334455.1
RS_GCF_000334915.1	d__Bacteria;p__Proteobacteria;c__Gammaproteobacteria;o__Xanthomonadales;f__Rhodanobacteraceae;g__Dyella_A;s__Dyella_A ginsengisoli	refseq	GCF_000334915.1	GCA_000334915.1
RS_GCF_000335475.2	d__Bacteria;p__Myxococcota;c__Myxococcia;o__Myxococcales;f__Myxococcaceae;g__Cystobacter;s__Cystobacter fuscus	refseq	GCF_000335475.2	GCA_000335475.2
RS_GCF_000336255.1	d__Bacteria;p__Proteobacteria;c__Gammaproteobacteria;o__Enterobacterales;f__Enterobacteriaceae;g__Erwinia;s__Erwinia toletana	refseq	GCF_000336255.1	GCA_000336255.1
RS_GCF_000336385.2	d__Bacteria;p__Proteobacteria;c__Gammaproteobacteria;o__Xanthomonadales;f__Xanthomonadaceae;g__Lysobacter;s__Lysobacter antibioticus_A	refseq	GCF_000336385.2	GCA_000336385.3
RS_GCF_000336555.1	d__Bacteria;p__Proteobacteria;c__Alphaproteobacteria;o__Rhizobiales;f__Xanthobacteraceae;g__Afipia;s__Afipia clevelandensis	refseq	GCF_000336555.1	GCA_000336555.1
RS_GCF_000336575.1	d__Bacteria;p__Proteobacteria;c__Gammaproteobacteria;o__Pseudomonadales;f__Halomonadaceae;g__Halomonas;s__Halomonas titanicae	refseq	GCF_000336575.1	GCA_000336575.1
RS_GCF_000338055.1	d__Bacteria;p__Actinobacteriota;c__Actinomycetia;o__Actinomycetales;f__Dermabacteraceae;g__Brachybacterium;s__Brachybacterium muris	refseq	GCF_000338055.1	GCA_000338055.1
RS_GCF_000338275.1	d__Bacteria;p__Firmicutes;c__Bacilli;o__Staphylococcales;f__Staphylococcaceae;g__Staphylococcus;s__Staphylococcus xylosus_B	refseq	GCF_000338275.1	GCA_000338275.1
RS_GCF_000338295.1	d__Bacteria;p__Planctomycetota;c__Planctomycetes;o__Pirellulales;f__Pirellulaceae;g__Rhodopirellula;s__Rhodopirellula europaea	refseq	GCF_000338295.1	GCA_000338295.1
RS_GCF_000338875.1	d__Bacteria;p__Proteobacteria;c__Gammaproteobacteria;o__Enterobacterales;f__Vibrionaceae;g__Vibrio;s__Vibrio mimicus	refseq	GCF_000338875.1	GCA_000338875.1
RS_GCF_000340375.1	d__Bacteria;p__Firmicutes;c__Bacilli;o__Erysipelotrichales;f__Erysipelatoclostridiaceae;g__Eggerthia;s__Eggerthia catenaformis	refseq	GCF_000340375.1	GCA_000340375.1
RS_GCF_000340435.2	d__Bacteria;p__Actinobacteriota;c__Actinomycetia;o__Mycobacteriales;f__Mycobacteriaceae;g__Mycobacterium;s__Mycobacterium haemophilum	refseq	GCF_000340435.2	GCA_000340435.3
RS_GCF_000340475.1	d__Bacteria;p__Firmicutes;c__Bacilli;o__Bacillales_D;f__Amphibacillaceae;g__Oceanobacillus;s__Oceanobacillus kimchii	refseq	GCF_000340475.1	GCA_000340475.1
RS_GCF_000340565.2	d__Bacteria;p__Cyanobacteria;c__Cyanobacteriia;o__Cyanobacteriales;f__Nostocaceae;g__Nodularia;s__Nodularia spumigena	refseq	GCF_000340565.2	GCA_000340565.3
RS_GCF_000340795.1	d__Bacteria;p__Proteobacteria;c__Gammaproteobacteria;o__Burkholderiales;f__Burkholderiaceae_A;g__Kinetoplastibacterium;s__Kinetoplastibacterium desouzaii	refseq	GCF_000340795.1	GCA_000340795.1
RS_GCF_000340865.1	d__Bacteria;p__Proteobacteria;c__Gammaproteobacteria;o__Burkholderiales;f__Burkholderiaceae_A;g__Kinetoplastibacterium;s__Kinetoplastibacterium oncopeltii	refseq	GCF_000340865.1	GCA_000340865.1
RS_GCF_000340885.1	d__Bacteria;p__Firmicutes_A;c__Clostridia;o__Clostridiales;f__Clostridiaceae;g__Clostridium;s__Clostridium saccharoperbutylacetonicum	refseq	GCF_000340885.1	GCA_000340885.1
RS_GCF_000340905.1	d__Bacteria;p__Proteobacteria;c__Gammaproteobacteria;o__Burkholderiales;f__Burkholderiaceae_A;g__Kinetoplastibacterium;s__Kinetoplastibacterium galatii	refseq	GCF_000340905.1	GCA_000340905.1
RS_GCF_000340965.1	d__Bacteria;p__Actinobacteriota;c__Actinomycetia;o__Streptosporangiales;f__Streptosporangiaceae;g__Nocardiopsis;s__Nocardiopsis kunsanensis	refseq	GCF_000340965.1	GCA_000340965.1
RS_GCF_000340985.1	d__Bacteria;p__Actinobacteriota;c__Actinomycetia;o__Streptosporangiales;f__Streptosporangiaceae;g__Nocardiopsis;s__Nocardiopsis valliformis	refseq	GCF_000340985.1	GCA_000340985.1
RS_GCF_000341005.1	d__Bacteria;p__Actinobacteriota;c__Actinomycetia;o__Streptosporangiales;f__Streptosporangiaceae;g__Nocardiopsis;s__Nocardiopsis alkaliphila	refseq	GCF_000341005.1	GCA_000341005.1
RS_GCF_000341025.1	d__Bacteria;p__Actinobacteriota;c__Actinomycetia;o__Streptosporangiales;f__Streptosporangiaceae;g__Nocardiopsis;s__Nocardiopsis salina	refseq	GCF_000341025.1	GCA_000341025.1
RS_GCF_000341065.1	d__Bacteria;p__Actinobacteriota;c__Actinomycetia;o__Streptosporangiales;f__Streptosporangiaceae;g__Nocardiopsis;s__Nocardiopsis halotolerans	refseq	GCF_000341065.1	GCA_000341065.1
RS_GCF_000341085.1	d__Bacteria;p__Actinobacteriota;c__Actinomycetia;o__Streptosporangiales;f__Streptosporangiaceae;g__Nocardiopsis;s__Nocardiopsis ganjiahuensis	refseq	GCF_000341085.1	GCA_000341085.1
RS_GCF_000341105.1	d__Bacteria;p__Actinobacteriota;c__Actinomycetia;o__Streptosporangiales;f__Streptosporangiaceae;g__Nocardiopsis_A;s__Nocardiopsis_A potens	refseq	GCF_000341105.1	GCA_000341105.1
RS_GCF_000341125.1	d__Bacteria;p__Actinobacteriota;c__Actinomycetia;o__Streptosporangiales;f__Streptosporangiaceae;g__Nocardiopsis;s__Nocardiopsis lucentensis	refseq	GCF_000341125.1	GCA_000341125.1
RS_GCF_000341145.1	d__Bacteria;p__Actinobacteriota;c__Actinomycetia;o__Streptosporangiales;f__Streptosporangiaceae;g__Nocardiopsis;s__Nocardiopsis xinjiangensis	refseq	GCF_000341145.1	GCA_000341145.1
RS_GCF_000341185.1	d__Bacteria;p__Actinobacteriota;c__Actinomycetia;o__Streptosporangiales;f__Streptosporangiaceae;g__Nocardiopsis_A;s__Nocardiopsis_A chromatogenes	refseq	GCF_000341185.1	GCA_000341185.1
RS_GCF_000341225.1	d__Bacteria;p__Actinobacteriota;c__Actinomycetia;o__Streptosporangiales;f__Streptosporangiaceae;g__Nocardiopsis;s__Nocardiopsis alba	refseq	GCF_000341225.1	GCA_000341225.1
RS_GCF_000341245.1	d__Bacteria;p__Actinobacteriota;c__Actinomycetia;o__Streptosporangiales;f__Streptosporangiaceae;g__Nocardiopsis_A;s__Nocardiopsis_A halophila	refseq	GCF_000341245.1	GCA_000341245.1
RS_GCF_000341265.1	d__Bacteria;p__Actinobacteriota;c__Actinomycetia;o__Streptosporangiales;f__Streptosporangiaceae;g__Nocardiopsis;s__Nocardiopsis prasina	refseq	GCF_000341265.1	GCA_000341265.1
RS_GCF_000341345.1	d__Bacteria;p__Actinobacteriota;c__Actinomycetia;o__Mycobacteriales;f__Mycobacteriaceae;g__Corynebacterium;s__Corynebacterium halotolerans	refseq	GCF_000341345.1	GCA_000341345.1
RS_GCF_000341355.1	d__Bacteria;p__Proteobacteria;c__Alphaproteobacteria;o__Rhizobiales_A;f__Rhizobiaceae_A;g__Bartonella;s__Bartonella australis	refseq	GCF_000341355.1	GCA_000341355.1
RS_GCF_000341385.1	d__Bacteria;p__Proteobacteria;c__Alphaproteobacteria;o__Rhizobiales_A;f__Rhizobiaceae_A;g__Bartonella;s__Bartonella berkhoffii	refseq	GCF_000341385.1	GCA_000341385.1
RS_GCF_000341395.1	d__Bacteria;p__Desulfobacterota;c__Desulfobulbia;o__Desulfobulbales;f__Desulfocapsaceae;g__Desulfocapsa;s__Desulfocapsa sulfexigens	refseq	GCF_000341395.1	GCA_000341395.1
RS_GCF_000341505.1	d__Bacteria;p__Proteobacteria;c__Gammaproteobacteria;o__Enterobacterales;f__Enterobacteriaceae;g__Edwardsiella;s__Edwardsiella tarda	refseq	GCF_000341505.1	GCA_000341505.1
RS_GCF_000341545.2	d__Bacteria;p__Nitrospinota;c__Nitrospinia;o__Nitrospinales;f__Nitrospinaceae;g__Nitrospina;s__Nitrospina gracilis	refseq	GCF_000341545.2	GCA_000341545.2
RS_GCF_000341615.1	d__Bacteria;p__Proteobacteria;c__Gammaproteobacteria;o__Pseudomonadales;f__Pseudomonadaceae;g__Pseudomonas_A;s__Pseudomonas_A stutzeri_G	refseq	GCF_000341615.1	GCA_000341615.1
RS_GCF_000341735.1	d__Bacteria;p__Proteobacteria;c__Gammaproteobacteria;o__Methylococcales;f__Methylomonadaceae;g__Methylomicrobium_A;s__Methylomicrobium_A buryatense	refseq	GCF_000341735.1	GCA_000341735.1
RS_GCF_000341795.1	d__Bacteria;p__Actinobacteriota;c__Actinomycetia;o__Mycobacteriales;f__Mycobacteriaceae;g__Rhodococcus;s__Rhodococcus triatomae_A	genbank	NA	GCA_000341795.1
RS_GCF_000341895.1	d__Bacteria;p__Desulfobacterota;c__Desulfovibrionia;o__Desulfovibrionales;f__Desulfovibrionaceae;g__Pseudodesulfovibrio;s__Pseudodesulfovibrio piezophilus	refseq	GCF_000341895.1	GCA_000341895.1
RS_GCF_000342005.1	d__Bacteria;p__Actinobacteriota;c__Actinomycetia;o__Mycobacteriales;f__Pseudonocardiaceae;g__Amycolatopsis;s__Amycolatopsis decaplanina	refseq	GCF_000342005.1	GCA_000342005.1
RS_GCF_000342045.1	d__Bacteria;p__Proteobacteria;c__Alphaproteobacteria;o__Rhodospirillales;f__Magnetospirillaceae;g__Phaeospirillum;s__Phaeospirillum caucaseum	refseq	GCF_000342045.1	GCA_000342045.1
RS_GCF_000342125.1	d__Bacteria;p__Actinobacteriota;c__Actinomycetia;o__Streptomycetales;f__Streptomycetaceae;g__Streptomyces;s__Streptomyces mobaraensis	refseq	GCF_000342125.1	GCA_000342125.1
RS_GCF_000342165.1	d__Bacteria;p__Proteobacteria;c__Alphaproteobacteria;o__Sphingomonadales;f__Sphingomonadaceae;g__Pacificimonas;s__Pacificimonas flava	refseq	GCF_000342165.1	GCA_000342165.1
RS_GCF_000342265.1	d__Bacteria;p__Proteobacteria;c__Gammaproteobacteria;o__Burkholderiales;f__Burkholderiaceae;g__Polynucleobacter;s__Polynucleobacter sp000342265	genbank	NA	GCA_000342265.1
RS_GCF_000344135.1	d__Bacteria;p__Actinobacteriota;c__Actinomycetia;o__Mycobacteriales;f__Mycobacteriaceae;g__Gordonia;s__Gordonia malaquae	refseq	GCF_000344135.1	GCA_000344135.1
RS_GCF_000344155.1	d__Bacteria;p__Actinobacteriota;c__Actinomycetia;o__Mycobacteriales;f__Mycobacteriaceae;g__Gordonia;s__Gordonia paraffinivorans	refseq	GCF_000344155.1	GCA_000344155.1
RS_GCF_000344175.1	d__Bacteria;p__Firmicutes;c__Bacilli;o__Lactobacillales;f__Listeriaceae;g__Listeria;s__Listeria fleischmannii	refseq	GCF_000344175.1	GCA_000344175.1
RS_GCF_000344295.2	d__Bacteria;p__Campylobacterota;c__Campylobacteria;o__Campylobacterales;f__Campylobacteraceae;g__Campylobacter_A;s__Campylobacter_A showae_B	refseq	GCF_000344295.2	GCA_000344295.2
RS_GCF_000344615.1	d__Bacteria;p__Proteobacteria;c__Gammaproteobacteria;o__Burkholderiales;f__Burkholderiaceae;g__Janthinobacterium;s__Janthinobacterium sp000344615	refseq	GCF_000344615.1	GCA_000344615.1
RS_GCF_000344785.1	d__Bacteria;p__Actinobacteriota;c__Actinomycetia;o__Mycobacteriales;f__Mycobacteriaceae;g__Corynebacterium;s__Corynebacterium callunae	refseq	GCF_000344785.1	GCA_000344785.1
RS_GCF_000344805.1	d__Bacteria;p__Proteobacteria;c__Alphaproteobacteria;o__Rhizobiales;f__Xanthobacteraceae;g__Bradyrhizobium;s__Bradyrhizobium oligotrophicum	refseq	GCF_000344805.1	GCA_000344805.1
RS_GCF_000346225.2	d__Bacteria;p__Proteobacteria;c__Gammaproteobacteria;o__Pseudomonadales;f__Pseudomonadaceae;g__Pseudomonas_E;s__Pseudomonas_E sp000346225	refseq	GCF_000346225.2	GCA_000346225.2
RS_GCF_000346295.1	d__Bacteria;p__Planctomycetota;c__Planctomycetes;o__Pirellulales;f__Pirellulaceae;g__Rhodopirellula_A;s__Rhodopirellula_A maiorica	refseq	GCF_000346295.1	GCA_000346295.1
RS_GCF_000346485.2	d__Bacteria;p__Cyanobacteria;c__Cyanobacteriia;o__Cyanobacteriales;f__Nostocaceae;g__Tolypothrix_A;s__Tolypothrix_A hofmannii	refseq	GCF_000346485.2	GCA_000346485.2
RS_GCF_000346505.1	d__Bacteria;p__Planctomycetota;c__Planctomycetes;o__Pirellulales;f__Pirellulaceae;g__Rhodopirellula;s__Rhodopirellula sallentina	refseq	GCF_000346505.1	GCA_000346505.1
RS_GCF_000346615.1	d__Bacteria;p__Bacteroidota;c__Bacteroidia;o__Cytophagales;f__Cyclobacteriaceae;g__Nafulsella;s__Nafulsella turpanensis	refseq	GCF_000346615.1	GCA_000346615.1
RS_GCF_000346755.1	d__Bacteria;p__Proteobacteria;c__Gammaproteobacteria;o__Pseudomonadales;f__Pseudomonadaceae;g__Pseudomonas_E;s__Pseudomonas_E sp000346755	refseq	GCF_000346755.1	GCA_000346755.1
RS_GCF_000346775.1	d__Bacteria;p__Proteobacteria;c__Gammaproteobacteria;o__Pseudomonadales;f__Pseudomonadaceae;g__Pseudomonas_E;s__Pseudomonas_E fluorescens_T	refseq	GCF_000346775.1	GCA_000346775.1
RS_GCF_000347035.1	d__Bacteria;p__Spirochaetota;c__Leptospirae;o__Leptospirales;f__Leptospiraceae;g__Leptospira_B;s__Leptospira_B sp000347035	refseq	GCF_000347035.1	GCA_000347035.1
RS_GCF_000347175.1	d__Bacteria;p__Spirochaetota;c__Leptospirae;o__Leptospirales;f__Leptospiraceae;g__Leptospira;s__Leptospira alstonii	refseq	GCF_000347175.1	GCA_000347175.1
RS_GCF_000347635.1	d__Bacteria;p__Proteobacteria;c__Gammaproteobacteria;o__Enterobacterales;f__Alteromonadaceae;g__Paraglaciecola;s__Paraglaciecola psychrophila	refseq	GCF_000347635.1	GCA_000347635.1
RS_GCF_000347775.1	d__Bacteria;p__Proteobacteria;c__Gammaproteobacteria;o__Pseudomonadales;f__Oleiphilaceae;g__Marinobacter;s__Marinobacter santoriniensis	refseq	GCF_000347775.1	GCA_000347775.1
RS_GCF_000348685.1	d__Bacteria;p__Bacteroidota;c__Bacteroidia;o__Flavobacteriales;f__Flavobacteriaceae;g__Xanthomarina;s__Xanthomarina gelatinilytica	refseq	GCF_000348685.1	GCA_000348685.1
RS_GCF_000348725.1	d__Bacteria;p__Bdellovibrionota;c__Bdellovibrionia;o__Bdellovibrionales;f__Bdellovibrionaceae;g__Pseudobdellovibrio;s__Pseudobdellovibrio exovorus	refseq	GCF_000348725.1	GCA_000348725.1
RS_GCF_000348745.1	d__Bacteria;p__Proteobacteria;c__Alphaproteobacteria;o__Micavibrionales;f__Micavibrionaceae;g__Micavibrio;s__Micavibrio aeruginosavorus_A	refseq	GCF_000348745.1	GCA_000348745.1
RS_GCF_000348785.1	d__Bacteria;p__Actinobacteriota;c__Acidimicrobiia;o__Acidimicrobiales;f__Ilumatobacteraceae;g__Ilumatobacter_A;s__Ilumatobacter_A coccineus	refseq	GCF_000348785.1	GCA_000348785.1
RS_GCF_000348805.1	d__Bacteria;p__Bacteroidota;c__Bacteroidia;o__Flavobacteriales;f__Blattabacteriaceae;g__Blattabacterium;s__Blattabacterium cuenoti_B	refseq	GCF_000348805.1	GCA_000348805.1
RS_GCF_000348905.1	d__Bacteria;p__Firmicutes;c__Bacilli;o__Bacillales_A;f__Planococcaceae;g__Bhargavaea;s__Bhargavaea cecembensis	refseq	GCF_000348905.1	GCA_000348905.1
RS_GCF_000348925.1	d__Bacteria;p__Bacteroidota;c__Bacteroidia;o__Cytophagales;f__Cyclobacteriaceae;g__Cesiribacter;s__Cesiribacter andamanensis	refseq	GCF_000348925.1	GCA_000348925.1
RS_GCF_000348945.1	d__Bacteria;p__Actinobacteriota;c__Actinomycetia;o__Actinomycetales;f__Micrococcaceae;g__Paeniglutamicibacter;s__Paeniglutamicibacter gangotriensis	refseq	GCF_000348945.1	GCA_000348945.1
RS_GCF_000349205.1	d__Bacteria;p__Proteobacteria;c__Gammaproteobacteria;o__Nitrosococcales;f__Methylophagaceae;g__Methylophaga;s__Methylophaga lonarensis	refseq	GCF_000349205.1	GCA_000349205.1
RS_GCF_000349325.1	d__Bacteria;p__Actinobacteriota;c__Actinomycetia;o__Streptomycetales;f__Streptomycetaceae;g__Streptomyces;s__Streptomyces davaonensis	refseq	GCF_000349325.1	GCA_000349325.1
RS_GCF_000349565.1	d__Bacteria;p__Actinobacteriota;c__Actinomycetia;o__Actinomycetales;f__Microbacteriaceae;g__Curtobacterium;s__Curtobacterium flaccumfaciens_A	refseq	GCF_000349565.1	GCA_000349565.1
RS_GCF_000349725.1	d__Bacteria;p__Firmicutes;c__Bacilli;o__Lactobacillales;f__Lactobacillaceae;g__Ligilactobacillus;s__Ligilactobacillus pobuzihii	refseq	GCF_000349725.1	GCA_000349725.1
RS_GCF_000349845.1	d__Bacteria;p__Proteobacteria;c__Gammaproteobacteria;o__Pseudomonadales;f__Pseudomonadaceae;g__Pseudomonas;s__Pseudomonas sp000349845	refseq	GCF_000349845.1	GCA_000349845.1
RS_GCF_000349945.1	d__Bacteria;p__Proteobacteria;c__Gammaproteobacteria;o__Burkholderiales;f__Rhodocyclaceae;g__Aromatoleum;s__Aromatoleum sp000349945	refseq	GCF_000349945.1	GCA_000349945.1
RS_GCF_000350085.1	d__Bacteria;p__Proteobacteria;c__Alphaproteobacteria;o__Rhizobiales;f__Rhizobiaceae;g__Mesorhizobium;s__Mesorhizobium metallidurans	refseq	GCF_000350085.1	GCA_000350085.1
RS_GCF_000350105.1	d__Bacteria;p__Cyanobacteria;c__Cyanobacteriia;o__Cyanobacteriales;f__Nostocaceae;g__Richelia;s__Richelia intracellularis	refseq	GCF_000350105.1	GCA_000350105.1
RS_GCF_000350145.1	d__Bacteria;p__Actinobacteriota;c__Acidimicrobiia;o__Acidimicrobiales;f__Ilumatobacteraceae;g__Ilumatobacter_A;s__Ilumatobacter_A nonamiensis	refseq	GCF_000350145.1	GCA_000350145.1
RS_GCF_000350165.1	d__Bacteria;p__Firmicutes_F;c__Halanaerobiia;o__Halanaerobiales;f__Halanaerobiaceae;g__Halanaerobium;s__Halanaerobium saccharolyticum	refseq	GCF_000350165.1	GCA_000350165.1
RS_GCF_000350485.1	d__Bacteria;p__Firmicutes_A;c__Clostridia;o__Acetivibrionales;f__Acetivibrionaceae;g__Ruminiclostridium;s__Ruminiclostridium termitidis	refseq	GCF_000350485.1	GCA_000350485.1
RS_GCF_000350525.1	d__Bacteria;p__Actinobacteriota;c__Actinomycetia;o__Actinomycetales;f__Microbacteriaceae;g__Leucobacter;s__Leucobacter salsicius	refseq	GCF_000350525.1	GCA_000350525.1
RS_GCF_000350545.1	d__Bacteria;p__Desulfobacterota;c__Desulfobacteria;o__Desulfobacterales;f__Desulfobacteraceae;g__Desulfotignum;s__Desulfotignum phosphitoxidans	refseq	GCF_000350545.1	GCA_000350545.1
RS_GCF_000353285.1	d__Bacteria;p__Cyanobacteria;c__Cyanobacteriia;o__Leptolyngbyales;f__Leptolyngbyaceae;g__Leptolyngbya;s__Leptolyngbya boryana	refseq	GCF_000353285.1	GCA_000353285.1
RS_GCF_000354175.2	d__Bacteria;p__Proteobacteria;c__Gammaproteobacteria;o__Enterobacterales;f__Vibrionaceae;g__Vibrio;s__Vibrio alginolyticus	refseq	GCF_000354175.2	GCA_000354175.2
RS_GCF_000355675.1	d__Bacteria;p__Proteobacteria;c__Gammaproteobacteria;o__Pseudomonadales;f__Saccharospirillaceae;g__Thalassolituus;s__Thalassolituus oleivorans	refseq	GCF_000355675.1	GCA_000355675.1
RS_GCF_000355695.1	d__Bacteria;p__Actinobacteriota;c__Actinomycetia;o__Actinomycetales;f__Microbacteriaceae;g__Clavibacter;s__Clavibacter nebraskensis	refseq	GCF_000355695.1	GCA_000355695.1
RS_GCF_000355765.4	d__Bacteria;p__Proteobacteria;c__Gammaproteobacteria;o__Burkholderiales;f__Nitrosomonadaceae;g__Nitrosospira;s__Nitrosospira lacus	refseq	GCF_000355765.4	GCA_000355765.4
RS_GCF_000355805.1	d__Bacteria;p__Bacteroidota;c__Bacteroidia;o__Flavobacteriales;f__Flavobacteriaceae;g__Dokdonia;s__Dokdonia sp000355805	refseq	GCF_000355805.1	GCA_000355805.1
RS_GCF_000355905.1	d__Bacteria;p__Bacteroidota;c__Bacteroidia;o__Flavobacteriales;f__Flavobacteriaceae;g__Psychroflexus;s__Psychroflexus gondwanensis	refseq	GCF_000355905.1	GCA_000355905.1
RS_GCF_000359125.1	d__Bacteria;p__Proteobacteria;c__Alphaproteobacteria;o__Rhizobiales;f__Rhizobiaceae;g__Mesorhizobium;s__Mesorhizobium sp000359125	refseq	GCF_000359125.1	GCA_000359125.1
RS_GCF_000359585.1	d__Bacteria;p__Firmicutes_A;c__Clostridia;o__Clostridiales;f__Clostridiaceae;g__Clostridium_B;s__Clostridium_B tyrobutyricum	refseq	GCF_000359585.1	GCA_000359585.1
RS_GCF_000359605.1	d__Bacteria;p__Firmicutes;c__Bacilli;o__Bacillales_D;f__Amphibacillaceae;g__Gracilibacillus;s__Gracilibacillus halophilus	refseq	GCF_000359605.1	GCA_000359605.1
RS_GCF_000359745.1	d__Bacteria;p__Proteobacteria;c__Alphaproteobacteria;o__Rhizobiales;f__Rhizobiaceae;g__Rhizobium;s__Rhizobium freirei	refseq	GCF_000359745.1	GCA_000359745.1
RS_GCF_000364165.1	d__Bacteria;p__Firmicutes_A;c__Clostridia;o__Lachnospirales;f__Anaerotignaceae;g__ASF356;s__ASF356 sp000364165	refseq	GCF_000364165.2	GCA_000364165.2
RS_GCF_000364225.1	d__Bacteria;p__Firmicutes_A;c__Clostridia;o__Lachnospirales;f__Lachnospiraceae;g__Eubacterium_J;s__Eubacterium_J plexicaudatum	refseq	GCF_000364225.2	GCA_000364225.2
RS_GCF_000364425.1	d__Bacteria;p__Firmicutes;c__Bacilli;o__Acholeplasmatales;f__Acholeplasmataceae;g__Phytoplasma;s__Phytoplasma sp000364425	refseq	GCF_000364425.1	GCA_000364425.1
RS_GCF_000364445.2	d__Bacteria;p__Proteobacteria;c__Alphaproteobacteria;o__Rhizobiales;f__Beijerinckiaceae;g__Methylobacterium;s__Methylobacterium mesophilicum	refseq	GCF_000364445.2	GCA_000364445.2
RS_GCF_000364605.1	d__Bacteria;p__Actinobacteriota;c__Actinomycetia;o__Propionibacteriales;f__Nocardioidaceae;g__Nocardioides;s__Nocardioides sp000364605	refseq	GCF_000364605.1	GCA_000364605.1
RS_GCF_000364625.1	d__Bacteria;p__Proteobacteria;c__Gammaproteobacteria;o__Pseudomonadales;f__Pseudomonadaceae;g__Pseudomonas_E;s__Pseudomonas_E thermotolerans	refseq	GCF_000364625.1	GCA_000364625.1
RS_GCF_000364705.1	d__Bacteria;p__Proteobacteria;c__Gammaproteobacteria;o__Pseudomonadales;f__Pseudomonadaceae;g__Pseudomonas_E;s__Pseudomonas_E fuscovaginae_A	refseq	GCF_000364705.1	GCA_000364705.1
RS_GCF_000364725.1	d__Bacteria;p__Proteobacteria;c__Gammaproteobacteria;o__Enterobacterales;f__Enterobacteriaceae;g__Moranella;s__Moranella endobia	refseq	GCF_000364725.1	GCA_000364725.1
RS_GCF_000364845.1	d__Bacteria;p__Proteobacteria;c__Gammaproteobacteria;o__Pseudomonadales;f__Oleiphilaceae;g__Marinobacter_A;s__Marinobacter_A nanhaiticus	refseq	GCF_000364845.1	GCA_000364845.1
RS_GCF_000364865.1	d__Bacteria;p__Actinobacteriota;c__Actinomycetia;o__Actinomycetales;f__Actinomycetaceae;g__Pauljensenia;s__Pauljensenia cardiffensis	refseq	GCF_000364865.1	GCA_000364865.1
RS_GCF_000365025.1	d__Bacteria;p__Proteobacteria;c__Alphaproteobacteria;o__Caulobacterales;f__Maricaulaceae;g__Robiginitomaculum;s__Robiginitomaculum antarcticum	refseq	GCF_000365025.1	GCA_000365025.1
RS_GCF_000365305.1	d__Bacteria;p__Proteobacteria;c__Gammaproteobacteria;o__Enterobacterales;f__Enterobacteriaceae;g__Dickeya;s__Dickeya dianthicola	refseq	GCF_000365305.1	GCA_000365305.1
RS_GCF_000367325.1	d__Bacteria;p__Bacteroidota;c__Bacteroidia;o__Flavobacteriales;f__Weeksellaceae;g__Elizabethkingia;s__Elizabethkingia meningoseptica	refseq	GCF_000367325.1	GCA_000367325.1
RS_GCF_000367345.1	d__Bacteria;p__Proteobacteria;c__Alphaproteobacteria;o__Sphingomonadales;f__Sphingomonadaceae;g__Sphingobium;s__Sphingobium xenophagum	refseq	GCF_000367345.1	GCA_000367345.1
RS_GCF_000367365.1	d__Bacteria;p__Actinobacteriota;c__Actinomycetia;o__Streptomycetales;f__Streptomycetaceae;g__Streptomyces;s__Streptomyces prunicolor	refseq	GCF_000367365.1	GCA_000367365.1
RS_GCF_000367405.1	d__Bacteria;p__Proteobacteria;c__Alphaproteobacteria;o__Rickettsiales;f__Rickettsiaceae;g__Rickettsia;s__Rickettsia prowazekii	refseq	GCF_000367405.1	GCA_000367405.1
RS_GCF_000367525.1	d__Bacteria;p__Actinobacteriota;c__Actinomycetia;o__Actinomycetales;f__Dermatophilaceae;g__Phycicoccus_A;s__Phycicoccus_A elongatus	refseq	GCF_000367525.1	GCA_000367525.2
RS_GCF_000367765.1	d__Bacteria;p__Firmicutes;c__Bacilli;o__Mycoplasmatales;f__Metamycoplasmataceae;g__Metamycoplasma;s__Metamycoplasma auris_A	refseq	GCF_000367765.1	GCA_000367765.1
RS_GCF_000367925.1	d__Bacteria;p__Proteobacteria;c__Gammaproteobacteria;o__Pseudomonadales;f__Moraxellaceae;g__Acinetobacter;s__Acinetobacter bohemicus	refseq	GCF_000367925.1	GCA_000367925.1
RS_GCF_000367945.1	d__Bacteria;p__Proteobacteria;c__Gammaproteobacteria;o__Pseudomonadales;f__Moraxellaceae;g__Acinetobacter;s__Acinetobacter proteolyticus	refseq	GCF_000367945.1	GCA_000367945.1
RS_GCF_000368025.1	d__Bacteria;p__Proteobacteria;c__Gammaproteobacteria;o__Pseudomonadales;f__Moraxellaceae;g__Acinetobacter;s__Acinetobacter parvus	refseq	GCF_000368025.1	GCA_000368025.1
RS_GCF_000368045.1	d__Bacteria;p__Proteobacteria;c__Gammaproteobacteria;o__Pseudomonadales;f__Moraxellaceae;g__Acinetobacter;s__Acinetobacter johnsonii	refseq	GCF_000368045.1	GCA_000368045.1
RS_GCF_000368065.1	d__Bacteria;p__Proteobacteria;c__Gammaproteobacteria;o__Pseudomonadales;f__Moraxellaceae;g__Acinetobacter;s__Acinetobacter seifertii	refseq	GCF_000368065.1	GCA_000368065.1
RS_GCF_000368085.1	d__Bacteria;p__Proteobacteria;c__Gammaproteobacteria;o__Pseudomonadales;f__Moraxellaceae;g__Acinetobacter;s__Acinetobacter nosocomialis	refseq	GCF_000368085.1	GCA_000368085.1
RS_GCF_000368145.1	d__Bacteria;p__Proteobacteria;c__Gammaproteobacteria;o__Pseudomonadales;f__Moraxellaceae;g__Acinetobacter;s__Acinetobacter guillouiae	refseq	GCF_000368145.1	GCA_000368145.1
RS_GCF_000368265.1	d__Bacteria;p__Proteobacteria;c__Gammaproteobacteria;o__Pseudomonadales;f__Moraxellaceae;g__Acinetobacter;s__Acinetobacter sp000368265	refseq	GCF_000368265.1	GCA_000368265.1
RS_GCF_000368565.1	d__Bacteria;p__Proteobacteria;c__Gammaproteobacteria;o__Pseudomonadales;f__Moraxellaceae;g__Acinetobacter;s__Acinetobacter gerneri	refseq	GCF_000368565.1	GCA_000368565.1
RS_GCF_000368585.1	d__Bacteria;p__Proteobacteria;c__Gammaproteobacteria;o__Pseudomonadales;f__Moraxellaceae;g__Acinetobacter;s__Acinetobacter venetianus	refseq	GCF_000368585.1	GCA_000368585.1
RS_GCF_000368625.1	d__Bacteria;p__Proteobacteria;c__Gammaproteobacteria;o__Pseudomonadales;f__Moraxellaceae;g__Acinetobacter;s__Acinetobacter schindleri	refseq	GCF_000368625.1	GCA_000368625.1
RS_GCF_000368685.1	d__Bacteria;p__Proteobacteria;c__Gammaproteobacteria;o__Pseudomonadales;f__Moraxellaceae;g__Acinetobacter;s__Acinetobacter baylyi	refseq	GCF_000368685.1	GCA_000368685.1
RS_GCF_000368765.1	d__Bacteria;p__Proteobacteria;c__Gammaproteobacteria;o__Pseudomonadales;f__Moraxellaceae;g__Acinetobacter;s__Acinetobacter junii	refseq	GCF_000368765.1	GCA_000368765.1
RS_GCF_000368785.1	d__Bacteria;p__Proteobacteria;c__Gammaproteobacteria;o__Pseudomonadales;f__Moraxellaceae;g__Acinetobacter;s__Acinetobacter towneri	refseq	GCF_000368785.1	GCA_000368785.1
RS_GCF_000368825.1	d__Bacteria;p__Proteobacteria;c__Gammaproteobacteria;o__Pseudomonadales;f__Moraxellaceae;g__Acinetobacter;s__Acinetobacter ursingii	refseq	GCF_000368825.1	GCA_000368825.1
RS_GCF_000368865.1	d__Bacteria;p__Proteobacteria;c__Gammaproteobacteria;o__Pseudomonadales;f__Moraxellaceae;g__Acinetobacter;s__Acinetobacter bouvetii	refseq	GCF_000368865.1	GCA_000368865.1
RS_GCF_000368925.1	d__Bacteria;p__Proteobacteria;c__Gammaproteobacteria;o__Pseudomonadales;f__Moraxellaceae;g__Acinetobacter;s__Acinetobacter bereziniae	refseq	GCF_000368925.1	GCA_000368925.1
RS_GCF_000368965.1	d__Bacteria;p__Proteobacteria;c__Gammaproteobacteria;o__Pseudomonadales;f__Moraxellaceae;g__Acinetobacter;s__Acinetobacter calcoaceticus	refseq	GCF_000368965.1	GCA_000368965.1
RS_GCF_000369005.1	d__Bacteria;p__Proteobacteria;c__Gammaproteobacteria;o__Pseudomonadales;f__Moraxellaceae;g__Acinetobacter;s__Acinetobacter beijerinckii	refseq	GCF_000369005.1	GCA_000369005.1
RS_GCF_000369045.1	d__Bacteria;p__Proteobacteria;c__Gammaproteobacteria;o__Pseudomonadales;f__Moraxellaceae;g__Acinetobacter;s__Acinetobacter pittii	refseq	GCF_000369045.1	GCA_000369045.1
RS_GCF_000369065.1	d__Bacteria;p__Proteobacteria;c__Gammaproteobacteria;o__Pseudomonadales;f__Moraxellaceae;g__Acinetobacter;s__Acinetobacter haemolyticus	refseq	GCF_000369065.1	GCA_000369065.1
RS_GCF_000369405.1	d__Bacteria;p__Proteobacteria;c__Gammaproteobacteria;o__Pseudomonadales;f__Moraxellaceae;g__Acinetobacter;s__Acinetobacter sp000369405	refseq	GCF_000369405.1	GCA_000369405.1
RS_GCF_000369505.1	d__Bacteria;p__Proteobacteria;c__Gammaproteobacteria;o__Pseudomonadales;f__Moraxellaceae;g__Acinetobacter;s__Acinetobacter sp000369505	refseq	GCF_000369505.1	GCA_000369505.1
RS_GCF_000369525.1	d__Bacteria;p__Proteobacteria;c__Gammaproteobacteria;o__Pseudomonadales;f__Moraxellaceae;g__Acinetobacter;s__Acinetobacter sp000369525	refseq	GCF_000369525.1	GCA_000369525.1
RS_GCF_000369625.1	d__Bacteria;p__Proteobacteria;c__Gammaproteobacteria;o__Pseudomonadales;f__Moraxellaceae;g__Acinetobacter;s__Acinetobacter variabilis	refseq	GCF_000369625.1	GCA_000369625.1
RS_GCF_000369645.1	d__Bacteria;p__Proteobacteria;c__Gammaproteobacteria;o__Pseudomonadales;f__Moraxellaceae;g__Acinetobacter;s__Acinetobacter sp000369645	refseq	GCF_000369645.1	GCA_000369645.1
RS_GCF_000369805.1	d__Bacteria;p__Proteobacteria;c__Gammaproteobacteria;o__Pseudomonadales;f__Moraxellaceae;g__Acinetobacter;s__Acinetobacter sp000369805	refseq	GCF_000369805.1	GCA_000369805.1
RS_GCF_000371785.1	d__Bacteria;p__Actinobacteriota;c__Actinomycetia;o__Mycobacteriales;f__Pseudonocardiaceae;g__Actinopolyspora;s__Actinopolyspora halophila	refseq	GCF_000371785.1	GCA_000371785.1
RS_GCF_000371905.1	d__Bacteria;p__Proteobacteria;c__Alphaproteobacteria;o__Rhizobiales;f__Rhizobiaceae;g__Rhizobium;s__Rhizobium leguminosarum_I	refseq	GCF_000371905.1	GCA_000371905.1
RS_GCF_000371925.1	d__Bacteria;p__Proteobacteria;c__Gammaproteobacteria;o__Thiotrichales;f__Thiotrichaceae;g__Thiolinea;s__Thiolinea disciformis	refseq	GCF_000371925.1	GCA_000371925.1
RS_GCF_000372065.1	d__Bacteria;p__Proteobacteria;c__Gammaproteobacteria;o__Burkholderiales;f__Burkholderiaceae;g__Oligella;s__Oligella urethralis	refseq	GCF_000372065.1	GCA_000372065.1
RS_GCF_000372085.1	d__Bacteria;p__Actinobacteriota;c__Actinomycetia;o__Mycobacteriales;f__Mycobacteriaceae;g__Corynebacterium;s__Corynebacterium capitovis	refseq	GCF_000372085.1	GCA_000372085.1
RS_GCF_000372365.1	d__Bacteria;p__Proteobacteria;c__Gammaproteobacteria;o__Enterobacterales;f__Pasteurellaceae;g__Aggregatibacter;s__Aggregatibacter actinomycetemcomitans	refseq	GCF_000372365.1	GCA_000372365.1
RS_GCF_000372385.1	d__Bacteria;p__Actinobacteriota;c__Actinomycetia;o__Mycobacteriales;f__Mycobacteriaceae;g__Corynebacterium;s__Corynebacterium ciconiae	refseq	GCF_000372385.1	GCA_000372385.1
RS_GCF_000372405.1	d__Bacteria;p__Bacteroidota;c__Bacteroidia;o__Bacteroidales;f__Porphyromonadaceae;g__Porphyromonas_A;s__Porphyromonas_A somerae	refseq	GCF_000372405.1	GCA_000372405.1
RS_GCF_000372425.1	d__Bacteria;p__Firmicutes;c__Bacilli;o__Lactobacillales;f__Streptococcaceae;g__Streptococcus;s__Streptococcus ferus	refseq	GCF_000372425.1	GCA_000372425.1
RS_GCF_000372445.1	d__Bacteria;p__Actinobacteriota;c__Actinomycetia;o__Mycobacteriales;f__Mycobacteriaceae;g__Corynebacterium;s__Corynebacterium ulceribovis	refseq	GCF_000372445.1	GCA_000372445.1
RS_GCF_000372465.1	d__Bacteria;p__Actinobacteriota;c__Actinomycetia;o__Propionibacteriales;f__Kribbellaceae;g__Kribbella;s__Kribbella catacumbae	refseq	GCF_000372465.1	GCA_000372465.1
RS_GCF_000372485.1	d__Bacteria;p__Firmicutes;c__Bacilli;o__Lactobacillales;f__Lactobacillaceae;g__Oenococcus;s__Oenococcus oeni	refseq	GCF_000372485.1	GCA_000372485.1
RS_GCF_000372525.1	d__Bacteria;p__Proteobacteria;c__Gammaproteobacteria;o__Burkholderiales;f__Burkholderiaceae;g__Cupriavidus;s__Cupriavidus neocaledonicus	refseq	GCF_000372525.1	GCA_000372525.1
RS_GCF_000372645.1	d__Bacteria;p__Proteobacteria;c__Alphaproteobacteria;o__Caulobacterales;f__Caulobacteraceae;g__Caulobacter;s__Caulobacter vibrioides_E	refseq	GCF_000372645.1	GCA_000372645.1
RS_GCF_000372745.1	d__Bacteria;p__Actinobacteriota;c__Actinomycetia;o__Streptomycetales;f__Streptomycetaceae;g__Embleya;s__Embleya scabrispora	refseq	GCF_000372745.1	GCA_000372745.1
RS_GCF_000372805.1	d__Bacteria;p__Proteobacteria;c__Gammaproteobacteria;o__Pseudomonadales;f__Oleiphilaceae;g__Marinobacter;s__Marinobacter gelidimuriae	refseq	GCF_000372805.1	GCA_000372805.1
RS_GCF_000372825.1	d__Bacteria;p__Proteobacteria;c__Alphaproteobacteria;o__Rhizobiales;f__Beijerinckiaceae;g__Methylobacterium;s__Methylobacterium sp000372825	refseq	GCF_000372825.1	GCA_000372825.1
RS_GCF_000372845.1	d__Bacteria;p__Proteobacteria;c__Alphaproteobacteria;o__Rhizobiales;f__Beijerinckiaceae;g__Methylocystis;s__Methylocystis rosea	refseq	GCF_000372845.1	GCA_000372845.1
RS_GCF_000372865.1	d__Bacteria;p__Proteobacteria;c__Gammaproteobacteria;o__Methylococcales;f__Methylomonadaceae;g__Methylosarcina;s__Methylosarcina fibrata	refseq	GCF_000372865.1	GCA_000372865.1
RS_GCF_000372885.1	d__Bacteria;p__Proteobacteria;c__Gammaproteobacteria;o__Burkholderiales;f__Rhodocyclaceae;g__Methyloversatilis;s__Methyloversatilis thermotolerans	refseq	GCF_000372885.1	GCA_000372885.1
RS_GCF_000372965.1	d__Bacteria;p__Proteobacteria;c__Alphaproteobacteria;o__Rhizobiales;f__Rhizobiaceae;g__Aminobacter;s__Aminobacter sp000372965	refseq	GCF_000372965.1	GCA_000372965.1
RS_GCF_000373105.1	d__Bacteria;p__Bacteroidota;c__Bacteroidia;o__Chitinophagales;f__Saprospiraceae;g__Lewinella_A;s__Lewinella_A persica	refseq	GCF_000373105.1	GCA_000373105.1
RS_GCF_000373145.1	d__Bacteria;p__Deinococcota;c__Deinococci;o__Deinococcales;f__Thermaceae;g__Thermus;s__Thermus oshimai	refseq	GCF_000373145.1	GCA_000373145.1
RS_GCF_000373185.1	d__Bacteria;p__Bacteroidota;c__Bacteroidia;o__Bacteroidales;f__Bacteroidaceae;g__Prevotella;s__Prevotella paludivivens	refseq	GCF_000373185.1	GCA_000373185.1
RS_GCF_000373205.1	d__Bacteria;p__Deinococcota;c__Deinococci;o__Deinococcales;f__Thermaceae;g__Calidithermus;s__Calidithermus timidus	refseq	GCF_000373205.1	GCA_000373205.1
RS_GCF_000373245.1	d__Bacteria;p__Bacteroidota;c__Bacteroidia;o__Cytophagales;f__Cyclobacteriaceae;g__Echinicola;s__Echinicola pacifica	refseq	GCF_000373245.1	GCA_000373245.1
RS_GCF_000373265.1	d__Bacteria;p__Bacteroidota;c__Bacteroidia;o__Cytophagales;f__Hymenobacteraceae;g__Pontibacter;s__Pontibacter roseus	refseq	GCF_000373265.1	GCA_000373265.1
RS_GCF_000373365.1	d__Bacteria;p__Actinobacteriota;c__Actinomycetia;o__Mycobacteriales;f__Frankiaceae;g__Frankia;s__Frankia discariae	refseq	GCF_000373365.1	GCA_000373365.1
RS_GCF_000373385.1	d__Bacteria;p__Proteobacteria;c__Gammaproteobacteria;o__Burkholderiales;f__Thiobacillaceae;g__Thiobacillus;s__Thiobacillus thioparus	refseq	GCF_000373385.1	GCA_000373385.1
RS_GCF_000373485.1	d__Bacteria;p__Proteobacteria;c__Gammaproteobacteria;o__Pseudomonadales;f__Spongiibacteraceae_A;g__Dasania;s__Dasania marina	refseq	GCF_000373485.1	GCA_000373485.1
RS_GCF_000373545.1	d__Bacteria;p__Spirochaetota;c__Spirochaetia;o__Spirochaetales_C;f__Alkalispirochaetaceae;g__Alkalispirochaeta;s__Alkalispirochaeta alkalica	refseq	GCF_000373545.1	GCA_000373545.1
RS_GCF_000373565.1	d__Bacteria;p__Actinobacteriota;c__Actinomycetia;o__Streptomycetales;f__Streptomycetaceae;g__Streptomyces;s__Streptomyces sp000373565	refseq	GCF_000373565.1	GCA_000373565.1
RS_GCF_000373585.1	d__Bacteria;p__Actinobacteriota;c__Actinomycetia;o__Streptomycetales;f__Streptomycetaceae;g__Streptomyces;s__Streptomyces sp000373585	refseq	GCF_000373585.1	GCA_000373585.1
RS_GCF_000373625.1	d__Bacteria;p__Actinobacteriota;c__Actinomycetia;o__Streptomycetales;f__Streptomycetaceae;g__Streptomyces;s__Streptomyces sp000373625	refseq	GCF_000373625.1	GCA_000373625.1
RS_GCF_000373645.1	d__Bacteria;p__Actinobacteriota;c__Actinomycetia;o__Streptomycetales;f__Streptomycetaceae;g__Streptomyces;s__Streptomyces sp000373645	refseq	GCF_000373645.1	GCA_000373645.1
RS_GCF_000373745.1	d__Bacteria;p__Proteobacteria;c__Gammaproteobacteria;o__Burkholderiales;f__Burkholderiaceae;g__Oligella;s__Oligella ureolytica	refseq	GCF_000373745.1	GCA_000373745.1
RS_GCF_000373765.1	d__Bacteria;p__Proteobacteria;c__Gammaproteobacteria;o__Legionellales;f__Legionellaceae;g__Legionella;s__Legionella shakespearei	refseq	GCF_000373765.1	GCA_000373765.1
RS_GCF_000373785.1	d__Bacteria;p__Firmicutes;c__Bacilli;o__Erysipelotrichales;f__Erysipelotrichaceae;g__Erysipelothrix;s__Erysipelothrix tonsillarum	refseq	GCF_000373785.1	GCA_000373785.1
RS_GCF_000373805.1	d__Bacteria;p__Actinobacteriota;c__Actinomycetia;o__Mycobacteriales;f__Mycobacteriaceae;g__Corynebacterium;s__Corynebacterium pilosum	refseq	GCF_000373805.1	GCA_000373805.1
RS_GCF_000373905.1	d__Bacteria;p__Actinobacteriota;c__Actinomycetia;o__Mycobacteriales;f__Mycobacteriaceae;g__Mycobacterium;s__Mycobacterium sp000373905	refseq	GCF_000373905.1	GCA_000373905.1
RS_GCF_000373925.1	d__Bacteria;p__Actinobacteriota;c__Actinomycetia;o__Propionibacteriales;f__Actinopolymorphaceae;g__Actinopolymorpha;s__Actinopolymorpha alba	refseq	GCF_000373925.1	GCA_000373925.1
RS_GCF_000373965.1	d__Bacteria;p__Proteobacteria;c__Gammaproteobacteria;o__Burkholderiales;f__Rhodocyclaceae;g__Uliginosibacterium;s__Uliginosibacterium gangwonense	refseq	GCF_000373965.1	GCA_000373965.1
RS_GCF_000373985.1	d__Bacteria;p__Desulfobacterota;c__Desulfobacteria;o__Desulfobacterales;f__Desulfobacteraceae;g__Desulfobacter;s__Desulfobacter curvatus	refseq	GCF_000373985.1	GCA_000373985.1
RS_GCF_000374005.1	d__Bacteria;p__Proteobacteria;c__Alphaproteobacteria;o__Kiloniellales;f__Kiloniellaceae;g__Kiloniella;s__Kiloniella laminariae	refseq	GCF_000374005.1	GCA_000374005.1
RS_GCF_000374025.1	d__Bacteria;p__Bacteroidota;c__Bacteroidia;o__Cytophagales;f__Spirosomaceae;g__Spirosoma;s__Spirosoma panaciterrae	refseq	GCF_000374025.1	GCA_000374025.1
RS_GCF_000374045.1	d__Bacteria;p__Bacteroidota;c__Bacteroidia;o__Chitinophagales;f__Chitinophagaceae;g__Segetibacter;s__Segetibacter koreensis	refseq	GCF_000374045.1	GCA_000374045.1
RS_GCF_000374065.1	d__Bacteria;p__Bacteroidota;c__Bacteroidia;o__Cytophagales;f__Spirosomaceae;g__Spirosoma;s__Spirosoma luteum	refseq	GCF_000374065.1	GCA_000374065.1
RS_GCF_000374085.1	d__Bacteria;p__Bacteroidota;c__Bacteroidia;o__Cytophagales;f__Spirosomaceae;g__Spirosoma;s__Spirosoma spitsbergense	refseq	GCF_000374085.1	GCA_000374085.1
RS_GCF_000374105.1	d__Bacteria;p__Proteobacteria;c__Gammaproteobacteria;o__Enterobacterales;f__Kangiellaceae;g__Kangiella;s__Kangiella aquimarina	refseq	GCF_000374105.1	GCA_000374105.1
RS_GCF_000374125.1	d__Bacteria;p__Bacteroidota;c__Bacteroidia;o__Chitinophagales;f__Chitinophagaceae;g__Niabella;s__Niabella aurantiaca	refseq	GCF_000374125.1	GCA_000374125.1
RS_GCF_000374145.1	d__Bacteria;p__Proteobacteria;c__Alphaproteobacteria;o__Rhodobacterales;f__Rhodobacteraceae;g__Neomegalonema;s__Neomegalonema perideroedes	refseq	GCF_000374145.1	GCA_000374145.1
RS_GCF_000374165.1	d__Bacteria;p__Actinobacteriota;c__Actinomycetia;o__Mycobacteriales;f__Frankiaceae;g__Frankia;s__Frankia elaeagni	refseq	GCF_000374165.1	GCA_000374165.1
RS_GCF_000374185.1	d__Bacteria;p__Firmicutes;c__Bacilli;o__Paenibacillales;f__Paenibacillaceae;g__Paenibacillus;s__Paenibacillus sp000374185	refseq	GCF_000374185.1	GCA_000374185.1
RS_GCF_000374285.1	d__Bacteria;p__Proteobacteria;c__Gammaproteobacteria;o__Enterobacterales;f__Pasteurellaceae;g__Actinobacillus;s__Actinobacillus capsulatus	refseq	GCF_000374285.1	GCA_000374285.1
RS_GCF_000374305.1	d__Bacteria;p__Actinobacteriota;c__Actinomycetia;o__Streptosporangiales;f__Streptosporangiaceae;g__Spirillospora;s__Spirillospora flavalba	refseq	GCF_000374305.1	GCA_000374305.1
RS_GCF_000374325.1	d__Bacteria;p__Firmicutes;c__Bacilli;o__Lactobacillales;f__Carnobacteriaceae;g__Allofustis;s__Allofustis seminis	refseq	GCF_000374325.1	GCA_000374325.1
RS_GCF_000374345.1	d__Bacteria;p__Firmicutes;c__Bacilli;o__Bacillales_B;f__Bacillaceae_C;g__Weizmannia;s__Weizmannia acidiproducens	refseq	GCF_000374345.1	GCA_000374345.1
RS_GCF_000374365.1	d__Bacteria;p__Bacteroidota;c__Bacteroidia;o__Bacteroidales;f__Bacteroidaceae;g__Bacteroides;s__Bacteroides gallinarum	refseq	GCF_000374365.1	GCA_000374365.1
RS_GCF_000374405.1	d__Bacteria;p__Bacteroidota;c__Bacteroidia;o__Flavobacteriales;f__Weeksellaceae;g__Riemerella;s__Riemerella columbina	refseq	GCF_000374405.1	GCA_000374405.1
RS_GCF_000374425.1	d__Bacteria;p__Proteobacteria;c__Gammaproteobacteria;o__Pseudomonadales;f__Moraxellaceae;g__Acinetobacter;s__Acinetobacter tjernbergiae	refseq	GCF_000374425.1	GCA_000374425.1
RS_GCF_000374445.1	d__Bacteria;p__Actinobacteriota;c__Actinomycetia;o__Mycobacteriales;f__Pseudonocardiaceae;g__Actinokineospora;s__Actinokineospora enzanensis	refseq	GCF_000374445.1	GCA_000374445.1
RS_GCF_000374465.1	d__Bacteria;p__Proteobacteria;c__Alphaproteobacteria;o__Rhizobiales;f__Rhizobiaceae;g__Ahrensia;s__Ahrensia kielensis	refseq	GCF_000374465.1	GCA_000374465.1
RS_GCF_000374485.1	d__Bacteria;p__Proteobacteria;c__Gammaproteobacteria;o__Enterobacterales;f__Alteromonadaceae;g__Algicola;s__Algicola sagamiensis	refseq	GCF_000374485.1	GCA_000374485.1
RS_GCF_000374505.1	d__Bacteria;p__Bacteroidota;c__Bacteroidia;o__Bacteroidales;f__Rikenellaceae;g__Alistipes;s__Alistipes onderdonkii	refseq	GCF_000374505.1	GCA_000374505.1
RS_GCF_000374525.1	d__Bacteria;p__Proteobacteria;c__Alphaproteobacteria;o__Rhizobiales;f__Amorphaceae;g__Amorphus;s__Amorphus coralli	refseq	GCF_000374525.1	GCA_000374525.1
RS_GCF_000374545.1	d__Bacteria;p__Firmicutes_C;c__Negativicutes;o__Anaeromusales;f__Anaeromusaceae;g__Anaeromusa;s__Anaeromusa acidaminophila	refseq	GCF_000374545.1	GCA_000374545.1
RS_GCF_000374565.1	d__Bacteria;p__Firmicutes;c__Bacilli;o__Bacillales_B;f__Bacillaceae_C;g__Siminovitchia;s__Siminovitchia fordii	refseq	GCF_000374565.1	GCA_000374565.1
RS_GCF_000374585.1	d__Bacteria;p__Bacteroidota;c__Bacteroidia;o__Bacteroidales;f__Bacteroidaceae;g__Phocaeicola;s__Phocaeicola barnesiae	refseq	GCF_000374585.1	GCA_000374585.1
RS_GCF_000374625.1	d__Bacteria;p__Proteobacteria;c__Gammaproteobacteria;o__Burkholderiales;f__Burkholderiaceae;g__Brachymonas;s__Brachymonas chironomi	refseq	GCF_000374625.1	GCA_000374625.1
RS_GCF_000374645.1	d__Bacteria;p__Proteobacteria;c__Gammaproteobacteria;o__Nitrococcales;f__Nitrococcaceae;g__Arhodomonas;s__Arhodomonas aquaeolei	refseq	GCF_000374645.1	GCA_000374645.1
RS_GCF_000374805.1	d__Bacteria;p__Proteobacteria;c__Gammaproteobacteria;o__Burkholderiales;f__Chitinibacteraceae;g__Chitiniphilus;s__Chitiniphilus shinanonensis	refseq	GCF_000374805.1	GCA_000374805.1
RS_GCF_000374825.1	d__Bacteria;p__Firmicutes;c__Bacilli;o__Paenibacillales;f__Paenibacillaceae;g__Paenibacillus_A;s__Paenibacillus_A sanguinis	refseq	GCF_000374825.1	GCA_000374825.1
RS_GCF_000374845.1	d__Bacteria;p__Firmicutes;c__Bacilli;o__Paenibacillales;f__Paenibacillaceae;g__Paenibacillus_K;s__Paenibacillus_K terrigena	refseq	GCF_000374845.1	GCA_000374845.1
RS_GCF_000374865.1	d__Bacteria;p__Actinobacteriota;c__Actinomycetia;o__Actinomycetales;f__Micrococcaceae;g__Pseudarthrobacter;s__Pseudarthrobacter sp000374865	refseq	GCF_000374865.1	GCA_000374865.1
RS_GCF_000374905.1	d__Bacteria;p__Actinobacteriota;c__Actinomycetia;o__Actinomycetales;f__Micrococcaceae;g__Pseudarthrobacter;s__Pseudarthrobacter sp000374905	refseq	GCF_000374905.1	GCA_000374905.1
RS_GCF_000374925.1	d__Bacteria;p__Actinobacteriota;c__Actinomycetia;o__Actinomycetales;f__Micrococcaceae;g__Arthrobacter_I;s__Arthrobacter_I sp000374925	refseq	GCF_000374925.1	GCA_000374925.1
RS_GCF_000375345.1	d__Bacteria;p__Proteobacteria;c__Gammaproteobacteria;o__Cardiobacteriales;f__Wohlfahrtiimonadaceae;g__Wohlfahrtiimonas;s__Wohlfahrtiimonas chitiniclastica	refseq	GCF_000375345.1	GCA_000375345.1
RS_GCF_000375365.1	d__Bacteria;p__Actinobacteriota;c__Actinomycetia;o__Mycobacteriales;f__Mycobacteriaceae;g__Corynebacterium;s__Corynebacterium mastitidis	refseq	GCF_000375365.1	GCA_000375365.1
RS_GCF_000375405.1	d__Bacteria;p__Bacteroidota;c__Bacteroidia;o__Bacteroidales;f__Bacteroidaceae;g__Bacteroides_E;s__Bacteroides_E propionicifaciens	refseq	GCF_000375405.1	GCA_000375405.1
RS_GCF_000375425.1	d__Bacteria;p__Bacteroidota;c__Rhodothermia;o__Balneolales;f__Balneolaceae;g__Gracilimonas;s__Gracilimonas tropica	refseq	GCF_000375425.1	GCA_000375425.1
RS_GCF_000375465.1	d__Bacteria;p__Bacteroidota;c__Rhodothermia;o__Balneolales;f__Balneolaceae;g__Balneola;s__Balneola vulgaris	refseq	GCF_000375465.1	GCA_000375465.1
RS_GCF_000375485.1	d__Bacteria;p__Desulfobacterota;c__Desulfovibrionia;o__Desulfovibrionales;f__Desulfovibrionaceae;g__Pseudodesulfovibrio;s__Pseudodesulfovibrio oxyclinae	refseq	GCF_000375485.1	GCA_000375485.1
RS_GCF_000375525.1	d__Bacteria;p__Actinobacteriota;c__Actinomycetia;o__Mycobacteriales;f__Mycobacteriaceae;g__Corynebacterium;s__Corynebacterium propinquum	refseq	GCF_000375525.1	GCA_000375525.1
RS_GCF_000375545.1	d__Bacteria;p__Proteobacteria;c__Alphaproteobacteria;o__Sphingomonadales;f__Kordiimonadaceae;g__Kordiimonas;s__Kordiimonas gwangyangensis	refseq	GCF_000375545.1	GCA_000375545.1
RS_GCF_000375585.1	d__Bacteria;p__Proteobacteria;c__Alphaproteobacteria;o__Rhizobiales;f__Rhizobiaceae;g__Sinorhizobium;s__Sinorhizobium meliloti_A	refseq	GCF_000375585.1	GCA_000375585.1
RS_GCF_000375645.1	d__Bacteria;p__Bacteroidota;c__Bacteroidia;o__Bacteroidales;f__Porphyromonadaceae;g__Porphyromonas_A;s__Porphyromonas_A bennonis	refseq	GCF_000375645.1	GCA_000375645.1
RS_GCF_000376105.1	d__Bacteria;p__Proteobacteria;c__Alphaproteobacteria;o__Caulobacterales;f__Caulobacteraceae;g__Asticcacaulis;s__Asticcacaulis benevestitus	refseq	GCF_000376105.1	GCA_000376105.1
RS_GCF_000376225.1	d__Bacteria;p__Firmicutes;c__Alicyclobacillia;o__Tumebacillales;f__Effusibacillaceae;g__Effusibacillus;s__Effusibacillus pohliae	refseq	GCF_000376225.1	GCA_000376225.1
RS_GCF_000376245.1	d__Bacteria;p__Actinobacteriota;c__Actinomycetia;o__Actinomycetales;f__Micrococcaceae;g__Acaricomes;s__Acaricomes phytoseiuli	refseq	GCF_000376245.1	GCA_000376245.1
[truncated: 28,177 more rows]
