# Supplementary material for: Patchy and widespread distribution of bacterial translation arrest peptides associated with the protein localization machinery
Source: Nat Commun. 2024 Apr 2;15:2711. doi: 10.1038/s41467-024-46993-3 (PMC10987492; doi:10.1038/s41467-024-46993-3)
Supplement: Supplementary file 6 — Supplementary Data 3 [file 41467_2024_46993_MOESM6_ESM.csv]

database_id	database	database_id_gtdb	gtdb_taxonomy	phylum	class	order	family	species	mORF_seqid	mORF_start	mORF_end	mORF_strand	mORF_locus_tag	mORF_gene	mORF_product	mORF_protein_id	Qbs_QueryID	Qbs_E	uORF_start	uORF_end	uORF_strand	uORF_locus_tag	uORF_gene	uORF_product	uORF_protein_id	uORF_mORF_seq	uORF_seq_cds_fna	mORF_seq_cds_fna	uORF_aa	mORF_aa	uORF_width	uORF_len_aa	mORF_width	mORF_len_aa	intergenic_width	sp6_region_info	tmhmm2_region_info	tmhmm3_region_info	SSTM_info_used	SSTM_info_source	topo_type	AP	AP_id	clustering_pp1	clustering_pp2	motif	motif_position	position_Psite	orphan
GCF_000011805.1	refseq	RS_GCF_000011805.1	d__Bacteria;p__Proteobacteria;c__Gammaproteobacteria;o__Enterobacterales;f__Vibrionaceae;g__Aliivibrio;s__Aliivibrio fischeri	p__Proteobacteria	c__Gammaproteobacteria	o__Enterobacterales	f__Vibrionaceae	s__Aliivibrio fischeri	NC_006840.2	959369	961192	-	VF_RS04575	secD	protein translocase subunit SecD	WP_011261543.1	BsSecDF_NP_390643.1	3.74E-34	961323	961829	-	VF_RS04580	NA	hypothetical protein	WP_005418430.1	GTGGTACAACTGTTTCGATTACTGATCATCTGTTTATGCTTAGGGGTAAGTTCGCTTGCTCAGGCATCTTCATATCAGCAAAACAGTGACACCGTAATTGCCGATTTCACTATCGAGCAACATTCTACCATTCAAGTGAACCTTACTTTAGACCCGTCATTGACACATCAAGTTGACTTCTTAACTTGTAATGTCACAGACACCCCAAGCAATACGCTCTCTTCCCATTCTCAAAATTCTTCTCAAGGCCATAATGTAAACCTTGGTGTAGGTAACTCATCTCGTATGGCAAACCTAGCACGCCATGAGCCAGAAGAAGTCTTTCCTGTTTATGAATTAGCGTTAGAGATCCCAGCTATCCCTGCTGAACAATTAACTATTGGTTATCAAGAAAAGCCA…	GTGGTACAACTGTTTCGATTACTGATCATCTGTTTATGCTTAGGGGTAAGTTCGCTTGCTCAGGCATCTTCATATCAGCAAAACAGTGACACCGTAATTGCCGATTTCACTATCGAGCAACATTCTACCATTCAAGTGAACCTTACTTTAGACCCGTCATTGACACATCAAGTTGACTTCTTAACTTGTAATGTCACAGACACCCCAAGCAATACGCTCTCTTCCCATTCTCAAAATTCTTCTCAAGGCCATAATGTAAACCTTGGTGTAGGTAACTCATCTCGTATGGCAAACCTAGCACGCCATGAGCCAGAAGAAGTCTTTCCTGTTTATGAATTAGCGTTAGAGATCCCAGCTATCCCTGCTGAACAATTAACTATTGGTTATCAAGAAAAGCCA…	ATGCAAAGAAAACAACCAATACAGCGACTGAACCATTATTCTAAATGGAAATACATCGTACTTATTACGACCCTTGTTATTCTATTATTGAGTGCGATCCCGACTTGGTATGGTGAAGATGCCGCCGTGCAAATCACCAACAAAGATGGACACATTCCATCGATTGTATCACTACAAAACACCTTGACTGAGCAAGGCATTAACGTAAAACGCATCGAACAAAAAGGCGATAAAACCATCGTTATTTTGAAAGATGAAGCACAACAAGTTGCCGCTAAAGATGTGCTTGGTTCAGTGATTGATGAAAGCCAAAAAGGCACCACACTAGCATTGTCACTTGCACCTGCTGCACCAGCTTGGCTACAAAACATGGGCTTTGAACCAATCAAACTCGGTCTT…	MVQLFRLLIICLCLGVSSLAQASSYQQNSDTVIADFTIEQHSTIQVNLTLDPSLTHQVDFLTCNVTDTPSNTLSSHSQNSSQGHNVNLGVGNSSRMANLARHEPEEVFPVYELALEIPAIPAEQLTIGYQEKPKPSVDWALYSYSSVSRVSAWKESNLLYSHRLFPAA	MQRKQPIQRLNHYSKWKYIVLITTLVILLLSAIPTWYGEDAAVQITNKDGHIPSIVSLQNTLTEQGINVKRIEQKGDKTIVILKDEAQQVAAKDVLGSVIDESQKGTTLALSLAPAAPAWLQNMGFEPIKLGLDLRGGVQFLLDVDVNQVYQAQRNELADSLKQELREERIRSVRLQKVDSDTLVVHLPSEEASHAARQFIHKNYPTWQITNDDGFDLKLTLKEDEKIAVRNLTVQQNLQTMRSRIEELGITEALVQRQGENRIRIELPGVQDPAAAKNVIGATASLAFYAVKEQGTGSTMVIPDQNGQPVRVGRKPVLTGDHIVDARASLGEMGMAEVNIVLDSSGGKIMSEFSRHNVGKPMATSYNEYSRDSAGNTEQSNQIISVATIQSQLGSRFR…	507	168	1824	607	130	MEM1;SSio;1to22	NA	MEM1;SSio;1to22	MEM1;SSio;1to22	SignalP-6.0	type1a	VemP	uDF_VemP_Enterobacterales	uSecDF_2	uSecDF_3	WKESN	153	166	FALSE
GCF_000014885.1	refseq	RS_GCF_000014885.1	d__Bacteria;p__Proteobacteria;c__Gammaproteobacteria;o__Enterobacterales;f__Shewanellaceae;g__Shewanella;s__Shewanella piezotolerans	p__Proteobacteria	c__Gammaproteobacteria	o__Enterobacterales	f__Shewanellaceae	s__Shewanella piezotolerans	NC_011566.1	1211759	1213573	+	SWP_RS05315	secD	protein translocase subunit SecD	WP_020911379.1	BsSecDF_NP_390643.1	9.48E-36	1210896	1211450	+	SWP_RS05310	NA	hypothetical protein	WP_020911378.1	GTGCGATTATTTGCAATGGTTGGGTTCATGTTGTTGCTCATTGGGGGGCTTTTATTGTCACCTATGTCAGCAAGTGCGCCTGTACAAAACCAATATGAATGGCAATCTTCAATCCAAGCCAACATAGAAGCATTCGCTGGTGCCTCCACAGGTGTCGACACAAAGAAAGTACTCGTTCAGGACTGGATGATTGATGACTCTTTTAGCCAGACTCTGTTACAACCTATTGATAAAGCCGCTATGCAAGCTAAGTTGCAAGGTAAATTAAAAGGTAACCATCTAACACACACTGAGCCCACCGGCTCAGAATATGCGCCGCTGGTATCGCAGCGTTTCATGAGTTTTGCACAACATGAGCGACTACACAGTCGACCTGACTATCAATTCGCATTTGAGTTT…	GTGCGATTATTTGCAATGGTTGGGTTCATGTTGTTGCTCATTGGGGGGCTTTTATTGTCACCTATGTCAGCAAGTGCGCCTGTACAAAACCAATATGAATGGCAATCTTCAATCCAAGCCAACATAGAAGCATTCGCTGGTGCCTCCACAGGTGTCGACACAAAGAAAGTACTCGTTCAGGACTGGATGATTGATGACTCTTTTAGCCAGACTCTGTTACAACCTATTGATAAAGCCGCTATGCAAGCTAAGTTGCAAGGTAAATTAAAAGGTAACCATCTAACACACACTGAGCCCACCGGCTCAGAATATGCGCCGCTGGTATCGCAGCGTTTCATGAGTTTTGCACAACATGAGCGACTACACAGTCGACCTGACTATCAATTCGCATTTGAGTTT…	ATGAATAAACAAAATAAAGCAACAATCTTAAACCATTACAGTGCATGGAAATATGTGCTGTTAGTGGTCACTATCACCATTATGTTTTTTAGCGCGCTACCAACCTTTTATGGGGAAGATTCTGCTATTCAAGTGAGCAAGAATGCTGGTCTTAAGTTACAGCCATTGGCGCTGCAGCAACAATTACTATCTTCCGGTATTGATGTTAAAAGAATTGAGCAGTCACACGGACAAACTTTAGTTGTGCTTGGAGATAACTATCAGCAAGCGCAGTTGAAGTCGTTACTTGCAGAGCAGGTAAAAGACCCATCTGAGCTGACGCTAATGTTAGCTCCGGCAGCCCCTAATTGGATGCTGTCCCTAGGAGTTTCACCGATAAAGTTAGGGCTAGATCTTCGT…	MRLFAMVGFMLLLIGGLLLSPMSASAPVQNQYEWQSSIQANIEAFAGASTGVDTKKVLVQDWMIDDSFSQTLLQPIDKAAMQAKLQGKLKGNHLTHTEPTGSEYAPLVSQRFMSFAQHERLHSRPDYQFAFEFTSPPVPSLTVGYRMDSTPAVDWQLHVGGSSFRLSAWKESNLLYRLSHTRSA	MNKQNKATILNHYSAWKYVLLVVTITIMFFSALPTFYGEDSAIQVSKNAGLKLQPLALQQQLLSSGIDVKRIEQSHGQTLVVLGDNYQQAQLKSLLAEQVKDPSELTLMLAPAAPNWMLSLGVSPIKLGLDLRGGVQFLLDVEIEPVYKLHYNTFVDSVRQFVRDESLTGVAVQQLVGDRVQITTSDSNHRQALRAFISQRYPNWQLSNNGANSLSVVLSATEKNNIQDLTVKQNLQIMRSRIEQLGITEAVVQRQGEQRIRIELPGVQDPAEAKSVIGATASLAFYQVMQPNSINSKKLNDEQGQPVSVARRAVLGGEHIVDARAQLGEMGLPEVVIHLDRDGGKKMSDFSRANIGKPMATSYSEYSRDEQGKVSQSTKVISVATIRSQLGDRFSITG…	555	184	1815	604	308	MEM1;SSio;1to24	NA	MEM1;SSio;1to25	MEM1;SSio;1to24	SignalP-6.0	type1a	VemP	uDF_VemP_Enterobacterales	uSecDF_2	uSecDF_3	WKESN	169	182	FALSE
GCF_000018025.1	refseq	RS_GCF_000018025.1	d__Bacteria;p__Proteobacteria;c__Gammaproteobacteria;o__Enterobacterales;f__Shewanellaceae;g__Shewanella;s__Shewanella sediminis	p__Proteobacteria	c__Gammaproteobacteria	o__Enterobacterales	f__Shewanellaceae	s__Shewanella sediminis	NC_009831.1	4143230	4145044	-	SSED_RS17775	secD	protein translocase subunit SecD	WP_012143734.1	BsSecDF_NP_390643.1	1.08E-36	4145194	4145754	-	SSED_RS17780	NA	hypothetical protein	WP_012143735.1	TTGTTTCTGATTGCAACACTCTCTATCATGTATCTCTCATATAAATCTTTTTCAGGGGCGAGAGTGCTGGCTTATCTACGTTTTGGATTAATCATCTTGTTCATAGGGGGTATTTTTCTCACTCCTGTGTCGGCCGGTTTTTCTGAAAACTTAACCCTGAGCCAAGAAATTGCACAAAACGATCTCCACAATCAAACAGATAACAGCTTTACGGTTAAGGTTATAACGGCTCAATCTCTGCCGGATAGCGCTCTACTTGGAAATCAAAAACACCCGCGGAAGCGAGCTCATGGGCAAGATCAAGATGACTCAAGGTTCGTTCCCCTCATTTCACAACGGTTAATCAGTTTTGCTCAGCATGATCCTCGAGAGAGTAAGCCCGAATATTTACTCGTCTTT…	TTGTTTCTGATTGCAACACTCTCTATCATGTATCTCTCATATAAATCTTTTTCAGGGGCGAGAGTGCTGGCTTATCTACGTTTTGGATTAATCATCTTGTTCATAGGGGGTATTTTTCTCACTCCTGTGTCGGCCGGTTTTTCTGAAAACTTAACCCTGAGCCAAGAAATTGCACAAAACGATCTCCACAATCAAACAGATAACAGCTTTACGGTTAAGGTTATAACGGCTCAATCTCTGCCGGATAGCGCTCTACTTGGAAATCAAAAACACCCGCGGAAGCGAGCTCATGGGCAAGATCAAGATGACTCAAGGTTCGTTCCCCTCATTTCACAACGGTTAATCAGTTTTGCTCAGCATGATCCTCGAGAGAGTAAGCCCGAATATTTACTCGTCTTT…	ATGAGAAAACGTAGCAATAACAAAGTATTAAATCATTATTCAGTGTGGAAGTATGTTGTGCTGGTGATAACTTTCATCATCATGCTTTTCAGTGCCTTACCAACCTTGTATGGAGAAGATGCGGCTATTCAAATTGGTGCCAAAGCTGGCTTAAATCTAACACCACAGGCCCTCAATAGAGTATTGACGGATGAGGGGATTCAAGTGAAAAGAATCACCCAGGCTGAAGGTGAAACGGTTGTCGTACTCGAGCAAGAAACTCAGCAGAGCCAGGCCAAAGCGCTCTTAAATAATGCCGTTGAGGATGATTCACAGCTGACACTTTCCTTGGCTCCTGCGGCACCCGACTGGCTACTCTCCATGGGTTTTACACCGATAAAACTTGGGCTTGACCTTCGT…	MFLIATLSIMYLSYKSFSGARVLAYLRFGLIILFIGGIFLTPVSAGFSENLTLSQEIAQNDLHNQTDNSFTVKVITAQSLPDSALLGNQKHPRKRAHGQDQDDSRFVPLISQRLISFAQHDPRESKPEYLLVFEFVSPPIPSFSIGYRIDLPTTLDWPLHIGSAPSRVSGWKESNLLYRFTQTTSF	MRKRSNNKVLNHYSVWKYVVLVITFIIMLFSALPTLYGEDAAIQIGAKAGLNLTPQALNRVLTDEGIQVKRITQAEGETVVVLEQETQQSQAKALLNNAVEDDSQLTLSLAPAAPDWLLSMGFTPIKLGLDLRGGVQFLLDVEVEPVYQLHYDAFVDSVRQFTRMQGLNGVSVRLDSEAGVVITMPDTSHRGDIRQFIKTNYPIWQVTNLENRSLKADFKPDEKVKIRDLTVKQNLQIMRSRIEQLGITEALVQRQGEHRIRIELPGVQDPAAAKSVIGATASLAFYEVKDAGSVNAKILKDKSELPVYVARKPVLGGEHIVDARASLGEMGMPEVVIHLDRAGGKVMSDFSRDNIGKPMATSYSEYSRDEQGKVTQSTEVISVATIQSQLGDRFSITG…	561	186	1815	604	149	NA	MEM1;TMio;23to45	MEM1;SSio;1to45	MEM1;SSio;1to45	DeepTMHMM	type1a	VemP	uDF_VemP_Enterobacterales	uSecDF_2	uSecDF_3	WKESN	171	184	FALSE
GCF_000018285.1	refseq	RS_GCF_000018285.1	d__Bacteria;p__Proteobacteria;c__Gammaproteobacteria;o__Enterobacterales;f__Shewanellaceae;g__Shewanella;s__Shewanella pealeana	p__Proteobacteria	c__Gammaproteobacteria	o__Enterobacterales	f__Shewanellaceae	s__Shewanella pealeana	NC_009901.1	3766056	3767870	-	SPEA_RS16185	secD	protein translocase subunit SecD	WP_012156292.1	BsSecDF_NP_390643.1	6.85E-39	3768172	3768672	-	SPEA_RS16190	NA	hypothetical protein	WP_012156293.1	GTGCAGTTATTGGTACGATTTGGATTCATTTTGTTATTCATAGGGGGGTTATTTCTCACGCCTATGTGTGCAAATGCGTCTGAGCAAAACCAAACTCATGTCGATGCATGGGAAGCTGAGCACGTTAATGACCAGCAACAAAGCCTTGGTTTAGCTGTGGCGGACATATTGCCAAGTCTAAGTACTTCTGGTGGAAATCCGGTCACGCTAAAAGATAATCATGCCCAGAAGAAGCAAAGTAATGACTCTGAGTATGCTCCTCTTGTATCTCAACGTTTTGTGAGTTTCTCTCAGCACGACCTACAACAAACACGTCCTGATTATCTACTCGCATTTGAATTTGTCTCACCAGCGGTTCCATCTCTAACCGTTGGCTATCGCATAGATTTTGCGCCAGCC…	GTGCAGTTATTGGTACGATTTGGATTCATTTTGTTATTCATAGGGGGGTTATTTCTCACGCCTATGTGTGCAAATGCGTCTGAGCAAAACCAAACTCATGTCGATGCATGGGAAGCTGAGCACGTTAATGACCAGCAACAAAGCCTTGGTTTAGCTGTGGCGGACATATTGCCAAGTCTAAGTACTTCTGGTGGAAATCCGGTCACGCTAAAAGATAATCATGCCCAGAAGAAGCAAAGTAATGACTCTGAGTATGCTCCTCTTGTATCTCAACGTTTTGTGAGTTTCTCTCAGCACGACCTACAACAAACACGTCCTGATTATCTACTCGCATTTGAATTTGTCTCACCAGCGGTTCCATCTCTAACCGTTGGCTATCGCATAGATTTTGCGCCAGCC…	ATGAGAGAACAGAAAAATACCACTATTTTGAACCACTACTCAGCATGGAAATATGTATTGTTAGTGGTCACTATCATCATCATGTTGTTCAGCGCGCTTCCGACCTTTTTTGGTGAGGATGCAGCGGTTCAGATCAGTAAAGAAGCCGGTTTAAAGGTCAATGCGTTAGAGCTTCACCAATTACTGATTGCCCAAGGGGTCAAAGTTAAGCGTATCGATCAAACTTCTGGGCAGACGCTGATTGTAATAGATGATAACTCGCAACAGAGTCAGCTTAAATCATTCCTTAGCAACCAGGTCAAAGACCCGACAGAGATAACTTTGACCTTAGCGCCGGCAGCGCCAAACTGGTTATTATCCCTGGGCTTCTCGCCAATTAAGCTAGGGCTCGATCTGCGC…	MQLLVRFGFILLFIGGLFLTPMCANASEQNQTHVDAWEAEHVNDQQQSLGLAVADILPSLSTSGGNPVTLKDNHAQKKQSNDSEYAPLVSQRFVSFSQHDLQQTRPDYLLAFEFVSPAVPSLTVGYRIDFAPALDWLLHIKSASHRLSAWKESNLLYRFSQARSLA	MREQKNTTILNHYSAWKYVLLVVTIIIMLFSALPTFFGEDAAVQISKEAGLKVNALELHQLLIAQGVKVKRIDQTSGQTLIVIDDNSQQSQLKSFLSNQVKDPTEITLTLAPAAPNWLLSLGFSPIKLGLDLRGGVQFLLDVEIEPVYKLQYNTFIESVRQFVRQEALYGVTVQQQVDGNVQISAQELEQRGAVRQFINKQYPNWQVSNSGEQSLSVGMTEAEKITIRDLTVKQNLQIMRSRIEQLGITEAVVQRQGEHRIRIELPGVQDPAAAKSVIGATASLAFYQVKQPGSVNAKTLKDEQGKPVYVARRAVLGGEHIVDARASLGEMGLPEVVIHLDREGGSMMSDFSRDNIGKPMATSYSEYSRDDNGQIRQTTEVISVATIQAQLGDRFSITG…	501	166	1815	604	301	MEM1;SSio;1to26	NA	MEM1;SSio;1to26	MEM1;SSio;1to26	SignalP-6.0	type1a	VemP	uDF_VemP_Enterobacterales	uSecDF_2	uSecDF_3	WKESN	150	163	FALSE
GCF_000019525.1	refseq	RS_GCF_000019525.1	d__Bacteria;p__Proteobacteria;c__Gammaproteobacteria;o__Enterobacterales;f__Shewanellaceae;g__Shewanella;s__Shewanella woodyi	p__Proteobacteria	c__Gammaproteobacteria	o__Enterobacterales	f__Shewanellaceae	s__Shewanella woodyi	NC_010506.1	4360100	4361914	-	SWOO_RS18390	secD	protein translocase subunit SecD	WP_012326169.1	BsSecDF_NP_390643.1	6.31E-35	4362109	4362594	-	SWOO_RS18395	NA	hypothetical protein	WP_012326170.1	GTGCACACTTTTTTACGTTTGGTTTTTATTTGGCTTTTTCTTGGAGTTTTTTTTACCTCTCCAGCGTTTGCCCATGACTTCCAGAAAGTAGAAGGTACTCAATTTGTTCATGAACTAAGTATTTCACCAGCATCAACGCAAGATCTCGGTTTCACTTCTCTACTTGAAACTCCTCTTTTACCTCAAAAGCCATCAGTTTCAAATAAAGCGGTAAAAGATGATCAAAAAGACTCAAAATTCGTCCCCTTGATTTCACAGCGTCTTATCAGTTTTGCTCAGCATGATCCTCTTCAAAATGAGCCTGATTACCGTCTTGCATTTGAGTTTGCTCCACCTTTAGCGCTCTCTCTTACCATAGGTTATCGAATCGATTTTGCTCAATCTTTAGATTGGTCTCTG…	GTGCACACTTTTTTACGTTTGGTTTTTATTTGGCTTTTTCTTGGAGTTTTTTTTACCTCTCCAGCGTTTGCCCATGACTTCCAGAAAGTAGAAGGTACTCAATTTGTTCATGAACTAAGTATTTCACCAGCATCAACGCAAGATCTCGGTTTCACTTCTCTACTTGAAACTCCTCTTTTACCTCAAAAGCCATCAGTTTCAAATAAAGCGGTAAAAGATGATCAAAAAGACTCAAAATTCGTCCCCTTGATTTCACAGCGTCTTATCAGTTTTGCTCAGCATGATCCTCTTCAAAATGAGCCTGATTACCGTCTTGCATTTGAGTTTGCTCCACCTTTAGCGCTCTCTCTTACCATAGGTTATCGAATCGATTTTGCTCAATCTTTAGATTGGTCTCTG…	ATGAGAAAACAGACTAATAGTAAAGTATTAAACCATTACGCTGCATGGAAGTATGTGGTGTTAGTCGTGACTTTTATTGTCATGTTACTGAGTGCATTACCTACATTGTATGGCGAAGATGCGGCCATTGAGGTTGGCGCTAAAGCGAAGTTAAATTTAACACCTCTACAGCTTAACAATGTGCTTAAAAGTGATGATATTGAGGTTAAGCGCATTGATCACAATAGTGATAAAACCCTTATTGTCCTAGCTGATGATAGCCAGCAAAGCAAAGCGAAAGCTTTATTAAGCAGTTATATTGAGGATACATCAGCATTAACGCTCGCCTTGGCACCAGCGGCGCCTGATTGGTTACTCTCTTTAGGGGTTAGGCCAATTAAGCTTGGGTTAGATCTTCGG…	MHTFLRLVFIWLFLGVFFTSPAFAHDFQKVEGTQFVHELSISPASTQDLGFTSLLETPLLPQKPSVSNKAVKDDQKDSKFVPLISQRLISFAQHDPLQNEPDYRLAFEFAPPLALSLTIGYRIDFAQSLDWSLHMGKKPSRLSGWKETNLLYRFSQTSSLS	MRKQTNSKVLNHYAAWKYVVLVVTFIVMLLSALPTLYGEDAAIEVGAKAKLNLTPLQLNNVLKSDDIEVKRIDHNSDKTLIVLADDSQQSKAKALLSSYIEDTSALTLALAPAAPDWLLSLGVRPIKLGLDLRGGVQFLLDVELEPVYQLHYDAFIDSVRQFARQQGIPRVTVHQSADSNVVINLVNSDYKGKVRQFIATNYPTWQVSNSDNSGLKADIKADEKIKIRDLTVKQNLQIMRSRIEQLGITEALVQRQGEHRIRIELPGVQDPAAAKNVIGATASLAFYQVKQEGSVNAQILRERSGNPVYVARKPVLGGEHIVDARASLGEMGMSEVVINLDRSGGKFMSDFSRDNIGKPMATSYSEYSRDEQGKVRQTTDIISVATIQSQLGDRFSITG…	486	161	1815	604	194	MEM1;SSio;1to24	MEM1;TMio;7to24	MEM1;SSio;1to24	MEM1;SSio;1to24	SignalP-6.0	type1a	VemP	uDF_VemP_Enterobacterales	uSecDF_2	uSecDF_3	WKETN	145	158	FALSE
GCF_000091325.1	refseq	RS_GCF_000091325.1	d__Bacteria;p__Proteobacteria;c__Gammaproteobacteria;o__Enterobacterales;f__Shewanellaceae;g__Shewanella;s__Shewanella violacea	p__Proteobacteria	c__Gammaproteobacteria	o__Enterobacterales	f__Shewanellaceae	s__Shewanella violacea	NC_014012.1	3742963	3744777	-	SVI_RS15565	secD	protein translocase subunit SecD	WP_013052566.1	BsSecDF_NP_390643.1	2.21E-39	3744957	3745460	-	SVI_RS21565	NA	hypothetical protein	WP_157608712.1	GTGTCAGGACTTTTTCGTATAGGGCTAATGCTGATCTTGCTAGGAGGAATATTTCTCTGCGGCACGAGTGCGTCAGCCTCTGAATATATGAAAAAGGATAGCGCTATTCAGTCCGTCCACAGCTTGTGTCAGGACTCAGGGTCTCAGGAAGCATTTAATTTGACCTCTTGTGTATCGATGAACACTCTCTTTGGTCATCAAGATACACCAAGCACTCACACAGGACTCGAACACCATGTTCCGAGTGAGCAAGAGTTTGTTCCTCTTATCTCGATGCGTCTGTTAAGTTTTGCTCAACACGATCTACAACAGATACGGCCTAGCTATCTGTTGGCCTATGAATTTGTTTCACCTCCAAGTCCCTCTTTTTCCATAGGGTATCGGATAGACTTTGTCCGG…	GTGTCAGGACTTTTTCGTATAGGGCTAATGCTGATCTTGCTAGGAGGAATATTTCTCTGCGGCACGAGTGCGTCAGCCTCTGAATATATGAAAAAGGATAGCGCTATTCAGTCCGTCCACAGCTTGTGTCAGGACTCAGGGTCTCAGGAAGCATTTAATTTGACCTCTTGTGTATCGATGAACACTCTCTTTGGTCATCAAGATACACCAAGCACTCACACAGGACTCGAACACCATGTTCCGAGTGAGCAAGAGTTTGTTCCTCTTATCTCGATGCGTCTGTTAAGTTTTGCTCAACACGATCTACAACAGATACGGCCTAGCTATCTGTTGGCCTATGAATTTGTTTCACCTCCAAGTCCCTCTTTTTCCATAGGGTATCGGATAGACTTTGTCCGG…	ATGAAAAGACAAACAAGAAAAACATTACTCAATCACAACTCTCCATGGAAATATGGGATGATAATCGTCACGATTATCATCATGCTATTGAGTGCACTGCCGTCTCTGTTCGGTGAAGATGCGGCTATTGAGGTCAGTGATAAGGCGGGTTTATCAGTTTCCTTAATAGAGCTGCATAAGCAACTCCAACTGGCTGGGATAGATATCAAGCGTATAGATCAGGCCGATGGTCAGACATTGATCGTACTCGCTAAGCAGGCTCAACAAACGCAAACAAAGCAAGTGTTGGCTAAGCTAGTCGCTAAACCAGAACATCTCACTCTGTCACTCGCTCCGGCGGCGCCATCCTGGTTACTCAGTCTGGGAGTTGCCCCCATAAAGTTGGGCTTAGATCTCAGG…	MSGLFRIGLMLILLGGIFLCGTSASASEYMKKDSAIQSVHSLCQDSGSQEAFNLTSCVSMNTLFGHQDTPSTHTGLEHHVPSEQEFVPLISMRLLSFAQHDLQQIRPSYLLAYEFVSPPSPSFSIGYRIDFVRALNWSLHANDKPSRLSGWKESNLLYRFSQQKSVS	MKRQTRKTLLNHNSPWKYGMIIVTIIIMLLSALPSLFGEDAAIEVSDKAGLSVSLIELHKQLQLAGIDIKRIDQADGQTLIVLAKQAQQTQTKQVLAKLVAKPEHLTLSLAPAAPSWLLSLGVAPIKLGLDLRGGVQFLLDVDLDPVYRLHGESLVDSIKQFSREQKLMGTQVRYKDDDSITLMLANSETSYQYRQFIRSQHPRWQVKQEGDGILTVSLKQSEKDLLRDLTVKQNLQTMRGRISQLGITEAIVQRQGEHRIRIELPGVQDPAAAKSVIGATASLAFYEVKPPGSVNAKILRDDSQTPVYVSRKPVLGGEHIIDARAGIGEMGGAEVNITLDSAGGKLMSAFSRDNIGYPMATSYSEYSRNAQGEVSQQTRVISIATIQSQLGNRFSITG…	504	167	1815	604	179	MEM1;SSio;1to24	MEM1;TMoi;4to26	MEM1;SSio;1to26	MEM1;SSio;1to24	SignalP-6.0	type1a	VemP	uDF_VemP_Enterobacterales	uSecDF_2	uSecDF_3	WKESN	151	164	FALSE
GCF_000146165.2	refseq	RS_GCF_000146165.2	d__Bacteria;p__Proteobacteria;c__Gammaproteobacteria;o__Enterobacterales;f__Shewanellaceae;g__Shewanella;s__Shewanella oneidensis	p__Proteobacteria	c__Gammaproteobacteria	o__Enterobacterales	f__Shewanellaceae	s__Shewanella oneidensis	NC_004347.2	1235992	1237848	+	SO_RS05545	secD	protein translocase subunit SecD	WP_011071423.1	BsSecDF_NP_390643.1	1.13E-39	1235148	1235696	+	SO_RS05540	NA	hypothetical protein	WP_164925837.1	ATGTTACTTTGCATGTCGATCATGTTGATCGCCCATGCGGGTGGTTATGTGTCACGCAACATCACATCACATCAACTGTATTTGTCATCTACGACGGTTGTGATGAGTGCGCAAATAAGTGCACTTACGGCGGATACACAGGAATTTGCTTCGCAAGATGCAGCAACACTCAACTCTTTTTCTGCAAATTCTTCAAAGGTGTCTCACTCACAACCTAAAGCCAATGAGACGTCCATCTGTAACACCCTTGATAAGGCTACTGCAGCTGATTGCTCTGAGTCTGAATTAGTCAGTCACTCCGATGATTTTAATTTTGCCCCTGTAAACTCCCAGCGATTTATCAATCTTGTCCAGCATGATGTGCGTGAAGTTAAACCTAATTACCTCTTAGCTTTTGAA…	ATGTTACTTTGCATGTCGATCATGTTGATCGCCCATGCGGGTGGTTATGTGTCACGCAACATCACATCACATCAACTGTATTTGTCATCTACGACGGTTGTGATGAGTGCGCAAATAAGTGCACTTACGGCGGATACACAGGAATTTGCTTCGCAAGATGCAGCAACACTCAACTCTTTTTCTGCAAATTCTTCAAAGGTGTCTCACTCACAACCTAAAGCCAATGAGACGTCCATCTGTAACACCCTTGATAAGGCTACTGCAGCTGATTGCTCTGAGTCTGAATTAGTCAGTCACTCCGATGATTTTAATTTTGCCCCTGTAAACTCCCAGCGATTTATCAATCTTGTCCAGCATGATGTGCGTGAAGTTAAACCTAATTACCTCTTAGCTTTTGAA…	ATGGATAACATTCAGAGTAAAAAGCTGCTAAATCATTATTCAGCTTGGAAATATATTGTACTAATCGTCACTATTATTGTGATGTTATTTAGCGCATTACCCACCTGGTATGGCGAAAATGCCGCAGTGCAAGTTGGCGCCAAAGCTGGACTTAATCTTACGCCCATTGAACTGCGGGATAAGTTAAAAGCCCAAGGGATAGAGGTTAAGCGTATTGAGGTTAAGCAACATGGTGAGGATAAAGGGCAAACTCTGATCGTCCTCAATGATGACAGTGAGCAAACCTTAGTAAAAACCTTAGTGTCATCTATGGTCATTGAGCCAAAGGAACTCACGCTGGCATTGGTGAGTGCGGCGCCGAGTTGGCTACAAAATCTCGGTTTTGAGCCAATTAAGCTA…	MLLCMSIMLIAHAGGYVSRNITSHQLYLSSTTVVMSAQISALTADTQEFASQDAATLNSFSANSSKVSHSQPKANETSICNTLDKATAADCSESELVSHSDDFNFAPVNSQRFINLVQHDVREVKPNYLLAFEFTPESEPALGENLRLDARPDWTLLAESSPARISGWKVSNLQYRFSQQAA	MDNIQSKKLLNHYSAWKYIVLIVTIIVMLFSALPTWYGENAAVQVGAKAGLNLTPIELRDKLKAQGIEVKRIEVKQHGEDKGQTLIVLNDDSEQTLVKTLVSSMVIEPKELTLALVSAAPSWLQNLGFEPIKLGLDLRGGVQFLLDVDVQPVYQAQADALVESLRQFLREQQIRGASVRIDNTRDDVALQIAIALSDAAQADNSARAAVRQFIQQSYPTWQLTNADNGLVIKLSQDEQSKLRNLTVQQNLQIMRSRIEELGITEALVQRQGEHRIRIELPGVQDPAAAKNVIGATASLAFFEVKESGSVNAQVLKDKSGNPVYVARSPVLGGDHIVDARANIGEMGMAEVNIHLDRIGGQKMSEFSRANIGKPMATSYSEYSRDEQGKAKQTQEIISVA…	549	182	1857	618	295	MEM1;SSio;1to13	NA	MEM1;SSio;1to13	MEM1;SSio;1to13	SignalP-6.0	type1a	VemP	uDF_VemP_Enterobacterales	uSecDF_2	uSecDF_3	WKVSN	168	181	FALSE
GCF_000148645.1	refseq	RS_GCF_000148645.1	d__Bacteria;p__Proteobacteria;c__Gammaproteobacteria;o__Enterobacterales;f__Shewanellaceae;g__Ferrimonas;s__Ferrimonas balearica	p__Proteobacteria	c__Gammaproteobacteria	o__Enterobacterales	f__Shewanellaceae	s__Ferrimonas balearica	NC_014541.1	2377249	2379045	+	FBAL_RS10810	secD	protein translocase subunit SecD	WP_041251269.1	BsSecDF_NP_390643.1	2.90E-42	2376719	2377117	+	FBAL_RS19605	NA	hypothetical protein	WP_013345637.1	GTGAACCTGTTGAGAATCCTGCTGCTTTCGCTATTGATGGGCTTTACTGCCCAGGCGTTTGCACAGCCCTCAACCGCCCCCGACGGTGAGTTCTATCAGTCGCTTTCACAACCGGGCCAACTCCAAGAAGGCCCGCATCAGGTGGAGTGGGGCCTGTTTACCCATCCCCGTCTGTTGCAGATGTTCCAGCGCCAGGCCCCCCTGCCGGAGCCGGATTACGAACTGCTGCTGGAGCTGGCCGTACCGCTGGCGATGGTGCTGCAACACGGCTATGCCACGCCCCGTTCTCCGCAACTGGACTGGCACCTGAAGATCCGTCCCCCCCGCAGTCGCATAGGCGGCTGGAAAGAGAGCAACGCGCTCTACCGTCATCTCGGCACCCTGCCGACTCTCGTCTGA…	GTGAACCTGTTGAGAATCCTGCTGCTTTCGCTATTGATGGGCTTTACTGCCCAGGCGTTTGCACAGCCCTCAACCGCCCCCGACGGTGAGTTCTATCAGTCGCTTTCACAACCGGGCCAACTCCAAGAAGGCCCGCATCAGGTGGAGTGGGGCCTGTTTACCCATCCCCGTCTGTTGCAGATGTTCCAGCGCCAGGCCCCCCTGCCGGAGCCGGATTACGAACTGCTGCTGGAGCTGGCCGTACCGCTGGCGATGGTGCTGCAACACGGCTATGCCACGCCCCGTTCTCCGCAACTGGACTGGCACCTGAAGATCCGTCCCCCCCGCAGTCGCATAGGCGGCTGGAAAGAGAGCAACGCGCTCTACCGTCATCTCGGCACCCTGCCGACTCTCGTCTGA	ATGATGAAGAAACCCACACGAGCCTCGGCGGTGATCAATCGATACCCCGCCTGGAAATACGTGGTGCTGGTGGTCACCCTGGTGGTGATGACCCTCAGTGCCCTGCCCAGCTGGTACGGCGAAGACGCCGCCATTGATATCCACTGGTCCCACGCCAAAGACGCGCAAAGCACCGAACGCTATCTGGAGTCACAGGGCATCTCCGTTAAGGCGATCAACCAGCAGGGTGAGCAGACCCAGATTGTCCTGGCAGACCCTAACAGCCAATTTACCGCGCAGGCTGCGCTCACCAAGTGGATTGGCCCCGATGACAGCCTGGCACTGTCCCAACAGCCCGCAGCCCCGAGCTGGCTGCTGAATATGGGCTTTGGCCCGATGAGCCTCGGCCTCGACCTGCGC…	MNLLRILLLSLLMGFTAQAFAQPSTAPDGEFYQSLSQPGQLQEGPHQVEWGLFTHPRLLQMFQRQAPLPEPDYELLLELAVPLAMVLQHGYATPRSPQLDWHLKIRPPRSRIGGWKESNALYRHLGTLPTLV	MMKKPTRASAVINRYPAWKYVVLVVTLVVMTLSALPSWYGEDAAIDIHWSHAKDAQSTERYLESQGISVKAINQQGEQTQIVLADPNSQFTAQAALTKWIGPDDSLALSQQPAAPSWLLNMGFGPMSLGLDLRGGVQFLLDVDMAPVMNAQQQAVMQSLRSTVRGVRAQAQHDHSVTTSALTDAQRQQVIEVVKKDYPGWQWRNHVDGLALSMKPEEQEQLTRLTVIQNLQILRSRIEELGITEAVVQRQGTNRIRIELPGVQDPVAAKKVIGATTSLAFYEVNQGEPVQGKTLPFNQGGTVSVKRLPVLTGEHIIDARAGLDEMSQPQVNIVLDAAGGRIMSDFTRNKIGYPMATAFSEYRQDAAGRSVVDTEVISVATIQSQLGSRFVITGSGSMAE…	399	132	1797	598	131	MEM1;SSio;1to21	NA	MEM1;SSio;1to21	MEM1;SSio;1to21	SignalP-6.0	type1a	VemP	uDF_VemP_Enterobacterales	uSecDF_2	uSecDF_3	WKESN	115	128	FALSE
GCF_000153325.1	refseq	RS_GCF_000153325.1	d__Bacteria;p__Proteobacteria;c__Gammaproteobacteria;o__Enterobacterales;f__Vibrionaceae;g__Photobacterium;s__Photobacterium sp000153325	p__Proteobacteria	c__Gammaproteobacteria	o__Enterobacterales	f__Vibrionaceae	s__Photobacterium sp000153325	NZ_CH724141.1	1400474	1402288	+	SKA34_RS07485	secD	protein translocase subunit SecD	WP_039859813.1	BsSecDF_NP_390643.1	1.01E-38	1399604	1400230	+	SKA34_RS07480	NA	hypothetical protein	WP_039860070.1	ATGTTTCTGACCTTTGTTCGTTTTTTGATATTAAGTATTTGCTTAGGGGCTGCGTCATTAGCTTCGGCATCTACACATATCAACGAAAATGCTCAACAGCATGTCGTGCAAAATACGGTTAATCCATGTGATGAAATAGTTGTGCAATCGCACTTTGTCAATTTTCATTCAGATACTGCTCAATCTAATTGTAAGCAAAATCAAACGGTTAATCACTCTTCTGATAATAAACATCCATTAACACAAAATGATAACAGTGTTGGTTTGCCTGTTTCTGTTAATAGCTCAAAGTTAGTATGGAATTTCCCAATTCCTAATCTAGATAAAAGTAGTGATAAGAATAAGCAACATCATATTGAATTTAGTGGTTACAATATTGCTTTAGGGACATCGAGCCGA…	ATGTTTCTGACCTTTGTTCGTTTTTTGATATTAAGTATTTGCTTAGGGGCTGCGTCATTAGCTTCGGCATCTACACATATCAACGAAAATGCTCAACAGCATGTCGTGCAAAATACGGTTAATCCATGTGATGAAATAGTTGTGCAATCGCACTTTGTCAATTTTCATTCAGATACTGCTCAATCTAATTGTAAGCAAAATCAAACGGTTAATCACTCTTCTGATAATAAACATCCATTAACACAAAATGATAACAGTGTTGGTTTGCCTGTTTCTGTTAATAGCTCAAAGTTAGTATGGAATTTCCCAATTCCTAATCTAGATAAAAGTAGTGATAAGAATAAGCAACATCATATTGAATTTAGTGGTTACAATATTGCTTTAGGGACATCGAGCCGA…	ATGAGAAAAAAGAATACTAAACAGATTCTGAATCATTACTCAGCATGGAAATATGTTGTGTTAATTGTGACAGTTTCAATAATGTTATTAAGTGCTATTCCAACGTGGTATGGCGACAATGCTGCAGTACAAATCAGTAAAAAAGGCGGTGCAATGCCAACACCTTTTGAAATTCAGAAGGTGTTAAAAGAGCATGATATTGATCCGCTAAAAATTGAACAAAAGCCTGATAAAACGATTGTTGTATTAGATAGTACTAAACAACAAACTGATACTAAAGCAGCGTTAAATACACTAGTGAAAAATGAAGAACGTTTAACGCTAGCATTAGAACCAGCAGCTCCAATGTGGCTACAAGACATGGGTTTTGAGCCAATAAAGCTAGGCCTTGACCTTCGC…	MFLTFVRFLILSICLGAASLASASTHINENAQQHVVQNTVNPCDEIVVQSHFVNFHSDTAQSNCKQNQTVNHSSDNKHPLTQNDNSVGLPVSVNSSKLVWNFPIPNLDKSSDKNKQHHIEFSGYNIALGTSSRLLNVLHLNPEEVSADYRLAFELPILVAVPLTVGYVEPLSPTVEWVLKIKSSSSRISGWKDTNLIYSQYGEQRQAA	MRKKNTKQILNHYSAWKYVVLIVTVSIMLLSAIPTWYGDNAAVQISKKGGAMPTPFEIQKVLKEHDIDPLKIEQKPDKTIVVLDSTKQQTDTKAALNTLVKNEERLTLALEPAAPMWLQDMGFEPIKLGLDLRGGVQFLLDVDVKQVYKNHAQQLMDDLRVNFRKQEIRGSRAELKGMDEVIVRLPSEAANSKVRQFIREQYPQWQATNGSADNLLLTLSEKEKTDLRNLTVQQNLQTMRSRIEELGITEASVQRQGENRIRIELPGVQDPAAAKNVIGATASLAFYAVKEEGTGSTMILPDNNGNPIRVSRKPVLGGDHIVDARASFGENGTPEVNITLDSAGGKMMSDFSRMNVGKPMATSYSEYSRNAKGETVQTNKIISVATIQTQLGSRFRITG…	627	208	1815	604	243	MEM1;SSio;1to23	NA	MEM1;SSio;1to23	MEM1;SSio;1to23	SignalP-6.0	type1a	VemP	uDF_VemP_Enterobacterales	uSecDF_2	uSecDF_3	WKDTN	191	204	FALSE
GCF_000165125.1	refseq	RS_GCF_000165125.1	d__Bacteria;p__Proteobacteria;c__Gammaproteobacteria;o__Enterobacterales;f__Vibrionaceae;g__Vibrio;s__Vibrio caribbeanicus	p__Proteobacteria	c__Gammaproteobacteria	o__Enterobacterales	f__Vibrionaceae	s__Vibrio caribbeanicus	NZ_AEIU01000088.1	105621	107468	-	RH40_RS14550	secD	protein translocase subunit SecD	WP_009602357.1	BsSecDF_NP_390643.1	8.28E-38	107548	108021	-	RH40_RS14555	NA	hypothetical protein	WP_009602358.1	ATGCTTAGAAATGTGATTGCATATATTTGGCTGTTTGCTCTCGCTGCGGTATTGCCGTTGCAGGCTTACGATCATTTGATGCAGTCTGATAATGCGATTTATAATCATCTAACCATGACTTCGGGTGTGGCGGATAGAGGAGGCAGATATCCGCAAATCGTTGAAAGTGGAGCAAAAAAAACTGATCCAACACCTATATCTCAAGCTGGTAGCACTCGAGACATTTTAGCATTTCTAAACGCACCTCGTTGGTTTTCACCGGCACATCATGCCGATGAAACAGAGCCGTCAGGTAATCCTCCTAGTAGCTATCAACCTGATTCAGTCCTGCATTACCAAATATATCCCCAACCCCTGACGAATTCTAGCTTAGGCAAACCATTGAGCTATGCTTCGACA…	ATGCTTAGAAATGTGATTGCATATATTTGGCTGTTTGCTCTCGCTGCGGTATTGCCGTTGCAGGCTTACGATCATTTGATGCAGTCTGATAATGCGATTTATAATCATCTAACCATGACTTCGGGTGTGGCGGATAGAGGAGGCAGATATCCGCAAATCGTTGAAAGTGGAGCAAAAAAAACTGATCCAACACCTATATCTCAAGCTGGTAGCACTCGAGACATTTTAGCATTTCTAAACGCACCTCGTTGGTTTTCACCGGCACATCATGCCGATGAAACAGAGCCGTCAGGTAATCCTCCTAGTAGCTATCAACCTGATTCAGTCCTGCATTACCAAATATATCCCCAACCCCTGACGAATTCTAGCTTAGGCAAACCATTGAGCTATGCTTCGACA…	ATGAAAAAAACACAAAAAACTCAGGCTGGCTCTAAGCGCCTGCTCAATCGCTATTCGGCATGGAAATATGTAGTATTAGTGGCGACCGTTCTTATTTTAACCATAAGCGCTATCCCCACTTGGTATGGGGAAAAACCATCGATACAACTGAGTGTTGCCGATCATACTCCATCTAATACCCTAAAAGACGTAACCAAACTTTATCATTATCTCGAGACCGAGCACATTCATGTGGCTGGTATTGAACAGACGGGTGATAAGACAACGATTATCTTCGATAACGAGAACCAGCAAACACTGGCACGACAGGCACTAGATAAACTTTTATCTAAAGATGATGCCATCACATTTTCTTATGTGTCGGTAGCCCCAAAGTGGTTTAGTGAGTTGGGTTTTAAT…	MLRNVIAYIWLFALAAVLPLQAYDHLMQSDNAIYNHLTMTSGVADRGGRYPQIVESGAKKTDPTPISQAGSTRDILAFLNAPRWFSPAHHADETEPSGNPPSSYQPDSVLHYQIYPQPLTNSSLGKPLSYASTYRISGWKDSNALYVALNAHFHTIS	MKKTQKTQAGSKRLLNRYSAWKYVVLVATVLILTISAIPTWYGEKPSIQLSVADHTPSNTLKDVTKLYHYLETEHIHVAGIEQTGDKTTIIFDNENQQTLARQALDKLLSKDDAITFSYVSVAPKWFSELGFNPIKLGLDLRGGVQFLLNVDIDKAFEDQRNSLIDELRDFLRQEHLRNVQINATTTDSFEVKSASSDALNKAGKFLKENYPTWSTIRHSKYLSVKPTVESKSEFQTVTIKQNLKIMRDRIEELGITEAMVQRQGDHAIRIELPGVQDPTLAKKVIGATATLAFHEARGSSDGKAYGDIVLKDNDNRDVTLAKRPVLTGEHITNARAGVDKVGFSEVNISLDHAGGKIMSDFSGSHVGKPMATVYREYTTNAKGETVRSERVISVATIQ…	474	157	1848	615	79	MEM1;SSio;1to22	MEM1;TMio;5to23	MEM1;SSio;1to22	MEM1;SSio;1to22	SignalP-6.0	type1a	VemP	uDF_VemP_Enterobacterales	uSecDF_2	uSecDF_3	WKDSN	139	152	FALSE
GCF_000170855.1	refseq	RS_GCF_000170855.1	d__Bacteria;p__Proteobacteria;c__Gammaproteobacteria;o__Enterobacterales;f__Moritellaceae;g__Moritella;s__Moritella sp000170855	p__Proteobacteria	c__Gammaproteobacteria	o__Enterobacterales	f__Moritellaceae	s__Moritella sp000170855	NZ_ABCQ01000004.1	158980	160803	-	PE36_RS04675	secD	protein translocase subunit SecD	WP_198138580.1	BsSecDF_NP_390643.1	6.39E-38	161068	161502	-	PE36_RS04680	NA	hypothetical protein	WP_157517758.1	ATGGTTTTGGGCTTTAATGCTCAGGCTAATACATATTCAGAATTAGCATCTACATCGTTATTAGCACCTGCATCCTTACTTATCGATGCGAATGAAGCGAATGAAGCGAATAGCTTCTGCCAAGATGCTGGTGAATCAGAGCAACCGCCACTTTCATCATCACGCCATACCTATGAATTTGCATTAACCGAAACCTCGCGTTATACCAGTACCGGTCGTTTATTGTTAGATAACCCTAAACCGGATTATCAGGTAGAGATTGAATTATCGATTCCACCATCAGCGTCGTTGGTGATCGGCTATGCGGTAAATATTAATTTCGAGCAATACTGGTTAACCAGCACATCTTTTTCTAAGTCGCGAATATCGGGCTGGAAAGACAGTAATTTATTATATTCA…	ATGGTTTTGGGCTTTAATGCTCAGGCTAATACATATTCAGAATTAGCATCTACATCGTTATTAGCACCTGCATCCTTACTTATCGATGCGAATGAAGCGAATGAAGCGAATAGCTTCTGCCAAGATGCTGGTGAATCAGAGCAACCGCCACTTTCATCATCACGCCATACCTATGAATTTGCATTAACCGAAACCTCGCGTTATACCAGTACCGGTCGTTTATTGTTAGATAACCCTAAACCGGATTATCAGGTAGAGATTGAATTATCGATTCCACCATCAGCGTCGTTGGTGATCGGCTATGCGGTAAATATTAATTTCGAGCAATACTGGTTAACCAGCACATCTTTTTCTAAGTCGCGAATATCGGGCTGGAAAGACAGTAATTTATTATATTCA…	ATGACAAAAAAATTAAATTCAACAGCCCCACGTAAACGATTAAACCATTATGCTGGTTGGAAATATATCGTCTTAACCTGCACAATCTTAATCATGCTGCTAAGCGCGATCCCAACCTTGTATGGTGAAGATCCAGCACTGCAAATTAATCACCAAAAAAATCAACAGCCCGCTATTTACGTGCTTAAGCAGACCCTAGAAGCAAGCAATATTGCGGTAACACGTATCGATCAAGAAATGGATAAAACCACCATAGTGTTAGCAGACTCTGGCACTCAAACACGTGCGAAGGCGATACTCGAAGCCGTACTGCCAGCAGATGATGACATTACTTTAGCACTGGTATCTGCGGCGCCGTCTTGGTTGCAGAGTATGGGATTGAAGCCAATAAAATTAGGC…	MVLGFNAQANTYSELASTSLLAPASLLIDANEANEANSFCQDAGESEQPPLSSSRHTYEFALTETSRYTSTGRLLLDNPKPDYQVEIELSIPPSASLVIGYAVNINFEQYWLTSTSFSKSRISGWKDSNLLYSHRQYPAVITSV	MTKKLNSTAPRKRLNHYAGWKYIVLTCTILIMLLSAIPTLYGEDPALQINHQKNQQPAIYVLKQTLEASNIAVTRIDQEMDKTTIVLADSGTQTRAKAILEAVLPADDDITLALVSAAPSWLQSMGLKPIKLGLDLRGGVQFLLDVDMEPVFNIKALQLVDNLRADFRDKGVRGVRISINHNNSVQLNLPTDEAKVALLKLMPTSYSQWKVTQSSGLLVEVSIPQAAKTDIINLTVQQNLQTMRSRITELGITEAMVQRQGEHRIRIELPGVQDPATAKNVIGATASLAFHELKTTSNGSMVVSNNDGAPIRIARDAILGGEHIIDARASVGEMGAAQVNITLDNAGGKKMSNFTKHNIGKPMATLYSEYSRNTDGSTKKTNNIISVATIQAQLGSQFR…	435	144	1824	607	264	NA	NA	MEM1;SSio;1to10	MEM1;SSio;1to10	DeepTMHMM	type1a	VemP	uDF_VemP_Enterobacterales	uSecDF_2	uSecDF_3	WKDSN	125	138	FALSE
GCF_000171815.1	refseq	RS_GCF_000171815.1	d__Bacteria;p__Proteobacteria;c__Gammaproteobacteria;o__Enterobacterales;f__Vibrionaceae;g__Vibrio;s__Vibrio sp000171815	p__Proteobacteria	c__Gammaproteobacteria	o__Enterobacterales	f__Vibrionaceae	s__Vibrio sp000171815	NZ_ABGR01000001.1	253712	255544	+	AND4_RS01060	secD	protein translocase subunit SecD	WP_009841014.1	BsSecDF_NP_390643.1	7.34E-42	253069	253551	+	AND4_RS01055	NA	hypothetical protein	WP_009841013.1	ATGCCTTGGACTTTCGTTAGAAAACTGTTTTTGTTGCTTTTTGCCGTGGCTTTATCGCCACTGCAGGTTTCGGCTGCGCAAACAGAACAGAAATCCTTTTTGCCTCATTTCTCTAAGTTGTTGTCATTTAAAGTCGGCAACAACCCTACGTCGGGTGCGTCGGTGGACTTTTCGGAATTTACTGAGAAAAACACACCGTCTCCAATTTCTGAAAGTTATGTTTTCCGAGATTCGTTAGCCATCTTTAGTTCTCTACGTTGGACAGCACATCTCCGTGGGAATGTTGATGATGAACACATTGATTTCGTTGGCGATTTAAAAGCGCCTTTTTACGCTGACGTAGGTTTTGCTTATAGCCTGATTAACATCCGTTGGCGTCAAACCAGATCTGTGTTTAAT…	ATGCCTTGGACTTTCGTTAGAAAACTGTTTTTGTTGCTTTTTGCCGTGGCTTTATCGCCACTGCAGGTTTCGGCTGCGCAAACAGAACAGAAATCCTTTTTGCCTCATTTCTCTAAGTTGTTGTCATTTAAAGTCGGCAACAACCCTACGTCGGGTGCGTCGGTGGACTTTTCGGAATTTACTGAGAAAAACACACCGTCTCCAATTTCTGAAAGTTATGTTTTCCGAGATTCGTTAGCCATCTTTAGTTCTCTACGTTGGACAGCACATCTCCGTGGGAATGTTGATGATGAACACATTGATTTCGTTGGCGATTTAAAAGCGCCTTTTTACGCTGACGTAGGTTTTGCTTATAGCCTGATTAACATCCGTTGGCGTCAAACCAGATCTGTGTTTAAT…	ATGAAGAAAACACCAACAAAGAACAGAAAAGTGCTGAATCATTTTTCAGCATGGAAATACGTCGTACTTATAACGACCATTATCATTTTAACCTTCAGCGCTATCCCGACTTGGTTTGGTGAGCAACCGGCTATTCAGGTGACGTTTGCTGACCAACATGAAAGTGCGATGTCATTGGCTCAGCTTGACCAATTGCTGAAAACGCATCATATCTCTGCGTCGAAACTCATAGAGAAAGGCGGTAAGACAACCATCGTTTTTGATGGCGAAGATGCACAGAGTAAAGCGCGTACATTGCTCAACGAACAACTAGATAAAGATGCCAGTATCACGTTTTCTTACGTTTCCGTTGCACCTGAATGGTTGAATGAAATGGGTTTTAGCCCGATCAAACTTGGC…	MPWTFVRKLFLLLFAVALSPLQVSAAQTEQKSFLPHFSKLLSFKVGNNPTSGASVDFSEFTEKNTPSPISESYVFRDSLAIFSSLRWTAHLRGNVDDEHIDFVGDLKAPFYADVGFAYSLINIRWRQTRSVFNHFTSDHRLSGWKETNAMYVALNNQLSA	MKKTPTKNRKVLNHFSAWKYVVLITTIIILTFSAIPTWFGEQPAIQVTFADQHESAMSLAQLDQLLKTHHISASKLIEKGGKTTIVFDGEDAQSKARTLLNEQLDKDASITFSYVSVAPEWLNEMGFSPIKLGLDLRGGVQFLLNVDVDKAFEEQRDALVDEIKANLREERIRGVQVRAEGQNHIAVKSENESGLKAASQFIHQNYPGWTTKSSDRGFELQPSEQNIQEFQTTTLQQNLKIMRGRIEELGITEALVQRQGKESIRIELPGVQDPAQAKNVIGATASLAFHEAKDAGHAQSSQDLVLKDNDGRTVTLAKRPVLTGEHIINARAGVDKMGMSEVNISLDHAGGKKMSDFSATHIGKPMATVYREYKTDERGMTERSERVISVATIQSQLGS…	483	160	1833	610	160	MEM1;SSio;1to25	NA	MEM1;SSio;1to25	MEM1;SSio;1to25	SignalP-6.0	type1a	VemP	uDF_VemP_Enterobacterales	uSecDF_2	uSecDF_3	WKETN	144	157	FALSE
GCF_000176135.1	refseq	RS_GCF_000176135.1	d__Bacteria;p__Proteobacteria;c__Gammaproteobacteria;o__Enterobacterales;f__Vibrionaceae;g__Vibrio;s__Vibrio coralliilyticus	p__Proteobacteria	c__Gammaproteobacteria	o__Enterobacterales	f__Vibrionaceae	s__Vibrio coralliilyticus	NZ_ACZN01000016.1	743124	744962	+	VIC_RS14510	secD	protein translocase subunit SecD	WP_006960739.1	BsSecDF_NP_390643.1	1.66E-37	742412	742888	+	VIC_RS14505	NA	hypothetical protein	WP_006960738.1	ATGGCTCAACGTTTAATCAAATTTTTCTGGCTTACTTTGCTTACGATGGTGTTACCAACGCAAGCATTGGCGTATTTTGCGCAAGCTGAAAATGAAGCCAGCGCACGCTTAAATCGCCATACAGCTCATGCTTTACCTCAATCCCAAGCGGATTATCAGACTCTGTTTGAAGAGTCACAACAAGAAGAAACATCTGAAAGTCCGGTGTCACAGTCTGAAATTGACACCGATGTTTTGGCCATTGTTCAGTTTAATCGCTGGAGCTTATCTGATCGTAATTCAGAGGAAGGAGAAGCTCCGGGAACCAGCGATGGCCATTATTCCAGTCAGGCGTCTCTGCCTCTAAATAGTCTTTACTCTTACCCACTGGGCCAGAATGGCTGCTGGGTCGAAAACTCT…	ATGGCTCAACGTTTAATCAAATTTTTCTGGCTTACTTTGCTTACGATGGTGTTACCAACGCAAGCATTGGCGTATTTTGCGCAAGCTGAAAATGAAGCCAGCGCACGCTTAAATCGCCATACAGCTCATGCTTTACCTCAATCCCAAGCGGATTATCAGACTCTGTTTGAAGAGTCACAACAAGAAGAAACATCTGAAAGTCCGGTGTCACAGTCTGAAATTGACACCGATGTTTTGGCCATTGTTCAGTTTAATCGCTGGAGCTTATCTGATCGTAATTCAGAGGAAGGAGAAGCTCCGGGAACCAGCGATGGCCATTATTCCAGTCAGGCGTCTCTGCCTCTAAATAGTCTTTACTCTTACCCACTGGGCCAGAATGGCTGCTGGGTCGAAAACTCT…	ATGAAGAAAAATACGCCTAAAACGAAACATGCGAGAGTGATGAACCGCTACTCCGCATGGAAATACGCAGTTCTGATCGTGACAGTTATTGTGCTTGCACTCAGTGCGATCCCCACATGGTACGGTGAGCAACCTTCCATTCAGGTGACAACGTCACAAAAAAATAAAGTTATCGACAATCCAGTCGAACTAAACCGCTACTTGGAACAACGAAACATTCACGCTAACGAGATTACTCAGCAAGAGAACTCAACCACATTGGTGTTCGATAACGAAACCGATCAAACCCATGCACGCGAAGCACTGAATGGTTTATTGGGTAAGCAAGACGCCATTAGCTTCTCTTACGTGTCTGTCGCACCAAAATGGCTAAGTGATATGGGTTTCAGCCCAATCAAG…	MAQRLIKFFWLTLLTMVLPTQALAYFAQAENEASARLNRHTAHALPQSQADYQTLFEESQQEETSESPVSQSEIDTDVLAIVQFNRWSLSDRNSEEGEAPGTSDGHYSSQASLPLNSLYSYPLGQNGCWVENSFTSNHRISGWKESNALYVALNAQFV	MKKNTPKTKHARVMNRYSAWKYAVLIVTVIVLALSAIPTWYGEQPSIQVTTSQKNKVIDNPVELNRYLEQRNIHANEITQQENSTTLVFDNETDQTHAREALNGLLGKQDAISFSYVSVAPKWLSDMGFSPIKLGLDLRGGVQFLLNVDVDKAFEEQRNTIVDEMRDMLRQEHIRGVKFAQVGVDGFDLKSNSGEALTKSANYIRQNYPGWDIKRHSDYLAVKPTVQNKSEFQTVTIKQNLKIMRDRIEELGITEALVQRQGEHSIRIELPGVQDPSQAKNVIGATATLAFHEAKSPSEGVSYGDIVLKDNDGRDVVLSKRPVLTGEHIVNARAGVDKMGFSEVNISLDHSGGKTMSDFSGKHIGKPMATVYREYTTNANGETERSEKVISVATIQSQL…	477	158	1839	612	235	MEM1;SSio;1to24	NA	MEM1;SSio;1to24	MEM1;SSio;1to24	SignalP-6.0	type1a	VemP	uDF_VemP_Enterobacterales	uSecDF_2	uSecDF_3	WKESN	143	156	FALSE
GCF_000176155.1	refseq	RS_GCF_000176155.1	d__Bacteria;p__Proteobacteria;c__Gammaproteobacteria;o__Enterobacterales;f__Vibrionaceae;g__Vibrio;s__Vibrio metschnikovii	p__Proteobacteria	c__Gammaproteobacteria	o__Enterobacterales	f__Vibrionaceae	s__Vibrio metschnikovii	NZ_ACZO01000007.1	257975	259807	-	VIB_RS12925	secD	protein translocase subunit SecD	WP_004396658.1	BsSecDF_NP_390643.1	8.23E-41	259874	260350	-	VIB_RS17085	NA	hypothetical protein	WP_050782751.1	ATGCTTGAACGTATAACGTATTTTTTCTGGCTAGCTTTTCTTGCGTTGTTATTGCCTTCGCAAGCATTGGCGTGCGCGGAAAATTACCCTACCTCAAGTATTACTCTCAACCATTCTGTTTTAGATACAGCTTCACACAGCGTACAAAATCCATTTGAGTTTGATTCGCAAGAGAGTCCGATCGATGTCGATTCGGTGCCAACCAGCGACACGTTGGCGAAAAGTATTACCCAAGCCATTCTTAATCCGCCTCGCTTGCAGCTCACCGAGATCAACTTACCTCTCGATAATGGCTTTGATTTTCCTCATCTTGAAGGAAATCACGCTCTGCCTCGTTTTATCGATGCAGAGAGCTATGCTGCCCAAACTTGGATTTCCATTCCCTATCAGCATTTTCAT…	ATGCTTGAACGTATAACGTATTTTTTCTGGCTAGCTTTTCTTGCGTTGTTATTGCCTTCGCAAGCATTGGCGTGCGCGGAAAATTACCCTACCTCAAGTATTACTCTCAACCATTCTGTTTTAGATACAGCTTCACACAGCGTACAAAATCCATTTGAGTTTGATTCGCAAGAGAGTCCGATCGATGTCGATTCGGTGCCAACCAGCGACACGTTGGCGAAAAGTATTACCCAAGCCATTCTTAATCCGCCTCGCTTGCAGCTCACCGAGATCAACTTACCTCTCGATAATGGCTTTGATTTTCCTCATCTTGAAGGAAATCACGCTCTGCCTCGTTTTATCGATGCAGAGAGCTATGCTGCCCAAACTTGGATTTCCATTCCCTATCAGCATTTTCAT…	ATGCAGAGAAAAACCGCTAAAACGCCAGCGCGTATTATGAATCGCTATGCGACATGGAAATACGTGGTATTGGTTATAACCGTTGTCTTACTTGGTTTAAGTGCTATTCCTACTTGGTATGGTGAACAACCATCAATTCAAATTGAGTCTAATCAAAAAGACAGCCCTTTAAATAATGTAGTAACCGTTAATCAACTGCTGCAAAAGCAGGGAATTAATGCACAAGAAATCCGTCAGGAAAATAACCACACCACGTTGGTTTTTAAAACCGAAACAGAGCAAACTCAAGCGCGTAAACTTTTAGATAATCTCGTGCAAGAAGGAGAAAGTTTAACTTTTTCTTACGTTTCAGTCGCTCCACCTTGGTTCACACAAATGGGATTTACTCCAATTAAGTTC…	MLERITYFFWLAFLALLLPSQALACAENYPTSSITLNHSVLDTASHSVQNPFEFDSQESPIDVDSVPTSDTLAKSITQAILNPPRLQLTEINLPLDNGFDFPHLEGNHALPRFIDAESYAAQTWISIPYQHFHASHRLSGWKETNAMYVALNSHFLSA	MQRKTAKTPARIMNRYATWKYVVLVITVVLLGLSAIPTWYGEQPSIQIESNQKDSPLNNVVTVNQLLQKQGINAQEIRQENNHTTLVFKTETEQTQARKLLDNLVQEGESLTFSYVSVAPPWFTQMGFTPIKFGLDLRGGVQFLLNVDVDKAFQEQRDGITDEIKEMLVNQHIRGVRIEHEGNDGFLVSVNSRASLNKISQFVKENYQGWEVKSSSDQLTVQPSKQNKLDFQSATIQQNLKIMRDRIEELGITEALVQRQGEHSIRIELPGVQDPAQAKNVIGATASLAFYEVNTSGIAGRDDLQLKDNNGQLVILHKRPVLTGDHIVNARAGMDKMGLSEVNISLDHAGGKVMSDFSAKHIGKPMATVYREYKTNANGETERSERVISVATIQSQLGS…	477	158	1833	610	66	MEM1;SSio;1to24	NA	MEM1;SSio;1to24	MEM1;SSio;1to24	SignalP-6.0	type1a	VemP	uDF_VemP_Enterobacterales	uSecDF_2	uSecDF_3	WKETN	141	154	FALSE
GCF_000176175.1	refseq	RS_GCF_000176175.1	d__Bacteria;p__Proteobacteria;c__Gammaproteobacteria;o__Enterobacterales;f__Vibrionaceae;g__Vibrio;s__Vibrio furnissii	p__Proteobacteria	c__Gammaproteobacteria	o__Enterobacterales	f__Vibrionaceae	s__Vibrio furnissii	NZ_ACZP01000014.1	15432	17267	-	VFA_RS10335	secD	protein translocase subunit SecD	WP_004726707.1	BsSecDF_NP_390643.1	3.75E-39	17340	17795	-	VFA_RS10340	NA	hypothetical protein	WP_004726708.1	ATGTCTTGGCATGTAATTCGTATTTTCTGGCTTTCTTTGTTTGCGTTGGTTTTACCGATGCAGGCATTGGCATGCCTCGATGCGAAGCCTGCCCATTCACCAGTGACTGCGCCTGCCGCTCTGATTCAGGATCTGTTACATCAATCCACCGAGCGCGACCCACAACCCCTGAGCAAAGCGCCTGCCACTGATACCGAATACGCACGGTCAGCGGTTGCGATTCTGAATTCTGTTCGTTGGCACGCCAGCGAGCGTTATCAACTCAGTGATTCTGATGCCGATCCTCTGGATACGGTTCCGCCTTTCTACCCATTGATGGATTCAAGCCTCGCGCTGCGTTTTGTTGAACGCACGGTGTTGGCGTCCTATCAAGATTTCCACCCTTCTTATCGTCTTTCC…	ATGTCTTGGCATGTAATTCGTATTTTCTGGCTTTCTTTGTTTGCGTTGGTTTTACCGATGCAGGCATTGGCATGCCTCGATGCGAAGCCTGCCCATTCACCAGTGACTGCGCCTGCCGCTCTGATTCAGGATCTGTTACATCAATCCACCGAGCGCGACCCACAACCCCTGAGCAAAGCGCCTGCCACTGATACCGAATACGCACGGTCAGCGGTTGCGATTCTGAATTCTGTTCGTTGGCACGCCAGCGAGCGTTATCAACTCAGTGATTCTGATGCCGATCCTCTGGATACGGTTCCGCCTTTCTACCCATTGATGGATTCAAGCCTCGCGCTGCGTTTTGTTGAACGCACGGTGTTGGCGTCCTATCAAGATTTCCACCCTTCTTATCGTCTTTCC…	ATGAAGAAAACCAAATCAAAAGCACCAGCACGCGTGCTGAACCGCTATTCAACCTGGAAATACGTGGTGTTAGTGGTCACCGTTGTGGTGCTGGCGTTAAGCGCGATTCCAACGTGGTATGGCGAACAGCCATCCATTCAAATTCAATCATCAGGCAACAGTGGCGAACTGGCGAATGTGGTGAGCGTGAACCGCTACCTCACACAGCAAGGGGTTGTACCGCAAGAGATCACCCAGCAGAACCATCAAATGGTGCTGGTGTTCGAAAACGAAGCCGAACAAACCTTGGCGCGTGAAGCGCTCGACAAGCTGGTCGATGAAGGCGACACCATCACTTACTCTTATGTGTCTGTTGCGCCGAAGTGGTATGGCAAGCTGGGTCTAAACCCCATCAAACTT…	MSWHVIRIFWLSLFALVLPMQALACLDAKPAHSPVTAPAALIQDLLHQSTERDPQPLSKAPATDTEYARSAVAILNSVRWHASERYQLSDSDADPLDTVPPFYPLMDSSLALRFVERTVLASYQDFHPSYRLSGWKETNAMYVALNSQYFH	MKKTKSKAPARVLNRYSTWKYVVLVVTVVVLALSAIPTWYGEQPSIQIQSSGNSGELANVVSVNRYLTQQGVVPQEITQQNHQMVLVFENEAEQTLAREALDKLVDEGDTITYSYVSVAPKWYGKLGLNPIKLGLDLRGGVQFLLNVDVDKAFQEQRDTMVDEVKDMLRREHLRGVRVLSQGVDGLSVDTKSDAALTKVATYFKQNYSGWEVKRSSDKLVVTPTKQNKLEFQSVTLQQNLKIMRDRIEELGITEALVQRQGEHSIRIELPGVQDPSQAKNVIGATASLAFYEAKTGSDAMSNDSLVLKDNNGRTVVLNKRPVLTGDHIVNARAGVDNMGLSEVNISLDHAGGKIMSDFSGKRIGKPMATVYREYKTNARGETERSERVISVATIQSQLG…	456	151	1836	611	72	MEM1;SSio;1to24	NA	MEM1;SSio;1to24	MEM1;SSio;1to24	SignalP-6.0	type1a	VemP	uDF_VemP_Enterobacterales	uSecDF_2	uSecDF_3	WKETN	135	148	FALSE
GCF_000176235.1	refseq	RS_GCF_000176235.1	d__Bacteria;p__Proteobacteria;c__Gammaproteobacteria;o__Enterobacterales;f__Vibrionaceae;g__Vibrio;s__Vibrio orientalis	p__Proteobacteria	c__Gammaproteobacteria	o__Enterobacterales	f__Vibrionaceae	s__Vibrio orientalis	NZ_ACZV01000004.1	288669	290516	+	VIA_RS04875	secD	protein translocase subunit SecD	WP_004411451.1	BsSecDF_NP_390643.1	9.85E-37	288110	288577	+	VIA_RS04870	NA	hypothetical protein	WP_004411450.1	ATGCTTCAGCGAATTGTTTCATATTTCTGGCTAGTTTTACTTGCGATGGTTCTACCAACGCAGGCTTTTGCCTATTTGTTACAAGCTGAAAACGAAGCTTCTGCTAGACTTAGTTACCGCTCTCTCGGCGCTTCACCTTCTTCAGAACAAGACTTCCAAGCTCTGTTTGATGAAGTACGCCAAGAACCCCAATCAGAGCCAGTAACTCAATCAGATATTGCGCAAGATTGGTTAGCGATTATCAATGCGAATCGTTGGTCAAATGTCACTCGTGTACTTGATGACGCTGAACCTAAATCGAATCTTGAAACGGTAGGTTTTGAACCTGCTGCTATTCCTCTCTATCGGTTGTATAAACTTCCGGTTGTTACCTCAACTCAACGCGTTTCGAATCAAAAT…	ATGCTTCAGCGAATTGTTTCATATTTCTGGCTAGTTTTACTTGCGATGGTTCTACCAACGCAGGCTTTTGCCTATTTGTTACAAGCTGAAAACGAAGCTTCTGCTAGACTTAGTTACCGCTCTCTCGGCGCTTCACCTTCTTCAGAACAAGACTTCCAAGCTCTGTTTGATGAAGTACGCCAAGAACCCCAATCAGAGCCAGTAACTCAATCAGATATTGCGCAAGATTGGTTAGCGATTATCAATGCGAATCGTTGGTCAAATGTCACTCGTGTACTTGATGACGCTGAACCTAAATCGAATCTTGAAACGGTAGGTTTTGAACCTGCTGCTATTCCTCTCTATCGGTTGTATAAACTTCCGGTTGTTACCTCAACTCAACGCGTTTCGAATCAAAAT…	ATGAAAAAACAACCTGTTAAGCAGGCGAAATCTGCACGCCTGATGAACCACTACTCGGCGTGGAAGTATGTGGTGCTGATCGCTACGATCATTATGCTGACGTTAAGTGCAATACCAACTTGGTATGGTGAGAAACCGTCAATACAGGTGACAACGTCACCACAAGCAAGTAACTCAATTCTTGGTAATGTTAGTGAACTGAATCGCTACCTTGATCAGCGCGATATTGACGTCATCCAAATTGACCAAGTTGGCCAAAAAACAACGCTAGTGTTCGACAACGAAACGGCTCAGACACAAGCACGTAAAGAGCTCGACAAGATGCTGGGCAAAGAAGATAGCATCACATTCTCTTATGTCTCTGTTGCGCCACAATGGTTAAGTGAACTTGGCTTCTCA…	MLQRIVSYFWLVLLAMVLPTQAFAYLLQAENEASARLSYRSLGASPSSEQDFQALFDEVRQEPQSEPVTQSDIAQDWLAIINANRWSNVTRVLDDAEPKSNLETVGFEPAAIPLYRLYKLPVVTSTQRVSNQNAIYRVSGWKESNTLYVALNGHF	MKKQPVKQAKSARLMNHYSAWKYVVLIATIIMLTLSAIPTWYGEKPSIQVTTSPQASNSILGNVSELNRYLDQRDIDVIQIDQVGQKTTLVFDNETAQTQARKELDKMLGKEDSITFSYVSVAPQWLSELGFSPIKLGLDLRGGVQFLLNVDIDKAFEDQRNSLVDEVRDFLRQERIRGVQITAVGSEGFDIKSNSEQAMGAVGDFLKQNYPTWDAKRHSDYIAVKPTLQSKSEFQSVTIKQNLKIMRDRIEELGITEALVQRQGEHSIRIELPGVQDPSLAKNVIGATATLAFHESRSPSEEKAYGDIVLKDNDGRDVTLAKRAVLTGEHIINARAGIDKMGFSEVNISLDHAGGKIMSDFSGTHIGKPMATVYREYTTNAKGETERSEKVISVATIQ…	468	155	1848	615	91	MEM1;SSio;1to24	MEM1;TMio;5to27	MEM1;SSio;1to24	MEM1;SSio;1to24	SignalP-6.0	type1a	VemP	uDF_VemP_Enterobacterales	uSecDF_2	uSecDF_3	WKESN	141	154	FALSE
GCF_000176715.1	refseq	RS_GCF_000176715.1	d__Bacteria;p__Proteobacteria;c__Gammaproteobacteria;o__Enterobacterales;f__Vibrionaceae;g__Vibrio;s__Vibrio sp000176715	p__Proteobacteria	c__Gammaproteobacteria	o__Enterobacterales	f__Vibrionaceae	s__Vibrio sp000176715	NZ_ADBD01000010.1	354602	356440	-	VOA_RS06390	secD	protein translocase subunit SecD	WP_000745506.1	BsSecDF_NP_390643.1	1.09E-37	356486	356965	-	VOA_RS0118415	NA	hypothetical protein	WP_000281289.1	ATGTACTTACGTGCCCTGATCCAGTGTTGGTTTGCTTTACTTGCGATGGTGCTACCTTCGCAGGTTTTGGCCTATGCGCTAGAGAGTGACACGAGCACCTTAAGTCCAGACACTGGCTTTTCGGGAAATCCGACTCTTGATTACGATTGGCTTTTTAGCCCTGCCCCGCAGCCAGCAATACCCAGCTCACAGTCAAATCTTAGTCATAGTTCTTATGCTATTTTAAATCACTCACGCCAGGTACTGACACAGCGTATTCTGACGGGATGTGGTTCTGATCTGCCTTTTGACTCTGATTATGATGAACTTAAATTAGGCACTTCACTCACTCGACTCTTCTTCGTTACCGTTTCCTACAGCAATCGAAGTTACGACTTTTTCACTTCCACCCACCGACTC…	ATGTACTTACGTGCCCTGATCCAGTGTTGGTTTGCTTTACTTGCGATGGTGCTACCTTCGCAGGTTTTGGCCTATGCGCTAGAGAGTGACACGAGCACCTTAAGTCCAGACACTGGCTTTTCGGGAAATCCGACTCTTGATTACGATTGGCTTTTTAGCCCTGCCCCGCAGCCAGCAATACCCAGCTCACAGTCAAATCTTAGTCATAGTTCTTATGCTATTTTAAATCACTCACGCCAGGTACTGACACAGCGTATTCTGACGGGATGTGGTTCTGATCTGCCTTTTGACTCTGATTATGATGAACTTAAATTAGGCACTTCACTCACTCGACTCTTCTTCGTTACCGTTTCCTACAGCAATCGAAGTTACGACTTTTTCACTTCCACCCACCGACTC…	ATGAAAAAAAGAGAACAAAAGCAGGCGTCAAAGCGCCTGATTAACCACTATTCTGCATGGAAATATGTGGTATTGGTAACAACCATTATTATTCTTACCTTAAGTGCTATTCCAACGTGGTATGGCGAACAACCTTCGATTCAATTGCAAAGCAAGGATGTCAAAAGTGTTCTCCTGAATTTGCCGGAACTTGCCCAACTACTAAGTAAACAAAATATTCAGGCTGATGAAATCACCCAGCATGGTGATAAAACAACCTTAGTTTTTGCCAATGAAAATGATCAGTCTCAAGCCAGAAATGTTTTGGATACCCTAGCTAAAGAAGGGGACACCATCACCTATTCTTACGTGTCGGTTGCGCCAAAATGGCTTGATAATCTTGGTTTTTCGCCCATCAAG…	MYLRALIQCWFALLAMVLPSQVLAYALESDTSTLSPDTGFSGNPTLDYDWLFSPAPQPAIPSSQSNLSHSSYAILNHSRQVLTQRILTGCGSDLPFDSDYDELKLGTSLTRLFFVTVSYSNRSYDFFTSTHRLAGWKESNAMYVALNSQYPRFHIQNLL	MKKREQKQASKRLINHYSAWKYVVLVTTIIILTLSAIPTWYGEQPSIQLQSKDVKSVLLNLPELAQLLSKQNIQADEITQHGDKTTLVFANENDQSQARNVLDTLAKEGDTITYSYVSVAPKWLDNLGFSPIKLGLDLRGGVQFLLNVDVDKAFQEQRDSMIDAVKDSLRAERLRGVTVQAVGNDAFEVKTDQTKALNHVRQYLQENYRGWDIRQGSDNLQVQPSQQNKSEFQTATIQQNLKIMRDRIEELGITEALVQRQGEHAIRIELPGVQDPSQAKNVIGATASLAFYEAKSPTDARSFDDLILEDENGRPVVLAKRPVLSGEHIVNARAGVDNMGMSEVNISLDHAGGKIMSDFSGKHIGKPMATVYREYKTNARGETVRSEKVISVATIQSQL…	480	159	1839	612	45	MEM1;SSio;1to24	NA	MEM1;SSio;1to24	MEM1;SSio;1to24	SignalP-6.0	type1a	VemP	uDF_VemP_Enterobacterales	uSecDF_2	uSecDF_3	WKESN	136	149	FALSE
GCF_000189255.1	refseq	RS_GCF_000189255.1	d__Bacteria;p__Proteobacteria;c__Gammaproteobacteria;o__Enterobacterales;f__Vibrionaceae;g__Vibrio;s__Vibrio brasiliensis	p__Proteobacteria	c__Gammaproteobacteria	o__Enterobacterales	f__Vibrionaceae	s__Vibrio brasiliensis	NZ_AEVS01000071.1	44390	46237	-	RH46_RS11625	secD	protein translocase subunit SecD	WP_006879647.1	BsSecDF_NP_390643.1	1.69E-36	46324	46806	-	RH46_RS11630	NA	hypothetical protein	WP_006879648.1	ATGCTTCGTCGTTTCATTTCATACATTTGGCTTTTTACACTTGCGATGGTGCTCCCTTCGCAGGCGTTTGCGTATCTGCTACAAGCTGAAAATGAAGCATCTGCACGCCTGAGCTACCGAATTAATACTCTTCTCCCTCAATCAAAAAGTGATTTTCAGGCGCTATTTGATGAAGTTAGAGAGGAGCCACAATCAGAGCCAGTAACAAAGTCAGACCTGGCTCAAGATTGGCTAGCGATTGTAAATGCCAATCGCTGGTTGCATACGACACGCTTTATCGATGATGGAGAGGCATCCTCAACTCTGGAGCTTCCGAGTTTTGAGCCAGCTATTGTCGCTCTGTTCCGATTATATAAGTTGCCTAGCCTTGAATCGGCTAATGCACTTGCTACCCGTTAT…	ATGCTTCGTCGTTTCATTTCATACATTTGGCTTTTTACACTTGCGATGGTGCTCCCTTCGCAGGCGTTTGCGTATCTGCTACAAGCTGAAAATGAAGCATCTGCACGCCTGAGCTACCGAATTAATACTCTTCTCCCTCAATCAAAAAGTGATTTTCAGGCGCTATTTGATGAAGTTAGAGAGGAGCCACAATCAGAGCCAGTAACAAAGTCAGACCTGGCTCAAGATTGGCTAGCGATTGTAAATGCCAATCGCTGGTTGCATACGACACGCTTTATCGATGATGGAGAGGCATCCTCAACTCTGGAGCTTCCGAGTTTTGAGCCAGCTATTGTCGCTCTGTTCCGATTATATAAGTTGCCTAGCCTTGAATCGGCTAATGCACTTGCTACCCGTTAT…	ATGATTAAGAATCCTGCGAAACAGGCGAGATCCGCTCGTCTAATGAACCATTATTCAGCGTGGAAATACGTGGTGTTGATTGCCACTATTATCATGCTGACATTGAGTGCCATTCCGACCTGGTATGGTGAGAAACCTTCAATTCAGGTGACAACGTCACAGCAAGGCTCAAATGCCGCTTTGGCTAATATTACTGAGTTGAACCATTACCTTGACCAGCGTGATATAGAAGTTAGCCAGATTGAACAAGTTGGTAATAAGACCACACTGGTGTTTGACAATGAAACTGAACAGACTCAGGCGAGACAAGAGCTGGATAAGCTGCTGGGTAAAGAAGATACCATTAGCTTCTCATACGTGTCTGTTGCACCTAAATGGTTGAGTGATATGGGCTTTAGC…	MLRRFISYIWLFTLAMVLPSQAFAYLLQAENEASARLSYRINTLLPQSKSDFQALFDEVREEPQSEPVTKSDLAQDWLAIVNANRWLHTTRFIDDGEASSTLELPSFEPAIVALFRLYKLPSLESANALATRYTSPHRIAGWKESNALYVALNAHYNSIF	MIKNPAKQARSARLMNHYSAWKYVVLIATIIMLTLSAIPTWYGEKPSIQVTTSQQGSNAALANITELNHYLDQRDIEVSQIEQVGNKTTLVFDNETEQTQARQELDKLLGKEDTISFSYVSVAPKWLSDMGFSPIKLGLDLRGGVQFLLNVDIDKAFEDQRNSLVDEVRDFLRQERLRGVQISAVGSEAFDVKAASEQALGSVQTFLKQNYPTWDVKRHSDFIAVKPTLESKTEFQSVTLQQNLKIMRDRIEELGITEALVQRQGEHSIRIELPGVQDPSLAKNVIGATATLAFHEARTPSEGKSYGDIVLKDNDGRDVTLAKRPVLTGEHIINARAGVDKMGFSEVNISLDHAGGKIMSDFSGGHIGKPMATVYREYTTNAKGETERSERVISVATIQ…	483	160	1848	615	86	MEM1;SSio;1to24	MEM1;TMio;5to27	MEM1;SSio;1to24	MEM1;SSio;1to24	SignalP-6.0	type1a	VemP	uDF_VemP_Enterobacterales	uSecDF_2	uSecDF_3	WKESN	142	155	FALSE
GCF_000189275.1	refseq	RS_GCF_000189275.1	d__Bacteria;p__Proteobacteria;c__Gammaproteobacteria;o__Enterobacterales;f__Vibrionaceae;g__Vibrio;s__Vibrio sinaloensis_B	p__Proteobacteria	c__Gammaproteobacteria	o__Enterobacterales	f__Vibrionaceae	s__Vibrio sinaloensis_B	NZ_AEVT01000083.1	58838	60679	+	RH45_RS14695	secD	protein translocase subunit SecD	WP_008078451.1	BsSecDF_NP_390643.1	1.76E-38	58201	58680	+	RH45_RS14690	NA	hypothetical protein	WP_008078447.1	ATGATTCAACGCGTGATAAAACTGTTTTGGCTTGCAATGCTTGCGATGGTACTTCCAGCGCAGGCTGTGGCGTATTTTGCTCAAGCCGAAAGTGATATCAGCGCGCGTTTAGACCGAAGTAAACAAGCATCCCAATCTCTGTCAAAAGCCGCAAGCCAAGCGCTTTTTGAAACCACCCGTGACAAGCATGACTCTGACTCTCAACCTGTGTCTCAATCAGAAGGGCAGGTGGATGTCGTTGCCATCATTCATCTCAACCGTTGGGGAGTGTCAGGCCGCTGGCTAGAAGAAGCGGATAACAACCCGAGTGATGAATTCTCTGCTCCCAGCGGTTCGCTGCCGCCTCGCAAACTCTACTGCCATCCAGTGGTGCAAACACTGGCTTACTGGGCAAAATCC…	ATGATTCAACGCGTGATAAAACTGTTTTGGCTTGCAATGCTTGCGATGGTACTTCCAGCGCAGGCTGTGGCGTATTTTGCTCAAGCCGAAAGTGATATCAGCGCGCGTTTAGACCGAAGTAAACAAGCATCCCAATCTCTGTCAAAAGCCGCAAGCCAAGCGCTTTTTGAAACCACCCGTGACAAGCATGACTCTGACTCTCAACCTGTGTCTCAATCAGAAGGGCAGGTGGATGTCGTTGCCATCATTCATCTCAACCGTTGGGGAGTGTCAGGCCGCTGGCTAGAAGAAGCGGATAACAACCCGAGTGATGAATTCTCTGCTCCCAGCGGTTCGCTGCCGCCTCGCAAACTCTACTGCCATCCAGTGGTGCAAACACTGGCTTACTGGGCAAAATCC…	ATGAAGCGAAAATCGGCCAGTAAGGCGAACAATGCTCGACTAATGAATCATTACTCGGCGTGGAAATATGTGGTGCTCGTGGTCACCGTTATACTGCTTGCTCTTAGCGCCATACCCACTTGGTATGGTGAACAACCTTCAATTCAGGTGACAACGTCACAAGGTGGTGGTGTATTAAATAACCCGGTGGAGTTGAACCGCTACCTTGACCAGCACAATGTGCAAGCGTCTGAGATAAAACAGGTTGGCTCAAGTACAACCTTAGTGTTTGAAGACGAGACTCAGCAAACCCATGCCAGAGAAGTTCTGAATGATCTGGTTGGTAAAGAGGACTCGATCACCTTTTCTTACGTGTCGGTTGCGCCGCAATGGCTCGGAGACATGGGTTTCAGCCCTATC…	MIQRVIKLFWLAMLAMVLPAQAVAYFAQAESDISARLDRSKQASQSLSKAASQALFETTRDKHDSDSQPVSQSEGQVDVVAIIHLNRWGVSGRWLEEADNNPSDEFSAPSGSLPPRKLYCHPVVQTLAYWAKSDFTANHRISGWKDSNALYVALNSQFA	MKRKSASKANNARLMNHYSAWKYVVLVVTVILLALSAIPTWYGEQPSIQVTTSQGGGVLNNPVELNRYLDQHNVQASEIKQVGSSTTLVFEDETQQTHAREVLNDLVGKEDSITFSYVSVAPQWLGDMGFSPIKLGLDLRGGVQFLLNVDIDKAFEEQRNTLVDEMRDMLRQERIRGVKFTQVGVDGFDVKSQSTEALTTASTYIKQNYPGWDVKRHSDYLAVKPTQQNKTEFQTVTLTQNLKIMRDRIEELGITEAAVQRQGEHSIRIELPGVQDPSLAKNVIGATATLAFHEAKAASEGVGYGDIVLKDNDGRDVILAKRAVLTGEHIVNARAGVDKMGFSEVNIALDHAGGKIMSDFSGKHIGKPMATVYSEYTTNAKGETERSERVISVATIQSQ…	480	159	1842	613	157	MEM1;SSio;1to22	MEM1;TMio;5to27	MEM1;SSio;1to24	MEM1;SSio;1to22	SignalP-6.0	type1a	VemP	uDF_VemP_Enterobacterales	uSecDF_2	uSecDF_3	WKDSN	144	157	FALSE
GCF_000196255.1	refseq	RS_GCF_000196255.1	d__Bacteria;p__Proteobacteria;c__Gammaproteobacteria;o__Enterobacterales;f__Vibrionaceae;g__Photobacterium;s__Photobacterium profundum_A	p__Proteobacteria	c__Gammaproteobacteria	o__Enterobacterales	f__Vibrionaceae	s__Photobacterium profundum_A	NC_006371.1	581365	583188	+	PBPR_RS20890	secD	protein translocase subunit SecD	WP_197535886.1	BsSecDF_NP_390643.1	7.86E-36	580478	581092	+	PBPR_RS20885	NA	hypothetical protein	WP_065814485.1	ATGTTCATAAATTTATTTCGTGTATTAATGATGGTGATCTGTTTAGGCGCTTCTTTTGTCGCTCATGCTGACGCTCGCCTATCAAATGATGAAATAAATGCTGTGATTGTTTCAAGTCAAAATGAGCGTAGTGTTTTCAATCAGGAAATCAACAGTAATGATTTATCCGTTGTAAACACTTTTCATATTGTGACTGAAAAGATTGATGAATCATCAAACATTGAGCCTTTGTTTGCTAATGCACATGGCGTGACAGAAAATGATCTTGCACTAAAAACGCATGACACGTTATTGGTTTGGAACTTCTCTCAACCGATTGAAAAAACACAGCGTAAACATTCATCTGAAGGTCGTACCTATCATCTTGGTTTAGCTAATTCTTCACGTCAGGCGAATGTT…	ATGTTCATAAATTTATTTCGTGTATTAATGATGGTGATCTGTTTAGGCGCTTCTTTTGTCGCTCATGCTGACGCTCGCCTATCAAATGATGAAATAAATGCTGTGATTGTTTCAAGTCAAAATGAGCGTAGTGTTTTCAATCAGGAAATCAACAGTAATGATTTATCCGTTGTAAACACTTTTCATATTGTGACTGAAAAGATTGATGAATCATCAAACATTGAGCCTTTGTTTGCTAATGCACATGGCGTGACAGAAAATGATCTTGCACTAAAAACGCATGACACGTTATTGGTTTGGAACTTCTCTCAACCGATTGAAAAAACACAGCGTAAACATTCATCTGAAGGTCGTACCTATCATCTTGGTTTAGCTAATTCTTCACGTCAGGCGAATGTT…	TTGAGAATGAAAAAACAAATTAAACAAAAACAAATTTTTAATCATTATTCGGCATGGAAGTATATCGTGCTGGTGGTGACGGTACTTGTGATGCTGCTGAGTGCGATTCCGACTTGGTATGGTGAAGATGCCGCTGTTCAGATTAGCGCTAAAAAAGCACCAGCCCCTTCTGTTTTGGCTATTCAACGTCAGTTAGAATCGAGTGGTATCACGGTAAAACGCATTGATCAGCAAGCTGATAAAACAGTGGTCGTACTGGAAAATGACAACCAGCAAACGCAAGCTAAAAAAGTGTTATCCAATGTCGTGAAAGACAAATCAACACTAACGCTAGCGCTTGAACCTGCTGCGCCATTATGGCTACAAAATATGGGTTTCGAACCGATTAAACTTGGTCTT…	MFINLFRVLMMVICLGASFVAHADARLSNDEINAVIVSSQNERSVFNQEINSNDLSVVNTFHIVTEKIDESSNIEPLFANAHGVTENDLALKTHDTLLVWNFSQPIEKTQRKHSSEGRTYHLGLANSSRQANVIRHDPEEVQPYYELAIELPVPPAPSLVIGYTIQFSDALNWMLNTNPPSSRISGWKESNLTHTRYQQQLSHA	MRMKKQIKQKQIFNHYSAWKYIVLVVTVLVMLLSAIPTWYGEDAAVQISAKKAPAPSVLAIQRQLESSGITVKRIDQQADKTVVVLENDNQQTQAKKVLSNVVKDKSTLTLALEPAAPLWLQNMGFEPIKLGLDLRGGVQFLLDVDIDQVYKAQGASLADELRQLFRKEGIRGARVEQSDVDHLTVKVNNSEANSAVRKFVKTQYPQWQATNGDGNSVRLAMKDAEKTELRNLTVQQNLQTMRSRIEELGITEALVQRQGENRIRIELPGVQDPAAAKNVIGATASLAFYAVKEQGTGSTMELKNKQGQPVRVGRNPILGGDHIVDARASFGEMGMAEVNITLDSSGGKIMSDFSRDNVGKPMATSYSEYGRDSEGKTTQTNEIISVATIQSQLGMRFR…	615	204	1824	607	272	MEM1;SSio;1to23	NA	MEM1;SSio;1to23	MEM1;SSio;1to23	SignalP-6.0	type1a	VemP	uDF_VemP_Enterobacterales	uSecDF_2	uSecDF_3	WKESN	187	200	FALSE
GCF_000203935.1	refseq	RS_GCF_000203935.1	d__Bacteria;p__Proteobacteria;c__Gammaproteobacteria;o__Enterobacterales;f__Shewanellaceae;g__Shewanella;s__Shewanella sp000203935	p__Proteobacteria	c__Gammaproteobacteria	o__Enterobacterales	f__Shewanellaceae	s__Shewanella sp000203935	NC_008577.1	1190220	1192094	+	SHEWANA3_RS05345	secD	protein translocase subunit SecD	WP_011716134.1	BsSecDF_NP_390643.1	3.76E-40	1189315	1189842	+	SHEWANA3_RS05340	NA	hypothetical protein	WP_011716133.1	ATGTTACTCTGCGTGTCGATCATCTTGATCGCCCATGCGGGTGGCTATGCGCCGCGCAGCTTAACCGCCCAGCAACAGCATCTGGCGCCTAAAACTGTAGCGACAACGGTAGTAACAACTGCGCCTACTGCGGATACGCCGTCACTCTCAGTGCAAGAGAGCACTGCATCACATCACTCAACGGCACCATCGACTGCGACCGATACTCAAGCTGTCTGCACCGCTTCAGATAAGACACAAGCCACCGATTGCTCCGAGCCTGAATTAGTCAGTCACTCGGATGATTTTAATTTTGCTCCGGTTAACTCCCAGCGTTTTATCAATCTTGTTCAGCATGATATGCGTGAGGTGAAGCCTGTTTATCTGTTGGCCTTTGAGTTTGTACCCGAGTCAGCGCCC…	ATGTTACTCTGCGTGTCGATCATCTTGATCGCCCATGCGGGTGGCTATGCGCCGCGCAGCTTAACCGCCCAGCAACAGCATCTGGCGCCTAAAACTGTAGCGACAACGGTAGTAACAACTGCGCCTACTGCGGATACGCCGTCACTCTCAGTGCAAGAGAGCACTGCATCACATCACTCAACGGCACCATCGACTGCGACCGATACTCAAGCTGTCTGCACCGCTTCAGATAAGACACAAGCCACCGATTGCTCCGAGCCTGAATTAGTCAGTCACTCGGATGATTTTAATTTTGCTCCGGTTAACTCCCAGCGTTTTATCAATCTTGTTCAGCATGATATGCGTGAGGTGAAGCCTGTTTATCTGTTGGCCTTTGAGTTTGTACCCGAGTCAGCGCCC…	ATGGATAAAATTCAGAGTAAAAAGCTGCTAAATCATTATTCAGCTTGGAAATACCTTGTGCTTATCGTCACCATTATCGTGATGTTATTCAGTGCATTACCGACTTGGTATGGAGAAGACGCCGCCGTGCAGGTGGGCGCTAAAGCGGGGCTTAACTTAACCCCCATTGAACTGCGGGATAAATTAAAGGCGCAGGGCGTTGAGGTTAAACGTATCGAAGTTAAGCATGCCCAACAGGGCAGTGCCAACAGCTCAGAAGGCGGGCAAACCCTTATCGTGCTCAATGATGACAGCGAGCAAACCTTGGTAAAGACCTTAGTGTCATCCATGGTGAGTGAGCCGAAAGAGCTCACGCTGGCACTGGTGAGTGCTGCGCCAAGCTGGCTGCAAAATATGGGC…	MLLCVSIILIAHAGGYAPRSLTAQQQHLAPKTVATTVVTTAPTADTPSLSVQESTASHHSTAPSTATDTQAVCTASDKTQATDCSEPELVSHSDDFNFAPVNSQRFINLVQHDMREVKPVYLLAFEFVPESAPALGENIRLDARPDWTLLAESSPARISGWKVSNLQYRFSQQAA	MDKIQSKKLLNHYSAWKYLVLIVTIIVMLFSALPTWYGEDAAVQVGAKAGLNLTPIELRDKLKAQGVEVKRIEVKHAQQGSANSSEGGQTLIVLNDDSEQTLVKTLVSSMVSEPKELTLALVSAAPSWLQNMGFEPIKLGLDLRGGVQFLLDVDVQPVYQAQADALVESLRLFLREQQIRGASVRIDSTRDDAGLQIEIAFNDAAQSTNNARSTIRQFMQQSYPTWQLTNADNGLVVKLAQEEQIKLRNLTVQQNLQIMRSRIEELGITEALVQRQGEHRIRIELPGVQDPAAAKNVIGATASLAFFEVKESGSVNAQVLKDKSGNPVYVARTPVLGGDHIVDARANIGEMGMAEVNIHLDRIGGQKMSEFSRANIGKPMATSYSEYSRDEQGKAKQTQ…	528	175	1875	624	377	MEM1;SSio;1to15	NA	MEM1;SSio;1to13	MEM1;SSio;1to15	SignalP-6.0	type1a	VemP	uDF_VemP_Enterobacterales	uSecDF_2	uSecDF_3	WKVSN	161	174	FALSE
GCF_000217915.1	refseq	RS_GCF_000217915.1	d__Bacteria;p__Proteobacteria;c__Gammaproteobacteria;o__Enterobacterales;f__Shewanellaceae;g__Shewanella;s__Shewanella sp000217915	p__Proteobacteria	c__Gammaproteobacteria	o__Enterobacterales	f__Shewanellaceae	s__Shewanella sp000217915	NZ_AFOZ01000014.1	383675	385489	+	SOHN41_RS04340	secD	protein translocase subunit SecD	WP_007646014.1	BsSecDF_NP_390643.1	7.19E-42	382854	383450	+	SOHN41_RS04335	NA	hypothetical protein	WP_037458035.1	ATGTTAGTTTGTGTGGCGATCATGTTGATTGCGCACTCGGCTAGCTATACGCCAAAAACCTCAGTACAGCGCAGCGATCACACTCTCCAGCATGTTCAGGTGCACACGGTTCAGATAGATACTGTTCAAGACAGTGGGAGTCTCGATAACTCGGCTTCCAATACCAAGTCAAACGCTACTCCCCAAAGTTTGCCCGATGCCGACGCTATTGCTCAATCGAATTCACATTCTGATGCACAAACCGTTGAAAGCTGCGGCTCATTAAATACTGATGTTGCCAATACTGCCATTGCAGACTCAGTATCTCAGCCTGCACCTTGTCCAAGCTCCGATTACGTGGGTCATGCGGATGACTTAAATTTTGCCCCGATAAATTCACCGCGTTTTCTCAGTCTTGCC…	ATGTTAGTTTGTGTGGCGATCATGTTGATTGCGCACTCGGCTAGCTATACGCCAAAAACCTCAGTACAGCGCAGCGATCACACTCTCCAGCATGTTCAGGTGCACACGGTTCAGATAGATACTGTTCAAGACAGTGGGAGTCTCGATAACTCGGCTTCCAATACCAAGTCAAACGCTACTCCCCAAAGTTTGCCCGATGCCGACGCTATTGCTCAATCGAATTCACATTCTGATGCACAAACCGTTGAAAGCTGCGGCTCATTAAATACTGATGTTGCCAATACTGCCATTGCAGACTCAGTATCTCAGCCTGCACCTTGTCCAAGCTCCGATTACGTGGGTCATGCGGATGACTTAAATTTTGCCCCGATAAATTCACCGCGTTTTCTCAGTCTTGCC…	ATGGAAATAAAACCCAATCAAAGGCTGTTAAATCATTATTCAGCCTGGAAATATATAGTGCTTATCGTCACCATCATAGTGATGTTATTCAGTGCTTTACCTACATTTTATGGTGAGGATGCCGCGGTGCAGGTGGGCGCAAAGGCGGGGTTAACACTCACCCCCGTTGCCCTTAGGGATAAGCTGCAAGCCGAAGGCGTGACGGTAAAACGCATCGACCAAAAGAATGGCGAAACCTTAATTGTCCTCGATGCGGATAACCAACAAACCTTAGTTAAAACCTTCGTTTCTTCTATGGTGGCGGATCCAAAGGAATTGACCTTATCCCTTGCCAGCGCAGCGCCAAGTTGGTTGCAAAATTTAGGTTTTCAGCCAATTAAACTTGGGCTCGACTTACGT…	MLVCVAIMLIAHSASYTPKTSVQRSDHTLQHVQVHTVQIDTVQDSGSLDNSASNTKSNATPQSLPDADAIAQSNSHSDAQTVESCGSLNTDVANTAIADSVSQPAPCPSSDYVGHADDLNFAPINSPRFLSLAQHDVREVKPVYVLVLDFTAEPTLNTVEPTVLDITSDWTLSAVSSPARISGWKVSNLQYRFSQQAA	MEIKPNQRLLNHYSAWKYIVLIVTIIVMLFSALPTFYGEDAAVQVGAKAGLTLTPVALRDKLQAEGVTVKRIDQKNGETLIVLDADNQQTLVKTFVSSMVADPKELTLSLASAAPSWLQNLGFQPIKLGLDLRGGVQFLLDVDVDPVYQTQGEALVDSLRQFIREQKIRGASVYLDQASQLNLTLPDNDARAAVRQMMKQSYPNWQLSNTDGAGLQIKLSPEEQTKLRNLTVQQNLQVMRSRIEELGITEALVQRQGDHRIRIELPGVQDPAAAKNVIGATASLAFFEVKESGSVNAMVLNDKSGKPIYVSRTPVLGGDHIVDARASLGEMGMAEVNINLDRVGGQKMSEFSRTNIGKPMATSYSEYSRDEQGKAKQTQEIISVATIQSQLGDRFRITG…	597	198	1815	604	224	MEM1;SSio;1to15	NA	MEM1;SSio;1to14	MEM1;SSio;1to15	SignalP-6.0	type1a	VemP	uDF_VemP_Enterobacterales	uSecDF_2	uSecDF_3	WKVSN	184	197	FALSE
GCF_000222585.1	refseq	RS_GCF_000222585.1	d__Bacteria;p__Proteobacteria;c__Gammaproteobacteria;o__Enterobacterales;f__Vibrionaceae;g__Vibrio;s__Vibrio scophthalmi	p__Proteobacteria	c__Gammaproteobacteria	o__Enterobacterales	f__Vibrionaceae	s__Vibrio scophthalmi	NZ_AFWE01000223.1	77059	78873	-	RH88_RS21110	secD	protein translocase subunit SecD	WP_005599885.1	BsSecDF_NP_390643.1	5.92E-39	79082	79525	-	RH88_RS21115	NA	hypothetical protein	WP_138944314.1	ATGCTTAGCTTGCTGCTCGCCTGTTTTTCAGCTAGCGCAGCATTAGCCGCTGGTGACGCCAATGCGCCAATCACCAAACCGCTATTGACCCAACCGATTCAAGTTATCATTCACCACGATAGCGCCGAGCATCACGCTACCTCAAGCCCAGTTCACAAACTGCATATTGAGCATCGTGCGCCAGCTAAATCACTCTCTCCTAGTCTTGCTTCTATTTTACGCAATGGCTCATTTATCCCAGAGCGCCTGCACGAAGCAGAACCTAGCTATGAGCTTGTATTCGAATTTAGTGATACTCATGCACAAACATTGCGCTGGAGCGTTTATTTCGCGCTCGACCAATGGCATGACTGGACACTGCACCCACCTGCAACGTCACATCGTATTGCTGGCTGGAAA…	ATGCTTAGCTTGCTGCTCGCCTGTTTTTCAGCTAGCGCAGCATTAGCCGCTGGTGACGCCAATGCGCCAATCACCAAACCGCTATTGACCCAACCGATTCAAGTTATCATTCACCACGATAGCGCCGAGCATCACGCTACCTCAAGCCCAGTTCACAAACTGCATATTGAGCATCGTGCGCCAGCTAAATCACTCTCTCCTAGTCTTGCTTCTATTTTACGCAATGGCTCATTTATCCCAGAGCGCCTGCACGAAGCAGAACCTAGCTATGAGCTTGTATTCGAATTTAGTGATACTCATGCACAAACATTGCGCTGGAGCGTTTATTTCGCGCTCGACCAATGGCATGACTGGACACTGCACCCACCTGCAACGTCACATCGTATTGCTGGCTGGAAA…	ATGCATAAAAAGAAAACTTCCCGAACTGTGCTGAACCACTACTCAGCATGGAAATACGTTGTGCTAATCACAACGGTCATCATCATGTTGTTCAGCGCCTTACCCTCTTGGTTTGGTGAAAACGCCGCCGTGATCATGAATCACAAAGCAGCACCAATTTCTGTTGTGACAGCGCAGCAACAACTGGATGCTCACAATATTGCAGTGAAGCGTATCAGCCAACAAGACAACGAAACCACGGTTGTACTTGAACACGCGAACGACCAAAACAAAGCCAAAAACATCTTGGCTGACTTTGCGCCAAAAGAAGATATCGTCACACTGGCCATGGTACCAGCCGCACCCACTTGGTTACTCGACATGGGCTTCAAGCCGATTAAACTTGGCCTAGATCTACGC…	MLSLLLACFSASAALAAGDANAPITKPLLTQPIQVIIHHDSAEHHATSSPVHKLHIEHRAPAKSLSPSLASILRNGSFIPERLHEAEPSYELVFEFSDTHAQTLRWSVYFALDQWHDWTLHPPATSHRIAGWKESNLLYRFISQADA	MHKKKTSRTVLNHYSAWKYVVLITTVIIMLFSALPSWFGENAAVIMNHKAAPISVVTAQQQLDAHNIAVKRISQQDNETTVVLEHANDQNKAKNILADFAPKEDIVTLAMVPAAPTWLLDMGFKPIKLGLDLRGGVQFLLDVDMKEVFRSHAEQAQDSIKDYAREERIRGVRVEADRDADISIKAPNEESVATLRKYINQQFPQWVVKGEGDNGLTMALADSEKQTLTSLTVQQNLQTMRSRIEELGITEAAVQRQGEHRIRIELPGVQDPAAAKNVIGATASLAFYEVKPERMAGTEMIMDKDGRPVHVTRKPVLTGEHIVDARAGMGEMGMPEVNISLDSAGGKMMSDFSGKHIGKPMATGYSEYSRDANGNVEQSNTIISVATIQSQLGNRFRITG…	444	147	1815	604	208	MEM1;SSio;1to16	NA	MEM1;SSio;1to16	MEM1;SSio;1to16	SignalP-6.0	type1a	VemP	uDF_VemP_Enterobacterales	uSecDF_2	uSecDF_3	WKESN	132	145	FALSE
GCF_000222605.1	refseq	RS_GCF_000222605.1	d__Bacteria;p__Proteobacteria;c__Gammaproteobacteria;o__Enterobacterales;f__Vibrionaceae;g__Vibrio;s__Vibrio ichthyoenteri	p__Proteobacteria	c__Gammaproteobacteria	o__Enterobacterales	f__Vibrionaceae	s__Vibrio ichthyoenteri	NZ_AFWF01000040.1	4008	5822	-	RH85_RS04410	secD	protein translocase subunit SecD	WP_006710994.1	BsSecDF_NP_390643.1	3.68E-39	5992	6462	-	RH85_RS04415	NA	hypothetical protein	WP_006710995.1	ATGTTGAGCGTAATGCTTAGCCTGCTGCTCGCCTGTTTTTCAGCTAGCGCAGCAATAGCAGCGAGTGATGCCAATGCGCCTATCACCAAACCGCTACTCACCCAACCGATTCAGCTGATCGTTCATCACGATACCAATATTCATCACGACACCATCGAACAGCACGTACCTAGCCCTGCGCATAAGGTACATATCGAACAGCGTGCCCCGGCAAAATCTCTTTCTCCTAGTCTTGCTTCCATTTTACGTAATGGCTCATTTATCCCTGAGCGTTTACACGAAGCAGAACCTAACTATGAGTTGGTATTTGAGTTCAGTGATACTGTCACTCAAACCCTACGTTGGAGCGTCTACTTTGCGCTCGATCAATGGCATGACTGGACGCTGAATCCACCAGCA…	ATGTTGAGCGTAATGCTTAGCCTGCTGCTCGCCTGTTTTTCAGCTAGCGCAGCAATAGCAGCGAGTGATGCCAATGCGCCTATCACCAAACCGCTACTCACCCAACCGATTCAGCTGATCGTTCATCACGATACCAATATTCATCACGACACCATCGAACAGCACGTACCTAGCCCTGCGCATAAGGTACATATCGAACAGCGTGCCCCGGCAAAATCTCTTTCTCCTAGTCTTGCTTCCATTTTACGTAATGGCTCATTTATCCCTGAGCGTTTACACGAAGCAGAACCTAACTATGAGTTGGTATTTGAGTTCAGTGATACTGTCACTCAAACCCTACGTTGGAGCGTCTACTTTGCGCTCGATCAATGGCATGACTGGACGCTGAATCCACCAGCA…	ATGCATAAAAAGAAAACAAATCGAACAGTGCTGAATCACTATTCAGCATGGAAGTACGTGGTACTTATCACTACCATCATCATTATGTTATTTAGCGCATTACCATCATGGTTTGGTGAAAATGCCGCCGTCATTCTAAATCATAAAGCCGCCCCAATCTCGGTGGTGACGGCACAACAACAGCTTGATGCACACAATATCGTCGTCAAACGTATCAGCCAAAAAGACAACGAAACCACCGTTGTGCTTGAGCACAACAACGATCAAAACAAAGCCAAAAACATCTTAGAAGACTTTGCACCAAAAGAAGACATCGTCACGCTAGCGATGGTGCCTGCAGCTCCAACTTGGCTACTTGATATGGGCTTCACGCCTATCAAGCTAGGCCTAGATTTACGC…	MLSVMLSLLLACFSASAAIAASDANAPITKPLLTQPIQLIVHHDTNIHHDTIEQHVPSPAHKVHIEQRAPAKSLSPSLASILRNGSFIPERLHEAEPNYELVFEFSDTVTQTLRWSVYFALDQWHDWTLNPPATSHRIAGWKESNLLYRFISQADV	MHKKKTNRTVLNHYSAWKYVVLITTIIIMLFSALPSWFGENAAVILNHKAAPISVVTAQQQLDAHNIVVKRISQKDNETTVVLEHNNDQNKAKNILEDFAPKEDIVTLAMVPAAPTWLLDMGFTPIKLGLDLRGGVQFLLDVDMKEVFRSHAEQAQDSIKDYAREERIRGVRVEADRDADISIKAPNEESVATLRKYIKEQFPQWVVKGEGDNGLSMALADAEKQTLTSLTVQQNLQTMRSRIEELGITEAAVQRQGEHRIRIELPGVQDPAAAKNVIGATASLAFYEVKPERTNGTEMIMDKDGRPVHVTRKPVLSGEHIVDARAGMGEMGMPEVNISLDSAGGKMMSDFSGKHIGKPMATGYSEYSRDDQGNVEQSNTIISVATIQSQLGNRFRITG…	471	156	1815	604	169	MEM1;SSio;1to20	NA	MEM1;SSio;1to20	MEM1;SSio;1to20	SignalP-6.0	type1a	VemP	uDF_VemP_Enterobacterales	uSecDF_2	uSecDF_3	WKESN	141	154	FALSE
GCF_000222685.1	refseq	RS_GCF_000222685.1	d__Bacteria;p__Proteobacteria;c__Gammaproteobacteria;o__Enterobacterales;f__Vibrionaceae;g__Vibrio;s__Vibrio nigripulchritudo	p__Proteobacteria	c__Gammaproteobacteria	o__Enterobacterales	f__Vibrionaceae	s__Vibrio nigripulchritudo	NZ_AFWJ01000157.1	32934	34757	-	RH89_RS13670	secD	protein translocase subunit SecD	WP_004402828.1	BsSecDF_NP_390643.1	3.03E-42	34875	35303	-	RH89_RS13675	NA	hypothetical protein	WP_004402829.1	ATGAGAACTCTGGCAGTCCTGCTGTTTTCGCTACTGCTGACTTTTAGCCAATCCGCGTTTGCACAGGCGGAGGTTTCTGGCTATCCCTCTCAGTCCCATCAAATTGAAATACAACTCGGTGATGAATCTCCCTCTTCCATCGAGGTTAGCCAATCTGGCGATTTTGATTCCCACTCCAAGCGCATACCCGAAGGGCTTATAGCTTCTTCTCGTGTTGTCTCGTGGGCACAGGAACGCGTCGTTCCCACCCCAGATTACGAACTTATTGCTCAGTTGGGCGGAGAAGATCGCCCGCCGAGTTACCTATTTTTTACTCTTTCTATCCCATCTGTCCTCTGGTCTGAAAAAGCGGTCGGCTCAAATCCGCACCGGGTCTCAGGCTGGAAAGACTCCAATCAA…	ATGAGAACTCTGGCAGTCCTGCTGTTTTCGCTACTGCTGACTTTTAGCCAATCCGCGTTTGCACAGGCGGAGGTTTCTGGCTATCCCTCTCAGTCCCATCAAATTGAAATACAACTCGGTGATGAATCTCCCTCTTCCATCGAGGTTAGCCAATCTGGCGATTTTGATTCCCACTCCAAGCGCATACCCGAAGGGCTTATAGCTTCTTCTCGTGTTGTCTCGTGGGCACAGGAACGCGTCGTTCCCACCCCAGATTACGAACTTATTGCTCAGTTGGGCGGAGAAGATCGCCCGCCGAGTTACCTATTTTTTACTCTTTCTATCCCATCTGTCCTCTGGTCTGAAAAAGCGGTCGGCTCAAATCCGCACCGGGTCTCAGGCTGGAAAGACTCCAATCAA…	ATGTCTTCTCCACGCACTCGCGCGAAAGCGCCCGAGCGAATGAATCACTACGCCATCTGGAAATACGTAGTGCTTCTTACCGCTATTGTTTTACTGGCTTTAAGTGCCCTACCTTCATGGTATGGCGACAAGCCCGCTTTAATTATCGACCAGCCTAAAGCAGATCTGAGTATTGAACAGGTTTCACTTGGGCTAAAACATCACAATATTCCTGTTCGTGAAATCACTGAAACCGGCAACCAAATGGTAGTACTGCTTGAAAGTGAGCACGACCAAGCCAATGCCAAAGCCGCTCTGCTCCCTACTCTTGGCGCAGAAACGCAAATCACTTTGGCTTACCAGTCAGTCGCACCAGTCTGGTTAACCCAGATGGGCTTTCAGCCCGTCGATTTAGGGTTA…	MRTLAVLLFSLLLTFSQSAFAQAEVSGYPSQSHQIEIQLGDESPSSIEVSQSGDFDSHSKRIPEGLIASSRVVSWAQERVVPTPDYELIAQLGGEDRPPSYLFFTLSIPSVLWSEKAVGSNPHRVSGWKDSNQLYVQLNQRS	MSSPRTRAKAPERMNHYAIWKYVVLLTAIVLLALSALPSWYGDKPALIIDQPKADLSIEQVSLGLKHHNIPVREITETGNQMVVLLESEHDQANAKAALLPTLGAETQITLAYQSVAPVWLTQMGFQPVDLGLDLRGGVQFLLKVDVDQALNEKQQTLADDIRTTARKLHIRGIQISHSVDHQITVTTQTEDARSEIGKSIQEAFPQWQQHGQSNKLVLSMPKQSIDEFAQQTLKQNLTILRSRIEELGITEASVQRQGDDYIRIELPGVQDPSQAKSVIGATASLAFHEVETESSKGRVFSAFDEDGNRVRLVSKPVVKGEHIVDARAGIDEMGRAVVNISLDLAGGGDISDFSATHVGKPMATLFSEYVSDAQGNLSKQDKVISVATIQSQLGTRFQ…	429	142	1824	607	117	MEM1;SSio;1to21	NA	MEM1;SSio;1to21	MEM1;SSio;1to21	SignalP-6.0	type1a	VemP	uDF_VemP_Enterobacterales	uSecDF_2	uSecDF_3	WKDSN	128	141	FALSE
GCF_000238275.3	refseq	RS_GCF_000238275.2	d__Bacteria;p__Proteobacteria;c__Gammaproteobacteria;o__Enterobacterales;f__Alteromonadaceae;g__Pseudoalteromonas;s__Pseudoalteromonas undina	p__Proteobacteria	c__Gammaproteobacteria	o__Enterobacterales	f__Alteromonadaceae	s__Pseudoalteromonas undina	NZ_AHCF03000003.1	1470363	1472201	-	PUND_RS10460	secD	protein translocase subunit SecD	WP_010389854.1	BsSecDF_NP_390643.1	3.13E-40	1472310	1472771	-	PUND_RS10465	NA	hypothetical protein	WP_010389852.1	ATGTTTAAATTTCGCGTTTTTTTCGCTACATGCTTGTTTTTTGCTGCACTCTTTAGTGTGCAAAGCCATGCTATGAGCGTAAAGCAGGGTTTAGGCAGTAACTTAAGCAGTCTTACCGATATTGTTAATGTTGACCATTTAACTAACACTCCTACACCTACAAAATCGCTTGGCAATTTAAAGCACAAAAACTCAAAGCATTCTGATTTTGATGCTCATCAACCTAGGTTAACAGCCAATAACTCATTTTTATTTCTACATAGTGCGCAGGGCGATCCTGAATACGATGTAGTGCATGAGTTTTTTGCCCTAAATGGGTGTAGGCATATTTTTTTGCGACCGCAAGCAGTCAACATAAGTCAGCCTTGGTATACCTGGCTATTTAAAAGTAAAAAGTCG…	ATGTTTAAATTTCGCGTTTTTTTCGCTACATGCTTGTTTTTTGCTGCACTCTTTAGTGTGCAAAGCCATGCTATGAGCGTAAAGCAGGGTTTAGGCAGTAACTTAAGCAGTCTTACCGATATTGTTAATGTTGACCATTTAACTAACACTCCTACACCTACAAAATCGCTTGGCAATTTAAAGCACAAAAACTCAAAGCATTCTGATTTTGATGCTCATCAACCTAGGTTAACAGCCAATAACTCATTTTTATTTCTACATAGTGCGCAGGGCGATCCTGAATACGATGTAGTGCATGAGTTTTTTGCCCTAAATGGGTGTAGGCATATTTTTTTGCGACCGCAAGCAGTCAACATAAGTCAGCCTTGGTATACCTGGCTATTTAAAAGTAAAAAGTCG…	ATGTTAAGTCTAAAAAAAGAGAAAAAGCCATTTAAGGCTAAGTTTAAATTGAGCTATGTAGCCATGCTGATTGTATTAGTGTTACTAGCAATAAGCGCCTTACCTAATTTATATCCGAATAAGTCATGGTTGCATATTAGTGCAGCTTCTGATGTTAAAACGCAAGTAATGCCAAGTACTGAAAACCTAGTTAGCTTTTTAAATAGCCAAGGTTTTGAAGTGAGTGAAAGTTTAAAAGACCAAGCAAATATTAATGTACTTTTAAATACACCAACGCAAAGTGCCCAAGCTCAGGCGGCTTTAAAATCAAACTTTCCAAACACACAAGTTAAAATTGTTGAACATGCAACCAGCCCTATTTGGTTACAAGAGTTTGGCTTATCGCCCATAAAGCTGGGT…	MFKFRVFFATCLFFAALFSVQSHAMSVKQGLGSNLSSLTDIVNVDHLTNTPTPTKSLGNLKHKNSKHSDFDAHQPRLTANNSFLFLHSAQGDPEYDVVHEFFALNGCRHIFLRPQAVNISQPWYTWLFKSKKSRLSGWKDANLLYTAVTTYHA	MLSLKKEKKPFKAKFKLSYVAMLIVLVLLAISALPNLYPNKSWLHISAASDVKTQVMPSTENLVSFLNSQGFEVSESLKDQANINVLLNTPTQSAQAQAALKSNFPNTQVKIVEHATSPIWLQEFGLSPIKLGLDLNGGVLFVLDVDLEKAVDEQLLSAYQQTKAIIVKQKAYGVKAKQTNQGFEISALENAGDKLIVVIKELKSRFENLTTTTSTNGNLQVVKISYSEQGRSAFDKEVMSQTLTTLRSRIEELGITEAVTQRQGKQRIRIELPGVQDPAEAKRIIGATASLGFYQLKERGGQTFNLQSGGTIKLDPVPIFTGEHINNANIGRDDWGKPLVQLSLDGQGGDAMSAFSKANIGKPMATLYSEYSQNAKGEVVKKSEVINVANIAQHLSSR…	462	153	1839	612	108	MEM1;SSio;1to24	NA	MEM1;SSio;1to24	MEM1;SSio;1to24	SignalP-6.0	type1a	VemP	uDF_VemP_Enterobacterales	uSecDF_2	uSecDF_3	WKDAN	138	151	FALSE
GCF_000238315.3	refseq	RS_GCF_000238315.3	d__Bacteria;p__Proteobacteria;c__Gammaproteobacteria;o__Enterobacterales;f__Alteromonadaceae;g__Pseudoalteromonas;s__Pseudoalteromonas piscicida	p__Proteobacteria	c__Gammaproteobacteria	o__Enterobacterales	f__Alteromonadaceae	s__Pseudoalteromonas piscicida	NZ_CP011925.1	1119147	1120979	-	PPIS_RS24270	secD	protein translocase subunit SecD	WP_010377208.1	BsSecDF_NP_390643.1	6.67E-36	1121098	1121574	-	PPIS_RS24275	NA	hypothetical protein	WP_010377206.1	ATGAAGCGTTCTAACCTTTTCGCCGTTATGTCATTACTCATGTTGTTATGGGTAGCTGCTGCGTGCGCGACAGGAGCGCCTGATAACCACTTATCCCATACTTCTGATACGCACAGCACGAGCTTCGAAAACATCACCCAAAAGGGCCTCGCTGACTCCAATCAGTTACCCAGTAAGCCAAGTCCTGCGAGTCCAATTAAGCTCAGTGGTGAAACCACGCATCACGAAAAGGGCCTACTGCCGGAACGCGAGCGTACTAGTCACCCTAGTTATTTTCTACATCCTAAACAACAAGCCGAATATGCGCTTGTATTTGAGCTTGCAGCAGAAAAATATGTACCGGCATCAGTCTATGACATCAATAGACCTAAACCCGTACCTTGGTATATGTGTGATACT…	ATGAAGCGTTCTAACCTTTTCGCCGTTATGTCATTACTCATGTTGTTATGGGTAGCTGCTGCGTGCGCGACAGGAGCGCCTGATAACCACTTATCCCATACTTCTGATACGCACAGCACGAGCTTCGAAAACATCACCCAAAAGGGCCTCGCTGACTCCAATCAGTTACCCAGTAAGCCAAGTCCTGCGAGTCCAATTAAGCTCAGTGGTGAAACCACGCATCACGAAAAGGGCCTACTGCCGGAACGCGAGCGTACTAGTCACCCTAGTTATTTTCTACATCCTAAACAACAAGCCGAATATGCGCTTGTATTTGAGCTTGCAGCAGAAAAATATGTACCGGCATCAGTCTATGACATCAATAGACCTAAACCCGTACCTTGGTATATGTGTGATACT…	ATGAAAGATATAAATTCGCCAACGAGGCTATCAACCCCTCGTGGTACAACCGCGCGTGCAAAACGCTTTTTTACTGCGCTTATTGTGTTCCTGTTGCTCCTTTGTGCACTACCAAACTTGTATCCCAATAAGAATTTGATTCAAATTCAAGCAAGTAGTAACGAGGCTGTGTCTCTGTCGCTGCCTGAGCTTAAATCTCAGCTAGAAAGAGAGGGGTTCAAGGTCAAGCAAATCCAATCTCATCAAGGTGGCTATTTAGTTGAACTTGAAAACCGCACGCTAACCGCCGAAGCGCGTGCTTATATGGCTGAGTCTCACTCTAAGCTAAGTGTTAAGGTTGTTAGTGCTTCAACAATGCCACAGTGGTTAGAAAGCACTGGACTTAAACCTATCAAGCTG…	MKRSNLFAVMSLLMLLWVAAACATGAPDNHLSHTSDTHSTSFENITQKGLADSNQLPSKPSPASPIKLSGETTHHEKGLLPERERTSHPSYFLHPKQQAEYALVFELAAEKYVPASVYDINRPKPVPWYMCDTRPNNGFIDNCKPANLTFKGSLNFAS	MKDINSPTRLSTPRGTTARAKRFFTALIVFLLLLCALPNLYPNKNLIQIQASSNEAVSLSLPELKSQLEREGFKVKQIQSHQGGYLVELENRTLTAEARAYMAESHSKLSVKVVSASTMPQWLESTGLKPIKLGLDLDGGVLFVLKVDTQQAAQNKLQSLADEANSLRIKNRYRNLSIPQVISGEQVEVIAKAQGQNELVALTATLRELYPQFTSTTHKQGSLTKVNFRFAEAKKAEFDKQLMTQAMSTLRSRIEELGITEAVTQRQGTNYIRIELPGVQDPEQAKRIIGATAKLSFHALQEIGGQKLKDKSGALVSVDPVAIFGGDEIESATAGRDEHGKPLVQLFLSSQGGEKINRFSRNNVGKPMATVFSEYYADTKGEIKRKTEVISVATIQQVL…	477	158	1833	610	118	MEM1;SSio;1to21	MEM1;TMio;5to27	MEM1;SSio;1to21	MEM1;SSio;1to21	SignalP-6.0	type1a	VemP	uDF_VemP_Enterobacterales	uSecDF_2	uSecDF_3	CKPAN	143	156	FALSE
GCF_000238335.3	refseq	RS_GCF_000238335.2	d__Bacteria;p__Proteobacteria;c__Gammaproteobacteria;o__Enterobacterales;f__Alteromonadaceae;g__Pseudoalteromonas;s__Pseudoalteromonas marina	p__Proteobacteria	c__Gammaproteobacteria	o__Enterobacterales	f__Alteromonadaceae	s__Pseudoalteromonas marina	NZ_AHCB03000005.1	1577872	1579710	-	PMAN_RS07350	secD	protein translocase subunit SecD	WP_010557457.1	BsSecDF_NP_390643.1	1.39E-40	1579822	1580283	-	PMAN_RS07355	NA	hypothetical protein	WP_010557458.1	ATGTTTAAATTTCGTGTTTTTATAACTGCTTTTTTGCTTCTAGCTGCACTGTTTAGTGTGCAGAGTAATGCTGTGCAGGTAACACAAAATTTGAATCCAGCTGTCAGTTCGCACATTTTATTTACAGATGCTATTGATATAACTAAAACAAAGCCTACTAAAAAGTCTGCAGACGCACCTGCGCATAAAAAAACACAACACACCGATTTTGACTCACATCAGCCAAGGCTTACAGCAAGTAATGCGTCACTTTTTTTGCACACAGTTCAAAGTGAGCCAGAATACGATGTTGTTTTTGAGTTTTTTGCGCAGCACCTTGTTAGGCAAATATTTTTACGCCCCCAAGCTGTAAATGCTATTCAGCCTTGGTATACGCTTGTGCATCACAGTAAAAAATCC…	ATGTTTAAATTTCGTGTTTTTATAACTGCTTTTTTGCTTCTAGCTGCACTGTTTAGTGTGCAGAGTAATGCTGTGCAGGTAACACAAAATTTGAATCCAGCTGTCAGTTCGCACATTTTATTTACAGATGCTATTGATATAACTAAAACAAAGCCTACTAAAAAGTCTGCAGACGCACCTGCGCATAAAAAAACACAACACACCGATTTTGACTCACATCAGCCAAGGCTTACAGCAAGTAATGCGTCACTTTTTTTGCACACAGTTCAAAGTGAGCCAGAATACGATGTTGTTTTTGAGTTTTTTGCGCAGCACCTTGTTAGGCAAATATTTTTACGCCCCCAAGCTGTAAATGCTATTCAGCCTTGGTATACGCTTGTGCATCACAGTAAAAAATCC…	ATGTTAAGTGTAAAAAAAGATCAAAAGCCACTTATGGCTAAATTTAAATTAAGCTACATAGCCATGCTAATTGTGCTGATTTTATTAGCTATAAGCGCATTACCCAACTTATACCCTAATAAATCGTGGTTGCATGTAAGCAACGCACCACATAGCGAAACACAAGCTGTGCCCAGTACTAATGAATTAGTTACTTTTTTAAATAGCCAAGGCTTAAAAGTAGAGCAAGGGGTAAATAATAAAACATCTATAAATATTCTGTTAAACGAGCCAAGTAAAAGCGCCCAAGCTCAAGCGGCTATAAAGGCGCAGTACCTAAACACGCAAGTTAAAATTGTAGAGCATGCAACAAGCCCAATTTGGCTGCAAGAATTTGGTTTATCGCCAATAAAATTGGGA…	MFKFRVFITAFLLLAALFSVQSNAVQVTQNLNPAVSSHILFTDAIDITKTKPTKKSADAPAHKKTQHTDFDSHQPRLTASNASLFLHTVQSEPEYDVVFEFFAQHLVRQIFLRPQAVNAIQPWYTLVHHSKKSRLSGWKDANLLYKAVTTYHA	MLSVKKDQKPLMAKFKLSYIAMLIVLILLAISALPNLYPNKSWLHVSNAPHSETQAVPSTNELVTFLNSQGLKVEQGVNNKTSINILLNEPSKSAQAQAAIKAQYLNTQVKIVEHATSPIWLQEFGLSPIKLGLDLNGGVLFVLDVDLDKAIDEQLTSAYQQAKSIIIKQKAYGLKAQQTGHGFEINALPNAVQKLNPVIDELQSRFANLAVTTTNNGNVKNAKFSYSEQGRSNFDKEVMSQTLTTLRSRIEELGITEAVTQRQGTQRIRIELPGVQDPTEAKRIIGATASLGFYQLKEVGGQTFNMQSGGTIKLDPVPIFTGDHINNANIGRDDWGKPLVQLSLDGQGGDAMSAFSKANIGKPMATVYSEYSQNANGETVKKSEVINVANIAQHLSSR…	462	153	1839	612	111	MEM1;SSio;1to24	NA	MEM1;SSio;1to24	MEM1;SSio;1to24	SignalP-6.0	type1a	VemP	uDF_VemP_Enterobacterales	uSecDF_2	uSecDF_3	WKDAN	138	151	FALSE
GCF_000238355.1	refseq	RS_GCF_000238355.1	d__Bacteria;p__Proteobacteria;c__Gammaproteobacteria;o__Enterobacterales;f__Alteromonadaceae;g__Pseudoalteromonas;s__Pseudoalteromonas haloplanktis	p__Proteobacteria	c__Gammaproteobacteria	o__Enterobacterales	f__Alteromonadaceae	s__Pseudoalteromonas haloplanktis	NZ_AHCA01000002.1	193280	195124	-	PHAL_RS0105065	secD	protein translocase subunit SecD	WP_016707341.1	BsSecDF_NP_390643.1	1.37E-47	195230	195721	-	PHAL_RS0105070	NA	hypothetical protein	WP_016707342.1	ATGATTCGTTTTCGCTTAGTCTTCGTTGTGTTACTGATGTTTGCTGCACTTTTTAGTGTGCAGGCAACTGCTGCGAGCAGCACTAAAGTTGAACTGAATCAGCCTATTGCTACTTTTCAGTCGCTGATACAAGCAGATTTGAGTCAGTTAGCGGTAAAGATATTTGACAATTCAACGTCAGATACCACGCCTTTTACTAAAAAGAGTGCGGCGGATGAGCAAACCTCTGAAGGTGCAGGCTTTGAATCATTGCAACCACGTTTAACCGTTAGCAACTCGTCATTATTTTTATATCATACTCAAGTAGAGCCAAATTATGTGGCTATCTTTGAGTTTTTTGTGCCAAGTCTTGCGCGGCAACTTTATTTACAGCCTCTTGAACCGGCAATAACGTTACCT…	ATGATTCGTTTTCGCTTAGTCTTCGTTGTGTTACTGATGTTTGCTGCACTTTTTAGTGTGCAGGCAACTGCTGCGAGCAGCACTAAAGTTGAACTGAATCAGCCTATTGCTACTTTTCAGTCGCTGATACAAGCAGATTTGAGTCAGTTAGCGGTAAAGATATTTGACAATTCAACGTCAGATACCACGCCTTTTACTAAAAAGAGTGCGGCGGATGAGCAAACCTCTGAAGGTGCAGGCTTTGAATCATTGCAACCACGTTTAACCGTTAGCAACTCGTCATTATTTTTATATCATACTCAAGTAGAGCCAAATTATGTGGCTATCTTTGAGTTTTTTGTGCCAAGTCTTGCGCGGCAACTTTATTTACAGCCTCTTGAACCGGCAATAACGTTACCT…	ATGTTAAAAAAATCATCAAAAAAACCGCTGTTTCAGCGTTTTAAAATAAGCTATCTAGCTATGCTTGTAGCACTGATATTGCTGGCTATTAGCGCCTTACCAAATTTATACCCTGCAAAGTCCTGGTTGCATGTGACAGCACAACAACAAGTTAACGCTGAGTTATTAGCAATTGACACGCAAAAAAGTGTGGTTGATTTTTTAAATCAACACGGTTTTACTGTCGAACAGTCTATGCAATCGTCTCAACAGCAATCGTCATTAAAAGTGTTACTCCACGAGCCGACAAAAAGCGCCGCAGCTCAGCAAGCGTTAAAAAGTGAATTTATGCAGTTGAATGTAAAAATAGTGACGCATCAAACAAGTCCAGATTGGTTACAAAGTTTAGGTTTAGCACCT…	MIRFRLVFVVLLMFAALFSVQATAASSTKVELNQPIATFQSLIQADLSQLAVKIFDNSTSDTTPFTKKSAADEQTSEGAGFESLQPRLTVSNSSLFLYHTQVEPNYVAIFEFFVPSLARQLYLQPLEPAITLPWFVCYEGKKSRLSGWKDANLQYRAVVTYHS	MLKKSSKKPLFQRFKISYLAMLVALILLAISALPNLYPAKSWLHVTAQQQVNAELLAIDTQKSVVDFLNQHGFTVEQSMQSSQQQSSLKVLLHEPTKSAAAQQALKSEFMQLNVKIVTHQTSPDWLQSLGLAPIKLGLDLNGGVLFVLDVDLVKAQQEQLDSAYEQTKTIIRDEKARGVRVQQNAQGFELHALPAAKDQLLTVQTQVLKRFQRLAPTVHTQGKLTTVAFSFSEQGSSEFTKEVMSQTLTTLRGRIEELGITEAVTQRQGKQRIRIELPGVQDPAAAKRIIGATASLDFHQLKEYGGKSFALQNGGTISLDPIAIFSGQHINNAHVGRDEWGKPLVQLSLDSQGGEAMSAFSKRNIGKPMATVYSEYYKNDQGKVVKKSEVINVANIAQH…	492	163	1845	614	105	MEM1;SSio;1to24	MEM1;TMio;7to25	MEM1;SSio;1to24	MEM1;SSio;1to24	SignalP-6.0	type1a	VemP	uDF_VemP_Enterobacterales	uSecDF_2	uSecDF_3	WKDAN	148	161	FALSE
GCF_000238375.3	refseq	RS_GCF_000238375.2	d__Bacteria;p__Proteobacteria;c__Gammaproteobacteria;o__Enterobacterales;f__Alteromonadaceae;g__Pseudoalteromonas;s__Pseudoalteromonas citrea	p__Proteobacteria	c__Gammaproteobacteria	o__Enterobacterales	f__Alteromonadaceae	s__Pseudoalteromonas citrea	NZ_AHBZ03000021.1	178301	180139	+	PCIT_RS12710	secD	protein translocase subunit SecD	WP_010363997.1	BsSecDF_NP_390643.1	2.28E-43	177775	178227	+	PCIT_RS12705	NA	hypothetical protein	WP_157592771.1	ATGATGTTACTGAGGCTGTTGAACATTCTAGTTGTTTGCTACCTACTATTTACGGATGGTTTTTCATCTGTAAACGATGTTGTGTATGCGCAAAAAACACCTCATGTTCAAATAAGTGAAGCCGCTTATAATAAACCTGTCTATAACATTAACGTCAGTGCGCCTCAAAAACCTGATGCATATTACTTTACCTCTGACGACTCAGGTTCAGTTTTTGGTTTTGAAAGACCCTACCAACAACCCGCAGTGCGCTTTATGCATCCAAAACAACAAGCTGAATTTATTCTTGTTTTTGAACTTGCATCCGATACGTACATAAGGGAACATCGCTTACGCCCTGACCAGCTGAAGCAACCTTGGTACCAATGTAATTCTCGGCCTGCACGCGGCTTTATTGAT…	ATGATGTTACTGAGGCTGTTGAACATTCTAGTTGTTTGCTACCTACTATTTACGGATGGTTTTTCATCTGTAAACGATGTTGTGTATGCGCAAAAAACACCTCATGTTCAAATAAGTGAAGCCGCTTATAATAAACCTGTCTATAACATTAACGTCAGTGCGCCTCAAAAACCTGATGCATATTACTTTACCTCTGACGACTCAGGTTCAGTTTTTGGTTTTGAAAGACCCTACCAACAACCCGCAGTGCGCTTTATGCATCCAAAACAACAAGCTGAATTTATTCTTGTTTTTGAACTTGCATCCGATACGTACATAAGGGAACATCGCTTACGCCCTGACCAGCTGAAGCAACCTTGGTACCAATGTAATTCTCGGCCTGCACGCGGCTTTATTGAT…	ATGAAAAATCTATTAAACCAAAAATCAAACCGTAGTTTGACGCCATGGGTACTTGTACTTGTCATTAGTATGATGATAATCAGCGCATTGCCTAATTTATACCCGAACAATACCATTATTAAAATAACTGCTGATGGCTCCCATATATCGGCAAGCAAAGTGACTCAACTATTAGCTCAGGCTGAATTACCCGCTCAGGAAGTATCTGCCTTGCACAAAACAAGGGAAATACGGGTACTACTAGAAAACCCGACACTGAGCGTAAAAGCCCAAGCACTATTACAAAATAAATTAGAGATCGATAATGTTACCGTTCACAGTGAAGCAACCACGCCCGCATGGCTGCAATCGCTTAACTTGGCTCCGTTAAAGTTAGGCTTAGACTTAAACGGCGGGGTC…	MMLLRLLNILVVCYLLFTDGFSSVNDVVYAQKTPHVQISEAAYNKPVYNINVSAPQKPDAYYFTSDDSGSVFGFERPYQQPAVRFMHPKQQAEFILVFELASDTYIREHRLRPDQLKQPWYQCNSRPARGFIDACKPANLVYKARLTYHA	MKNLLNQKSNRSLTPWVLVLVISMMIISALPNLYPNNTIIKITADGSHISASKVTQLLAQAELPAQEVSALHKTREIRVLLENPTLSVKAQALLQNKLEIDNVTVHSEATTPAWLQSLNLAPLKLGLDLNGGVLFVLKVETDEALDERLEKLRVVAKNYRIEHKLRGIKIGPIVEHSITITTAHSQSNNLKTLIQALKQDYPNIFIQEQNHKMHAQWQLTFDEASQKEMATQAVDQAISTLRSRIEQLGITEAVTQRQGKHYIRIELPGVQDPAEAKRLIGATAQLSFHALKTHGGQQVNYKNGGTVKLNPLPIFTGSDIESAQASRDESGQPQVQLMLSPVGGEKMRQFSRKNVGKPMSTLYGEYHTNKAQEVVKKQEVISVATIQQVLSRQFSITGL…	453	150	1839	612	73	MEM1;SSio;1to20	NA	MEM1;SSio;1to30	MEM1;SSio;1to20	SignalP-6.0	type1a	VemP	uDF_VemP_Enterobacterales	uSecDF_2	uSecDF_3	CKPAN	135	148	FALSE
GCF_000238395.3	refseq	RS_GCF_000238395.3	d__Bacteria;p__Proteobacteria;c__Gammaproteobacteria;o__Enterobacterales;f__Alteromonadaceae;g__Pseudoalteromonas;s__Pseudoalteromonas arctica	p__Proteobacteria	c__Gammaproteobacteria	o__Enterobacterales	f__Alteromonadaceae	s__Pseudoalteromonas arctica	NZ_CP011025.1	2196768	2198606	-	PARC_RS09865	secD	protein translocase subunit SecD	WP_010555053.1	BsSecDF_NP_390643.1	5.90E-40	2198715	2199176	-	PARC_RS09870	NA	hypothetical protein	WP_010555052.1	ATGTTTAAATTTAGAGTGTTTTTAACTGCCTTTTTGCTACTTGCTGCACTTTTTAGTGTGCAGAGCAATGCTATGGGCGCCTCACAAAATTTAAATATCAATGTTAGTACGCAGGTTTCGCTTACTGATATTGCCGATTTAACTAAAATACAGCCTATTAGTAAGTCTGTAGATATTCCGCAACATAAAAAAACGCATCAAACCGATTTTGACGCGCACCAACCAAGGTTAACTGCCAATAATTCATCATTGTTTTTGCACACTGTTCAAAGTGAGCCAGAATACGATGTGGTTTTTGAATTTTTTGCTCAAAATCTTGTTAGGCATATATTTTTAAAACCACGCGCTGTTAACCCTATAGAACCTTGGTATACGTTTGTAACTAATAGTAAAAAGTCG…	ATGTTTAAATTTAGAGTGTTTTTAACTGCCTTTTTGCTACTTGCTGCACTTTTTAGTGTGCAGAGCAATGCTATGGGCGCCTCACAAAATTTAAATATCAATGTTAGTACGCAGGTTTCGCTTACTGATATTGCCGATTTAACTAAAATACAGCCTATTAGTAAGTCTGTAGATATTCCGCAACATAAAAAAACGCATCAAACCGATTTTGACGCGCACCAACCAAGGTTAACTGCCAATAATTCATCATTGTTTTTGCACACTGTTCAAAGTGAGCCAGAATACGATGTGGTTTTTGAATTTTTTGCTCAAAATCTTGTTAGGCATATATTTTTAAAACCACGCGCTGTTAACCCTATAGAACCTTGGTATACGTTTGTAACTAATAGTAAAAAGTCG…	ATGTTAAGTTTTAAAAAAGATAAAAAGCCGTCTACGGCTAAGTTCAAATTAAGCTATATAGCCATGCTAATTGTATTGGTTTTATTAGCTATCAGCGCATTACCAAACCTATATCCAAATAAATCGTGGTTGCACGTAAGTAGTACGCCGCACAGCGAAACGCAATCTTTACCGAGCACTAAAACGCTAGTTACTTTTTTAAATAAACAAGGGCTAGAGGTTGAGCAGGGTTTAGATAAGCAATCCACTATTAATATACTTTTAAACGAGCCAACTAAAAGCGCTCAGGCGCAAGCGGCTATAAAAGCGCAATATCCAAACACGCAAGTTAAAATTGTTGAGCATGCAACCAGCCCAACATGGTTACAAGATTTTGGTTTATCACCAATAAAGCTGGGC…	MFKFRVFLTAFLLLAALFSVQSNAMGASQNLNINVSTQVSLTDIADLTKIQPISKSVDIPQHKKTHQTDFDAHQPRLTANNSSLFLHTVQSEPEYDVVFEFFAQNLVRHIFLKPRAVNPIEPWYTFVTNSKKSRLSGWKDVNLLYKAVTTYHA	MLSFKKDKKPSTAKFKLSYIAMLIVLVLLAISALPNLYPNKSWLHVSSTPHSETQSLPSTKTLVTFLNKQGLEVEQGLDKQSTINILLNEPTKSAQAQAAIKAQYPNTQVKIVEHATSPTWLQDFGLSPIKLGLDLNGGVLFVLDVDLDKAVDEQLVSAYQQAKSIIIKQKAHGVKAQQTQQGFEINALPNATDKLTPVIEELQSRFANLAVVTSNNGSVKTAKFSYSEQGRSSFDKEVMGQTLTTLRSRIEELGITEAVTQRQGKHRIRIELPGVQDPTEAKRIIGATASLGFYQLKEIGGQIFNMQSGGTIKLDPVPIFTGDHINNANIGRDDWGKPLVQLSLDGQGGDAMSAFSKANIGKPMATVYSEYSQNAKGEVVKKSEVINVANIAQHLSSR…	462	153	1839	612	108	MEM1;SSio;1to24	NA	MEM1;SSio;1to26	MEM1;SSio;1to24	SignalP-6.0	type1a	VemP	uDF_VemP_Enterobacterales	uSecDF_2	uSecDF_3	WKDVN	138	151	FALSE
GCF_000239855.1	refseq	RS_GCF_000239855.1	d__Bacteria;p__Proteobacteria;c__Gammaproteobacteria;o__Enterobacterales;f__Alteromonadaceae;g__Pseudoalteromonas;s__Pseudoalteromonas sp000239855	p__Proteobacteria	c__Gammaproteobacteria	o__Enterobacterales	f__Alteromonadaceae	s__Pseudoalteromonas sp000239855	NZ_BADT01000108.1	18231	20069	+	P20652_RS08720	secD	protein translocase subunit SecD	WP_008168979.1	BsSecDF_NP_390643.1	1.44E-40	17661	18122	+	P20652_RS08725	NA	hypothetical protein	WP_008168977.1	ATGTTTAAATTTAGAGTGTTTTTAACTGCCTTTTTGCTACTTGCTGCACTTTTTAGTGTGCAGAGCAATGCTATGAGCGCCTCACAAAATTTAAATATGACTGTTAGTACGCAGGTTTCGCTTACTGATATTGCCGATTTAACTAAAATACAGCCTATTAGTAAGTCTGCAGATACTGCGCAGCATAAAAAAACGCATCAAACCGATTTTGACGCGCACCAACCAAGGTTAATTGCCAATAATTCATCAATGTTTTTGCACACTGTTCAAAGTGAGCCAGAATACGATGTGATTTTTGAATTTTTTGCTCAAAATCTTGTTAGACATATATTCTTACCACCAAGAGCGGTTAATCCTATACAGCCTTGGTATACGCTTGTAACTAATAGTAAAAAGTCG…	ATGTTTAAATTTAGAGTGTTTTTAACTGCCTTTTTGCTACTTGCTGCACTTTTTAGTGTGCAGAGCAATGCTATGAGCGCCTCACAAAATTTAAATATGACTGTTAGTACGCAGGTTTCGCTTACTGATATTGCCGATTTAACTAAAATACAGCCTATTAGTAAGTCTGCAGATACTGCGCAGCATAAAAAAACGCATCAAACCGATTTTGACGCGCACCAACCAAGGTTAATTGCCAATAATTCATCAATGTTTTTGCACACTGTTCAAAGTGAGCCAGAATACGATGTGATTTTTGAATTTTTTGCTCAAAATCTTGTTAGACATATATTCTTACCACCAAGAGCGGTTAATCCTATACAGCCTTGGTATACGCTTGTAACTAATAGTAAAAAGTCG…	ATGTTAAGTTTTAAAAAAGATAAAAAGCCGTCTTCGGCTAAGTTCAAATTAAGCTATATAGCCATGCTAATAGTATTGGTTTTATTAGCTATCAGCGCATTACCAAACCTATATCCAAATAAATCGTGGTTGCACGTAAGTAATACGCCGCACAGCGAAACGCAATCTTTACCGAGCACTAAAACGCTAGTTACTTTTTTAAATAAACAAGGGCTAGAGGTTGAGCAGGGTTTAGATAAGCAATCCACTATTAATATACTTTTAAACGAGCCAACTAAAAGCGCTCAGGCGCAAGCGGCTATAAAAGCGCAATATCCAAACACGCAAGTTAAAATTGTTGAGCATGCAACCAGCCCAACATGGTTACAAGATTTTGGTTTATCACCAATAAAGCTGGGC…	MFKFRVFLTAFLLLAALFSVQSNAMSASQNLNMTVSTQVSLTDIADLTKIQPISKSADTAQHKKTHQTDFDAHQPRLIANNSSMFLHTVQSEPEYDVIFEFFAQNLVRHIFLPPRAVNPIQPWYTLVTNSKKSRLSGWKDVNLLYRAVTTYHA	MLSFKKDKKPSSAKFKLSYIAMLIVLVLLAISALPNLYPNKSWLHVSNTPHSETQSLPSTKTLVTFLNKQGLEVEQGLDKQSTINILLNEPTKSAQAQAAIKAQYPNTQVKIVEHATSPTWLQDFGLSPIKLGLDLNGGVLFVLDVDLDKAVDEQLVSAYQQAKSIIIKQKAHGVKAQQTQHGFEINALPNATDKLTPVIEELKSRFANLAVVTSNNGSVKTAKFSYSEQGRSSFDKEVMGQTLTTLRSRIEELGITEAVTQQQGKYRIRIELPGVQDPTEAKRIIGATASLGFYQLKEIGGQTFNMQSGGTIKLDPVPIFTGDHINNANIGRDDWGKPLVQLSLDGQGGDAMSAFSKANIGKPMATVYSEYSQNAKGEVVKKSEVINVANIAQHLSSR…	462	153	1839	612	108	MEM1;SSio;1to24	NA	MEM1;SSio;1to27	MEM1;SSio;1to24	SignalP-6.0	type1a	VemP	uDF_VemP_Enterobacterales	uSecDF_2	uSecDF_3	WKDVN	138	151	FALSE
GCF_000272045.2	refseq	RS_GCF_000272045.2	d__Bacteria;p__Proteobacteria;c__Gammaproteobacteria;o__Enterobacterales;f__Vibrionaceae;g__Vibrio;s__Vibrio crassostreae_C	p__Proteobacteria	c__Gammaproteobacteria	o__Enterobacterales	f__Vibrionaceae	s__Vibrio crassostreae_C	NZ_AJYZ02000019.1	1410607	1412406	-	A136_RS07480	secD	protein translocase subunit SecD	WP_017065097.1	BsSecDF_NP_390643.1	1.39E-36	1412682	1413146	-	A136_RS07485	NA	hypothetical protein	WP_029235281.1	ATGTTGTTTTTACTGAGCTTTGGCTTAGTGAATTCTAACGGCTATTCGTTTCCTTCTAAGCCATTTCAAATATACTCGGCTCAAGAGCAATCTTCACAGAATGATCTTTGTAAACAAGCTGATACGGATAATCCGTCGAGCTACTTAGAGTGCGATAAGGCTCAGTTTGGCACAGTACCTTCTGGTGACAGTTCCAACTATCACGACACCGAATCAAGCCTTCAAGCAGCAAACTTCAGACGTATGCTCAGTAATGAGCAAGAAAGCGTGGCCGATCTTGAGCCTGCTTATCACCTACTGATCGACTTCTCTCCCCCTTCATTACTGGCTTCTCTGCTTTTCAACACACCATTGTTGGATTCCAAGCAGCACTGGACCAGCATTGTGAGTTCTCCGTCT…	ATGTTGTTTTTACTGAGCTTTGGCTTAGTGAATTCTAACGGCTATTCGTTTCCTTCTAAGCCATTTCAAATATACTCGGCTCAAGAGCAATCTTCACAGAATGATCTTTGTAAACAAGCTGATACGGATAATCCGTCGAGCTACTTAGAGTGCGATAAGGCTCAGTTTGGCACAGTACCTTCTGGTGACAGTTCCAACTATCACGACACCGAATCAAGCCTTCAAGCAGCAAACTTCAGACGTATGCTCAGTAATGAGCAAGAAAGCGTGGCCGATCTTGAGCCTGCTTATCACCTACTGATCGACTTCTCTCCCCCTTCATTACTGGCTTCTCTGCTTTTCAACACACCATTGTTGGATTCCAAGCAGCACTGGACCAGCATTGTGAGTTCTCCGTCT…	TTGACTGTGAAAAAACGCATTCAAAGAAAACAAATTAACCACTACTCAAAGTGGAAATACGTGGTGCTTATCGCCACCATCATCATCATGGTTCTGAGTGCTTTACCTTCTTGGTATGGCGAAAATGCATCGGTTCAAATTAACAATCGTTCCGAACAGACCATCGATGCGAGTCAAATTACCCAATACCTTGCGAGCGAAGGCATCCAAGCTAAATCGGCATTTCAAAAAGACCAACGTTTAGTCGTGATCTTGGAAGACGCAGAACAACAAGCGAAGGCTAAAGAGGTGCTGAATGAGCGCCTATTGGATAACGCGACAGTTGCGCTAGCGATGGAGCCAGCAGCTCCGAAATGGCTGACTGACATGGGCTTCGCACCGATTCAGCTAGGCCTTGAT…	MLFLLSFGLVNSNGYSFPSKPFQIYSAQEQSSQNDLCKQADTDNPSSYLECDKAQFGTVPSGDSSNYHDTESSLQAANFRRMLSNEQESVADLEPAYHLLIDFSPPSLLASLLFNTPLLDSKQHWTSIVSSPSSRLAGWKEGNIQYSHFRELLS	MTVKKRIQRKQINHYSKWKYVVLIATIIIMVLSALPSWYGENASVQINNRSEQTIDASQITQYLASEGIQAKSAFQKDQRLVVILEDAEQQAKAKEVLNERLLDNATVALAMEPAAPKWLTDMGFAPIQLGLDLRGGVQFLLEVDMEPVYHAQAQSVVDEITSQVRYARGKVVNNQVEFNFRTDADFEKAQKLIREEFPQWQRDRSDKSLTLTQSEEEQRTLRNLTVQQNLQIMRSRIEELGITEASIQRQGESRIRIELPGVQDPAAAKDVIGATASLAFYSVYDNATRNTQTLKDSDGNRVVVARKAVLSGEHIIDARSGIGEMGSAEVNITLDSSGGKKMSEFSRHNIGKPMATVYSEYSRDRAGNSEKTSEVISVANIQSQLGSRFRITGAGSMA…	465	154	1800	599	275	MEM1;SSio;1to12	NA	MEM1;SSio;1to10	MEM1;SSio;1to12	SignalP-6.0	type1a	VemP	uDF_VemP_Enterobacterales	uSecDF_2	uSecDF_3	WKEGN	139	152	FALSE
GCF_000272105.2	refseq	RS_GCF_000272105.2	d__Bacteria;p__Proteobacteria;c__Gammaproteobacteria;o__Enterobacterales;f__Vibrionaceae;g__Vibrio;s__Vibrio splendidus_I	p__Proteobacteria	c__Gammaproteobacteria	o__Enterobacterales	f__Vibrionaceae	s__Vibrio splendidus_I	NZ_AJZD02000011.1	20292	22091	+	A142_RS01490	secD	protein translocase subunit SecD	WP_019819952.1	BsSecDF_NP_390643.1	1.61E-36	19654	20118	+	A142_RS01485	NA	hypothetical protein	WP_029405265.1	ATGTTGTTTTTACTGAGCTTTGGCTTAGTGAATTCTAACGGCTATTCGTTCCCTTCTAAGCCATTCCAAATCCAATCCGCTCAAGAGCAGCCTTCGCAGAATAATCTTTGTAAACAAGCTGCTGCGGATAACCCGTCGAGCTACATGGAATGCGATCAGGTTCAGTTTGGCACCACGTCATTAGATGACAGTTCCAACTATCACGACACTGAATCGAGCCTTCAAGCGACAGCCTTTCGACGTATGCTCAGTAATGAGCAAGAAAGCGTGGCCGACCTTGAGCCTGCTTATCATCTACTGATCGACTTCTCTCCCCCTTCAATACTGGCTTCTCTGCTCTTCAACACGCCGTTGTTGGATTCCAAGCAGCACTGGACCAGTATTGTGAGTTCTCCGTCC…	ATGTTGTTTTTACTGAGCTTTGGCTTAGTGAATTCTAACGGCTATTCGTTCCCTTCTAAGCCATTCCAAATCCAATCCGCTCAAGAGCAGCCTTCGCAGAATAATCTTTGTAAACAAGCTGCTGCGGATAACCCGTCGAGCTACATGGAATGCGATCAGGTTCAGTTTGGCACCACGTCATTAGATGACAGTTCCAACTATCACGACACTGAATCGAGCCTTCAAGCGACAGCCTTTCGACGTATGCTCAGTAATGAGCAAGAAAGCGTGGCCGACCTTGAGCCTGCTTATCATCTACTGATCGACTTCTCTCCCCCTTCAATACTGGCTTCTCTGCTCTTCAACACGCCGTTGTTGGATTCCAAGCAGCACTGGACCAGTATTGTGAGTTCTCCGTCC…	TTGACTGTGAAAAAACGCATTCAAAGAAAACAAATAAACCACTACTCAAAGTGGAAATATGTGGTGCTTATCGCCACTATCATCATCATGGTTCTGAGTGCTTTACCTTCTTGGTATGGCGAGAATGCATCGGTTCAAATTAACAATCGTTCCGAACAGACCATCGATGCGAGCCAAATTACCCAATACCTTGCGAGCGAAGGCATTCAAGCCAAATCGGCATTTCAAAAAGACAACCGTTTGGTTGTGATCTTGGAAGATGCAGAGCAACAAGCGAAAGCCAAAGAGGTGCTGAATGAGCGCCTATTGGACAACGCGACGGTTGCGCTAGCGATGGAGCCAGCAGCACCGAAATGGTTGACTGACATGGGCTTCGCACCGATTCAGCTAGGCCTTGAC…	MLFLLSFGLVNSNGYSFPSKPFQIQSAQEQPSQNNLCKQAAADNPSSYMECDQVQFGTTSLDDSSNYHDTESSLQATAFRRMLSNEQESVADLEPAYHLLIDFSPPSILASLLFNTPLLDSKQHWTSIVSSPSSRLSGWKEGNIQYSHFRELLS	MTVKKRIQRKQINHYSKWKYVVLIATIIIMVLSALPSWYGENASVQINNRSEQTIDASQITQYLASEGIQAKSAFQKDNRLVVILEDAEQQAKAKEVLNERLLDNATVALAMEPAAPKWLTDMGFAPIQLGLDLRGGVQFLLEVDMEPVYHAQAQSVVDEITSQVRYARGKVVNNQVEFNFRTDSDFEKAQKLIREEFPQWQRDRSDKSLTLTQSEEEQRTLRNLTVQQNLQIMRSRIEELGITEASIQRQGESRIRIELPGVQDPAAAKDVIGATASLAFYSVYDNATRNTQTLKDSDGNRVVVARKAVLSGEHIIDARSGIGEMGSAEVNITLDSSGGKKMSEFSRHNIGKPMATVYSEYSRDRAGNSEKTSEVISVANIQSQLGSRFRITGAGSMA…	465	154	1800	599	173	NA	NA	MEM1;SSio;1to10	MEM1;SSio;1to10	DeepTMHMM	type1a	VemP	uDF_VemP_Enterobacterales	uSecDF_2	uSecDF_3	WKEGN	139	152	FALSE
GCF_000272145.2	refseq	RS_GCF_000272145.2	d__Bacteria;p__Proteobacteria;c__Gammaproteobacteria;o__Enterobacterales;f__Vibrionaceae;g__Vibrio;s__Vibrio sp000272145	p__Proteobacteria	c__Gammaproteobacteria	o__Enterobacterales	f__Vibrionaceae	s__Vibrio sp000272145	NZ_AJYW02000295.1	32235	34070	+	A130_RS17145	secD	protein translocase subunit SecD	WP_017051222.1	BsSecDF_NP_390643.1	1.00E-41	31674	32153	+	A130_RS17140	NA	hypothetical protein	WP_141707880.1	GTGCTGGTAAGATCTATTCTTGTATTTATGTGTGCGGTGGTTTTCCCCTCGCAGGCGTTTGTACAAGTAGAAATCAGCCCTAATAATGAGTATACCCAACCTCAAACCAATCACGCGGCATTCGAGAGCGAGTTTCAGGCTGAGTTAAATCGAGTGTTGAGTTCACCGAACTCCTTACATATTGGTGACACTCCACCAATTTCAATCGATCTTCATCGTCGTCCCATCCATGCGAACGTTAATCAGATTCGTTGGACATATACACCTAGAGATCAAGAGACCATTGATGACCTAGGTTTTGACTCGTATAACCGCGATGATCTGCCACAATACCAATTTACCTTATCGTCCCTAAAATCTATACCAGCTTTCGCTTGGTATTCGAAAATTATCCTTTCA…	GTGCTGGTAAGATCTATTCTTGTATTTATGTGTGCGGTGGTTTTCCCCTCGCAGGCGTTTGTACAAGTAGAAATCAGCCCTAATAATGAGTATACCCAACCTCAAACCAATCACGCGGCATTCGAGAGCGAGTTTCAGGCTGAGTTAAATCGAGTGTTGAGTTCACCGAACTCCTTACATATTGGTGACACTCCACCAATTTCAATCGATCTTCATCGTCGTCCCATCCATGCGAACGTTAATCAGATTCGTTGGACATATACACCTAGAGATCAAGAGACCATTGATGACCTAGGTTTTGACTCGTATAACCGCGATGATCTGCCACAATACCAATTTACCTTATCGTCCCTAAAATCTATACCAGCTTTCGCTTGGTATTCGAAAATTATCCTTTCA…	ATGAAAGAAATGAAAAATATAAAAAATCAAAAACGCATGAACCACTATTCTATGTGGAAATATCTGGTTCTTATTGTTGCAGTGGTTCTATTGGCTCTTAGCGCCATCCCAACTTGGTACGGTGAGCAACCATCGATACAGATTCAAAGCGAGGCTCTACAGTCTTCATTATCCTCAATCACAAAACTGGATCGATTCTTAAAAGATGCAGGGGTATCAGCGCAGGAAATTACACAAAATAAAGAGCAAATGACTTTGGTTTTTCGAGACGAAGATACCCAGAGTCGAGCACGTAAAATATTAGATTCAGTCGTTACACAAGCGGATGGTATTACCTATTCGTATGTCTCTGTTGCGCCTAAGTGGCTTGGGGAGTTAGGCTTCAATCCGATAAAACTT…	MLVRSILVFMCAVVFPSQAFVQVEISPNNEYTQPQTNHAAFESEFQAELNRVLSSPNSLHIGDTPPISIDLHRRPIHANVNQIRWTYTPRDQETIDDLGFDSYNRDDLPQYQFTLSSLKSIPAFAWYSKIILSNYRISGWKESNAFYVALNSQYYSSFI	MKEMKNIKNQKRMNHYSMWKYLVLIVAVVLLALSAIPTWYGEQPSIQIQSEALQSSLSSITKLDRFLKDAGVSAQEITQNKEQMTLVFRDEDTQSRARKILDSVVTQADGITYSYVSVAPKWLGELGFNPIKLGLDLRGGVQFLLNVDVDQAFSEQRDAIQDEVREMLRAEHLRGVKVVSRGVDGFLVSAKSADHLNRIREYLNKSYPNWVVKRSSGQLLIQPSQQNKTEFQTITLQQNLKIMRGRIEELGITEALVQRQGEHSIRIELPGVQDPSQAKNVIGATASLAFHQAKSPSEAKTSRDITLADNDGASVTLVKKAILTGEHIVNARASFDKMGRAEVDISLDHAGGKIMSDFSGKHIGKPMATVYREYTLDAQGNSQRSEKVISVATIQSQLG…	480	159	1836	611	81	MEM1;SSio;1to19	NA	MEM1;SSio;1to19	MEM1;SSio;1to19	SignalP-6.0	type1a	VemP	uDF_VemP_Enterobacterales	uSecDF_2	uSecDF_3	WKESN	140	153	FALSE
GCF_000272405.2	refseq	RS_GCF_000272405.2	d__Bacteria;p__Proteobacteria;c__Gammaproteobacteria;o__Enterobacterales;f__Vibrionaceae;g__Vibrio;s__Vibrio tasmaniensis_A	p__Proteobacteria	c__Gammaproteobacteria	o__Enterobacterales	f__Vibrionaceae	s__Vibrio tasmaniensis_A	NZ_AJZM02000128.1	7912	9711	+	A152_RS07835	secD	protein translocase subunit SecD	WP_017098825.1	BsSecDF_NP_390643.1	7.49E-36	7156	7638	+	A152_RS07830	NA	hypothetical protein	WP_032499963.1	ATGTTGTTTTTACTGAGCTTTGGCTTAGTGAACTCTAACGGCTATTCGTTTCCTTCTAAGCCATTCCAAATTCAGTCGGCTCAAGAGCAATCTTCGCAGAATGAACAATCTTCCTCGATAAAACAGTGTAAACAAGCCACTACGGATAATCCGTCGGCCTATTTAGAGTGCGATAAGGCTCCGTTTGGCACCGTGCCTTATGGCGACAGTTCCAACTATCATGACACCGAGTCGAGCCTCCAAGCTGCAAACTTCAGACGTATGCTCAGTAACGAGCAAGAAAGCGTGGCCGACCTTGAGCCTGCTTATCATCTACTGATCGACTTCTCTCCCCCTTCAATACTGGCTTCTCTGCTCTTCAACACGCCGTTGTTGGATTCCAAGCAGCACTGGACCAGT…	ATGTTGTTTTTACTGAGCTTTGGCTTAGTGAACTCTAACGGCTATTCGTTTCCTTCTAAGCCATTCCAAATTCAGTCGGCTCAAGAGCAATCTTCGCAGAATGAACAATCTTCCTCGATAAAACAGTGTAAACAAGCCACTACGGATAATCCGTCGGCCTATTTAGAGTGCGATAAGGCTCCGTTTGGCACCGTGCCTTATGGCGACAGTTCCAACTATCATGACACCGAGTCGAGCCTCCAAGCTGCAAACTTCAGACGTATGCTCAGTAACGAGCAAGAAAGCGTGGCCGACCTTGAGCCTGCTTATCATCTACTGATCGACTTCTCTCCCCCTTCAATACTGGCTTCTCTGCTCTTCAACACGCCGTTGTTGGATTCCAAGCAGCACTGGACCAGT…	TTGACTGTGAAAAAACGCATTCCAAGAAAACAAATTAACCACTACTCAAAGTGGAAATACGCGGTGCTTATCGCCACCATTATCATCATGGTTCTGAGTGCTTTACCTTCTTGGTATGGCGAGAATGCATCGGTTCAAATTAGCAACCGCTCTGAGCAGACGATCGACGCTACTCAAGTGACGCAATATCTTGCTAGCGAAGGCATTCAAGCCAAATCAGCCTTTCAAAAAGACAAACGTTTAGTGGTGATCTTAGAAGATGCGGAGCAACAAGCGAAAGCCAAAGAAGTGCTTAATGAGCGCCTATTGGATAACGCGACAGTTGCGCTTGCTATGGAGCCTGCAGCACCTAAATGGCTGACTGATATGGGCTTTGCGCCGATTCAGCTAGGTCTTGAT…	MLFLLSFGLVNSNGYSFPSKPFQIQSAQEQSSQNEQSSSIKQCKQATTDNPSAYLECDKAPFGTVPYGDSSNYHDTESSLQAANFRRMLSNEQESVADLEPAYHLLIDFSPPSILASLLFNTPLLDSKQHWTSIVSSPSSRLSGWKEGNIQYSHFRELLS	MTVKKRIPRKQINHYSKWKYAVLIATIIIMVLSALPSWYGENASVQISNRSEQTIDATQVTQYLASEGIQAKSAFQKDKRLVVILEDAEQQAKAKEVLNERLLDNATVALAMEPAAPKWLTDMGFAPIQLGLDLRGGVQFLLEVDMEPVYHAQAQAMVDEVTSQVRYARGKVVNNQVQFDFRTDADFEKAQKLIREEFPHWLRDRSDKSLTLTQSEEEQRTLSNLTVQQNLQIMRSRIEELGITEASIQRQGESRIRIELPGVQDPAAAKDVIGATASLAFYSVYDNATRNTQTLKDTDGNRVVVARKAVLSGEHIIDARSGIGEMGSAEVNITLDSSGGKKMSEFSRHNIGKPMATVYSEYSRDRAGNSKQDSEVISVANIQSQLGSRFRITGAGSLA…	483	160	1800	599	273	NA	NA	MEM1;SSio;1to10	MEM1;SSio;1to10	DeepTMHMM	type1a	VemP	uDF_VemP_Enterobacterales	uSecDF_2	uSecDF_3	WKEGN	145	158	FALSE
GCF_000276805.1	refseq	RS_GCF_000276805.1	d__Bacteria;p__Proteobacteria;c__Gammaproteobacteria;o__Enterobacterales;f__Moritellaceae;g__Moritella;s__Moritella dasanensis	p__Proteobacteria	c__Gammaproteobacteria	o__Enterobacterales	f__Moritellaceae	s__Moritella dasanensis	NZ_AKXQ01000006.1	202691	204529	-	A923_RS0107145	secD	protein translocase subunit SecD	WP_017220985.1	BsSecDF_NP_390643.1	2.40E-38	204805	205296	-	A923_RS0107150	NA	hypothetical protein	WP_157532780.1	ATGCTAGCTCGGTTTATGCGATGTTTCATTCTGCTGTTTGTCATGGTTGTGGGCTTTAATGCTCAGGCTAGTACACAAGTAGCTGTATCGAAAACAGTATCGATAACATCACAGCCGTCATTCACACCAGCCTCTTTACTGGTTAATGCGCATGAAGATAATAGTGTCAGCCAAGATCTCGGTGAATCAGGATCAGAACCAGCGCCAATATCATCGAAAACACGCCATAATTATGAGTTTGCCTTAACGGACACTACCCGTTACAGCAGTGCTGGCCGCTTAGTATTGAATAACCCAGAACCGGACTATCAAGTCGAGATTGAATTATCAATTCCACCATCGCCATCTTTGGTGATCGGCTATGCGGTTAATGTTAATTTCTCTCAATACTGGTTAACG…	ATGCTAGCTCGGTTTATGCGATGTTTCATTCTGCTGTTTGTCATGGTTGTGGGCTTTAATGCTCAGGCTAGTACACAAGTAGCTGTATCGAAAACAGTATCGATAACATCACAGCCGTCATTCACACCAGCCTCTTTACTGGTTAATGCGCATGAAGATAATAGTGTCAGCCAAGATCTCGGTGAATCAGGATCAGAACCAGCGCCAATATCATCGAAAACACGCCATAATTATGAGTTTGCCTTAACGGACACTACCCGTTACAGCAGTGCTGGCCGCTTAGTATTGAATAACCCAGAACCGGACTATCAAGTCGAGATTGAATTATCAATTCCACCATCGCCATCTTTGGTGATCGGCTATGCGGTTAATGTTAATTTCTCTCAATACTGGTTAACG…	ATGGACAGCTATCAAATGACAAAAAAATCAACGACTAAATCGCAACGTAAACTACTTAACCATTATGCTGGTTGGAAATATGTTGTCTTAATCTGCACACTCTTAGTGATGTTACTCAGTGCGATCCCTACCTTATATGGAGAGAACCCAGCGCTGCAAATTAACCACAAACAATCGCCAAAATCCGCAATTAATACGCTTAAGCAAACACTTGAGAGTAATAACATTGTAGTGATGCGTATCGATCAAGAGGCGGATAAAACTACTATCGTACTCGCAGACAGTAATACGCAAACCCGCGCCAAAGCGATACTCGAATCTATGTTGCCTGCAGATGATGATATTACGCTCTCACTTGTTTCTGCTGCGCCGTCTTGGTTGCAGAACATGGGGTTGAAG…	MLARFMRCFILLFVMVVGFNAQASTQVAVSKTVSITSQPSFTPASLLVNAHEDNSVSQDLGESGSEPAPISSKTRHNYEFALTDTTRYSSAGRLVLNNPEPDYQVEIELSIPPSPSLVIGYAVNVNFSQYWLTRSSSKSRISGWKDSNLLYSHRQYPAVTPSV	MDSYQMTKKSTTKSQRKLLNHYAGWKYVVLICTLLVMLLSAIPTLYGENPALQINHKQSPKSAINTLKQTLESNNIVVMRIDQEADKTTIVLADSNTQTRAKAILESMLPADDDITLSLVSAAPSWLQNMGLKPIKLGLDLRGGVQFLLDVDMEPVFNIRAQQLLDNLHADFREQGLRGVRISIDRDNSLQLNLPTDEAKVALLKQIKTNYPQWKVTQSSGLFVEVSMPQAEKTDIVNLTVQQNLQTMRSRIEELGITEAMVQRQGEHRIRIELPGVQDPATAKNVIGATASLAFHELKATNSGSMVVSNNDGAPIRIARDAILGGEHIIDARANVGEMGAAQVSITLDNAGGKKMSDFTKHNIGKPMATLYSEYSRNTDGSTKKTNNVISVATIQAQL…	492	163	1839	612	275	MEM1;SSio;1to23	NA	MEM1;SSio;1to23	MEM1;SSio;1to23	SignalP-6.0	type1a	VemP	uDF_VemP_Enterobacterales	uSecDF_2	uSecDF_3	WKDSN	144	157	FALSE
GCF_000281085.1	refseq	RS_GCF_000281085.1	d__Bacteria;p__Proteobacteria;c__Gammaproteobacteria;o__Enterobacterales;f__Alteromonadaceae;g__Catenovulum;s__Catenovulum agarivorans	p__Proteobacteria	c__Gammaproteobacteria	o__Enterobacterales	f__Alteromonadaceae	s__Catenovulum agarivorans	NZ_JH767538.1	20454	22283	-	WSC_RS0118935	secD	protein translocase subunit SecD	WP_050996233.1	BsSecDF_NP_390643.1	2.29E-44	22423	22893	-	WSC_RS0118945	NA	hypothetical protein	WP_016957530.1	ATGAGAATTGAAGCGTATACAAAAGTGGTTAAAACATTTTTGTCTGTTGTGTTGTTTTGTATGCTTATGCTACTGAATATGGGTAGTCAGACAGCTATTGGCAAAAATTTGCCAATACAACAGACAAACACGACCATTTCTGTTGACGCCCATACGGTAATTGATGACTTTAATCTTGAACAAACTGGGTTGAAGCATAAGTTACCAGCGCCAAATCCTGCAGAGTTGCCGCAACGCAGCCGAGTAACCCACCCGAGTTATTTTCTCGACACTGAGCAGCAACCCGACTACCAACTTATTTATGCTTTAGCCGATCCTGACATTCCACGAATTCTCTTGTATCGGCTGATAAAACCTGTCACTCAGCCTTGGTATCAATCTACTTCTAGGCCACGCACC…	ATGAGAATTGAAGCGTATACAAAAGTGGTTAAAACATTTTTGTCTGTTGTGTTGTTTTGTATGCTTATGCTACTGAATATGGGTAGTCAGACAGCTATTGGCAAAAATTTGCCAATACAACAGACAAACACGACCATTTCTGTTGACGCCCATACGGTAATTGATGACTTTAATCTTGAACAAACTGGGTTGAAGCATAAGTTACCAGCGCCAAATCCTGCAGAGTTGCCGCAACGCAGCCGAGTAACCCACCCGAGTTATTTTCTCGACACTGAGCAGCAACCCGACTACCAACTTATTTATGCTTTAGCCGATCCTGACATTCCACGAATTCTCTTGTATCGGCTGATAAAACCTGTCACTCAGCCTTGGTATCAATCTACTTCTAGGCCACGCACC…	ATGTTTGCAAAAACACCCTCAACACGCTCTTTTTGGCAAGTGCGGCTCAAGCGTATCTGCGTTGCCGCCATCATCCTAGTGCTGGCACTATGCGCCATGCCCAATTTTTACCAAAACAAAACCTTATTAAGTATCAGTCCGGTGACTAACGAGCAGGCTTTGCCTAGCAATGACTTAGTTAAACAAGTACTGGAACAACACCAATTCACAGTTGCACAAATCAACTCAAACGACACAACTTTGGTTGAACTCAGCCGACAAAATTACTCTGCATCAGCGCAACAACTGCTCGCACAAACATTTGGCGAGCGCGCATCCGTTAAAGTAATAGAACAAGCTACCGCGCCATTCTGGCTACAAAAACTTGGTTTATCTCCGATAAAACTCGGCTTAGATTTA…	MRIEAYTKVVKTFLSVVLFCMLMLLNMGSQTAIGKNLPIQQTNTTISVDAHTVIDDFNLEQTGLKHKLPAPNPAELPQRSRVTHPSYFLDTEQQPDYQLIYALADPDIPRILLYRLIKPVTQPWYQSTSRPRTGAIDNCQPANLTYRAQLTFAHIS	MFAKTPSTRSFWQVRLKRICVAAIILVLALCAMPNFYQNKTLLSISPVTNEQALPSNDLVKQVLEQHQFTVAQINSNDTTLVELSRQNYSASAQQLLAQTFGERASVKVIEQATAPFWLQKLGLSPIKLGLDLNGGVLFVLKVDTNKALEKRMENIALEAQAIRVKEQLHGVRIEQNTIQGLQLVATPQGKAGLEQLQNKLLKQYPHLDVQTQQQGNLTRATLSYTEAGQAEFDKQTMLQALTTLRSRIEELGITEAVTQRQGANYIRIELPGVQDPTAAKRIIGATAQLSFHALQDQGGKQVKAEYGTVNLNPLAIFSGADIDSAQAGRDEYGKPLVQLSLSPQGGNKMLHFSRDNVGKPMATLYSEYIADSNDEIQQSSKVISVATIQQVLGQKFSI…	471	156	1830	609	139	MEM1;SSio;1to34	MEM1;TMio;12to34	MEM1;SSio;1to34	MEM1;SSio;1to34	SignalP-6.0	type1a	VemP	uDF_VemP_Enterobacterales	uSecDF_2	uSecDF_3	CQPAN	139	152	FALSE
GCF_000286835.2	refseq	RS_GCF_000286835.2	d__Bacteria;p__Proteobacteria;c__Gammaproteobacteria;o__Enterobacterales;f__Vibrionaceae;g__Enterovibrio;s__Enterovibrio norvegicus_A	p__Proteobacteria	c__Gammaproteobacteria	o__Enterobacterales	f__Vibrionaceae	s__Enterovibrio norvegicus_A	NZ_AJYD02000038.1	3091174	3092994	+	A1OO_RS21765	secD	protein translocase subunit SecD	WP_198928389.1	BsSecDF_NP_390643.1	2.17E-38	3090561	3091052	+	A1OO_RS21760	NA	hypothetical protein	WP_016960088.1	ATGCAGCCAAGCATTAAAATGAGTGGTCTTATGCGAAACCCAACGTTGAAACAATCCAGTATCATGGGCGTATTGCTTGCGCTGGTGCTTGTCGTTTTTTCAACGTCCTCATTTTCTATTCCGAACAATACTTACACGTCAGTGCAAACAGATCACTCTGTTAGCCTTGATGTTGAAAATCCACAATCCGAAGACACGCCAACGTCCCTGCATAGCGAAAATCGCTTACCTGCCAAATCGCTGGCCCCTAACTTGGCGCAGTTACTTCGTACTGGATCTTGGCTTCCAGATCGCATCAACAATGTTGAGCCCAAATATGAATTGGTGATAGACCTCACCAGCGCACTGCCATCTGCATTTCATCCTCATTATCGAGTCTCGCTAACCCATTGGCGTGAC…	ATGCAGCCAAGCATTAAAATGAGTGGTCTTATGCGAAACCCAACGTTGAAACAATCCAGTATCATGGGCGTATTGCTTGCGCTGGTGCTTGTCGTTTTTTCAACGTCCTCATTTTCTATTCCGAACAATACTTACACGTCAGTGCAAACAGATCACTCTGTTAGCCTTGATGTTGAAAATCCACAATCCGAAGACACGCCAACGTCCCTGCATAGCGAAAATCGCTTACCTGCCAAATCGCTGGCCCCTAACTTGGCGCAGTTACTTCGTACTGGATCTTGGCTTCCAGATCGCATCAACAATGTTGAGCCCAAATATGAATTGGTGATAGACCTCACCAGCGCACTGCCATCTGCATTTCATCCTCATTATCGAGTCTCGCTAACCCATTGGCGTGAC…	TTGACTATGAAACCAAAAACGTCTCGAACGACCATGCTGAACCATTACCCAGCATGGAAGTATGTGGTGCTCATCACCACACTCATTATTATGCTATTCAGCGCCTTACCTTCTTGGTTTGGTGAAAATGCTGCCGTTCTGATTTCTCACAAAGGAACAACGCCTTCTGCAGTTGTCATCCAAAAGGCGCTCTCAAACAAAGATATTGAGATTAAACGCATCGACCAAGCAGGTAATAAAACCACGGTTGTATTGGATAACGTCGCGCAGCAAAATGCGGCCAAAAACATACTTGAAAAATCATCAAACCCTGACGACACAGTAGCCCTCGCCATGGTACCAGCCGCCCCAGGTTGGTTGTTGGATATGGGATTTAAACCGATAAAACTTGGACTGGAT…	MQPSIKMSGLMRNPTLKQSSIMGVLLALVLVVFSTSSFSIPNNTYTSVQTDHSVSLDVENPQSEDTPTSLHSENRLPAKSLAPNLAQLLRTGSWLPDRINNVEPKYELVIDLTSALPSAFHPHYRVSLTHWRDWTRSPPSTSYRVAGWKESNLLYRFISQSPA	MTMKPKTSRTTMLNHYPAWKYVVLITTLIIMLFSALPSWFGENAAVLISHKGTTPSAVVIQKALSNKDIEIKRIDQAGNKTTVVLDNVAQQNAAKNILEKSSNPDDTVALAMVPAAPGWLLDMGFKPIKLGLDLRGGVQFLLDVDMDQVFHAHANQAADSVRDEARELRIRGVRVQVTADDSLRIVTPSGKADGDIRQYIREQYPQWDVKGSGDNALVMHLKDSEKQTLTNLTVQQNLQTMRSRIEELGITEAAVQRQGEHRIRIELPGVQDPASAKNVIGATASLAFYEVVSEAKPGSIALPDSNGQSVYVNRKPVLSGEHIVDARGSMGEMGMPEVNISLDATGGKTMSDFSANAIGEPMATAYSEYSRNAEGKTEQTTSIISVATIQSQLGNRFRI…	492	163	1821	606	121	MEM1;SSio;1to39	MEM1;TMoi;20to42	MEM1;SSio;1to39	MEM1;SSio;1to39	SignalP-6.0	type1a	VemP	uDF_VemP_Enterobacterales	uSecDF_2	uSecDF_3	WKESN	148	161	FALSE
GCF_000300815.1	refseq	RS_GCF_000300815.1	d__Bacteria;p__Proteobacteria;c__Gammaproteobacteria;o__Enterobacterales;f__Alteromonadaceae;g__Catenovulum;s__Catenovulum joobiniege	p__Proteobacteria	c__Gammaproteobacteria	o__Enterobacterales	f__Alteromonadaceae	s__Catenovulum joobiniege	NZ_AMRX01000006.1	1041668	1043536	+	C727_RS0111975	secD	protein translocase subunit SecD	WP_017445887.1	BsSecDF_NP_390643.1	8.05E-43	1041064	1041531	+	C727_RS0111970	NA	hypothetical protein	WP_017445886.1	ATGAAAATTAAGGTGTATGCAAAAGTGACAAAAGCATTTTTGTCGGTTATTTTATTAGCTTCATTTATGCTACTGAATATAGGTAGTCAGACAGCTATTGCCGATAATTTGCAGATGCAGTCAGCTTATACCCAAATCTCTGCGGATGCTACAGGCGATAATAAGCTAACCTCTACTCAGGCAGGTTTAGTAGATAAAGTGCCTGCTCAATACCCCGCAGAATCTCCGCAAAGCAGTCGGCTCACCCAGCCAAGCCATTTTCTTGATACTGAGCAACAACCCGATTACCAACTTTTTTATGCGATAGCCGAGCCAGATATTCCACCTGTTGAGCGTTATCGTTTAAAAAGCCCGATAAAACCACCTTGGTATCAGTGTACCTCTAGGCCACGCACCGGC…	ATGAAAATTAAGGTGTATGCAAAAGTGACAAAAGCATTTTTGTCGGTTATTTTATTAGCTTCATTTATGCTACTGAATATAGGTAGTCAGACAGCTATTGCCGATAATTTGCAGATGCAGTCAGCTTATACCCAAATCTCTGCGGATGCTACAGGCGATAATAAGCTAACCTCTACTCAGGCAGGTTTAGTAGATAAAGTGCCTGCTCAATACCCCGCAGAATCTCCGCAAAGCAGTCGGCTCACCCAGCCAAGCCATTTTCTTGATACTGAGCAACAACCCGATTACCAACTTTTTTATGCGATAGCCGAGCCAGATATTCCACCTGTTGAGCGTTATCGTTTAAAAAGCCCGATAAAACCACCTTGGTATCAGTGTACCTCTAGGCCACGCACCGGC…	ATGTTTGCCAACAAAAATACTGCGCCGTCCTCTTGGCAAGTTAGGATCAAGCGTTTCATTGTCGCCGCTATTGTTATAGTGCTGGGACTCTGTGCAACACCCAATTTATACCAAAATAAAACCCTAATCAGTATTAGCCCTTTGAACAACCAGCAGGTTTTACCTAGCAATGACTTGGTTAAAGGACTATTAGAACAAAACCAGTTTAATGTTAAACAAATCAGTTCGGCCGACAATACATTAGTCGAACTGACTCAACAAACAGACTCAGCGTCAGCGCAACAAATGCTCTCAGAAGCGCTACGCGAACAGGCATCAATTAAGGTCATAGAGCAGAAAACCGCCCCGCTCTGGTTACAAAAAATGGGTTTATCGCCAATTAAACTGGGGTTAGATCTC…	MKIKVYAKVTKAFLSVILLASFMLLNIGSQTAIADNLQMQSAYTQISADATGDNKLTSTQAGLVDKVPAQYPAESPQSSRLTQPSHFLDTEQQPDYQLFYAIAEPDIPPVERYRLKSPIKPPWYQCTSRPRTGAIDNCRPANLTYRSQLTFAHTS	MFANKNTAPSSWQVRIKRFIVAAIVIVLGLCATPNLYQNKTLISISPLNNQQVLPSNDLVKGLLEQNQFNVKQISSADNTLVELTQQTDSASAQQMLSEALREQASIKVIEQKTAPLWLQKMGLSPIKLGLDLNGGVLFVLEVDTDKALEKRMENLALEAQSIRVKNKLHGVRIEQSTASGLQLAATSHAQAGLEQLQKELIKLFPQLMVKTQQQGSLTLSTLSYNEAGLAEFNKQTMTQALTTLRSRIEELGITEAVTQRQGQNYIRIELPGVQDPAAAKRIIGATAQLSFHALQEVGGKRVAAEHGTVNLNPLAIFSGADIDNAQAGRDEYGKPLVQLSLSPQGGKKMLHFSRDNVGEPMATLYSEYIADSQGEIHESSQVISVARIQQVLGQRFSI…	468	155	1869	622	136	MEM1;SSio;1to34	MEM1;TMio;12to34	MEM1;SSio;1to34	MEM1;SSio;1to34	SignalP-6.0	type1a	VemP	uDF_VemP_Enterobacterales	uSecDF_2	uSecDF_3	CRPAN	138	151	FALSE
GCF_000314995.1	refseq	RS_GCF_000314995.1	d__Bacteria;p__Proteobacteria;c__Gammaproteobacteria;o__Enterobacterales;f__Alteromonadaceae;g__Paraglaciecola;s__Paraglaciecola arctica	p__Proteobacteria	c__Gammaproteobacteria	o__Enterobacterales	f__Alteromonadaceae	s__Paraglaciecola arctica	NZ_BAEO01000062.1	402416	404287	-	GARC_RS22045	secD	protein translocase subunit SecD	WP_007624661.1	BsSecDF_NP_390643.1	8.96E-39	404468	405004	-	GARC_RS22050	NA	hypothetical protein	WP_226989274.1	TTGACAGCAATATCAGCGCCTGCCCGCGCGTTAGAAAATTCACCACAAAGCCATCAATATACTGCTAACCTGTTGGTTGATTTGCATAGTGACTTCAGCAATACAGACAGTACAAAAACCTTTAACAATAGTACATTACTCACTCAGTCCTTACTTTCTGACTATCTGTTGTCCAAACAAAAAGGCAAGTCAAAAACCCAGCCTGACATTGATAACAGCAAAGATGACGGCGATAGCACCCCCCCAAGTAAGACGCCATCTTATCAAGGCAGATTTAATCCTAATATCAGTTTGCCAGCCTTTGAGCGCCAAGCCGCCAGTGTATTTGGCTCAGTCTCTCAAAATGAACCTATTTTTGTTTTAGCCTATGAATTTCAACCCGAAATTTTAGGTCTTAAG…	TTGACAGCAATATCAGCGCCTGCCCGCGCGTTAGAAAATTCACCACAAAGCCATCAATATACTGCTAACCTGTTGGTTGATTTGCATAGTGACTTCAGCAATACAGACAGTACAAAAACCTTTAACAATAGTACATTACTCACTCAGTCCTTACTTTCTGACTATCTGTTGTCCAAACAAAAAGGCAAGTCAAAAACCCAGCCTGACATTGATAACAGCAAAGATGACGGCGATAGCACCCCCCCAAGTAAGACGCCATCTTATCAAGGCAGATTTAATCCTAATATCAGTTTGCCAGCCTTTGAGCGCCAAGCCGCCAGTGTATTTGGCTCAGTCTCTCAAAATGAACCTATTTTTGTTTTAGCCTATGAATTTCAACCCGAAATTTTAGGTCTTAAG…	ATGCGTAAATCAAATACAAAGCCCAAGCATACTTGGCAAATTTTGGTGATCATTATCACTGTGGTTATTCTGGGCTTAAATGCCATCCCTACTTTATACGGTAACAACAATGCTTTGTTGATAAGCACTGTTAATCCAACTCAAGCACTGCCTAACCCGCAACAGCTGCGAAAAATAATGCAGCAAAAAAACGTGCAAGTAACCCAAATCATCAACGGTGCGTCTGATAGCAAAATTGTTATTGATGGCGACGACGAAGCCCTTATGCGCGCCCAACAGCAGCTAAAAACCACCTTAGGCGATGAGTATAACGTGCGCTTGGGCAATCAATCGGCTGCACCTAAGTGGCTGCAAGAACTAGGCGTGTCGCCTATTAAATTGGGATTAGACTTAAGCGGC…	MTAISAPARALENSPQSHQYTANLLVDLHSDFSNTDSTKTFNNSTLLTQSLLSDYLLSKQKGKSKTQPDIDNSKDDGDSTPPSKTPSYQGRFNPNISLPAFERQAASVFGSVSQNEPIFVLAYEFQPEILGLKHFLAPLIANNAVPWYLRPDAANSHGRVAGWKDGNTLYSGTITYLS	MRKSNTKPKHTWQILVIIITVVILGLNAIPTLYGNNNALLISTVNPTQALPNPQQLRKIMQQKNVQVTQIINGASDSKIVIDGDDEALMRAQQQLKTTLGDEYNVRLGNQSAAPKWLQELGVSPIKLGLDLSGGVLFVLEVDTHKADQERLSNAKDETLQIIHDQGLRGMSVKIAAADNKVDTTTNSIGKIDLHFLSHQAAQVKLVVKELQQRLPGISYSQTNDRSGNLTFLEQNISTFHQEIMAQALSTLRGRIEELGITEAVTQRQGPNRIRIELPGVKDPEQAKRIIGATASLDFYEMANSGTASAKSFTDQNGQRLRVAPKPIFSGSNIENASAGRDEMGMALVNLSLDGLGGKKMSEFSRDNIGKPMVTVFSEYHKNTADEMIKKSKVINVATI…	537	178	1872	623	180	NA	NA	MEM1;SSio;1to10	MEM1;SSio;1to10	DeepTMHMM	type1a	VemP	uDF_VemP_Enterobacterales	uSecDF_2	uSecDF_3	WKDGN	163	176	FALSE
GCF_000315015.1	refseq	RS_GCF_000315015.1	d__Bacteria;p__Proteobacteria;c__Gammaproteobacteria;o__Enterobacterales;f__Alteromonadaceae;g__Paraglaciecola;s__Paraglaciecola mesophila	p__Proteobacteria	c__Gammaproteobacteria	o__Enterobacterales	f__Alteromonadaceae	s__Paraglaciecola mesophila	NZ_BAEP01000089.1	161580	163406	-	GMES_RS21900	secD	protein translocase subunit SecD	WP_006995024.1	BsSecDF_NP_390643.1	3.79E-46	163578	164159	-	GMES_RS21905	NA	hypothetical protein	WP_006995025.1	ATGTTTGATTTTATGTTGGTTTGGCGCGCGTTTATATTCAGTATTGCTATTGCTCTGTTTGCAGCAATAACAAGCCCTGCCTGCGCCACAGAAAATATCAGTGCTCCGCTAAATTTAGTGAGTGATGGTGCATATTCACAAGCAATTTCTGAAAGTGACACTGTCGTAAACGATAGTGTGCTACAGCACAGCTCAACCTTAGGTCAGGCACTATTAGCTGACATATCGTTATCCAAACGGTCAAAATCCCCCCAACTGCCTGACAATACCGATGAAGATCGTTTGTCAGGGAGCAAAAAACCGACATTTCAAGTTAGATTTAATCACAATGTCAGCTTACCGCCTTTTGAGCGTCAAGCTGCGAGCGCGTTTGGATCCGTGTTTCAAAACGAACCAAGC…	ATGTTTGATTTTATGTTGGTTTGGCGCGCGTTTATATTCAGTATTGCTATTGCTCTGTTTGCAGCAATAACAAGCCCTGCCTGCGCCACAGAAAATATCAGTGCTCCGCTAAATTTAGTGAGTGATGGTGCATATTCACAAGCAATTTCTGAAAGTGACACTGTCGTAAACGATAGTGTGCTACAGCACAGCTCAACCTTAGGTCAGGCACTATTAGCTGACATATCGTTATCCAAACGGTCAAAATCCCCCCAACTGCCTGACAATACCGATGAAGATCGTTTGTCAGGGAGCAAAAAACCGACATTTCAAGTTAGATTTAATCACAATGTCAGCTTACCGCCTTTTGAGCGTCAAGCTGCGAGCGCGTTTGGATCCGTGTTTCAAAACGAACCAAGC…	ATGCGAAAAACAACCGCAAAGCCCAAGTACACTTGGCAAATTTTAGTGATAATCGTCACGGTTATCATTTTAGGCTTAAATGCCATTCCGACGTTTTATGGCAACCACAACGCCTTACTCGTCAGCGCAGTTAACCCAACACAGTCATTGCCCAATACGCAAACGTTACGCAATGTAGTCCAACAGCAGAACATCAACGTAGAGCAAATCATCAATAGCGAATCGAGTAGTAAAATCGTCATTGACGGAGATGACGATGCCTTACTCGCAGCGCAAACCCAACTTAAAACGACCTTAGGCGACGACTTTCAAGTGCGTTTAGGCAGCCAGTCAGCCGCACCAAAATGGTTACAAGGTATGGGAATGTCACCCATAAAGCTTGGCTTAGATTTAAGCGGC…	MFDFMLVWRAFIFSIAIALFAAITSPACATENISAPLNLVSDGAYSQAISESDTVVNDSVLQHSSTLGQALLADISLSKRSKSPQLPDNTDEDRLSGSKKPTFQVRFNHNVSLPPFERQAASAFGSVFQNEPSFVLVYEFLPEILGLKHFLAPLTTHISVPWYLRADVSNSHSRLAGWKDGNSQYTAAITYLS	MRKTTAKPKYTWQILVIIVTVIILGLNAIPTFYGNHNALLVSAVNPTQSLPNTQTLRNVVQQQNINVEQIINSESSSKIVIDGDDDALLAAQTQLKTTLGDDFQVRLGSQSAAPKWLQGMGMSPIKLGLDLSGGVLFVLEVDTNKADQERLGNAKDEALQLIHDNGLRGMSVKLADSQEKINLHFLTHQASQVKTVVNELQQRLPGITYTASDDRDGTLVFSDQSVTTFHHEIMAQALTTLRGRIEELGITEAVTQRQGQNRIRIELPGVKDPEQAKRIIGATASLDFYEMAQSGTVGAKTFTDENGRRLRLAPKPIFTGSNIENATSGRDDMGIALVNLALDGIGGKKMSDFSKDNIGNPMVTIFSEYHKNSADEMVKSSKVISVATIQSQLGNRFSI…	582	193	1827	608	171	MEM1;SSio;1to29	MEM1;TMio;7to29	MEM1;SSio;1to29	MEM1;SSio;1to29	SignalP-6.0	type1a	VemP	uDF_VemP_Enterobacterales	uSecDF_2	uSecDF_3	WKDGN	178	191	FALSE
GCF_000315055.1	refseq	RS_GCF_000315055.1	d__Bacteria;p__Proteobacteria;c__Gammaproteobacteria;o__Enterobacterales;f__Alteromonadaceae;g__Paraglaciecola;s__Paraglaciecola polaris	p__Proteobacteria	c__Gammaproteobacteria	o__Enterobacterales	f__Alteromonadaceae	s__Paraglaciecola polaris	NZ_BAER01000045.1	81523	83412	-	GPLA_RS09940	secD	protein translocase subunit SecD	WP_007104758.1	BsSecDF_NP_390643.1	9.72E-45	83559	84128	-	GPLA_RS09945	NA	hypothetical protein	WP_007104759.1	ATGTGGGTTTGGCGCGCGTTTATCTTCAGCTTGGGTATTGCTCTTTTTGCAGCAACAACGACCCCTGCCCGCGCGACAGAACATCAACTTCAATTATCCAATCTGGCCTTGTACAGTCAAACTCAACTCCCGGATGACGTCGTTGAGCTTAATAGTGTCAAAGCCAACATCTCTTTTGAGCCATCGCCTGCTGCATTACTCACCGAGCGTGCATTATTTACACATAAAAGCGCGTCGAAAAAACAGTCTAGGGATCGAAACGAGCATTCAGAAAGTGACAGTAAAACATCGGCATATGAAGTCAGATTTAATCATAATGTCAGCTTGCCGCCGTTTGAGCGTCAAGCCGCCATTGCATTTGGCTCGGTGTTTCAAAGTGAACCCTTGTTTGTCTTGGTA…	ATGTGGGTTTGGCGCGCGTTTATCTTCAGCTTGGGTATTGCTCTTTTTGCAGCAACAACGACCCCTGCCCGCGCGACAGAACATCAACTTCAATTATCCAATCTGGCCTTGTACAGTCAAACTCAACTCCCGGATGACGTCGTTGAGCTTAATAGTGTCAAAGCCAACATCTCTTTTGAGCCATCGCCTGCTGCATTACTCACCGAGCGTGCATTATTTACACATAAAAGCGCGTCGAAAAAACAGTCTAGGGATCGAAACGAGCATTCAGAAAGTGACAGTAAAACATCGGCATATGAAGTCAGATTTAATCATAATGTCAGCTTGCCGCCGTTTGAGCGTCAAGCCGCCATTGCATTTGGCTCGGTGTTTCAAAGTGAACCCTTGTTTGTCTTGGTA…	ATGCGTAAAACAACAGCAAAACCCAAGCATACTTGGCAAATTTTAGTGATCATTATTACCGTGGTCATTCTGGGATTAAACGCCATACCTACTTTATACGGTAACAATAACGCCTTGTTGGTCAGTGGCGTGAATTCAACTCAACCCTTGCCCAGCATCCAGCAATTACGTGATGTAATGCTGCAACAAAACATTCAAGTAAAGCAAATCATCAATGGCGACGCAGATAGCAAAATCGTTATCGATGGTGATGATGAAGCACTTGTTCACGCCCAACAACAGCTAAAAAGTGAATTAGGTGACGACTATCAAGTACGTCTTGGTAATCAATCTGCAGCACCTAAGTGGTTACAAGAGCTCGGCATGTCACCTATCAAGTTGGGCTTAGACTTAAGCGGT…	MWVWRAFIFSLGIALFAATTTPARATEHQLQLSNLALYSQTQLPDDVVELNSVKANISFEPSPAALLTERALFTHKSASKKQSRDRNEHSESDSKTSAYEVRFNHNVSLPPFERQAAIAFGSVFQSEPLFVLVHEFLPEILGVKYFLAPLAVSNAIPWYLRPDAPNSQSRLAGWKDGNTQYTGALTYLS	MRKTTAKPKHTWQILVIIITVVILGLNAIPTLYGNNNALLVSGVNSTQPLPSIQQLRDVMLQQNIQVKQIINGDADSKIVIDGDDEALVHAQQQLKSELGDDYQVRLGNQSAAPKWLQELGMSPIKLGLDLSGGVLFVLEVDTDRADQERLANAKDETLQIIHDHGLRGMSVKMAGTENNLVSKADVTTKNPVAQTETEGKLDLHFLSHQAAKVKAVVTDLQQRLPGITYSKTGERSATLAFSEQSITTFHHEIMAQALTTLRGRIEELGITEAVTQRQGQSRIRIELPGVKDPEQAKRIIGATASLDFYEMANSGTMGAKSFTDEDGRHLRVAPKPIFTGSNIENANSGRDEMGIALVNLTLDGIGGKKMSEFSRDNIGNPMVTIFSEYHKNSADEMI…	570	189	1890	629	146	MEM1;SSio;1to25	NA	MEM1;SSio;1to25	MEM1;SSio;1to25	SignalP-6.0	type1a	VemP	uDF_VemP_Enterobacterales	uSecDF_2	uSecDF_3	WKDGN	174	187	FALSE
GCF_000316985.1	refseq	RS_GCF_000316985.1	d__Bacteria;p__Proteobacteria;c__Gammaproteobacteria;o__Enterobacterales;f__Vibrionaceae;g__Vibrio;s__Vibrio sp000316985	p__Proteobacteria	c__Gammaproteobacteria	o__Enterobacterales	f__Vibrionaceae	s__Vibrio sp000316985	NZ_ANBW01000087.1	29631	31430	+	C658_RS0106075	secD	protein translocase subunit SecD	WP_017630299.1	BsSecDF_NP_390643.1	2.74E-36	28895	29359	+	C658_RS0106070	NA	hypothetical protein	WP_026084184.1	ATGTTGTTTTTACTGAGCTTTGGCTTAGTGAATTCTAACGGCTATTCGTTTCCTTCTAAGCCATTTCAAATATACTCGGCTCAAGAGCAGCCTTCGCAGAATAATCTTTGTAAACAAGCTGCTGCGGATAACCCGTCGAGCTACATGGAATGCGATCAGGTTCAGTTTGACACTGCGTCTTTAGGTGATAGTTCCAATTATCACGACACTGAATCGAGTCTCCAAGCGGTAACCTTTAGACGTATGCTCAGCAACGAGCAAGAAAGCGTGGCCGATCTTGAGCCTGCTTATCATCTACTGATCGATTTCTCTCCCCCATCACTACTGGCTTCTCTGCTTGTCAACACGCCGCTGTTGGATTCCAAGCAGCATTGGACCAGCATTGTGAGTTCTCCGTCC…	ATGTTGTTTTTACTGAGCTTTGGCTTAGTGAATTCTAACGGCTATTCGTTTCCTTCTAAGCCATTTCAAATATACTCGGCTCAAGAGCAGCCTTCGCAGAATAATCTTTGTAAACAAGCTGCTGCGGATAACCCGTCGAGCTACATGGAATGCGATCAGGTTCAGTTTGACACTGCGTCTTTAGGTGATAGTTCCAATTATCACGACACTGAATCGAGTCTCCAAGCGGTAACCTTTAGACGTATGCTCAGCAACGAGCAAGAAAGCGTGGCCGATCTTGAGCCTGCTTATCATCTACTGATCGATTTCTCTCCCCCATCACTACTGGCTTCTCTGCTTGTCAACACGCCGCTGTTGGATTCCAAGCAGCATTGGACCAGCATTGTGAGTTCTCCGTCC…	TTGACTGTGAAAAAACGCATTCCAAGAAAACAAATCAACCACTACTCAAAGTGGAAATACGTGGTGCTTATCGCCACCATCATCATCATGATTCTAAGCGCTCTACCTTCTTGGTTTGGCGAAGACGCCTCGGTTCAAATCAGTAATCGCTCTGAGCAGACGATCGACGCCACTCAAGTGACGCAATATCTTGCTAGCGAAGGCATTCAAGCCAAATCAGCCTTTCAAAAAGACAAACGCTTAGTCGTGATTTTAGAAGATGCAGAGCAACAAGCGAAAGCCAAAGAAGTGCTTAATGAGCGCTTCCTCGACAACGCGACGGTTGCGCTTGCTATGGAGCCTGCTGCACCTAAATGGCTGACTGATTTGGGCTTTGCACCGATTCAGCTAGGTCTTGAT…	MLFLLSFGLVNSNGYSFPSKPFQIYSAQEQPSQNNLCKQAAADNPSSYMECDQVQFDTASLGDSSNYHDTESSLQAVTFRRMLSNEQESVADLEPAYHLLIDFSPPSLLASLLVNTPLLDSKQHWTSIVSSPSSRLSGWKEGNIQYSHFRELLS	MTVKKRIPRKQINHYSKWKYVVLIATIIIMILSALPSWFGEDASVQISNRSEQTIDATQVTQYLASEGIQAKSAFQKDKRLVVILEDAEQQAKAKEVLNERFLDNATVALAMEPAAPKWLTDLGFAPIQLGLDLRGGVQFLLEVDMEPVYHAQAQSVVDEITSQIRYARGKVVNNQVQFDFRTDADFEKAQKLIREEFPQWQRDRSDKSLTLTQSEEEQRTLRNLTVQQNLQIMRSRIEELGITEASIQRQGESRIRIELPGVQDPAAAKDVIGATASLAFYSVYDNPTRNTQTLKDSDGNRVVVARKAVLSGEHIIDARSGIGEMGSAEVNITLDSSGGKKMSEFSRHNIGKPMATVYSEYSRDRAGNSKQDSEVISVANIQSQLGSRFRITGAGSMA…	465	154	1800	599	271	MEM1;SSio;1to12	NA	MEM1;SSio;1to10	MEM1;SSio;1to12	SignalP-6.0	type1a	VemP	uDF_VemP_Enterobacterales	uSecDF_2	uSecDF_3	WKEGN	139	152	FALSE
GCF_000331515.1	refseq	RS_GCF_000331515.1	d__Bacteria;p__Proteobacteria;c__Gammaproteobacteria;o__Enterobacterales;f__Vibrionaceae;g__Photobacterium;s__Photobacterium marinum	p__Proteobacteria	c__Gammaproteobacteria	o__Enterobacterales	f__Vibrionaceae	s__Photobacterium marinum	NZ_AMZO01000006.1	499970	501784	+	C942_RS06625	secD	protein translocase subunit SecD	WP_036799146.1	BsSecDF_NP_390643.1	2.56E-40	499203	499745	+	C942_RS06620	NA	hypothetical protein	WP_036798932.1	ATGTTGATCAGGTTTATACGAACACTGCTGTTGATGATCTGCTTGGGGGCGGCTTCGTTTTCCCATGCGGAAACTCATGGTTCCGATCCTGTATCGGTCGTGCCTGTTGACTTGGCTCAGCAAGTCGTCAGCGTGGCTAAGTCTGATTCTGCGTTGGCACAGTTAGATGTTTATGCTAATTCTGACAGTATTTTGAAGAGTGTTGATGCTGAGCCTCCGGTTTGGAACTTCCCTTTGCAGTCATCACCAAAGTCCAAGAAGCAACATTCCAACTCGTCTCACGACTATGATCTTGCCCTGACTAATTCCACGCGAATGGCGAATCTGATGCGCCATGATCCGGAAGAAGTCCAACCGTATTACCAACTTGCTATTGAGCTGCCAGTAGAGCCTGTCCCG…	ATGTTGATCAGGTTTATACGAACACTGCTGTTGATGATCTGCTTGGGGGCGGCTTCGTTTTCCCATGCGGAAACTCATGGTTCCGATCCTGTATCGGTCGTGCCTGTTGACTTGGCTCAGCAAGTCGTCAGCGTGGCTAAGTCTGATTCTGCGTTGGCACAGTTAGATGTTTATGCTAATTCTGACAGTATTTTGAAGAGTGTTGATGCTGAGCCTCCGGTTTGGAACTTCCCTTTGCAGTCATCACCAAAGTCCAAGAAGCAACATTCCAACTCGTCTCACGACTATGATCTTGCCCTGACTAATTCCACGCGAATGGCGAATCTGATGCGCCATGATCCGGAAGAAGTCCAACCGTATTACCAACTTGCTATTGAGCTGCCAGTAGAGCCTGTCCCG…	ATGAGAAAGACCAAAAATCAACGAATACTCAATCACTACCCGACGTGGAAATATGTCGTACTGGTGGTGACTCTGTTTGTCATGTTGCTAAGTGCAATTCCGACCTGGTACGGTGAAGATGCTGCGGTGCAGATTGCGGCGAAAGGTGAAACTGTTCCGTCTGCGGTTGTCTTGCAGCAACACCTCAAAAATAACGGCATTACAGCTAAGCGCATTGAGCAGCAGGGCGACAAAACCGTGGTTGTTCTGGAAGATGAGGGCCAACAGACGTCGGCCAGAGCTTCATTAGCTGAGGTTGTCAGTGATAAGTCACAGTTGACACTGGCATTAGAACCTGCCGCTCCTTCCTGGCTTCAGAACCTTGGTTTTGCACCGATTAAGCTGGGACTTGATTTGCGA…	MLIRFIRTLLLMICLGAASFSHAETHGSDPVSVVPVDLAQQVVSVAKSDSALAQLDVYANSDSILKSVDAEPPVWNFPLQSSPKSKKQHSNSSHDYDLALTNSTRMANLMRHDPEEVQPYYQLAIELPVEPVPSFEKGYSVDFCDNLNWVLNTNPTVSRVSGWKESNLTFTIYHHRLLRA	MRKTKNQRILNHYPTWKYVVLVVTLFVMLLSAIPTWYGEDAAVQIAAKGETVPSAVVLQQHLKNNGITAKRIEQQGDKTVVVLEDEGQQTSARASLAEVVSDKSQLTLALEPAAPSWLQNLGFAPIKLGLDLRGGVQFLLDVDVDQVFKAQGEQLTDELRQQFRQDGIRGARVETSGVDALYVRLADAEANSKVRHFIRTNYPQWQVTNASGHGVKLTLKESEKTALRNLTVQQNLQTMRSRIEELGITEALVQRQGENRIRIELPGVQDPAAAKNVIGATASLAFYAVKQPGTGSTMEIPDKSGKPVRVARKPVLGGDHIVDARASFGQMGMAEVNITLDHAGGNIMSDFSRQNIGKPMATAFSEYSRDTEGNAKQTSEIISVATIQSQLGNRFRITG…	543	180	1815	604	224	MEM1;SSio;1to23	NA	MEM1;SSio;1to23	MEM1;SSio;1to23	SignalP-6.0	type1a	VemP	uDF_VemP_Enterobacterales	uSecDF_2	uSecDF_3	WKESN	163	176	FALSE
GCF_000333895.2	refseq	RS_GCF_000333895.2	d__Bacteria;p__Proteobacteria;c__Gammaproteobacteria;o__Enterobacterales;f__Vibrionaceae;g__Enterovibrio;s__Enterovibrio indicus	p__Proteobacteria	c__Gammaproteobacteria	o__Enterobacterales	f__Vibrionaceae	s__Enterovibrio indicus	NZ_ANFM02000014.1	142214	144052	+	D515_RS09040	secD	protein translocase subunit SecD	WP_083939860.1	BsSecDF_NP_390643.1	3.77E-40	141636	142100	+	D515_RS09035	NA	hypothetical protein	WP_051997489.1	ATGAAGGGTAACGCATTAAGACACAACGGCAGTTTGGGCACTTTGCTCACGTTGCTGCTTGTCTTTTTTTCGCTGCCATCATTCGCGGCAGACTCTGTCGACACACACAGCGCTCACTCAAACTGTCTGGTGGTCACTCACCATGAAGCGCAAACTTCATCACAAGATGCGCTCACTTCATTAAATGCTGAGCACCGGGCGCCCGCCAAATCGCTAACACCAAGCCTATCCACCTTACTCAGAAACGGCTCATGGCTGCCAGAAAGGCTTGCCAACACTGAACCTGAATATGAGCTGGTTATCGAGCTGGCAAACGTTGCCACTTTGCTTGATTACTATCATTACGACGACACATTCAGCCACTGGCACGACTGGACTCGCTCTCCCCCAGCGACCAGA…	ATGAAGGGTAACGCATTAAGACACAACGGCAGTTTGGGCACTTTGCTCACGTTGCTGCTTGTCTTTTTTTCGCTGCCATCATTCGCGGCAGACTCTGTCGACACACACAGCGCTCACTCAAACTGTCTGGTGGTCACTCACCATGAAGCGCAAACTTCATCACAAGATGCGCTCACTTCATTAAATGCTGAGCACCGGGCGCCCGCCAAATCGCTAACACCAAGCCTATCCACCTTACTCAGAAACGGCTCATGGCTGCCAGAAAGGCTTGCCAACACTGAACCTGAATATGAGCTGGTTATCGAGCTGGCAAACGTTGCCACTTTGCTTGATTACTATCATTACGACGACACATTCAGCCACTGGCACGACTGGACTCGCTCTCCCCCAGCGACCAGA…	ATGCAAAAAAACACTCAAAATACTAAGCCAAAGAGAACAGGCCGAGCGACCCTGTTAAACCACTATCCTGCATGGAAATACGTGGTGCTGATCACCACCATCATCATTATGCTGTTCAGCGCCCTGCCGTCTTGGTTTGGCGAAAGCCCGGCTATCATGATTTCCCACAAAGGGAATACGCCATCGGCTGTCGCGATCAAAAGCATCCTGGATAACAAAGATGTCGCCGTGACACGTATTGACCAACAAGGCAATAAAACCACCGTGGTGCTCAGCGAAGCATCGCAACAAAATGCGGCTAAGCAGATTTTGGCAAAACGTATGCCGGAAGATGACACCGTGACACTAGCCATGGTGCCAGCAGCACCAGCTTGGCTACTGGAGATGGGTTTCAAGCCA…	MKGNALRHNGSLGTLLTLLLVFFSLPSFAADSVDTHSAHSNCLVVTHHEAQTSSQDALTSLNAEHRAPAKSLTPSLSTLLRNGSWLPERLANTEPEYELVIELANVATLLDYYHYDDTFSHWHDWTRSPPATRHRIAGWKDSNLQYRFISQAQA	MQKNTQNTKPKRTGRATLLNHYPAWKYVVLITTIIIMLFSALPSWFGESPAIMISHKGNTPSAVAIKSILDNKDVAVTRIDQQGNKTTVVLSEASQQNAAKQILAKRMPEDDTVTLAMVPAAPAWLLEMGFKPIKLGLDLRGGVQFLLDVDMQQVFHAHATQAADAVREHARELRVRGVRVQVNADSDLKIVAPSSASEGELRQFLREQYPQWEVKGSGDNTLTMSLKEAEKQTLTNLTVQQNLQTMRSRIEELGITEAAVQRQGEHRIRIELPGVQDPAAAKNVIGATASLAFYEVVSDYKPGSMVIPEQNGRPVHVNRKPVLSGEHIVDARASMGEMGMPEVNISLDSTGGKKMSDFSAQHIGKPMATAYSEYSRNAEGKTEQETSIISVATIQSQL…	465	154	1839	612	113	MEM1;SSio;1to29	NA	MEM1;SSio;1to29	MEM1;SSio;1to29	SignalP-6.0	type1a	VemP	uDF_VemP_Enterobacterales	uSecDF_2	uSecDF_3	WKDSN	139	152	FALSE
GCF_000338875.1	refseq	RS_GCF_000338875.1	d__Bacteria;p__Proteobacteria;c__Gammaproteobacteria;o__Enterobacterales;f__Vibrionaceae;g__Vibrio;s__Vibrio mimicus	p__Proteobacteria	c__Gammaproteobacteria	o__Enterobacterales	f__Vibrionaceae	s__Vibrio mimicus	NZ_AOMO01000044.1	154802	156640	+	D908_RS05690	secD	protein translocase subunit SecD	WP_005525778.1	BsSecDF_NP_390643.1	2.04E-38	154280	154750	+	D908_RS05695	NA	hypothetical protein	WP_005525775.1	ATGTTCTGGCGTGTGTTTGTACAGTGTTGGGTTGCTCTGCTTGCGGTGGTATTGCCTTCGCAAGTGATGGCTCATGCACTGCAAAATGATCACGCTGCTGACAGTTTTGATTCAATCACCCCACAAACTCTAACCATTGATCACGACAAGCTGTTTGAATCGGTGCCGCAGCCTGCTATACCGAGTTCGCAGTCTCACGATACTCATAGCTCATACGCCATATTAAACCACTCACGCAATGTAACAAATTCACGTGTTATGGCGGGTTGTGGCTCAGATGTTCCTTTCGATTTTAATTCTGATGAACCTAAACTGGGCTCGGTCAGTCGACCACAATTGGTTAGGGTCAGCTATTCCAATCGAAACTACGATTTTTTCACTTCTACTCACCGCTTAGCG…	ATGTTCTGGCGTGTGTTTGTACAGTGTTGGGTTGCTCTGCTTGCGGTGGTATTGCCTTCGCAAGTGATGGCTCATGCACTGCAAAATGATCACGCTGCTGACAGTTTTGATTCAATCACCCCACAAACTCTAACCATTGATCACGACAAGCTGTTTGAATCGGTGCCGCAGCCTGCTATACCGAGTTCGCAGTCTCACGATACTCATAGCTCATACGCCATATTAAACCACTCACGCAATGTAACAAATTCACGTGTTATGGCGGGTTGTGGCTCAGATGTTCCTTTCGATTTTAATTCTGATGAACCTAAACTGGGCTCGGTCAGTCGACCACAATTGGTTAGGGTCAGCTATTCCAATCGAAACTACGATTTTTTCACTTCTACTCACCGCTTAGCG…	ATGAAAAAAAGAGAACAAAAGCAGGCTGCAAAGCGCCTGATCAACCACTATTCTGCGTGGAAATACGTGGTTTTAATAACAACGATCATCATCCTCACATTAAGTGCTATTCCAACCTGGTATGGCGAACAACCATCTATCCAATTGCAAAGTAAGGATGCCGCAAGCGTTCTACTTAATGTGCCTGAACTTGCCCATCTGCTTAGCAAACAAAATATTCAAGCAGATGGAATTACTCAGCAAGGTGATAAAACGACCTTGGTTTTTGCCAACGAAAATCAGCAATCACTCGCCCGAAACGCGCTAGATTCGCTGGTTAAAGAAGGGGACACCATCACCTATTCTTATGTGTCGGTTGCCCCAAAGTGGCTAGATGAACTTGGTTTTTCGCCGATCAAA…	MFWRVFVQCWVALLAVVLPSQVMAHALQNDHAADSFDSITPQTLTIDHDKLFESVPQPAIPSSQSHDTHSSYAILNHSRNVTNSRVMAGCGSDVPFDFNSDEPKLGSVSRPQLVRVSYSNRNYDFFTSTHRLAGWKESNAMYVALNSQYQVSTVKI	MKKREQKQAAKRLINHYSAWKYVVLITTIIILTLSAIPTWYGEQPSIQLQSKDAASVLLNVPELAHLLSKQNIQADGITQQGDKTTLVFANENQQSLARNALDSLVKEGDTITYSYVSVAPKWLDELGFSPIKLGLDLRGGVQFLLNVDVDKAFQEQRDSMIDAVKDSLRAERLRGVSVQAVGNDAFDVKTQQPQALNHVRQYLQENYRGWDIRQGSDHLQVQPSQQNKSEFQTATIQQNLKIMRDRIEELGITEALVQRQGEHAIRIELPGVQDPSQAKNVIGATASLAFYEAKSPTDARSFDDLILEDGNGRPVILAKRPVLSGEHIVNARAGVDNMGMSEVNISLDHAGGKIMSDFSGKHIGKPMATVYREYKTNARGETVRSERVISVATIQSQL…	471	156	1839	612	51	MEM1;SSio;1to24	NA	MEM1;SSio;1to24	MEM1;SSio;1to24	SignalP-6.0	type1a	VemP	uDF_VemP_Enterobacterales	uSecDF_2	uSecDF_3	WKESN	135	148	FALSE
GCF_000354175.2	refseq	RS_GCF_000354175.2	d__Bacteria;p__Proteobacteria;c__Gammaproteobacteria;o__Enterobacterales;f__Vibrionaceae;g__Vibrio;s__Vibrio alginolyticus	p__Proteobacteria	c__Gammaproteobacteria	o__Enterobacterales	f__Vibrionaceae	s__Vibrio alginolyticus	NC_022359.1	873672	875510	+	N646_RS19330	secD	protein translocase subunit SecD	WP_017819887.1	BsSecDF_NP_390643.1	5.58E-38	873028	873507	+	N646_RS19325	NA	hypothetical protein	WP_017819886.1	ATGCCTTGGATTTACCTTAGAAAATTGATTTTGCTGCTATTTGCAATGGTATTGCTACCAGTGCATGTATCTGCTGCGCAAATCGATCACAAGGCTCACGTACCGCACTTTTCTAAGCTACAACCTTTTGTAGCCGTAAGTGTATCGCCAAACTCTTCCGTCGATTTTTCTGAAGCTTCAGAAGAAAGCTCTCAATCTCCAGTATCTGAAGGCCATGCAAGTCTCGATTCCGTTGCTTTGTTTAACTCTCAGCGCTGGACGTCTTACTTACGGGAAGGGCTTGATGACGAGCACGTAGATTTTGTCGGCGATCTCACTACTCCGTTTTACGCTGATGCGGGTTACGCATACAGCTTGATGGACATTAACTGGCGTCACAACCAGTCCACATTTTATCAT…	ATGCCTTGGATTTACCTTAGAAAATTGATTTTGCTGCTATTTGCAATGGTATTGCTACCAGTGCATGTATCTGCTGCGCAAATCGATCACAAGGCTCACGTACCGCACTTTTCTAAGCTACAACCTTTTGTAGCCGTAAGTGTATCGCCAAACTCTTCCGTCGATTTTTCTGAAGCTTCAGAAGAAAGCTCTCAATCTCCAGTATCTGAAGGCCATGCAAGTCTCGATTCCGTTGCTTTGTTTAACTCTCAGCGCTGGACGTCTTACTTACGGGAAGGGCTTGATGACGAGCACGTAGATTTTGTCGGCGATCTCACTACTCCGTTTTACGCTGATGCGGGTTACGCATACAGCTTGATGGACATTAACTGGCGTCACAACCAGTCCACATTTTATCAT…	ATGAAAAAAACACCAAAGCAGCAAAAGAACAGAAAGCTGATGAATCACTACTCAGCTTGGAAATATGTAGTATTAATCACGACGGTCATTATTTTAACCCTAAGTGCTATACCAACTTGGTTTGGCGAACAGCCTTCTATCCAGTTGACGTTTTCGGAGCAAAACAACAGTGAAATGTCGGTTGTTCATCTGAATCAACTGCTAAAAACCAACCATATTTCAGCCGACAAAATCATCGAAAAAGACGGCAAAACAACCATTGTATTCGATGGTGAAGATGCGCAAAGTAAAGCTCGTGCGTTGTTAAACAAAGAGCTAAATAAAGACGACAGCATCACTTTCTCATACGTATCGGTTGCGCCAGAATGGTTAAATGAGATGGGCTTTAGCCCAATTAAG…	MPWIYLRKLILLLFAMVLLPVHVSAAQIDHKAHVPHFSKLQPFVAVSVSPNSSVDFSEASEESSQSPVSEGHASLDSVALFNSQRWTSYLREGLDDEHVDFVGDLTTPFYADAGYAYSLMDINWRHNQSTFYHFTSDHRISGWKETNAMYVALNSQFSA	MKKTPKQQKNRKLMNHYSAWKYVVLITTVIILTLSAIPTWFGEQPSIQLTFSEQNNSEMSVVHLNQLLKTNHISADKIIEKDGKTTIVFDGEDAQSKARALLNKELNKDDSITFSYVSVAPEWLNEMGFSPIKLGLDLRGGVQFLLNVDVNKAFEEQRDALIDEIKANLRDQRVRGVQVRAENGNRITVNSDSEQALSEVNKFLRQNYPGWISKSSSRGFVLEPSEQNIQEFQSSTLQQNLKIMRGRIEELGITEALVQRQGKESIRIELPGVQDPAQAKNVIGATASLAFYEVKDASQAHSSQDLVLQDNDGRTVILAKRPVLTGEHIVNARAGVDKMGMSEVNISLDHAGGKKMSDFSATHIGKPMATVYREYKTNDRGVTERSERVISVATIQSQL…	480	159	1839	612	164	MEM1;SSio;1to25	MEM1;TMio;9to28	MEM1;SSio;1to25	MEM1;SSio;1to25	SignalP-6.0	type1a	VemP	uDF_VemP_Enterobacterales	uSecDF_2	uSecDF_3	WKETN	143	156	FALSE
GCF_000381745.1	refseq	RS_GCF_000381745.1	d__Bacteria;p__Proteobacteria;c__Gammaproteobacteria;o__Enterobacterales;f__Psychromonadaceae;g__Psychromonas;s__Psychromonas ossibalaenae	p__Proteobacteria	c__Gammaproteobacteria	o__Enterobacterales	f__Psychromonadaceae	s__Psychromonas ossibalaenae	NZ_KB906979.1	85918	87741	-	G327_RS0108630	secD	protein translocase subunit SecD	WP_019614364.1	BsSecDF_NP_390643.1	1.40E-47	87844	88467	-	G327_RS0108635	NA	hypothetical protein	WP_157601047.1	GTGACAATGATCACCATATTCTCTTTTCAAATCGAATATGAACAAGTGGTTAATGTCGTGCGTAGTGTAAGAAACGTTTTTATTACTTTCTTATTTTTAATGAGCTTCTGTGCTTATGCCGGCTCATACACTCAGTTTAATACACTGCACAAACCCAATCCGGCTGCACAGTTAGAAAGCAGCTTAACTGCGGTAACATCTGTCGATAACCAACATACGTTATTATCGGACAACGGCTCTGTGCAGGAAGTTATCCTGCTCAAACAAAAACTGGTTAAACAAAATACTACTGCAGTTAAACAGGCAGTCAGCACTGCGGTTAAATTGTTAAGTCAAAAATCCCCGGCGTCAAAACAGCAGCCTAAATTAAAAGACGGCATACATGTCGATCCAGGATTA…	GTGACAATGATCACCATATTCTCTTTTCAAATCGAATATGAACAAGTGGTTAATGTCGTGCGTAGTGTAAGAAACGTTTTTATTACTTTCTTATTTTTAATGAGCTTCTGTGCTTATGCCGGCTCATACACTCAGTTTAATACACTGCACAAACCCAATCCGGCTGCACAGTTAGAAAGCAGCTTAACTGCGGTAACATCTGTCGATAACCAACATACGTTATTATCGGACAACGGCTCTGTGCAGGAAGTTATCCTGCTCAAACAAAAACTGGTTAAACAAAATACTACTGCAGTTAAACAGGCAGTCAGCACTGCGGTTAAATTGTTAAGTCAAAAATCCCCGGCGTCAAAACAGCAGCCTAAATTAAAAGACGGCATACATGTCGATCCAGGATTA…	ATGAAAGTAAAACCCAAAGCTGTTAACCGCTATTCAAAATGGCAGTACCTTGTACTTATATTTACCATCTTCATGCTGTTTCTCAGCGCATTACCGAATATTTTCGGTCAGAATGCAGCACTCAATATCCGCGGCAGTTCTGATTCCATGATGCCCGCATCTCAAGTTTACCAGCTGCTGCAGGAGCAGAATGTGGCAGTAAAACAAATCGATATTAACAGCAGCGAATTAACCGTGTTATTAAACGACAACAGCCAGCAGGCTAAAGCACAGAAAGTACTGCAGCAGGCACTCGGCCATAACATAACGGTGGCTATGTCAATGCACTCTGCATCACCTGCCTGGCTCAAAAGCTTAGGCCTGGAGCCGATAAAACTCGGCTTAGATCTGCGCGGTGGT…	MTMITIFSFQIEYEQVVNVVRSVRNVFITFLFLMSFCAYAGSYTQFNTLHKPNPAAQLESSLTAVTSVDNQHTLLSDNGSVQEVILLKQKLVKQNTTAVKQAVSTAVKLLSQKSPASKQQPKLKDGIHVDPGLSRNAYLLSDYQRQPVYQLEIEFNPPLAPTQKSTPSFAANDFRPWFLSTCSSSPARIAGWKESNSLYSGSITYHS	MKVKPKAVNRYSKWQYLVLIFTIFMLFLSALPNIFGQNAALNIRGSSDSMMPASQVYQLLQEQNVAVKQIDINSSELTVLLNDNSQQAKAQKVLQQALGHNITVAMSMHSASPAWLKSLGLEPIKLGLDLRGGVQFLLNVDTDQAVANKLTQMQQEIRTLLRESHIRNSSVLINGLESIEIKLPAVSSQAKTSLKNKLAELYPNLKTAVHSGGDISVIIPETEQHLIRQLTLQENLHTLRGRIEALGITEAVTQRQGQNRIRIELPGVQDPAEAKRVIGATASLEFYPVLAGGGRLIKTARGETISIARLPILTGQHISDARSGRDEFGSAQVSLTLDASGGKLMSNFTRANIGKPMATLYTEYRQDQDGNLIKEGKIINVATIRAHLGSRFQISGMED…	624	207	1824	607	102	NA	MEM1;TMio;21to43	MEM1;SSio;1to40	MEM1;SSio;1to40	DeepTMHMM	type1a	VemP	uDF_VemP_Enterobacterales	uSecDF_2	uSecDF_3	WKESN	192	205	FALSE
GCF_000400365.1	refseq	RS_GCF_000400365.1	d__Bacteria;p__Proteobacteria;c__Gammaproteobacteria;o__Enterobacterales;f__Vibrionaceae;g__Vibrio;s__Vibrio jasicida	p__Proteobacteria	c__Gammaproteobacteria	o__Enterobacterales	f__Vibrionaceae	s__Vibrio jasicida	NZ_BAOG01000036.1	17211	19049	-	VJL_RS10050	secD	protein translocase subunit SecD	WP_038867483.1	BsSecDF_NP_390643.1	3.33E-41	19216	19695	-	VJL_RS10055	NA	hypothetical protein	WP_038877615.1	ATGCCTTGGATTTACGTTAGAAAACTGTTTTTGCTGCTACTTGCAATGGTGCTATCGCCAATGCAAGCGTCTGCTGCGCAGTTAGAACATAAATCGCACTTACCTCACTTCTCTAAGTTACAACCTTTTACGGTTGCTAACTCCGCAACGAACTCTCCGGTTGATATCTCCGAGCTGACAGAAGAGTCTACTCAGTCTCCTGTTTCAGAGGGGCATGCCAGCCAAGATTCATTCGCTATTTTTAACTCTCAGCGTTGGACATCGCACCTACGTGAGAATATCGACGACGAACATGTTGATTTCGTTGGCGATCTAACCAGTCCTTTTTACGCCGATGCTGGCTATGCGTATAGCCTAATGGACATCAGTTGGCGTCAAAACCAATCTACCTTTCACCAT…	ATGCCTTGGATTTACGTTAGAAAACTGTTTTTGCTGCTACTTGCAATGGTGCTATCGCCAATGCAAGCGTCTGCTGCGCAGTTAGAACATAAATCGCACTTACCTCACTTCTCTAAGTTACAACCTTTTACGGTTGCTAACTCCGCAACGAACTCTCCGGTTGATATCTCCGAGCTGACAGAAGAGTCTACTCAGTCTCCTGTTTCAGAGGGGCATGCCAGCCAAGATTCATTCGCTATTTTTAACTCTCAGCGTTGGACATCGCACCTACGTGAGAATATCGACGACGAACATGTTGATTTCGTTGGCGATCTAACCAGTCCTTTTTACGCCGATGCTGGCTATGCGTATAGCCTAATGGACATCAGTTGGCGTCAAAACCAATCTACCTTTCACCAT…	ATGAAGAAAACACCGAAACCACAAAAAACCAGAAAAGTGCTGAACCATTACTCAGCATGGAAATATGTCGTATTAATTACGACCGTTATCATCTTAACTTTGAGCGCAATCCCAACTTGGTTTGGCGAGCAGCCGTCTATTCAGGTTACGTTTGCTGACCAAAACAACAGTGCGATGTCAGTGGTTCAATTGGATCAGCTATTAAAGTCGCATCACATTCCTGCGTCGAAGATCATTGAGAAAGACGGCCAAACCACAATCGTTTTCGATGGCGAAGATGCACAAAGTAAAGCGCGTGCTCTGTTAAACGAACAACTAAACAAAGACGACAGCATTACGTTCTCTTACGTATCGGTTGCACCAGAGTGGCTAAATGAAATGGGCTTTAGCCCAATCAAG…	MPWIYVRKLFLLLLAMVLSPMQASAAQLEHKSHLPHFSKLQPFTVANSATNSPVDISELTEESTQSPVSEGHASQDSFAIFNSQRWTSHLRENIDDEHVDFVGDLTSPFYADAGYAYSLMDISWRQNQSTFHHFVSDHRIAGWKDTNAMYVALNSQFSA	MKKTPKPQKTRKVLNHYSAWKYVVLITTVIILTLSAIPTWFGEQPSIQVTFADQNNSAMSVVQLDQLLKSHHIPASKIIEKDGQTTIVFDGEDAQSKARALLNEQLNKDDSITFSYVSVAPEWLNEMGFSPIKLGLDLRGGVQFLLNVDVNKAFEEQRDALVDEIKASLREERVRGVQVRAEAGNHIAVNSENEEGLKAASQFLRQNYPGWTMTSTDRGFELQPSEQNIQEFQTTTLQQNLKIMRGRIEELGITEAMVQRQGKESIRIELPGVQDPAQAKNVIGATASLAFYEVKDASQARSSQDLVLKDNDGRTVILAKRPVLTGEHIVNARAGVDKMGMSEVNISLDHAGGKKMSDFSATHIGKPMATVYREYKTNERGMTERSERVISVATIQSQL…	480	159	1839	612	166	MEM1;SSio;1to25	NA	MEM1;SSio;1to25	MEM1;SSio;1to25	SignalP-6.0	type1a	VemP	uDF_VemP_Enterobacterales	uSecDF_2	uSecDF_3	WKDTN	143	156	FALSE
GCF_000417905.1	refseq	RS_GCF_000417905.1	d__Bacteria;p__Proteobacteria;c__Gammaproteobacteria;o__Enterobacterales;f__Vibrionaceae;g__Vibrio;s__Vibrio natriegens	p__Proteobacteria	c__Gammaproteobacteria	o__Enterobacterales	f__Vibrionaceae	s__Vibrio natriegens	NZ_ATFJ01000017.1	107783	109621	+	M272_RS33145	secD	protein translocase subunit SecD	WP_020334159.1	BsSecDF_NP_390643.1	1.86E-36	107134	107613	+	M272_RS33140	NA	hypothetical protein	WP_020334158.1	ATGCCTCTGATTTATCTTAGAAAGCTATTTTTTCTGCTGCTTGCAATGGTATTACTGCCAGTGCATGTTTCGGCTGCCCAAGCAGATCAGAAAGCTCACTTACCGCATTTCAGTAAACTGCAGCCTTTTGTTGCAGCAAGCACATCCCCAATTTCAGACGATGATTTTTCTGAGGCGTCAGAAGAGTCCACGCGCGCGCCGGTATCTGAAGGTCATGCAAATTCAGATTCGTCGGCGATATTTAATTCGCAACGCTGGCTCTCTCATGTCCGAGAAGGGCTTGATGAAGAAGATGTCGATTTTGTCGGCGACCTTAATGCGCCTTTCTATGCGGATGTTGGCTATAGTTACAGCCTGATCAATATTAACTGGCGTCAAAACCAGTCCATTTTTCATCAT…	ATGCCTCTGATTTATCTTAGAAAGCTATTTTTTCTGCTGCTTGCAATGGTATTACTGCCAGTGCATGTTTCGGCTGCCCAAGCAGATCAGAAAGCTCACTTACCGCATTTCAGTAAACTGCAGCCTTTTGTTGCAGCAAGCACATCCCCAATTTCAGACGATGATTTTTCTGAGGCGTCAGAAGAGTCCACGCGCGCGCCGGTATCTGAAGGTCATGCAAATTCAGATTCGTCGGCGATATTTAATTCGCAACGCTGGCTCTCTCATGTCCGAGAAGGGCTTGATGAAGAAGATGTCGATTTTGTCGGCGACCTTAATGCGCCTTTCTATGCGGATGTTGGCTATAGTTACAGCCTGATCAATATTAACTGGCGTCAAAACCAGTCCATTTTTCATCAT…	ATGAAGAAAACACCAAAACCAGCCAAAAGTAGAAAATTACTAAACCACTATTCTGCTTGGAAATATGTCGTGCTTATTGCGACAATCATTATTCTAACGCTGAGTGCCATTCCGACCTGGTTTGGCGAGCAGCCATCGATCCAAGTGACCTTCGCTGACCCAAACCAGACTGAAATGTCACTGGTACAACTCAATCAATTGTTCAAAACGAACCATATTTCTACCGACAGAATCATCGAAAAGGATGGCAAAACAACCATCGTTTTTGGCAGTGAAGACGCACAAAGTAAAGCTCGTGCTCTGCTCAATAAACAGTTGGATAAAGAGGACAGTATCACCTTCTCGTATGTCTCTGTTGCGCCAGAATGGTTGAGCGAGATGGGCTTTAACCCGATTAAG…	MPLIYLRKLFFLLLAMVLLPVHVSAAQADQKAHLPHFSKLQPFVAASTSPISDDDFSEASEESTRAPVSEGHANSDSSAIFNSQRWLSHVREGLDEEDVDFVGDLNAPFYADVGYSYSLININWRQNQSIFHHFTSDYRLSGWKETNAMYVALNSQFSA	MKKTPKPAKSRKLLNHYSAWKYVVLIATIIILTLSAIPTWFGEQPSIQVTFADPNQTEMSLVQLNQLFKTNHISTDRIIEKDGKTTIVFGSEDAQSKARALLNKQLDKEDSITFSYVSVAPEWLSEMGFNPIKLGLDLRGGVQFLLNVDVNKAFEEQRDALIDEIKADLRDNRTRGVQVRAESGNRIAVNSESEKALADVNQFLQQNYPGWVAKSSVRGFVLEPSEQNIQEFQSTTLQQNLKIMRGRIEELGITEALVQRQGKESIRIELPGVQDPAQAKNVIGATASLAFYEVKDASKAQSSQDLVLKDNDGRTVTLSKRPVLTGEHIVNARAGVDKMGMSEVNISLDHAGGKKMSDFSATHIGKPMATVYREYKTNERGVTERNERVISVATIQSQL…	480	159	1839	612	169	MEM1;SSio;1to25	NA	MEM1;SSio;1to25	MEM1;SSio;1to25	SignalP-6.0	type1a	VemP	uDF_VemP_Enterobacterales	uSecDF_2	uSecDF_3	WKETN	143	156	FALSE
GCF_000425165.1	refseq	RS_GCF_000425165.1	d__Bacteria;p__Proteobacteria;c__Gammaproteobacteria;o__Enterobacterales;f__Vibrionaceae;g__Photobacterium;s__Photobacterium halotolerans	p__Proteobacteria	c__Gammaproteobacteria	o__Enterobacterales	f__Vibrionaceae	s__Photobacterium halotolerans	NZ_AULG01000014.1	160689	162536	+	H511_RS0102965	secD	protein translocase subunit SecD	WP_036758563.1	BsSecDF_NP_390643.1	1.44E-39	160149	160616	+	H511_RS0102960	NA	hypothetical protein	WP_027250968.1	ATGTCCTGGCATATCATTCGCATGTTTTGGTTATCGTTTTTTGCGCTGTTTTTCTCTGCGCAGGCGATGGCGTGCCTGGATGATCAAGGCGCTGGCGCGACGGTTAAACACCGAGTTGTGGCAGCATCCTGCCTGATTGATGCCGTTCTCAGCGAGCCAGCTTCCCGTCATAAAAACTCCTCTGATTCAGCACCGGTCACCCAATCACAGCATTCGGGCTCTGCGGTCGCCATTCTGCATTCTGTCCGCTGGCACATCTCGCAGCGATACAATGTTCACGATGGTGATCCGGATCGTCTTGATCTGGCTCCGCCTTGGTATCCGGTCAGCGACACCCGTCTGACGCAGCGTTTTGTTCAGCCAACAATATACCTGGCTTATCAGGATTTTCGTCCTTCT…	ATGTCCTGGCATATCATTCGCATGTTTTGGTTATCGTTTTTTGCGCTGTTTTTCTCTGCGCAGGCGATGGCGTGCCTGGATGATCAAGGCGCTGGCGCGACGGTTAAACACCGAGTTGTGGCAGCATCCTGCCTGATTGATGCCGTTCTCAGCGAGCCAGCTTCCCGTCATAAAAACTCCTCTGATTCAGCACCGGTCACCCAATCACAGCATTCGGGCTCTGCGGTCGCCATTCTGCATTCTGTCCGCTGGCACATCTCGCAGCGATACAATGTTCACGATGGTGATCCGGATCGTCTTGATCTGGCTCCGCCTTGGTATCCGGTCAGCGACACCCGTCTGACGCAGCGTTTTGTTCAGCCAACAATATACCTGGCTTATCAGGATTTTCGTCCTTCT…	ATGAAGAAGAATCATACTAGAGCATCAGTACGGGTGCTTAATCACTACGCGGCCTGGAAATATGTGGTGCTGGTGGTAACCGTTGCGGTGCTGGCATTGAGTGCCATTCCGACCTGGTACGGCGAGCAGCCGTCTATCCAAATCCAGTCGGCCAGCGCCGGAAGTGAGCTGAATCATGTTGTCAGCGTGAACCGATACCTGAAACAGCAGGGTATTGAGGCACAGGAAATTAAGCAGCAAAACAATCAGATGGTCATCGTTTTTGATAACGAATCTGATCAGTCTCAGGCTCGTGAAGCGCTGGATAAGCGGGTGAAAGAAGGCGATAACATCACCTATTCATATGTCTCTGTGGCACCTGAATGGTTCGGAAAAATGGGCTTCAGCCCGATTCAGCTG…	MSWHIIRMFWLSFFALFFSAQAMACLDDQGAGATVKHRVVAASCLIDAVLSEPASRHKNSSDSAPVTQSQHSGSAVAILHSVRWHISQRYNVHDGDPDRLDLAPPWYPVSDTRLTQRFVQPTIYLAYQDFRPSYRISGWKETNAMYVALNSHYFI	MKKNHTRASVRVLNHYAAWKYVVLVVTVAVLALSAIPTWYGEQPSIQIQSASAGSELNHVVSVNRYLKQQGIEAQEIKQQNNQMVIVFDNESDQSQAREALDKRVKEGDNITYSYVSVAPEWFGKMGFSPIQLGLDLRGGVQFLLNVDVDTAFQEQRTAIMDDVTEMLRNEHLRGVRIRQHDTDGFSVENKAETKDATVLNLISQYVKQHYPGWDVKRGSDSLTVLPTKQNKLDFQSATLQQNLKIMRDRIEELGITEALVQRQGEHSIRIELPGVQDPSQAKNVIGATASLAFYEVKSGSEAASADVIRLKDNSGRTVILNKRPVLSGEHIVNARAGMDQVGFSEVNISLDHAGGKIMSDFSGKHIGKPMATVYREYKTNARGDTERSERVISVATIQ…	468	155	1848	615	72	MEM1;SSio;1to24	NA	MEM1;SSio;1to24	MEM1;SSio;1to24	SignalP-6.0	type1a	VemP	uDF_VemP_Enterobacterales	uSecDF_2	uSecDF_3	WKETN	139	152	FALSE
GCF_000426765.1	refseq	RS_GCF_000426765.1	d__Bacteria;p__Proteobacteria;c__Gammaproteobacteria;o__Enterobacterales;f__Vibrionaceae;g__Vibrio;s__Vibrio litoralis	p__Proteobacteria	c__Gammaproteobacteria	o__Enterobacterales	f__Vibrionaceae	s__Vibrio litoralis	NZ_AUFZ01000004.1	46793	48661	+	K358_RS0101805	secD	protein translocase subunit SecD	WP_027695223.1	BsSecDF_NP_390643.1	8.75E-35	46029	46565	+	K358_RS19165	NA	hypothetical protein	WP_156888669.1	GTGAGCATAATTCGGTTTCTGATACTGTGCCTGTTTTTGGGTTGCACTAGTTTGGTTGGTATTACTGCCGCCAAGGCTGAGCACGCCTCTAACTTACAGTTGGTTGATTTATCGACAGATTCTAGCTCTTTTGAACTTAGCTCCTTTGCTGCTCTTTCTTTGGAGCAGGGCGAGTCGCCGACATGCAAGGTTCAATCTTTGCCTGTGTCGAACTCACATAGTGTACCTAGCGTTACGTCATCCCATTGTCTCGATCTCACCTCTTCGAGTGATGTAAGCCAGCCAATTTATATTAATGGCTTCTCTCTTAGATTTGCTCATGGCAATTTTAACAGCGATGAACTGACACCTGATTATGTGAAAGTCTTTGAATTTTCAGAAGTGTCATTTACTTCAAGT…	GTGAGCATAATTCGGTTTCTGATACTGTGCCTGTTTTTGGGTTGCACTAGTTTGGTTGGTATTACTGCCGCCAAGGCTGAGCACGCCTCTAACTTACAGTTGGTTGATTTATCGACAGATTCTAGCTCTTTTGAACTTAGCTCCTTTGCTGCTCTTTCTTTGGAGCAGGGCGAGTCGCCGACATGCAAGGTTCAATCTTTGCCTGTGTCGAACTCACATAGTGTACCTAGCGTTACGTCATCCCATTGTCTCGATCTCACCTCTTCGAGTGATGTAAGCCAGCCAATTTATATTAATGGCTTCTCTCTTAGATTTGCTCATGGCAATTTTAACAGCGATGAACTGACACCTGATTATGTGAAAGTCTTTGAATTTTCAGAAGTGTCATTTACTTCAAGT…	ATGAATGTACATAAATCTCGCGCCTCTGCTCGGCGCACCTTAAACCAATACTCTTATTGGCAATATGCGGTGTTAGTTGTCACCATTTCGATCATGCTATTAAGCGCCTTGCCTTCTTGGTTTGGGGAATCACCTGCGCTGCAAATTAATCAAGGCAGTGATTTGGTAAATAAAGCTAATCAGGTAAATAGCGTCCAATTCGAACCATTAAAACTACAGCAAGCCCTTACTAATCAAGGGATTGACTTAAAAGAAATTAAGCAAGATAAAACGACGACTTGGGTCATACTGTCGGATTCAGAACAAATGGCACAGGCTAAAAAAGTATTGCTTGAGATGGCAGGTCAACAGGGGAAAGGCAAGGACATTCAAGTTGCTTTAGCTTCAGTGGCTAATGCG…	MSIIRFLILCLFLGCTSLVGITAAKAEHASNLQLVDLSTDSSSFELSSFAALSLEQGESPTCKVQSLPVSNSHSVPSVTSSHCLDLTSSSDVSQPIYINGFSLRFAHGNFNSDELTPDYVKVFEFSEVSFTSSARHYVERFTPQHQWMMHINSHSLRLSAWKDSNLQYIPQQYAHLFA	MNVHKSRASARRTLNQYSYWQYAVLVVTISIMLLSALPSWFGESPALQINQGSDLVNKANQVNSVQFEPLKLQQALTNQGIDLKEIKQDKTTTWVILSDSEQMAQAKKVLLEMAGQQGKGKDIQVALASVANAPQWLTSLGFKPISLGLDLRGGVQFLLDVDMNSVYQNQIDEMQQGISHFLMDNQLRRAKFSDISQNGLTVTLASAKQVSQLRDFIHGQYPNWKVINKNNRLTLTRLETESVALRNLTVQQNLQIMRSRIEELGITEASVQRQGDQRIRIELPGVQDPAQAKNVIGATASLAFYEVLTTQSEGGKILPDQNGQLVRVKSSPVLTGEHIVDARANFGEMGMPEVNISLDSQGGKMMADFSGRHIGKPMATAYSEYSRNEEGEVVQTNKI…	537	178	1869	622	227	MEM1;SSio;1to23	MEM1;TMio;2to24	MEM1;SSio;1to26	MEM1;SSio;1to23	SignalP-6.0	type1a	VemP	uDF_VemP_Enterobacterales	uSecDF_2	uSecDF_3	WKDSN	161	174	FALSE
GCF_000428725.1	refseq	RS_GCF_000428725.1	d__Bacteria;p__Proteobacteria;c__Gammaproteobacteria;o__Enterobacterales;f__Psychromonadaceae;g__Psychromonas;s__Psychromonas aquimarina	p__Proteobacteria	c__Gammaproteobacteria	o__Enterobacterales	f__Psychromonadaceae	s__Psychromonas aquimarina	NZ_KE386791.1	234359	236182	-	G337_RS0120480	secD	protein translocase subunit SecD	WP_028865491.1	BsSecDF_NP_390643.1	1.50E-47	236287	236808	-	G337_RS0120485	NA	hypothetical protein	WP_028865492.1	ATGAGCTTTTGTGCTTATGCCGGCTCATGCACTCCGTTTGAAGAAGCACTCCAATCAAACCCGGCACAGTTAGCAGCTGACTTCTCAGTAGTAAAATCAGACGCTGAGCAGCAAGGTTCAATCCCGAAAAATGTAATTTCTCAGGATAACTCTCAACTCAAACACAGTCCGGTTAAACAAAATATAACTACAGGCAAACAGGCTGCGAATACACAGATAAAACTGTTAAGTCAAAAATTTCCAGCGCCAAAACAACAGCAGAAATTAAAAGGCGGGGTGCATGTTGATCCAGGACTGAACAGAGATGCTTACCTGCTCAGTGATTATCAACGCCAGCCGCTTTACCAGCTTGAAATTGAGTTTAATCCCCCGCTTCCCCCTACACAAAAATCTACTCCT…	ATGAGCTTTTGTGCTTATGCCGGCTCATGCACTCCGTTTGAAGAAGCACTCCAATCAAACCCGGCACAGTTAGCAGCTGACTTCTCAGTAGTAAAATCAGACGCTGAGCAGCAAGGTTCAATCCCGAAAAATGTAATTTCTCAGGATAACTCTCAACTCAAACACAGTCCGGTTAAACAAAATATAACTACAGGCAAACAGGCTGCGAATACACAGATAAAACTGTTAAGTCAAAAATTTCCAGCGCCAAAACAACAGCAGAAATTAAAAGGCGGGGTGCATGTTGATCCAGGACTGAACAGAGATGCTTACCTGCTCAGTGATTATCAACGCCAGCCGCTTTACCAGCTTGAAATTGAGTTTAATCCCCCGCTTCCCCCTACACAAAAATCTACTCCT…	ATGAAAGTAAAACCAAAAGTTATTAACCGCTATTCTAAATGGCAGTACCTGATCCTTATATTTACCATCGCCATGCTGTTTATCAGCGCATTGCCGAATATTTTCGGTCAGAATGCCGCGCTCAATATCCGCAGCAGATCTGATTCAATGCTTCCGGCGACCCAGGTTTACCGAATCCTGCAGGAGCAGGATATTCCGCTAACAAAAATTGATGTTAACAACAACGAGTTAACCGTCTTATTAAAAGACAATAACCAGCAGGCTAAAGCACAGAAGGTACTGCAGCGGGCACTCGGACATAAAACAACAGTGGCTATGTCGATGCACTCTGCATCACCAGCCTGGCTTAAAAGCCTGGGTTTGGAGCCGATAAAACTCGGCTTAGATCTGCGCGGCGGC…	MSFCAYAGSCTPFEEALQSNPAQLAADFSVVKSDAEQQGSIPKNVISQDNSQLKHSPVKQNITTGKQAANTQIKLLSQKFPAPKQQQKLKGGVHVDPGLNRDAYLLSDYQRQPLYQLEIEFNPPLPPTQKSTPSFAANDFRPWFLSTSSSCPARIAGWKESNSLYSGSITYHS	MKVKPKVINRYSKWQYLILIFTIAMLFISALPNIFGQNAALNIRSRSDSMLPATQVYRILQEQDIPLTKIDVNNNELTVLLKDNNQQAKAQKVLQRALGHKTTVAMSMHSASPAWLKSLGLEPIKLGLDLRGGVQFLLNVDTDQALRDKLTQMQEEIRISLRELKIRNSTVVISGLESIEINSPGISSRLKSRLKAELQELYPNLKTTVHGGGRISVTIPEAEQHLIRQLTLQENLHTLRGRIEALGITEAVTQRQGHDRIRIELPGVQDPAEAKRVIGATASLEFYPVLAGGGRLIKTQRGETISIARQPILTGQHISDARSGRDEFGGAQVSLTLDASGGKLMSSFTRDNIGKPMATLYTEYRQDEDGSLIKESKVINVATIRAHLGSRFQISGMEN…	522	173	1824	607	104	NA	NA	MEM1;SSio;1to10	MEM1;SSio;1to10	DeepTMHMM	type1a	VemP	uDF_VemP_Enterobacterales	uSecDF_2	uSecDF_3	WKESN	158	171	FALSE
GCF_000467125.1	refseq	RS_GCF_000467125.1	d__Bacteria;p__Proteobacteria;c__Gammaproteobacteria;o__Enterobacterales;f__Vibrionaceae;g__Vibrio;s__Vibrio proteolyticus	p__Proteobacteria	c__Gammaproteobacteria	o__Enterobacterales	f__Vibrionaceae	s__Vibrio proteolyticus	NZ_BATJ01000006.1	84352	86193	+	VPR01S_RS09135	secD	protein translocase subunit SecD	WP_040902499.1	BsSecDF_NP_390643.1	4.52E-41	83793	84260	+	VPR01S_RS09130	NA	hypothetical protein	WP_021705031.1	ATGGCATTTCGCTTAATTAAATACATCTTCTTTACCTTGCTGGCGATGGTTTTACCTTCGCAGGCTTCTGCGTACCTGTCGCAGACGGAATCCGATGTATTGACACGTCTGTCCAGCACTAAACCGTCACACGTATTACCGGGGAGTATTGATTTTCAGGCTCTGTTTGATCAGAGTGGGGAAACGCAAACTCCGTCGTCAACACCCAGCTCTCATTCCGAATTTGACTCCGCGGCCGTTGGTATCATTAACGCTAACCGTTGGAGCTCCCGCCATTTGGAAGATGGCGATGTTCCGTCTTTCGATGGCAGTGATATTAATAGCGCTATTGCGCCGGCACATCGGCTCTACCGCGCAGATATCGACACGCCTCATTACGAGACAGACAACCAGTTTTCC…	ATGGCATTTCGCTTAATTAAATACATCTTCTTTACCTTGCTGGCGATGGTTTTACCTTCGCAGGCTTCTGCGTACCTGTCGCAGACGGAATCCGATGTATTGACACGTCTGTCCAGCACTAAACCGTCACACGTATTACCGGGGAGTATTGATTTTCAGGCTCTGTTTGATCAGAGTGGGGAAACGCAAACTCCGTCGTCAACACCCAGCTCTCATTCCGAATTTGACTCCGCGGCCGTTGGTATCATTAACGCTAACCGTTGGAGCTCCCGCCATTTGGAAGATGGCGATGTTCCGTCTTTCGATGGCAGTGATATTAATAGCGCTATTGCGCCGGCACATCGGCTCTACCGCGCAGATATCGACACGCCTCATTACGAGACAGACAACCAGTTTTCC…	ATGAAGAAAACTCCGAAAAAGACGGCAAAGAGCGCTCGTCTGATGAATCACTATTCTGCTTGGAAGTATGTGGTTCTGGTTGCGACAATTATTGTCCTGACACTCAGCGCTATTCCGACCTGGTACGGTGAGAAACCGTCCATTCAGGTGACAGCGTCACAGAACAACAAAGTGTTGAGTTCAGTAACAGAAGTGAACCAGTATCTGGCTCATCGCAACATCAATGTAGACACCATCACCCAACAAGGTGAGAAAACCACGCTGGTATTCAATAACGAAACGGATCAAACCCATGCACGCGGGGCATTGGACGAACTGTTGAACAAAGATGACAGTATTTCGTTCTCTTATGTGTCCGTGGCACCGCAATGGCTGAGCAACCTGGGTTTTAGCCCGATC…	MAFRLIKYIFFTLLAMVLPSQASAYLSQTESDVLTRLSSTKPSHVLPGSIDFQALFDQSGETQTPSSTPSSHSEFDSAAVGIINANRWSSRHLEDGDVPSFDGSDINSAIAPAHRLYRADIDTPHYETDNQFSQSHRIAGWKETNALYVALNSQY	MKKTPKKTAKSARLMNHYSAWKYVVLVATIIVLTLSAIPTWYGEKPSIQVTASQNNKVLSSVTEVNQYLAHRNINVDTITQQGEKTTLVFNNETDQTHARGALDELLNKDDSISFSYVSVAPQWLSNLGFSPIKLGLDLRGGVQFLLNVDVDKAFEDQRNALVDEMRDMLRQERVRNVQFVKVGVDGFDLNSISSDALTKSATYLKQNYPGWDVKRYSDHLSVNPTQQNKSEFQSITLTQNLKIMRDRIEELGITEALVQRQGEHSIRIELPGVQDPSQAKNVIGATATLAFHEAKEPSQGKSYDDMILKDNNGREVVLAKRPVLTGEHIVNARAGVDKMGFSEVNISLDHAGGKIMSDFSGKHIGKPMATVYREYTTNAKGETERSERVISVATIQSQ…	468	155	1842	613	91	MEM1;SSio;1to24	NA	MEM1;SSio;1to24	MEM1;SSio;1to24	SignalP-6.0	type1a	VemP	uDF_VemP_Enterobacterales	uSecDF_2	uSecDF_3	WKETN	141	154	FALSE
GCF_000485795.1	refseq	RS_GCF_000485795.1	d__Bacteria;p__Proteobacteria;c__Gammaproteobacteria;o__Enterobacterales;f__Shewanellaceae;g__Shewanella;s__Shewanella decolorationis	p__Proteobacteria	c__Gammaproteobacteria	o__Enterobacterales	f__Shewanellaceae	s__Shewanella decolorationis	NZ_AXZL01000076.1	20389	22263	-	SHD_RS17105	secD	protein translocase subunit SecD	WP_023268283.1	BsSecDF_NP_390643.1	2.66E-40	22632	23147	-	SHD_RS17110	NA	hypothetical protein	WP_039978913.1	ATGTTACTCTGCATGTCGATCATTTTGATCGCCCATGCGGGTGGCTATGCGCCGCGCAGCTTAACCGCCCAGCAACTGCATTTAGTGCCTCAAACTGTAGTGACAAAGGCGCTTACCGCAGATACGCTGTCACTCTCAGTGCAAGAGAGCACTGCATCACATCACTCAACTGCACCATCGACTGCGAGCGATAGCAAAGCTGTCTGCACAGCTTCAGATAAGGCACAAGCCACCGATTGCTCAGAGTCTGAATTAGTCAGTCACTCGGATGATTTTAACTTTGCTCCGATAAACTCCCAGCGTTTTATCAATCTTGTTCAGCATGATATGCGTGAGGTGAAACCTAATTACCTGTTGGCTTTCGAGTTTGTGCCTGAGCCCGCGCCTGCATTAGGGGAA…	ATGTTACTCTGCATGTCGATCATTTTGATCGCCCATGCGGGTGGCTATGCGCCGCGCAGCTTAACCGCCCAGCAACTGCATTTAGTGCCTCAAACTGTAGTGACAAAGGCGCTTACCGCAGATACGCTGTCACTCTCAGTGCAAGAGAGCACTGCATCACATCACTCAACTGCACCATCGACTGCGAGCGATAGCAAAGCTGTCTGCACAGCTTCAGATAAGGCACAAGCCACCGATTGCTCAGAGTCTGAATTAGTCAGTCACTCGGATGATTTTAACTTTGCTCCGATAAACTCCCAGCGTTTTATCAATCTTGTTCAGCATGATATGCGTGAGGTGAAACCTAATTACCTGTTGGCTTTCGAGTTTGTGCCTGAGCCCGCGCCTGCATTAGGGGAA…	ATGGATAAAATTCAGAGTAAAAAGCTGCTAAATCATTATTCAGCTTGGAAATACATTGTGCTTATCGTCACGATTATCGTGATGTTATTTAGCGCCTTACCGACTTGGTATGGAGAAGACGCCGCCGTGCAGGTGGGCGCAAAAGCGGGGCTTAACTTAACTCCTATTGAACTGCGGGATAAATTAATGGCGCAGGGGGTTGAGGTTAAGCGTATCGAAGTTAAGCATGCCCAACATGGCAGTGCCAACAACTCAGAAGATGGGCAAACCCTTATCGTGCTCAATGATGACAGCGAGCAAACCTTGGTAAAGACCTTAGTGTCATCCATGGTGAGTGAGCCGAAAGAGCTCACGCTGGCACTGGTGAGTGCTGCGCCGAGTTGGCTGCAAAATATGGGC…	MLLCMSIILIAHAGGYAPRSLTAQQLHLVPQTVVTKALTADTLSLSVQESTASHHSTAPSTASDSKAVCTASDKAQATDCSESELVSHSDDFNFAPINSQRFINLVQHDMREVKPNYLLAFEFVPEPAPALGENIRLDARPDWTLLAESSPARISGWKVSNLQYRFSQQAA	MDKIQSKKLLNHYSAWKYIVLIVTIIVMLFSALPTWYGEDAAVQVGAKAGLNLTPIELRDKLMAQGVEVKRIEVKHAQHGSANNSEDGQTLIVLNDDSEQTLVKTLVSSMVSEPKELTLALVSAAPSWLQNMGFEPIKLGLDLRGGVQFLLDVDVQPVYQAQADALVESLRQFLREQQIRGASVRIDSTRDDAGLQIAIAFNDAAQSTNNTRSTIRQFMQQSYPTWQLTNADNGLVVKLAQEEQIKLRNLTVQQNLQIMRSRIEELGITEALVQRQGEHRIRIELPGVQDPAAAKNVIGATASLAFFEVKESGSVNAQVLKDKSGNPVYVARTPVLGGDHIVDARANIGEMGMAEVNIHLDRIGGQKMSEFSRANIGKPMATSYSEYSRDEQGKAKQTQ…	516	171	1875	624	368	MEM1;SSio;1to13	NA	MEM1;SSio;1to13	MEM1;SSio;1to13	SignalP-6.0	type1a	VemP	uDF_VemP_Enterobacterales	uSecDF_2	uSecDF_3	WKVSN	157	170	FALSE
GCF_000498095.1	refseq	RS_GCF_000498095.1	d__Bacteria;p__Proteobacteria;c__Gammaproteobacteria;o__Enterobacterales;f__Alteromonadaceae;g__Pseudoalteromonas;s__Pseudoalteromonas sp000498095	p__Proteobacteria	c__Gammaproteobacteria	o__Enterobacterales	f__Alteromonadaceae	s__Pseudoalteromonas sp000498095	NZ_AUTQ01000106.1	4269	6107	+	L647_RS0107975	secD	protein translocase subunit SecD	WP_024610687.1	BsSecDF_NP_390643.1	3.90E-39	3667	4128	+	L647_RS0107970	NA	hypothetical protein	WP_024610686.1	ATGTTTAAATTTCGCGTTTTTTTAACTGCTTTTTTGCTTATTGCTGCACTTTTTAGTGTTCAAAGCGAAGCTGCGAGTGTTAAATACGATTTGAATCTTGATACAGTCTCACAAATTTCTCCTACCAGTTTTGTTGATTTAACCAAAGCGCCATTAGTTGTAAAAAAAATGAGTGATGGACAACATAAAAAAAATCATCAAACTGATTATTGGGCGCATCAGCCTAGGTTTACTGCAAATAATTCATCATTGTTCTTATATAACGAGCAAAGCGAACCTCAGTATGATGTGATATTTGAATTTTTTGCACACACTATTACCGAGCAAATATATTTACAGTCGCAACCAGTAAATAAACCCAAGCCTTGGTATACCCTTGTTTCAAAAAGTAAAAAGTCA…	ATGTTTAAATTTCGCGTTTTTTTAACTGCTTTTTTGCTTATTGCTGCACTTTTTAGTGTTCAAAGCGAAGCTGCGAGTGTTAAATACGATTTGAATCTTGATACAGTCTCACAAATTTCTCCTACCAGTTTTGTTGATTTAACCAAAGCGCCATTAGTTGTAAAAAAAATGAGTGATGGACAACATAAAAAAAATCATCAAACTGATTATTGGGCGCATCAGCCTAGGTTTACTGCAAATAATTCATCATTGTTCTTATATAACGAGCAAAGCGAACCTCAGTATGATGTGATATTTGAATTTTTTGCACACACTATTACCGAGCAAATATATTTACAGTCGCAACCAGTAAATAAACCCAAGCCTTGGTATACCCTTGTTTCAAAAAGTAAAAAGTCA…	ATGTTAAACGTAAAAAATACCAAAAAGCCGTTAACGGCAAAATTTAAGTTAAGTTATATAGCCATGCTTGTTGTGCTGGTTTTACTTGCTATAAGCGCATTACCAAACTTATATCCAAACAAATCGTGGTTGAATATTAGTGCGGCACCGCATAGCGAAAATCAAACACTTCCAAGTACAAATAAACTAGTGTCGTTTTTAAACGATAACGGCTTAACCGTAGCGCAAGGGCTTGATGATCAATCATCAATTAATGTGTTACTTAATGAGCCAACAAAAAGTGCTCAGGCACAAGCTGATATAAAAGCACAATTTCCTACTGTGCAAGTTAAAATTGTTGAGCATGCAACAAGCCCGTTATGGTTACAAAATATTGGTCTTTCACCAATTAAGCTAGGG…	MFKFRVFLTAFLLIAALFSVQSEAASVKYDLNLDTVSQISPTSFVDLTKAPLVVKKMSDGQHKKNHQTDYWAHQPRFTANNSSLFLYNEQSEPQYDVIFEFFAHTITEQIYLQSQPVNKPKPWYTLVSKSKKSRLSGWKDANLLYTAVTTYHA	MLNVKNTKKPLTAKFKLSYIAMLVVLVLLAISALPNLYPNKSWLNISAAPHSENQTLPSTNKLVSFLNDNGLTVAQGLDDQSSINVLLNEPTKSAQAQADIKAQFPTVQVKIVEHATSPLWLQNIGLSPIKLGLDLNGGVLFVLDVDLEKAVDEQLVSAYQQAKSIIIKQKAHGVKAQQTQHGFEINALDGTSDKLSAVVDEINSRFSNLTTTKSSNGNVSIVQFNYSEKGRSAFDKEVMGQTLTTLRSRIEELGITEAVTQRQGKQRIRIELPGVQDPTEAKRIIGATASLGFYQLKEIGGQTFNMQSGGTIKLDPVPIFTGDHINNANLGRDDWGKPLVQLSLDGQGGDAMSTFSKANIGKPMATVYSEYSQNAKGEVVKKSEVINVANIAQHLSSR…	462	153	1839	612	140	MEM1;SSio;1to24	NA	MEM1;SSio;1to24	MEM1;SSio;1to24	SignalP-6.0	type1a	VemP	uDF_VemP_Enterobacterales	uSecDF_2	uSecDF_3	WKDAN	138	151	FALSE
GCF_000518605.1	refseq	RS_GCF_000518605.1	d__Bacteria;p__Proteobacteria;c__Gammaproteobacteria;o__Enterobacterales;f__Shewanellaceae;g__Shewanella;s__Shewanella fidelis	p__Proteobacteria	c__Gammaproteobacteria	o__Enterobacterales	f__Shewanellaceae	s__Shewanella fidelis	NZ_KI912461.1	123819	125633	-	L884_RS0119975	secD	protein translocase subunit SecD	WP_028769150.1	BsSecDF_NP_390643.1	8.69E-38	125995	126447	-	L884_RS0119980	NA	hypothetical protein	WP_037411339.1	ATGTTGTTCATAGGGGGATTTTTCCTTTCACCTATGCATGTAACTGCGTCTGAACAGAACCAAACTCAACAGCCAATTGCAGTCAGTACAGAGTTTCAACCTCTAGAGCATTATTCAAATGTTTTGTTGTCATCAGATCTCGCCCAAGTGGGGTTACCTGTGACGCTAAAAGAACACCCTGCCAAACAATCAAGTGGTAATGAATCTGAGTATATTCAGGCTGTTTCACAGCGTTTTATTAGCTTTTCACAACATGATCCGCAGCAGAGTCGGCCACAATATGAATTGGCGTTTGAGTTTTCATCACCACCTATCCCTTCGCTAGCTATCGGTTATCGAATCGATGTTAAACCTGCAGCAGATTGGGTATTGCACGTAAATAGTTGTGCATATCGACTT…	ATGTTGTTCATAGGGGGATTTTTCCTTTCACCTATGCATGTAACTGCGTCTGAACAGAACCAAACTCAACAGCCAATTGCAGTCAGTACAGAGTTTCAACCTCTAGAGCATTATTCAAATGTTTTGTTGTCATCAGATCTCGCCCAAGTGGGGTTACCTGTGACGCTAAAAGAACACCCTGCCAAACAATCAAGTGGTAATGAATCTGAGTATATTCAGGCTGTTTCACAGCGTTTTATTAGCTTTTCACAACATGATCCGCAGCAGAGTCGGCCACAATATGAATTGGCGTTTGAGTTTTCATCACCACCTATCCCTTCGCTAGCTATCGGTTATCGAATCGATGTTAAACCTGCAGCAGATTGGGTATTGCACGTAAATAGTTGTGCATATCGACTT…	ATGAGAGAGCAAAAACAAACCACTATTTTAAACCATTACTCAGCGTGGAAGTATGTGCTGTTAGTGGTCACTATTACCGTCATGTTATTTAGCGCATTACCCACATTTTTTGGCGAAGATGCTGCTGTGCAAATTGCCCCGGAAGCTGAACTTAATGTTAATCCGTTGGAGCTGCATCAGTTATTAATATCCCATGGCATAGATTTAAAACGAATTGATCAAAGCAATGGGCAAACAACGGTTATTCTTGCTGATAATGCTCAGCAGACACAGCTTAAAACCCTTCTAAGTCAGCAGGTAAAAGATCCTTCTAAATTGACATTAACCTTGGCTCCCGCAGCGCCAAACTGGTTGTTGTCTCTCGGGTTTAACCCAATAAAGCTTGGACTCGATCTACGT…	MLFIGGFFLSPMHVTASEQNQTQQPIAVSTEFQPLEHYSNVLLSSDLAQVGLPVTLKEHPAKQSSGNESEYIQAVSQRFISFSQHDPQQSRPQYELAFEFSSPPIPSLAIGYRIDVKPAADWVLHVNSCAYRLAAWKESNLLYRFSQARA	MREQKQTTILNHYSAWKYVLLVVTITVMLFSALPTFFGEDAAVQIAPEAELNVNPLELHQLLISHGIDLKRIDQSNGQTTVILADNAQQTQLKTLLSQQVKDPSKLTLTLAPAAPNWLLSLGFNPIKLGLDLRGGVQFLLDVEIEPVYKLHNNAFIEAVRQFVRQDSLFGVSVKQQVDGRVQIQTADLTQRAAIREFINKQYPNWQISNAGDKSLQVALSEAEKLNIRDLTVKQNLQIMRSRIEQLGITEAVVQRQGEHRIRIELPGVQDPAAAKSVIGATASLAFYQVKQAGSVNAQTLKDEHGQAVYVARRPVLGGEHIVDARATLGEMGLPEVVIHLDREGGSMMSDFSRDNIGKPMATSYSEYSRDENGQIRQSTEVISVATIQSQLGDRFSITG…	453	150	1815	604	361	NA	NA	MEM1;SSio;1to16	MEM1;SSio;1to16	DeepTMHMM	type1a	VemP	uDF_VemP_Enterobacterales	uSecDF_2	uSecDF_3	WKESN	136	149	FALSE
GCF_000518705.1	refseq	RS_GCF_000518705.1	d__Bacteria;p__Proteobacteria;c__Gammaproteobacteria;o__Enterobacterales;f__Shewanellaceae;g__Shewanella;s__Shewanella colwelliana	p__Proteobacteria	c__Gammaproteobacteria	o__Enterobacterales	f__Shewanellaceae	s__Shewanella colwelliana	NZ_JAEC01000013.1	28432	30246	+	L876_RS0107520	secD	protein translocase subunit SecD	WP_028763241.1	BsSecDF_NP_390643.1	6.17E-35	27662	28156	+	L876_RS0107515	NA	hypothetical protein	WP_028763240.1	TTGTTGCTCATTGGGGGACTCTGTTTGTCACCTATGTCAGCAAGTGCGTCTGCCATAAACCAACAGCATACGCTGATCGCTGGGAACAATTTGAATGCTGAGGGTCAGCCACTATCTGTTCAAAGTGCTAAGGTCGATACTGCCACAATGTTTAACATCATGGAGTCATCACTAAAGACGTCACTGGATACAGAAAGTGATGTTCAAGGTCGGCATCTGCAACACAAAGAGAGCAAGAGCTCAGAATATGCGCCGCTGGTGTCGCAACGATTAATCAGCTTCGCACAGTATGAACGTCTGCATAGTCGGCCTGACTACCAACTGGTATTTGAATTTATCTCCCCACCAATTCCTTCATTAACCGTGGGCTATCGTATGGATTTTAAACCTGCCGTCGAT…	TTGTTGCTCATTGGGGGACTCTGTTTGTCACCTATGTCAGCAAGTGCGTCTGCCATAAACCAACAGCATACGCTGATCGCTGGGAACAATTTGAATGCTGAGGGTCAGCCACTATCTGTTCAAAGTGCTAAGGTCGATACTGCCACAATGTTTAACATCATGGAGTCATCACTAAAGACGTCACTGGATACAGAAAGTGATGTTCAAGGTCGGCATCTGCAACACAAAGAGAGCAAGAGCTCAGAATATGCGCCGCTGGTGTCGCAACGATTAATCAGCTTCGCACAGTATGAACGTCTGCATAGTCGGCCTGACTACCAACTGGTATTTGAATTTATCTCCCCACCAATTCCTTCATTAACCGTGGGCTATCGTATGGATTTTAAACCTGCCGTCGAT…	ATGAGAAAACAAAATAAAGCAACCCTGTTGAACCACTACAGTGTATGGAAGTATGTGCTGTTAGTTGTCACGATCATCATTATGTTATTGAGTGCCTTACCGACATTTTATGGTGAAGATGCAGCCATTCAAGTTAGTAAAGAGGCCGGGCTCAAGCTCGATCCTTTGATGTTGCACCAACGGCTCATTTCCGCTGGGATTGAAGTTAAGCGTATTGATCAAACAATGGGAAAAACCTTGGTCGTGCTCACTGATAGCTCACAGCAGGCTCAACTTAAATCCCTGCTAGTTGAGCAAGTTAAAACCCCATCCGAGGTCACCCTTACACTAGCACCGTCCGCTCCTAATTGGCTGCTGTCGTTAGGTTTTTCTCCAATTAAACTAGGCTTAGATTTACGT…	MLLIGGLCLSPMSASASAINQQHTLIAGNNLNAEGQPLSVQSAKVDTATMFNIMESSLKTSLDTESDVQGRHLQHKESKSSEYAPLVSQRLISFAQYERLHSRPDYQLVFEFISPPIPSLTVGYRMDFKPAVDWQLHIDGSSFRLSAWKESNLLYRLSHTRSAS	MRKQNKATLLNHYSVWKYVLLVVTIIIMLLSALPTFYGEDAAIQVSKEAGLKLDPLMLHQRLISAGIEVKRIDQTMGKTLVVLTDSSQQAQLKSLLVEQVKTPSEVTLTLAPSAPNWLLSLGFSPIKLGLDLRGGVQFLLDVEIDPVYQLHNNTFVEATRQFVRDESLVGITVQPQAGGSVQISASDSRQRQKLRQFIAAQYPHWQVTNSGLNALGVNLSDSEKVNIRDLTVKQNLQIMRSRIEQLGITEALVQRQGEQRIRIELPGVQDPAAAKSVIGATASLAFYQVMQPGALNSKVLDSEKDGPVSVSRRAVLGGEHIVDARAQLGEMGLAEVVIHLDRKGGKIMSGFSRDNIGKPMATSYSEYSRDDKGKISQSTEVISVATIRSQLGDRFSITG…	495	164	1815	604	275	MEM1;SSio;1to16	NA	MEM1;SSio;1to16	MEM1;SSio;1to16	SignalP-6.0	type1a	VemP	uDF_VemP_Enterobacterales	uSecDF_2	uSecDF_3	WKESN	148	161	FALSE
GCF_000568405.1	refseq	RS_GCF_000568405.1	d__Bacteria;p__Proteobacteria;c__Gammaproteobacteria;o__Enterobacterales;f__Alteromonadaceae;g__Catenovulum;s__Catenovulum agarivorans_A	p__Proteobacteria	c__Gammaproteobacteria	o__Enterobacterales	f__Alteromonadaceae	s__Catenovulum agarivorans_A	NZ_ARZY01000014.1	58510	60330	+	DS2_RS09035	secD	protein translocase subunit SecD	WP_035014410.1	BsSecDF_NP_390643.1	7.19E-42	57911	58381	+	DS2_RS09030	NA	hypothetical protein	WP_035014409.1	ATGAGATTTGAAGCCGATACAAAAATGGTTAAAACATTTTTGTCCGTTTTATTGTTATGTGTGTTTATGCTACTGAATATGGGTAGTCGGGCTTCTATTGCCGAAAATTTGCAAACACAATCGACAAGCATTTCCATTTCTGTTGACGCTACTGCTGCAATTGACAACTTAAATCTAGACCAAACAGGGTTGGTGCATAAGTTACCAGCCCCAAACCCAGCTGAGTTGCCGCATCGCAACCCAGTAACCCACCCGAGTTATTTTCTCGACAGTGAGCAGCAACCTGACTATCAACTCATTTATGCTTTAGCTGATCCTGACATACCGCGTATTGTTATATATCAACTTATAAAACCTGTCACACAGCCTTGGTATCAATGTACTTCAAGGCCGCGCACT…	ATGAGATTTGAAGCCGATACAAAAATGGTTAAAACATTTTTGTCCGTTTTATTGTTATGTGTGTTTATGCTACTGAATATGGGTAGTCGGGCTTCTATTGCCGAAAATTTGCAAACACAATCGACAAGCATTTCCATTTCTGTTGACGCTACTGCTGCAATTGACAACTTAAATCTAGACCAAACAGGGTTGGTGCATAAGTTACCAGCCCCAAACCCAGCTGAGTTGCCGCATCGCAACCCAGTAACCCACCCGAGTTATTTTCTCGACAGTGAGCAGCAACCTGACTATCAACTCATTTATGCTTTAGCTGATCCTGACATACCGCGTATTGTTATATATCAACTTATAAAACCTGTCACACAGCCTTGGTATCAATGTACTTCAAGGCCGCGCACT…	ATGTTTACAAAATCACCCAATGCACAAGCTGCTTGGCAAGTGCGGTTCAAGCGTATATGCGTTGTTGCTGTCATACTGCTACTGGCAGTTTGTGCTTTACCGAATTTATACCAAAACAAAACCCTATTAAGTATCCGTCCGTTAACAAACGAGCATACTTTGCCCAACAACGACTTAGTCAAACAAGTTTTAGAACAGCACCACTTCAAGGTTGCCTATATTGATTCAAGCAACACAACAACTGTTGAACTTACCCAACAAACTGAGTCAGCTGCTGCGCAGCAGTTGCTCGCACAATCATTTGGCGAGCGCGCATCCATTACAGTAATAGAACAAGCAACCGCCCCACTCTGGCTGCAAAAATTGAGTTTATCACCAATAAAACTCGGTTTAGATTTA…	MRFEADTKMVKTFLSVLLLCVFMLLNMGSRASIAENLQTQSTSISISVDATAAIDNLNLDQTGLVHKLPAPNPAELPHRNPVTHPSYFLDSEQQPDYQLIYALADPDIPRIVIYQLIKPVTQPWYQCTSRPRTGAIDNCQPANLTYRSQLTFAHIS	MFTKSPNAQAAWQVRFKRICVVAVILLLAVCALPNLYQNKTLLSIRPLTNEHTLPNNDLVKQVLEQHHFKVAYIDSSNTTTVELTQQTESAAAQQLLAQSFGERASITVIEQATAPLWLQKLSLSPIKLGLDLNGGVLFVLKVDTNKALEKRMENIALEAQAIRVKDKLHGVRIEQNTTQGLQLVATPQGQTGLQQLQNKLLKQYPHLDVHTKQQGNLPRATLNYSEAGQAEFNQQIMLQALTTLRSRIEELGITEAVTQRQGENYIRIELPGVQDPAAAKRIIGATAQLSFHALQDFAGKQVEAEHGMVNINPLAIFTGADIDSAQAGRDEYGKPLVELNLSPQGGNKMLHFTRDNVGKPMATVYSEYIADTNGEIQQSSKAISVATIQQVLGQRFSI…	471	156	1821	606	128	MEM1;SSio;1to34	MEM1;TMio;12to34	MEM1;SSio;1to34	MEM1;SSio;1to34	SignalP-6.0	type1a	VemP	uDF_VemP_Enterobacterales	uSecDF_2	uSecDF_3	CQPAN	139	152	FALSE
GCF_000621165.1	refseq	RS_GCF_000621165.1	d__Bacteria;p__Proteobacteria;c__Gammaproteobacteria;o__Enterobacterales;f__Vibrionaceae;g__Enterovibrio;s__Enterovibrio calviensis	p__Proteobacteria	c__Gammaproteobacteria	o__Enterobacterales	f__Vibrionaceae	s__Enterovibrio calviensis	NZ_KK211217.1	73689	75503	-	Q365_RS0118515	secD	protein translocase subunit SecD	WP_028024735.1	BsSecDF_NP_390643.1	3.55E-38	75662	76144	-	Q365_RS26530	NA	hypothetical protein	WP_081796342.1	ATGTGCCGTTCTTGGAATAAACAACGAAGTCTATTGGGCGTTTTGCTCAGTTTTCTGCTCGTCTGTTTTTCCGCTAGTGCATCAACATCTTTTGACCAACAAACAGCCGCTTCAGATCTTTCGCGCGTTGTTCTGTCTCCCGCGACTCACCAACACCAACATCAGCAAGATACCTCACAATCACAAAACGATGCTCATCTAGAACATCGCGCTCCCGCAAAATCCATCGCGCCCGATTTAGCATCCACGCTTCGAAATGGCTCTTTCTTACCCGAGAGATTGCACAATGCGGAACCAAACTACGAACTCGTTTTCGATTTTGAACCTTCAAGCATTCCCTCTCGATTGCACCATGTGTATGTTTCTTCGCGTTATTGGCACGATTGGACGCTAAGAGCC…	ATGTGCCGTTCTTGGAATAAACAACGAAGTCTATTGGGCGTTTTGCTCAGTTTTCTGCTCGTCTGTTTTTCCGCTAGTGCATCAACATCTTTTGACCAACAAACAGCCGCTTCAGATCTTTCGCGCGTTGTTCTGTCTCCCGCGACTCACCAACACCAACATCAGCAAGATACCTCACAATCACAAAACGATGCTCATCTAGAACATCGCGCTCCCGCAAAATCCATCGCGCCCGATTTAGCATCCACGCTTCGAAATGGCTCTTTCTTACCCGAGAGATTGCACAATGCGGAACCAAACTACGAACTCGTTTTCGATTTTGAACCTTCAAGCATTCCCTCTCGATTGCACCATGTGTATGTTTCTTCGCGTTATTGGCACGATTGGACGCTAAGAGCC…	ATGCAGTTAAAATCGAAACGAAAGACCGTGCTGAACCATTATCCAGCATGGAAATACGTCGTTCTTGTTACGACCATCATTATTATGCTTCTCAGCGCCCTCCCTTCTTGGTTTGGTGAAGAAGCCGCAGTTTTCATCAAGCATAAAGACAATGGCGCTGCCCCTGTCACCCTCAAACATCAGTTAGATGCTCACAGTATCGACATAAAACGCATTGACCAAAAAGGCAACAGCACCACCGTTGTTCTGCAAGATGCCGCCGATCAGAACAAAACCAAAGGTATCCTGACGGAGTTCTCGAACAAAGATGACATTGTCACCCTCGGTATGGTACCCGCCGCGCCAAGTTGGTTGCTTGAAATGGGCTTTAAACCCATCAAGCTTGGACTAGATTTACGT…	MCRSWNKQRSLLGVLLSFLLVCFSASASTSFDQQTAASDLSRVVLSPATHQHQHQQDTSQSQNDAHLEHRAPAKSIAPDLASTLRNGSFLPERLHNAEPNYELVFDFEPSSIPSRLHHVYVSSRYWHDWTLRALPSSHRISGWKESNLLYRFASQSDATS	MQLKSKRKTVLNHYPAWKYVVLVTTIIIMLLSALPSWFGEEAAVFIKHKDNGAAPVTLKHQLDAHSIDIKRIDQKGNSTTVVLQDAADQNKTKGILTEFSNKDDIVTLGMVPAAPSWLLEMGFKPIKLGLDLRGGVQFLLDVDMQQVFRSHADQAAESVKTFARESRIRGLRVHQSSTDGFVVNAPSDEAQSAVRQYIREQFPQWNVQGEGDLGLSVRLKEAEKQTLTNLTVQQNLQTMRSRIEELGITEAAVQRQGEHRIRIELPGVQDPAAAKNVIGATASLAFYEVKTSPTPGSMMIPDDKGAPVYVSRKPILSGEHIVDARAGMGEMGTPEVNISLDASGGKMMSDYSAKHIGDPMGTAYSEYSRDSKGNVEQTNTIISIATIQSQLGNRFRITG…	483	160	1815	604	158	MEM1;SSio;1to27	MEM1;TMio;12to31	MEM1;SSio;1to27	MEM1;SSio;1to27	SignalP-6.0	type1a	VemP	uDF_VemP_Enterobacterales	uSecDF_2	uSecDF_3	WKESN	143	156	FALSE
GCF_000690055.1	refseq	RS_GCF_000690055.1	d__Bacteria;p__Proteobacteria;c__Gammaproteobacteria;o__Enterobacterales;f__Alteromonadaceae;g__Pseudoalteromonas;s__Pseudoalteromonas fuliginea	p__Proteobacteria	c__Gammaproteobacteria	o__Enterobacterales	f__Alteromonadaceae	s__Pseudoalteromonas fuliginea	NZ_JJNZ01000026.1	81477	83315	-	DC53_RS11530	secD	protein translocase subunit SecD	WP_033029444.1	BsSecDF_NP_390643.1	5.02E-41	83424	83885	-	DC53_RS11525	NA	hypothetical protein	WP_033029452.1	ATGTTTAAATTTAGAGTGTTTTTAACTGCCTTTTTGCTACTTGCTGCACTTTTTAGTGTGCAGAGCAATGCTATGGGCGCCTCACAAAATTTAAATATTACTGTTAGTACGCAGGTTTCGCTTACTGATATTGCCGATTTAACTAAAATACAGCCTATTAGTAAGTCTGTAGATACTTCGCAGCATAAAAAAACGCATCAAACCGATTTTGACGCGCACCAACCAAGGTTAACAGCCAATAATTCATCATTGTTTTTGCACACTGTTCAAAGTGAGCCAGAATACGATGTGGTTTTTGAATTTTTTGCTCAAAATCTTGTTAGGCATATATTCTTACGACCAAGAGCGATTAATCCTATACAGCCTTGGTATACGCTTGTAACTAATAGTAAAAAGTCG…	ATGTTTAAATTTAGAGTGTTTTTAACTGCCTTTTTGCTACTTGCTGCACTTTTTAGTGTGCAGAGCAATGCTATGGGCGCCTCACAAAATTTAAATATTACTGTTAGTACGCAGGTTTCGCTTACTGATATTGCCGATTTAACTAAAATACAGCCTATTAGTAAGTCTGTAGATACTTCGCAGCATAAAAAAACGCATCAAACCGATTTTGACGCGCACCAACCAAGGTTAACAGCCAATAATTCATCATTGTTTTTGCACACTGTTCAAAGTGAGCCAGAATACGATGTGGTTTTTGAATTTTTTGCTCAAAATCTTGTTAGGCATATATTCTTACGACCAAGAGCGATTAATCCTATACAGCCTTGGTATACGCTTGTAACTAATAGTAAAAAGTCG…	ATGTTAAGTTTTAAAAAAGATAAAAAGCCGTCTACGGCTAAGTTCAAATTAAGCTATATAGCCATGCTAATTGTATTGGTTTTATTAGCTATCAGCGCATTACCAAATTTATACCCAAATAAATCGTGGTTGCACGTAAGTAGTACGCCGCACAGCGAAACGCAATCTTTACCGAGCACTAAAACGCTAGTTACTTTTTTAAATAAACAAGGGCTAGAGGTTGAGCAGGGTTTAGATAAGCAATCCACTATTAATATACTTTTAAACGAGCCAACTAAAAGCGCTCAGGCGCAAGCGGCTATAAAAGCGCAATATCCAAACACGCAAGTTAAAATTGTTGAGCATGCAACCAGCCCAACATGGTTACAAGATTTTGGTTTATCACCAATAAAGCTGGGC…	MFKFRVFLTAFLLLAALFSVQSNAMGASQNLNITVSTQVSLTDIADLTKIQPISKSVDTSQHKKTHQTDFDAHQPRLTANNSSLFLHTVQSEPEYDVVFEFFAQNLVRHIFLRPRAINPIQPWYTLVTNSKKSRLSGWKDVNLLYKAVTTYHA	MLSFKKDKKPSTAKFKLSYIAMLIVLVLLAISALPNLYPNKSWLHVSSTPHSETQSLPSTKTLVTFLNKQGLEVEQGLDKQSTINILLNEPTKSAQAQAAIKAQYPNTQVKIVEHATSPTWLQDFGLSPIKLGLDLNGGVLFVLDVDLDKAVDEQLVSAYQQAKSIIIKQKAHGVKAQQTQHGFEINALPNATDKLTPVIEELKSRFANLAVVTSNNGSVKTAKFSYSEQGRSSFDKEVMGQTLTTLRSRIEELGITEAVTQQQGKHRIRIELPGVQDPTEAKRIIGATASLGFYQLKEIGGQTFNMQSGGTIKLDPVPIFTGDHINNANIGRDDWGKPLVQLSLDGQGGDAMSAFSKANIGKPMATVYSEYSQNAKGEVVKKSEVINVANIAQHLSSR…	462	153	1839	612	108	MEM1;SSio;1to24	NA	MEM1;SSio;1to26	MEM1;SSio;1to24	SignalP-6.0	type1a	VemP	uDF_VemP_Enterobacterales	uSecDF_2	uSecDF_3	WKDVN	138	151	FALSE
GCF_000695255.1	refseq	RS_GCF_000695255.1	d__Bacteria;p__Proteobacteria;c__Gammaproteobacteria;o__Enterobacterales;f__Vibrionaceae;g__Photobacterium;s__Photobacterium galatheae	p__Proteobacteria	c__Gammaproteobacteria	o__Enterobacterales	f__Vibrionaceae	s__Photobacterium galatheae	NZ_JMIB01000028.1	24214	26049	+	EA58_RS14450	secD	protein translocase subunit SecD	WP_036754269.1	BsSecDF_NP_390643.1	2.13E-40	23676	24140	+	EA58_RS14445	NA	hypothetical protein	WP_036754447.1	ATGTCCTGGCATGTGATTCGTATTTTCTGGTTATCGTTTTTTGCGTGGGTATTGCCTGCGCAGGCGATGGCATGCCTGGATGATAAGGGGGCGACGACTGGTCAATCCACGGTTGTTGTCCAGTCTCATCTGCTGGATACTGTTCTCAGTGAACATGCGTCACAGAATCAGAAACCCCAGAATCCGGTACCGGCAACCGAAACGCGATCTGCCGGTTCAGCGGTTGCGATTCTTCATTCTTATCGCTGGAATATTCCAGAACGCCACAATGTACATGATGGTGAGCCGGATCTTTCTGGCTGGGTTCCGCCGTTATATCCCGTCACCGATACTCGTCTGGCACTGCGATTTGTGCAGCCGCCAAAGCACGTCTCGTATCAGGATTTCCACCCTTCCTAT…	ATGTCCTGGCATGTGATTCGTATTTTCTGGTTATCGTTTTTTGCGTGGGTATTGCCTGCGCAGGCGATGGCATGCCTGGATGATAAGGGGGCGACGACTGGTCAATCCACGGTTGTTGTCCAGTCTCATCTGCTGGATACTGTTCTCAGTGAACATGCGTCACAGAATCAGAAACCCCAGAATCCGGTACCGGCAACCGAAACGCGATCTGCCGGTTCAGCGGTTGCGATTCTTCATTCTTATCGCTGGAATATTCCAGAACGCCACAATGTACATGATGGTGAGCCGGATCTTTCTGGCTGGGTTCCGCCGTTATATCCCGTCACCGATACTCGTCTGGCACTGCGATTTGTGCAGCCGCCAAAGCACGTCTCGTATCAGGATTTCCACCCTTCCTAT…	ATGAAGAAAAAAAATGTAAAAGCACCGGCACGGGTGCTGAACCACTATGCTGCGTGGAAGTATGTGGTTCTGGTCGTGACGCTTATCGTTCTGGCATTGAGTGCCATTCCAACCTGGTACGGTGAGCGGCCGTCAATTCAGATTCAGTCCGCGAATACTGGCAGTGAACTGAGCAATGTCGTCAGTGTGAACCAGTATCTGAAACAGCAGGGCATCGATACGCAGGAAATCACGTCGCAAAACAATCAGATGCTTTTGGTTTTCGAGAATGAAACCGAGCAGGCACACGCACGCGAAGCGTTAGACAAGTTGGTCAAAGAAGACGATAACATCACGTTTTCGTATGTGTCTGTTGCACCGAAGTGGTACGGGCAACTGGGATTCAATCCGATCAAGTTA…	MSWHVIRIFWLSFFAWVLPAQAMACLDDKGATTGQSTVVVQSHLLDTVLSEHASQNQKPQNPVPATETRSAGSAVAILHSYRWNIPERHNVHDGEPDLSGWVPPLYPVTDTRLALRFVQPPKHVSYQDFHPSYRLSGWKETNAMYVALNSQYFC	MKKKNVKAPARVLNHYAAWKYVVLVVTLIVLALSAIPTWYGERPSIQIQSANTGSELSNVVSVNQYLKQQGIDTQEITSQNNQMLLVFENETEQAHAREALDKLVKEDDNITFSYVSVAPKWYGQLGFNPIKLGLDLRGGVQFLLNVDVGKAFQEQRDTIVDDVKDMLRTEHLRGIRISQLGSDGFSVETKSVTALSQVSQLIKQNYPGWDIQRSSNRLTVTPTQQNQLDFQSATLQQNLKIMRDRIEELGITEALVQRQGEHSIRIELPGVQDPSQAKNVIGATASLAFYEVKDGSVVASGDDLILKDNSGRTVVLNKRPVLTGDHIVNARAGMDQMGFSEVNISLDRAGGKIMSDFSGKHIGKPMATVYREYKTNARGETVRSERVISVATIQSQLG…	465	154	1836	611	73	MEM1;SSio;1to22	NA	MEM1;SSio;1to24	MEM1;SSio;1to22	SignalP-6.0	type1a	VemP	uDF_VemP_Enterobacterales	uSecDF_2	uSecDF_3	WKETN	138	151	FALSE
GCF_000695685.1	refseq	RS_GCF_000695685.1	d__Bacteria;p__Proteobacteria;c__Gammaproteobacteria;o__Enterobacterales;f__Vibrionaceae;g__Vibrio;s__Vibrio fortis	p__Proteobacteria	c__Gammaproteobacteria	o__Enterobacterales	f__Vibrionaceae	s__Vibrio fortis	NZ_JFFR01000033.1	275836	277635	-	VFDL14_RS00600	secD	protein translocase subunit SecD	WP_084181933.1	BsSecDF_NP_390643.1	2.67E-35	277800	278258	-	VFDL14_RS00595	NA	hypothetical protein	WP_032553877.1	ATGCTGTTTGTACTGAGTTTTGGCTTAGTGAACAGTCATGGCTATTCGTTTCCAGCAAAGCCTTTTCAAATTGCCACTTCAAGTAGTCACTTGTGTCAGCAACTGGCGCAAGCTTCTCAAAAAGACGCTTTTGAAACACGACACGCGTGTGAACAGACCAAGTTAACTCCTCCAGTGGAGGATGGCTCGCACTATCATGATTCTGAATCGAGCCTTCAAGCCAGCACGTTTCGTCGAATACTCAGCAATGAACAAGACGGTTCAAGTGATATCGAGCCCGTCTATCACCTGCTGATTGACTTTTCTCCCCCTTCTTTACTGGCTTCGTTGTTAGAGACAACCCCGATGTTAGACCTCAAACAGCACTGGACCAGTATTGTAAGCTCTCCGCCTTCCCGC…	ATGCTGTTTGTACTGAGTTTTGGCTTAGTGAACAGTCATGGCTATTCGTTTCCAGCAAAGCCTTTTCAAATTGCCACTTCAAGTAGTCACTTGTGTCAGCAACTGGCGCAAGCTTCTCAAAAAGACGCTTTTGAAACACGACACGCGTGTGAACAGACCAAGTTAACTCCTCCAGTGGAGGATGGCTCGCACTATCATGATTCTGAATCGAGCCTTCAAGCCAGCACGTTTCGTCGAATACTCAGCAATGAACAAGACGGTTCAAGTGATATCGAGCCCGTCTATCACCTGCTGATTGACTTTTCTCCCCCTTCTTTACTGGCTTCGTTGTTAGAGACAACCCCGATGTTAGACCTCAAACAGCACTGGACCAGTATTGTAAGCTCTCCGCCTTCCCGC…	TTGACTGTGAAAAAACGCATTCCAAGAAAACAAATCAACCACTACTCGAAGTGGAAATACGTGGTACTTATCACCACCATTATCATCATGATTCTGAGTGCTTTACCGTCTTGGTATGGTGAAGACGCTTCGGTTCAAATTAACAATCGCTCTGAGCAAACAATCGACGCGACGCAGGTGACGCAATACCTTGCGAGCGAAGGCATCCAAGCTAAATCGGCTTATCAGAAAGACAAGCGTTTAGTCGTGATCTTAGAAGATGCTGAGCAGCAAGCAAAAGCCAAAGAAGTGCTGAATGAGCGTCTGCTCGATACTGCAACCGTCGCGCTAGCAATGGAGCCTGCGGCACCAAAATGGCTGACTGACATGGGCTTTGCACCGATTCAGCTAGGTCTTGAT…	MLFVLSFGLVNSHGYSFPAKPFQIATSSSHLCQQLAQASQKDAFETRHACEQTKLTPPVEDGSHYHDSESSLQASTFRRILSNEQDGSSDIEPVYHLLIDFSPPSLLASLLETTPMLDLKQHWTSIVSSPPSRLSGWKEGNIQYSHFRELLS	MTVKKRIPRKQINHYSKWKYVVLITTIIIMILSALPSWYGEDASVQINNRSEQTIDATQVTQYLASEGIQAKSAYQKDKRLVVILEDAEQQAKAKEVLNERLLDTATVALAMEPAAPKWLTDMGFAPIQLGLDLRGGVQFLLEVDMEPVYHAQAQAMVDEITSQVRYARGKVVNNQVEFNFRTDADFEKAQKLIREEFPQWLRDSSDKKLTLTQSEDEQRTLRNLTVQQNLQIMRSRIEELGITEASIQRQGESRIRIELPGVQDPAAAKDVIGATASLAFYSVYDNPTRNTQTLKDTDGNRVVVARKAVLSGEHIIDARSGIGEMGSAEVNITLDSAGGKKMSEFSRHNIGKPMATVYSEYSRDRAGNSEKTSEVISVANIQSQLGSRFRITGAGTMA…	459	152	1800	599	164	MEM1;SSio;1to12	NA	MEM1;SSio;1to10	MEM1;SSio;1to12	SignalP-6.0	type1a	VemP	uDF_VemP_Enterobacterales	uSecDF_2	uSecDF_3	WKEGN	137	150	FALSE
GCF_000696385.1	refseq	RS_GCF_000696385.1	d__Bacteria;p__Proteobacteria;c__Gammaproteobacteria;o__Enterobacterales;f__Vibrionaceae;g__Vibrio;s__Vibrio metoecus	p__Proteobacteria	c__Gammaproteobacteria	o__Enterobacterales	f__Vibrionaceae	s__Vibrio metoecus	NZ_JJMN01000006.1	156542	158380	-	DP83_RS01120	secD	protein translocase subunit SecD	WP_095458345.1	BsSecDF_NP_390643.1	8.41E-39	158450	158905	-	DP83_RS01125	NA	hypothetical protein	WP_162174301.1	ATGTTCTGGCGTGTCCTTATACAGTGTTGGTTTGCTCTGCTTGCGATGGTACTACCTTCGCAAGTGATGGCTTGTGCGCTGGATAATGAACGCTCGGTGCTACCAAGCCTTGACTTCCCTCTTTCTCAAGGTCAGACGATTAATCATGATTGGTTGTTAGATTCGGCATCGCCTCCTGCGATACCGAGCTCACAGTCACATATCACTCATCGCTCCTATGCCATTTTGAACCACACTCGTAGTGCACCAACTCAACGGGTACTCACTGGTTTTGGTTCTGATATTCCTTTCGATTTTGACGCCGATGAACCTCAATTAGGCGCTGTCAGTCGACCTCTGTTTATCGCGATCCGTTATTCGAATCGAAGCTACGACTTTTTCACTTCTACTCACAGACTC…	ATGTTCTGGCGTGTCCTTATACAGTGTTGGTTTGCTCTGCTTGCGATGGTACTACCTTCGCAAGTGATGGCTTGTGCGCTGGATAATGAACGCTCGGTGCTACCAAGCCTTGACTTCCCTCTTTCTCAAGGTCAGACGATTAATCATGATTGGTTGTTAGATTCGGCATCGCCTCCTGCGATACCGAGCTCACAGTCACATATCACTCATCGCTCCTATGCCATTTTGAACCACACTCGTAGTGCACCAACTCAACGGGTACTCACTGGTTTTGGTTCTGATATTCCTTTCGATTTTGACGCCGATGAACCTCAATTAGGCGCTGTCAGTCGACCTCTGTTTATCGCGATCCGTTATTCGAATCGAAGCTACGACTTTTTCACTTCTACTCACAGACTC…	ATGAAAAAAAGAGAACAAAAACAGGCTACAAAGCGCCTGATTAACCACTATTCTGCATGGAAATATGTGGTGTTAATCATCACCATCATCATTCTAACGTTAAGTGCAATTCCAACTTGGTATGGTGAGCAACCCTCAATCCAACTGCAAACCAAAGATGCCGCCAGTGTTTTGCGTAATGTGCCGGAACTGGCTCAGATCTTAAATAAGCAGAATCTTTCCGCTGATGAGATCACTCAGCAGGGTGATAAAACAACCTTGGTGTTTGCCAATGAGAGCCAGCAATCACAAGCGAGAAATGTACTGGATTCGCTAGTGAAAGAAGGAGATACCATCACATACTCCTATGTGTCGGTAGCACCTAAGTGGCTAGATAATTTGGGTTTTTCTCCAATAAAA…	MFWRVLIQCWFALLAMVLPSQVMACALDNERSVLPSLDFPLSQGQTINHDWLLDSASPPAIPSSQSHITHRSYAILNHTRSAPTQRVLTGFGSDIPFDFDADEPQLGAVSRPLFIAIRYSNRSYDFFTSTHRLAGWKESNAMYVALNSQYS	MKKREQKQATKRLINHYSAWKYVVLIITIIILTLSAIPTWYGEQPSIQLQTKDAASVLRNVPELAQILNKQNLSADEITQQGDKTTLVFANESQQSQARNVLDSLVKEGDTITYSYVSVAPKWLDNLGFSPIKLGLDLRGGVQFLLNVDVDKAFQEQRESMIDAVKDSLRTERLRGVSIAAFGNDGFEVKAEQPQALNHVRKYLQENYRGWDIRQGSDHLQVQPSQQNKTEFQTATIQQNLKIMRDRIEELGITEALVQRQGEHAIRIELPGVQDPSQAKNVIGATASLAFYEAKSATDARSFDDLILADGSGRPVILAKRPVLSGEHIVNARAGVDNMGMSEVNISLDHAGGKIMSDFSGKHIGKPMATVYREYKTNARGETVRSEKVISVATIQSQL…	456	151	1839	612	69	MEM1;SSio;1to24	NA	MEM1;SSio;1to24	MEM1;SSio;1to24	SignalP-6.0	type1a	VemP	uDF_VemP_Enterobacterales	uSecDF_2	uSecDF_3	WKESN	136	149	FALSE
GCF_000711795.1	refseq	RS_GCF_000711795.1	d__Bacteria;p__Proteobacteria;c__Gammaproteobacteria;o__Enterobacterales;f__Vibrionaceae;g__Vibrio;s__Vibrio pacinii	p__Proteobacteria	c__Gammaproteobacteria	o__Enterobacterales	f__Vibrionaceae	s__Vibrio pacinii	NZ_KL543978.1	62627	64477	-	BS19_RS18345	secD	protein translocase subunit SecD	WP_038177326.1	BsSecDF_NP_390643.1	2.61E-36	64554	65039	-	BS19_RS18350	NA	hypothetical protein	WP_038177327.1	ATGTTTCAACGGTTTACTTCTATTATTTGGCTATTTATGTTTGCGATGGTGCTTCCAACGCAAGCCTTTGGCTATTTATTGCAAGCCGAATCGGAAGTTTCTGCACGGTTAAATAGTGGAACTAACGCTCAGACTCTCTACACACACCAAGCTGTTCAAGCGCTGTTCGATAAGGTTAAGCAGCAGCCAGAGTCTGAACCTGTTACTCAATCTGAAGTTTCTCAAGATTGGCTGGCGATTATTCATGGTCACCGATGGCTCAATGGCAATCGTCATTTTGATGAGGGCGAATCATCATCAAATGGTGACTTGCCTAACGTTGAATCAGCAGCAGTTCCGTTATATCGCCTATATAACAAATTACCGCGCGTCGAGCAGTACTTAGCTCAGGTCGCTCGC…	ATGTTTCAACGGTTTACTTCTATTATTTGGCTATTTATGTTTGCGATGGTGCTTCCAACGCAAGCCTTTGGCTATTTATTGCAAGCCGAATCGGAAGTTTCTGCACGGTTAAATAGTGGAACTAACGCTCAGACTCTCTACACACACCAAGCTGTTCAAGCGCTGTTCGATAAGGTTAAGCAGCAGCCAGAGTCTGAACCTGTTACTCAATCTGAAGTTTCTCAAGATTGGCTGGCGATTATTCATGGTCACCGATGGCTCAATGGCAATCGTCATTTTGATGAGGGCGAATCATCATCAAATGGTGACTTGCCTAACGTTGAATCAGCAGCAGTTCCGTTATATCGCCTATATAACAAATTACCGCGCGTCGAGCAGTACTTAGCTCAGGTCGCTCGC…	ATGAAAAAAATGAATCCTGCGAAACAGGCCAAATCTGCGCGCCTGATGAACCACTATTCTGTTTGGAAGTACGTGGTATTAATTGTCACTGTGGTGATGCTGACCTTAAGTGCTATTCCAACATGGTATGGTGAAAAACCATCAATACAAGTGACAGTGTCACCTGGCGCGGAACACTCAGTGTTGAATGATGTCACCGAGCTAAATCATTACCTACAACAACACGATGTCCAAACCAGTCAAATTGAGCAAAAGGGTACTCTGACGACGTTGGTGTTTGACAATGAAACGGACCAAACACAAGCGCGGCAATTGCTTGATACATTGCTGCGGCCAGATGACTCGATTACCTTTTCCTACGTGTCTGTTGCTCCGACATGGCTGTCTGATTTTGGTTTT…	MFQRFTSIIWLFMFAMVLPTQAFGYLLQAESEVSARLNSGTNAQTLYTHQAVQALFDKVKQQPESEPVTQSEVSQDWLAIIHGHRWLNGNRHFDEGESSSNGDLPNVESAAVPLYRLYNKLPRVEQYLAQVARYPSSYRISGWKESNALYVALNSQFTPIC	MKKMNPAKQAKSARLMNHYSVWKYVVLIVTVVMLTLSAIPTWYGEKPSIQVTVSPGAEHSVLNDVTELNHYLQQHDVQTSQIEQKGTLTTLVFDNETDQTQARQLLDTLLRPDDSITFSYVSVAPTWLSDFGFSPIKLGLDLRGGVQFLLNVDIDKAFEDQRNSLTEETRDFLRQERLRSVQITLVGSEAFEIKSNDQKALSQVTQFLNHNYGGWDIKRHSDSLVVKPTVENKSEFQSVTLQQNLKIMRGRIEELGITEALVQRQGEHSIRIELPGVQDPSLAKNVIGATASLAFHEARTPSDSKAYGDVVLKNNEGMDVTLAKRPVLTGEHIINARAGMDKMGFSEVNISLDHAGGKIMSDFSADHIGKPMATVYREYTTNAQGETERSERVISIATI…	486	161	1851	616	76	MEM1;SSio;1to22	MEM1;TMio;7to29	MEM1;SSio;1to24	MEM1;SSio;1to22	SignalP-6.0	type1a	VemP	uDF_VemP_Enterobacterales	uSecDF_2	uSecDF_3	WKESN	143	156	FALSE
GCF_000711805.1	refseq	RS_GCF_000711805.1	d__Bacteria;p__Proteobacteria;c__Gammaproteobacteria;o__Enterobacterales;f__Vibrionaceae;g__Vibrio;s__Vibrio rhizosphaerae	p__Proteobacteria	c__Gammaproteobacteria	o__Enterobacterales	f__Vibrionaceae	s__Vibrio rhizosphaerae	NZ_JONG01000014.1	49770	51605	+	BS26_RS03410	secD	protein translocase subunit SecD	WP_038178491.1	BsSecDF_NP_390643.1	1.37E-36	49169	49639	+	BS26_RS03405	NA	hypothetical protein	WP_038178490.1	ATGAAAATGCGTGCACTCTCTCTGTTCCGCAAGTTGACGATATTGTTATGGGTTGGCTTGTTAGTCTCTGTCTATTCTGGCGTCGTAGAAAATACAACCTGGAAGGCTTTTGCTCAGACAAATATTGAGAGTGAATCGCACCCCCAGACATTTGCCCATCTCAAAATTCACACCACGGTTCAGGTCACCCCGACCAATCAGGTTCAGCACGATAGGCTACTGGATGATGGTTTATGGTATACACCGGCGACCAGCCAGCGCAACATCAGCAGGTCGGGATTTTCTGGCGAAAATGATCATCCCGAATACTTGCTTGCGAGCGAAATCCAACTACCAAAAATTCCTGAACTCTGTCATGGCTTTGCCATTGCTTTGCCTCGCCATCCATGGACCTTATTC…	ATGAAAATGCGTGCACTCTCTCTGTTCCGCAAGTTGACGATATTGTTATGGGTTGGCTTGTTAGTCTCTGTCTATTCTGGCGTCGTAGAAAATACAACCTGGAAGGCTTTTGCTCAGACAAATATTGAGAGTGAATCGCACCCCCAGACATTTGCCCATCTCAAAATTCACACCACGGTTCAGGTCACCCCGACCAATCAGGTTCAGCACGATAGGCTACTGGATGATGGTTTATGGTATACACCGGCGACCAGCCAGCGCAACATCAGCAGGTCGGGATTTTCTGGCGAAAATGATCATCCCGAATACTTGCTTGCGAGCGAAATCCAACTACCAAAAATTCCTGAACTCTGTCATGGCTTTGCCATTGCTTTGCCTCGCCATCCATGGACCTTATTC…	ATGTTAATCAATTCTAGTTTTAAGACGTCTGCTAAGCGACGCCCGTCAGCATTGCGCAATCGCAATGCCGTATGGAAATACTTAGTTTTAGTCACCACCCTCATCATCATGGGCCTGAGCGCGATGCCGACCTGGTATGGTGAAGACGCGGCCATTCAAATACCGACGTCTGCGACGTTAGCACTTGACCCTCAAGGGATTCATCGGGTGCTGCTGCAACATGATGTATCGGTCAAAAAAATTAATTCGAATCCGCAGTTTACCCAAGTGGTTTTAGCTGAGCCGACGATGCAGGCACAGGCCAAAGAGATACTCGCCGGATATGCAGTCCATCCTGAAAAACTGACCCTGGCTTTGAGTCCGTCCGCACCGGATTGGTTGCTCCAGCTTGGATTTTCA…	MKMRALSLFRKLTILLWVGLLVSVYSGVVENTTWKAFAQTNIESESHPQTFAHLKIHTTVQVTPTNQVQHDRLLDDGLWYTPATSQRNISRSGFSGENDHPEYLLASEIQLPKIPELCHGFAIALPRHPWTLFNRGRGRLNGWKESNLQYRFIHHI	MLINSSFKTSAKRRPSALRNRNAVWKYLVLVTTLIIMGLSAMPTWYGEDAAIQIPTSATLALDPQGIHRVLLQHDVSVKKINSNPQFTQVVLAEPTMQAQAKEILAGYAVHPEKLTLALSPSAPDWLLQLGFSPIKLGLDLRGGVQFLLDVDTTPVYRLQAEALANAVRDFAQTQGIRGLHLRNTNDGQLQLILPHEARAVVSDYLASHFPQWQVMRDGKMLKLQLDPREKTELRVRTVQQNLQIMRTRIESLGVTEALVQREGENRIRIELPGVQDPAVAKDVIGSTATLAFYEAFPLADGKTQLFKNAQGETVIVGKKPVLTGTHILDARANAGELGQAEVNITLDSEGGKQMMTFSGTHIGKPMATVFSEYSRQPDGTLTQKNKVISVATIQSALS…	471	156	1836	611	130	MEM1;SSio;1to26	MEM1;TMio;7to29	MEM1;SSio;1to26	MEM1;SSio;1to26	SignalP-6.0	type1a	VemP	uDF_VemP_Enterobacterales	uSecDF_2	uSecDF_3	WKESN	143	156	FALSE
GCF_000764185.1	refseq	RS_GCF_000764185.1	d__Bacteria;p__Proteobacteria;c__Gammaproteobacteria;o__Enterobacterales;f__Alteromonadaceae;g__Colwellia;s__Colwellia psychrerythraea_B	p__Proteobacteria	c__Gammaproteobacteria	o__Enterobacterales	f__Alteromonadaceae	s__Colwellia psychrerythraea_B	NZ_JQEC01000004.1	58009	59907	+	GAB14E_RS19960	secD	protein translocase subunit SecD	WP_033080668.1	BsSecDF_NP_390643.1	7.73E-50	57073	57489	+	GAB14E_RS23850	NA	hypothetical protein	WP_052093422.1	ATGTGGCGTAAATTAGCAGTGATGTTATTTTTATTGGTATTAGCGCAAGCAGCTAATGCTTTGCCGATCTCAGAGAATAATGATAACTCTGCAAAGAATGTCTCCATTGCTCAAATTGAGCAGCAAACAGCTGCAACTCTCGATAACGATGAGCCTGAAGATGTCTTTAATGTACCAAGGTTAACTAGATTAACCCCTTCGATATTTACTGCTGAAATACAAACATCACCCAACTATGTATTAGTGGTAGAGTTTTTCAAAATAAAGCTAACGGCAGGTTTGTTTAAAAACCTGGCCAACCCTCCAGTAATTACTCATTGGTTTGAACAATTAAGTCATAAAACTAAGTCATCTCGACTTTCCGGCTGGAAAGACGGTAACTTCTTGTATGCATCCCGC…	ATGTGGCGTAAATTAGCAGTGATGTTATTTTTATTGGTATTAGCGCAAGCAGCTAATGCTTTGCCGATCTCAGAGAATAATGATAACTCTGCAAAGAATGTCTCCATTGCTCAAATTGAGCAGCAAACAGCTGCAACTCTCGATAACGATGAGCCTGAAGATGTCTTTAATGTACCAAGGTTAACTAGATTAACCCCTTCGATATTTACTGCTGAAATACAAACATCACCCAACTATGTATTAGTGGTAGAGTTTTTCAAAATAAAGCTAACGGCAGGTTTGTTTAAAAACCTGGCCAACCCTCCAGTAATTACTCATTGGTTTGAACAATTAAGTCATAAAACTAAGTCATCTCGACTTTCCGGCTGGAAAGACGGTAACTTCTTGTATGCATCCCGC…	ATGATGCAATCACGGACAACTCAGCAGGTAAAGCCTGCTAAATGGCAGAATCTTGTCATTATTTTTATATTACTATTTATGTTTATCAGCGCATTACCTAACTTATATACCGATAAAGTAAATATCCACCTTATAAACAACACTCATTCCCAGCAAGTTTCACCACATGGAACTTCAGCTCAAGGCATTTCACTTCAAGGTATTTCTCCTCAAGACCTTAATTCTTTGTTTATCGAACATAATTTTTATGTCGATGAGATTCGAACATCTACAGCAAGTACCTTGATTACTTTAGCTAATAAATCTGATCAGCAGGCTATTGAAAGTCTGCTAAAAAAAGAATTTGGTGATGACTATTTAATTGAAAGTACGATAGAAAACACAGCGCCAACATGGCTT…	MWRKLAVMLFLLVLAQAANALPISENNDNSAKNVSIAQIEQQTAATLDNDEPEDVFNVPRLTRLTPSIFTAEIQTSPNYVLVVEFFKIKLTAGLFKNLANPPVITHWFEQLSHKTKSSRLSGWKDGNFLYASRATYHS	MMQSRTTQQVKPAKWQNLVIIFILLFMFISALPNLYTDKVNIHLINNTHSQQVSPHGTSAQGISLQGISPQDLNSLFIEHNFYVDEIRTSTASTLITLANKSDQQAIESLLKKEFGDDYLIESTIENTAPTWLKSLGGQPIKLGLDLSGGVLFVLDVDTDRALSDKLKGTILEIRSLAVESRTRIRKISQPNKHSIMIDFGQTYVGAKQNTKQQGKAELLSKIKKNYVELTQEKVNGNQVVLTYSPEEQSKFRQETMQQTLKTMRGRIEELGITEAVTQKQGKNRIRIELPGVHDPEAAKRIIGATATLDFYQMADNSNTVGIIQMRDDSGRKLTMNAQVVFSGSHIKNAKSGKDEMGMPLVNLTLDSVGGKKMSLFSKKNIGKPMVTVFSEFYRNAKD…	417	138	1899	632	519	MEM1;SSio;1to20	NA	MEM1;SSio;1to20	MEM1;SSio;1to20	SignalP-6.0	type1a	VemP	uDF_VemP_Enterobacterales	uSecDF_2	uSecDF_3	WKDGN	123	136	FALSE
GCF_000764205.1	refseq	RS_GCF_000764205.1	d__Bacteria;p__Proteobacteria;c__Gammaproteobacteria;o__Enterobacterales;f__Alteromonadaceae;g__Thalassotalea_A;s__Thalassotalea_A sp000764205	p__Proteobacteria	c__Gammaproteobacteria	o__Enterobacterales	f__Alteromonadaceae	s__Thalassotalea_A sp000764205	NZ_JQDZ01000022.1	13232	15061	+	ND16A_RS14845	secD	protein translocase subunit SecD	WP_052072882.1	BsSecDF_NP_390643.1	6.79E-49	12619	13032	+	ND16A_RS14850	NA	hypothetical protein	WP_033076464.1	ATGTGGCGTAGCTTAACGATAGCGTTGGTTTTTTTTATATTAGCTCAAACGGCTAATGCGTTGTCGTGTGCTGATGTTAATATCAATTCATACTCCCAATCCGTTCAAACGTCGCCAATAGAACAACCAAGTGCTTCACTTGATGATGAGCTGGAAGATTTATTGAATCTGCCAAGGTTAAACAGAACCAGTGCATCAATTTTTTCTAATGAACTACAAACGACAGCAAACTATGTTTTAGAAATTGAATTTTTTGAAAGTAAACTGAGCGCCGGTCTTTTTAAAAATCTTGCTAACCCAGCTGTCATGGTTAATTGGTTTGAACAACTCAGTAGTAAAACCCATTCGTCACGTATTTCCGGCTGGAAAGACGGCAATTCTTTATACACCTCTGGCACC…	ATGTGGCGTAGCTTAACGATAGCGTTGGTTTTTTTTATATTAGCTCAAACGGCTAATGCGTTGTCGTGTGCTGATGTTAATATCAATTCATACTCCCAATCCGTTCAAACGTCGCCAATAGAACAACCAAGTGCTTCACTTGATGATGAGCTGGAAGATTTATTGAATCTGCCAAGGTTAAACAGAACCAGTGCATCAATTTTTTCTAATGAACTACAAACGACAGCAAACTATGTTTTAGAAATTGAATTTTTTGAAAGTAAACTGAGCGCCGGTCTTTTTAAAAATCTTGCTAACCCAGCTGTCATGGTTAATTGGTTTGAACAACTCAGTAGTAAAACCCATTCGTCACGTATTTCCGGCTGGAAAGACGGCAATTCTTTATACACCTCTGGCACC…	ATGAATCCACATATAAAAAAGCATAATGGTTATGCGAAATGGCAAAATCTAATCATACTAGTCACACTTTTATTGATGTTTATTAGCGCCTTACCGAACCTATATTCGGATAAGGTTAATTTTCATCTCAGCCCCAACAGCACACATGGTCAACCAGTAACGCCACAATACTTAAAAGAATTGTTAGCAGGGCATAATGTAGAAGTCGCTGAAATTCATTCTTCAACAGAGTTAACTACCATCAGTTTGGCAAACAAAAGCGAGCAAGGGGTTATGCAAAAGCTGTTAAGCAAAACCTTGGGCGACGATTATGTTATTACAAGTTCCACCGATAATGATGCCCCTGCGTGGTTAAAAATGCTCGATGGAAAACCGATAAAGTTAGGTTTGGACTTAAGT…	MWRSLTIALVFFILAQTANALSCADVNINSYSQSVQTSPIEQPSASLDDELEDLLNLPRLNRTSASIFSNELQTTANYVLEIEFFESKLSAGLFKNLANPAVMVNWFEQLSSKTHSSRISGWKDGNSLYTSGTTYHS	MNPHIKKHNGYAKWQNLIILVTLLLMFISALPNLYSDKVNFHLSPNSTHGQPVTPQYLKELLAGHNVEVAEIHSSTELTTISLANKSEQGVMQKLLSKTLGDDYVITSSTDNDAPAWLKMLDGKPIKLGLDLSGGVLFVLDVDTERAFSERLKGIALEVKSIAIENRIRAVKVTQPNKQAITIDFSTANQNSNALLLAKIRETYPELAQQNTSDYQVTLSYSPQQQVQFRQETMKHTLKTMRGRIEELGITEAVTQKQGKNRIRIELPGVHDPEAAKRIIGATATLDFYQLAQNSNAAGVIRMKDDNGRQLRLNSQGVFSGSNIKNARAGQDQMGMPLVNLALDGIGGKKMSSFSKQNIGNPMVTVFSEYYRNADNKMVKKTKVINVATIQQHLGAQFS…	414	137	1830	609	199	MEM1;SSio;1to20	NA	MEM1;SSio;1to20	MEM1;SSio;1to20	SignalP-6.0	type1a	VemP	uDF_VemP_Enterobacterales	uSecDF_2	uSecDF_3	WKDGN	122	135	FALSE
GCF_000764325.1	refseq	RS_GCF_000764325.1	d__Bacteria;p__Proteobacteria;c__Gammaproteobacteria;o__Enterobacterales;f__Vibrionaceae;g__Vibrio;s__Vibrio navarrensis	p__Proteobacteria	c__Gammaproteobacteria	o__Enterobacterales	f__Vibrionaceae	s__Vibrio navarrensis	NZ_JMCG01000001.1	2185545	2187374	+	EA26_RS09715	secD	protein translocase subunit SecD	WP_039427140.1	BsSecDF_NP_390643.1	9.87E-39	2184958	2185473	+	EA26_RS09710	NA	hypothetical protein	WP_052079238.1	ATGACCAAGCAAGCCACTGTGGCTTGCTTTTTGATCTTGAGTACCGCGATGCATTCAAACTTTTTACGACTATTGGCTTTGCTATTAACACTGGTGATGACACCAGTAGAAGCCTTTGCATCGATTGCCGAGAACATAGAACGTTCCAACTCATTAAGCGGACGTCTTGCTACTGCGCACCTCAAGCTGACCAATCACTTTGCTGGTGAGAGCCGTAGCGAGCAGGACAGTGTTTCCTATCCCGTTTCACAATCGTATCAACGACATGACGCAGCCGCTATCTTGCACGCGAATCGTTGGAGTGTTGCGCAGCGTGAAGACTCACCGCAGAACAGCGATCCGTTCTTCTTTAGTGGCCTTGATCAAGCCAATATTCATGTCAGCTTATCTCACCTTTGC…	ATGACCAAGCAAGCCACTGTGGCTTGCTTTTTGATCTTGAGTACCGCGATGCATTCAAACTTTTTACGACTATTGGCTTTGCTATTAACACTGGTGATGACACCAGTAGAAGCCTTTGCATCGATTGCCGAGAACATAGAACGTTCCAACTCATTAAGCGGACGTCTTGCTACTGCGCACCTCAAGCTGACCAATCACTTTGCTGGTGAGAGCCGTAGCGAGCAGGACAGTGTTTCCTATCCCGTTTCACAATCGTATCAACGACATGACGCAGCCGCTATCTTGCACGCGAATCGTTGGAGTGTTGCGCAGCGTGAAGACTCACCGCAGAACAGCGATCCGTTCTTCTTTAGTGGCCTTGATCAAGCCAATATTCATGTCAGCTTATCTCACCTTTGC…	ATGACAAAAAAACACAAATCGGCCAAGGTGCTCAATCACTATTCCGTTTGGAAGTACTTGGTGTTGATTACCACCCTAGTGATTCTCACTTTAAGCGCGATTCCGACTTGGTATGGTGAGCAACCATCCATCCAGATCGCTTATGCGAAAGATAGCGCGCCTCAGCATGACCTGCTGCAATTGAAAAAGTGGTTAGATTCACAAGCGATCGCGGTGGATAAGATCACCGAACAAAATGGCGTAACGACCTTGGTCTTTGCCGACGAAAACGCCCAAAGCCTCGCTAGAAAGCGTCTAGATGGCATTTTACATGATGATGCAACTCTCACGTTTTCTTATCTCTCGATCGCGCCGCAATGGCTGACCGACTTAGGCTTCAATCCGATCAAACTCGGGTTA…	MTKQATVACFLILSTAMHSNFLRLLALLLTLVMTPVEAFASIAENIERSNSLSGRLATAHLKLTNHFAGESRSEQDSVSYPVSQSYQRHDAAAILHANRWSVAQREDSPQNSDPFFFSGLDQANIHVSLSHLCCRLRQLELLRAYHFSPNHRLAGWKETNAMYVALNSQFS	MTKKHKSAKVLNHYSVWKYLVLITTLVILTLSAIPTWYGEQPSIQIAYAKDSAPQHDLLQLKKWLDSQAIAVDKITEQNGVTTLVFADENAQSLARKRLDGILHDDATLTFSYLSIAPQWLTDLGFNPIKLGLDLRGGVQFLLNVDVDKAFEEQRDALADEIRAMLRSEKLRSVQIQASKTSELRVLSESVQAKDKVVSFIKTNYANWQTRTEAGALVIKPSEAYVSEFQSTTLKQNLKIMRDRIEELGITEALVQRQGAHSIRIELPGVQDPAQAKNVIGATASLAFYEVKDPGAVSSSQDLILSDNDGRQVILDKRPVLTGEHIVNARAGVDKMGMSEVNISLDHSGGKKMSDFSAKHLGKPMATVYREYITQENGEISRSERVISVATIQSQLGSQ…	516	171	1830	609	71	MEM1;SSio;1to40	MEM1;TMio;21to43	MEM1;SSio;1to40	MEM1;SSio;1to40	SignalP-6.0	type1a	VemP	uDF_VemP_Enterobacterales	uSecDF_2	uSecDF_3	WKETN	156	169	FALSE
GCF_000772105.1	refseq	RS_GCF_000772105.1	d__Bacteria;p__Proteobacteria;c__Gammaproteobacteria;o__Enterobacterales;f__Vibrionaceae;g__Vibrio;s__Vibrio tubiashii	p__Proteobacteria	c__Gammaproteobacteria	o__Enterobacterales	f__Vibrionaceae	s__Vibrio tubiashii	NZ_CP009355.1	588249	590096	+	IX91_RS17815	secD	protein translocase subunit SecD	WP_004746033.1	BsSecDF_NP_390643.1	4.71E-36	587687	588169	+	IX91_RS17810	NA	hypothetical protein	WP_004746035.1	ATGCTTCAACGAATTGTTTCATATATCTGGCTTTTTACACTTGCGATGGTATTGCCAACGCAGGCGTTTGCCTATGTATTGCAAGCTGAAAATGAAGCATCTGCACGCCTTAACTATCGTGCGAACGCTTTACTGCCCCTCTCAAATAATGACTTCCAAGCTCTATTTGATGAAGTAAAGCAAGAGCCTCAATCAGAACCTGTTACCAAAGCCGATTTTTCGCAAGATTGGCTAGCCATCATCAATGCTAATCGCTGGCTGAATGTCATTCGCTACCTTGATGATGGTGAATCCTCTTCAAACATTGATTTACCTAGCTTTGAACCTGCTGCGATAGCTCTGTTTAGGTTGTATAAACTCCCTAAAATAGAGTCAGGTCTAGGCGTTACATCACGCTAC…	ATGCTTCAACGAATTGTTTCATATATCTGGCTTTTTACACTTGCGATGGTATTGCCAACGCAGGCGTTTGCCTATGTATTGCAAGCTGAAAATGAAGCATCTGCACGCCTTAACTATCGTGCGAACGCTTTACTGCCCCTCTCAAATAATGACTTCCAAGCTCTATTTGATGAAGTAAAGCAAGAGCCTCAATCAGAACCTGTTACCAAAGCCGATTTTTCGCAAGATTGGCTAGCCATCATCAATGCTAATCGCTGGCTGAATGTCATTCGCTACCTTGATGATGGTGAATCCTCTTCAAACATTGATTTACCTAGCTTTGAACCTGCTGCGATAGCTCTGTTTAGGTTGTATAAACTCCCTAAAATAGAGTCAGGTCTAGGCGTTACATCACGCTAC…	ATGAAAAAAAATCCTTTAAAGCAGGCGAAATCCGCACGCCTGATGAACCACTATTCTGCATGGAAATATGTGGTTCTTATTGCGACAGTGGTAATGCTGACCCTTAGCGCTATTCCAACTTGGTATGGTGAAAAACCTTCCATTCAGGTGACAACGTCACAAGTTAATTCAAACAACATTGTCAACAATGTCACTGAACTCAACCGCTATCTGGATCAACGTGATATCCAAGTGAACGAAATCGAGCAGGTTGGTAACAAAACAACGCTCGTGTTTGAAAACGAAACTGAGCAAACTCAAGCACGTCAGGCGCTAGATAAGCTATTAGGCAAAGAAGACTCGATTACCTTTTCTTATGTTTCCGTCGCGCCTAAGTGGCTAGGTGATATGGGCTTTAGT…	MLQRIVSYIWLFTLAMVLPTQAFAYVLQAENEASARLNYRANALLPLSNNDFQALFDEVKQEPQSEPVTKADFSQDWLAIINANRWLNVIRYLDDGESSSNIDLPSFEPAAIALFRLYKLPKIESGLGVTSRYNSPYRISGWKETNALYVALNGQYSVIS	MKKNPLKQAKSARLMNHYSAWKYVVLIATVVMLTLSAIPTWYGEKPSIQVTTSQVNSNNIVNNVTELNRYLDQRDIQVNEIEQVGNKTTLVFENETEQTQARQALDKLLGKEDSITFSYVSVAPKWLGDMGFSPIKLGLDLRGGVQFLLNVDIDKAFEDQRNSLVDEVRDFLRQERLRGIQISSVGSEAFDVKTDTDNALAQVNTFLKQNYPNWDVKRHSDYLAVKPTPESKSEFQSVTIKQNLKIMRDRIEELGITEALVQRQGEHSIRIELPGVQDPSLAKNVIGATATLAFHESRTPSEGKAYGDVVLKDNDGRDVTLAKRPVLTGEHIINARAGIDKMGFSEVNISLDHAGGKIMSDFSGGHIGKPMATVYREYTTNAKGETERSERVISVATIQ…	483	160	1848	615	79	MEM1;SSio;1to24	MEM1;TMio;5to27	MEM1;SSio;1to24	MEM1;SSio;1to24	SignalP-6.0	type1a	VemP	uDF_VemP_Enterobacterales	uSecDF_2	uSecDF_3	WKETN	142	155	FALSE
GCF_000808535.1	refseq	RS_GCF_000808535.1	d__Bacteria;p__Proteobacteria;c__Gammaproteobacteria;o__Enterobacterales;f__Vibrionaceae;g__Vibrio;s__Vibrio sinaloensis	p__Proteobacteria	c__Gammaproteobacteria	o__Enterobacterales	f__Vibrionaceae	s__Vibrio sinaloensis	NZ_JWLV01000045.1	1427	3268	-	RJ47_RS16490	secD	protein translocase subunit SecD	WP_039485353.1	BsSecDF_NP_390643.1	6.30E-37	3423	3899	-	RJ47_RS16495	NA	hypothetical protein	WP_005472267.1	ATGTACCAACGGGTGATAACACTTCTTTGGCTTGCTTTGTTTGCGATGGTTTTACCAGCGCATGCGGTGGCATATTTAAGCCAAACTGAAAGTGATATCGGCGCTCGACTTGACCCGTCTTCAAGCCAATTTGCACCGCTATCAAAAAATGATGCTCAGGCTCTTTTTGATGCATCTCGAAAAGCACAAGACTCCAGTTCAAGTCCTGTTTCTCAGTCGGAAGGGACGATTGATGTTGTTGCCATCATCAACCTCAACCGATGGGGGATGTCTGGCCGCATTGCTGACGAATCGGATTCAAATCAAGCAGAGTCTAGTCTCGCTGACCTCAATCCATCTTCACCTTATAAACCCTATTGTCACCCGTTACCAGCCAATGAGTACTGGGTTGATGATGCC…	ATGTACCAACGGGTGATAACACTTCTTTGGCTTGCTTTGTTTGCGATGGTTTTACCAGCGCATGCGGTGGCATATTTAAGCCAAACTGAAAGTGATATCGGCGCTCGACTTGACCCGTCTTCAAGCCAATTTGCACCGCTATCAAAAAATGATGCTCAGGCTCTTTTTGATGCATCTCGAAAAGCACAAGACTCCAGTTCAAGTCCTGTTTCTCAGTCGGAAGGGACGATTGATGTTGTTGCCATCATCAACCTCAACCGATGGGGGATGTCTGGCCGCATTGCTGACGAATCGGATTCAAATCAAGCAGAGTCTAGTCTCGCTGACCTCAATCCATCTTCACCTTATAAACCCTATTGTCACCCGTTACCAGCCAATGAGTACTGGGTTGATGATGCC…	ATGAAGCGAAATATGGCCAATAAGGCGAAAAGTGCGCGAGTGATGAATCGTTACTCGGCGTGGAAATATGTGGTGCTTGTCGTCACGATTGTACTGTTAGCACTGAGTGCTATACCTACGTGGTATGGCGAACAGCCCTCAATTCAGGTGACAACGTCACAAGGTGGTGGCGTGCTCAACAACCCTGCGGAGCTAAACCGCTATTTAGATCAGCACAATATCAAAGCCGATCGCATTGTGCAGCAGGGCAACAGCACGACCTTGGTGTTTGAAGATGAAACTCAGCAAACTCATGCACGTGAAGTGCTAAATACCTTGATTGGAAAAGAAGATTCGATCTCTTTCTCCTACGTTTCGGTGGCACCAGAGTGGTTGGGAGAGCTTGGCTTTAGTCCGATC…	MYQRVITLLWLALFAMVLPAHAVAYLSQTESDIGARLDPSSSQFAPLSKNDAQALFDASRKAQDSSSSPVSQSEGTIDVVAIINLNRWGMSGRIADESDSNQAESSLADLNPSSPYKPYCHPLPANEYWVDDALTSSHRISGWKESNALYVALNSQFA	MKRNMANKAKSARVMNRYSAWKYVVLVVTIVLLALSAIPTWYGEQPSIQVTTSQGGGVLNNPAELNRYLDQHNIKADRIVQQGNSTTLVFEDETQQTHAREVLNTLIGKEDSISFSYVSVAPEWLGELGFSPIKLGLDLRGGVQFLLNVDIDKAFEEQRNVLMDEMRDMLRQERIRGVKFAQVGVDGFDVKSEAGESLSRVATYLKQNYPGWDVKRHSDYLAVKPTQQNKTEFQTITITQNLKIMRDRIEELGITEAAVQRQGEHSIRIELPGVQDPSQAKHVIGATATLAFHEAKSPSEGVSYGDIVLKDNDGRDVVLAKRAVLTGEHIVNARAGIDKMGFSEVNISLDHAGGKIMSDFSGSHIGKPMATVYSEYTTNAKGETERSERVISVATIQSQ…	477	158	1842	613	154	MEM1;SSio;1to22	MEM1;TMio;5to27	MEM1;SSio;1to22	MEM1;SSio;1to22	SignalP-6.0	type1a	VemP	uDF_VemP_Enterobacterales	uSecDF_2	uSecDF_3	WKESN	143	156	FALSE
GCF_000814675.1	refseq	RS_GCF_000814675.1	d__Bacteria;p__Proteobacteria;c__Gammaproteobacteria;o__Enterobacterales;f__Alteromonadaceae;g__Pseudoalteromonas;s__Pseudoalteromonas distincta	p__Proteobacteria	c__Gammaproteobacteria	o__Enterobacterales	f__Alteromonadaceae	s__Pseudoalteromonas distincta	NZ_JWIG01000029.1	120668	122506	-	QT16_RS18085	secD	protein translocase subunit SecD	WP_039489876.1	BsSecDF_NP_390643.1	3.23E-40	122615	123076	-	QT16_RS18090	NA	hypothetical protein	WP_039489878.1	ATGTTTAAATTTAGAGTGTTTTTAACTGCCTTTTTGCTACTTGCTGCACTTTTTAGTGTGCAGAGCAATGCTATGGGCGCCTCACAAAATTTAAATATCAATGTTAGTACGCAGGTTTCGCTTACTGATATTGCCGATTTAACTAAAATACAGCCTATTAGTAAGTCTGTAGATACTTCGCAGCATAAAAAAACGCATCAAACCGATTTTGACGCGCACCAACCAAGGTTAACTGCCAATAATTCATCATTGTTTTTGCACACTGTTCAAAGTGAGCCAGAATACGATGTGGTTTTTGAATTTTTTGCTCAAAATCTTGTTAGGCATATATTCTTACGACCAAGAGCGATTAATCCTATACAGCCTTGGTATACGTTTGTAACTAATAGTAAAAAGTCG…	ATGTTTAAATTTAGAGTGTTTTTAACTGCCTTTTTGCTACTTGCTGCACTTTTTAGTGTGCAGAGCAATGCTATGGGCGCCTCACAAAATTTAAATATCAATGTTAGTACGCAGGTTTCGCTTACTGATATTGCCGATTTAACTAAAATACAGCCTATTAGTAAGTCTGTAGATACTTCGCAGCATAAAAAAACGCATCAAACCGATTTTGACGCGCACCAACCAAGGTTAACTGCCAATAATTCATCATTGTTTTTGCACACTGTTCAAAGTGAGCCAGAATACGATGTGGTTTTTGAATTTTTTGCTCAAAATCTTGTTAGGCATATATTCTTACGACCAAGAGCGATTAATCCTATACAGCCTTGGTATACGTTTGTAACTAATAGTAAAAAGTCG…	ATGTTAAGTTTTAAAAAAGATAAAAAGCCGTCTACGGCTAAGTTCAAATTAAGCTATATAGCCATGCTAATAGTATTGGTTTTATTAGCTATCAGCGCATTACCAAATTTATACCCAAATAAATCGTGGTTGCACATCAGTGCTGCTCCGCACAGCGAAACGCAATCTTTACCGAGCACTAAAACGCTAGTTACTTTTTTAAATAAACAAGGGCTAGAGGTTGAGCAGGGTTTAGATAAGCAATCCACTATTAATATACTTTTAAACGAGCCAACTAAAAGCGCTCAGGCGCAAGCGGCTATAAAAGCGCAATATCCAAACACGCAAGTTAAAATTGTTGAGCATGCAACCAGCCCAACATGGTTACAAGATTTTGGTTTATCACCAATAAAGCTGGGC…	MFKFRVFLTAFLLLAALFSVQSNAMGASQNLNINVSTQVSLTDIADLTKIQPISKSVDTSQHKKTHQTDFDAHQPRLTANNSSLFLHTVQSEPEYDVVFEFFAQNLVRHIFLRPRAINPIQPWYTFVTNSKKSRLSGWKDVNLLYKAVTTYHA	MLSFKKDKKPSTAKFKLSYIAMLIVLVLLAISALPNLYPNKSWLHISAAPHSETQSLPSTKTLVTFLNKQGLEVEQGLDKQSTINILLNEPTKSAQAQAAIKAQYPNTQVKIVEHATSPTWLQDFGLSPIKLGLDLNGGVLFVLDVDLDKAVDEQLVSAYQQAKSIIIKQKAHGVKAQQTQHGFEINALPNSTDKLTPVIEELQSRFANLAVVTSNNGSVKTAKFSYSEQGRSSFDKEVMGQTLTTLRSRIEELGITEAITQQQGKHRIRIELPGVQDPTEAKRIIGATASLGFYQLKEIGGQTFNMQSGGTIKLDPVPIFTGDHINNANIGRDDWGKPLVQLSLDGQGGDAMSAFSKANIGKPMATVYSEYSQNAKGEVVKKSEVINVANIAQHLSSR…	462	153	1839	612	108	MEM1;SSio;1to24	NA	MEM1;SSio;1to26	MEM1;SSio;1to24	SignalP-6.0	type1a	VemP	uDF_VemP_Enterobacterales	uSecDF_2	uSecDF_3	WKDVN	138	151	FALSE
GCF_000817815.1	refseq	RS_GCF_000817815.1	d__Bacteria;p__Proteobacteria;c__Gammaproteobacteria;o__Enterobacterales;f__Vibrionaceae;g__Vibrio;s__Vibrio owensii	p__Proteobacteria	c__Gammaproteobacteria	o__Enterobacterales	f__Vibrionaceae	s__Vibrio owensii	NZ_JPRD01000049.1	43734	45572	+	H735_RS23160	secD	protein translocase subunit SecD	WP_020194131.1	BsSecDF_NP_390643.1	8.84E-41	43088	43567	+	H735_RS23155	NA	hypothetical protein	WP_020194130.1	ATGCCTTGGATTTACGTTAGAAAACTGTTTTTGTTGCTTCTTACAATGGCTTTGTCGCCAATGCAGGCGTCGGCTGCACAAACAGAACAAAAATCCTATTTGCCTCACTTTTCTAAACTGCAGCCATTTACGGCGAGCAGCTCTGCGTCGAACTCTCCGGTTGATTTCTCTGAACTGACGGAAGAAAGCACGCAGTCTCCAGTTTCTGAAGGGCATGCGCTTCAAGATTCACTGGCCATCTTTAATTCTCAGCGCTGGACATCGCATCTGCGTGAGAATATCGACGATGAACACATTGATTTCATTGGCGATTTAAATGCACCTTTCTACGCTGATGCTGGCTACGCTTATAGCCTAATGGACATCAGCTGGCGTCAAAACCAATCCGTATTTAATCAC…	ATGCCTTGGATTTACGTTAGAAAACTGTTTTTGTTGCTTCTTACAATGGCTTTGTCGCCAATGCAGGCGTCGGCTGCACAAACAGAACAAAAATCCTATTTGCCTCACTTTTCTAAACTGCAGCCATTTACGGCGAGCAGCTCTGCGTCGAACTCTCCGGTTGATTTCTCTGAACTGACGGAAGAAAGCACGCAGTCTCCAGTTTCTGAAGGGCATGCGCTTCAAGATTCACTGGCCATCTTTAATTCTCAGCGCTGGACATCGCATCTGCGTGAGAATATCGACGATGAACACATTGATTTCATTGGCGATTTAAATGCACCTTTCTACGCTGATGCTGGCTACGCTTATAGCCTAATGGACATCAGCTGGCGTCAAAACCAATCCGTATTTAATCAC…	ATGAAGAAAACACCAAAACCACAAAAAAACAGAAAAGTGCTGAATCATTACTCAGCATGGAAATACGTCGTACTTATCACGACCATTATCATTTTAACCTTAAGTGCTATTCCAACTTGGTTTGGTGAGCAGCCTTCTATTCAGGTGACGTTTGCTGACCAAAACAACAGCGCAATGTCTGTGGTTCAGTTAGACCAATTGCTGAAAACGCACCACATTCCTGCGTCTAAGATCATTGAGAAAGACGGCAAAACCACCATCGTTTTTGATGGTGAAGACGCACAAAGTAAAGCGCGTGCATTACTTAACGAACAACTAGACAAAGATGACAACATTACGTTCTCTTACGTTTCTGTTGCGCCTGAATGGTTGAATGAAATGGGCTTTAGCCCTATCAAA…	MPWIYVRKLFLLLLTMALSPMQASAAQTEQKSYLPHFSKLQPFTASSSASNSPVDFSELTEESTQSPVSEGHALQDSLAIFNSQRWTSHLRENIDDEHIDFIGDLNAPFYADAGYAYSLMDISWRQNQSVFNHFVSDHRLSGWKETNAMYVALNSQFSA	MKKTPKPQKNRKVLNHYSAWKYVVLITTIIILTLSAIPTWFGEQPSIQVTFADQNNSAMSVVQLDQLLKTHHIPASKIIEKDGKTTIVFDGEDAQSKARALLNEQLDKDDNITFSYVSVAPEWLNEMGFSPIKLGLDLRGGVQFLLNVDVNKAFEEQRDALVDEIKASLREDRVRGVQVRAEAHNHIAVNSENEAGLKAASQFIRQNYPGWTMTSSDRGFELQPSEQNIQEFQTTTLQQNLKIMRGRIEELGITEALVQRQGKESIRIELPGVQDPAQAKNVIGATASLAFYEVKDAGQARSSQDLVLKDNDGRTVILTKRPVLTGEHIVNARAGVDKMGMSEVNISLDHAGGKKMSDFSATHIGKPMATVYREYKTDERGMTERSERVISVATIQSQL…	480	159	1839	612	166	MEM1;SSio;1to25	NA	MEM1;SSio;1to25	MEM1;SSio;1to25	SignalP-6.0	type1a	VemP	uDF_VemP_Enterobacterales	uSecDF_2	uSecDF_3	WKETN	143	156	FALSE
GCF_000827885.1	refseq	RS_GCF_000827885.1	d__Bacteria;p__Proteobacteria;c__Gammaproteobacteria;o__Enterobacterales;f__Vibrionaceae;g__Vibrio;s__Vibrio renipiscarius	p__Proteobacteria	c__Gammaproteobacteria	o__Enterobacterales	f__Vibrionaceae	s__Vibrio renipiscarius	NZ_JTKH01000024.1	814414	816228	-	OJ16_RS17260	secD	protein translocase subunit SecD	WP_040992483.1	BsSecDF_NP_390643.1	4.22E-39	816399	816869	-	OJ16_RS17265	NA	hypothetical protein	WP_040992485.1	ATGTTGAGCGTAATGCTTAGCCTGCTGCTCGCCTGTTTTTCAGCTAGCGCAGCAATAGCAGCCAGTGATGCCAATGCGCCTATCACGAAACCGCTACTCACCCAACCGATTCAGCTGATCGTTCATCATGATACCAATCTTCATCACGATACCAGCGAACAGCACGTTCCTAGCCCTGCGCACAAAGTGCATATCGAGCAGCGTGCCCCAGCAAAATCGCTTTCTCCTAGTCTTGCGTCCATTTTACGGAATGGCTCATTTATCCCTGAGCGTTTGCATGAAGCAGAACCTAACTATGAGTTAGTGTTTGAGTTCAGTGATAGCCATGCTCAGACCCTGCGCTTGAGTGTCTACTTCGCGCTCGATGAATGGCACGACTGGACGCTTAATCCACCCGCG…	ATGTTGAGCGTAATGCTTAGCCTGCTGCTCGCCTGTTTTTCAGCTAGCGCAGCAATAGCAGCCAGTGATGCCAATGCGCCTATCACGAAACCGCTACTCACCCAACCGATTCAGCTGATCGTTCATCATGATACCAATCTTCATCACGATACCAGCGAACAGCACGTTCCTAGCCCTGCGCACAAAGTGCATATCGAGCAGCGTGCCCCAGCAAAATCGCTTTCTCCTAGTCTTGCGTCCATTTTACGGAATGGCTCATTTATCCCTGAGCGTTTGCATGAAGCAGAACCTAACTATGAGTTAGTGTTTGAGTTCAGTGATAGCCATGCTCAGACCCTGCGCTTGAGTGTCTACTTCGCGCTCGATGAATGGCACGACTGGACGCTTAATCCACCCGCG…	ATGCAAAAACAAAAAATCAATCGAAGTGTGTTGAATCATTATTCGGCATGGAAGTACGTGGTCCTCATCACCACCATTATCATTATGTTATTAAGCGCATTACCGTCATGGTTTGGTGAAAATGCCGCTGTCATTCTCAATCATAAAGCCGCGCCAATCTCTGTGGTGACGGCACAACAACAGCTTGATGCGCACAACATCGTCGTCAAACGCATCAGCCAAAAAGACAACGAAACCACCGTTGTACTTGAGCACAACAACGATCAAAACAAAGCCAGAAACATCTTAGAAGAGTTTGCACCAAAAGAAGACATCGTCACGTTAGCGATGGTGCCCGCGGCGCCAACGTGGCTATTGGATATGGGCTTTACGCCGATCAAACTTGGTCTAGATTTACGC…	MLSVMLSLLLACFSASAAIAASDANAPITKPLLTQPIQLIVHHDTNLHHDTSEQHVPSPAHKVHIEQRAPAKSLSPSLASILRNGSFIPERLHEAEPNYELVFEFSDSHAQTLRLSVYFALDEWHDWTLNPPATSHRIAGWKESNLLYRFISQADA	MQKQKINRSVLNHYSAWKYVVLITTIIIMLLSALPSWFGENAAVILNHKAAPISVVTAQQQLDAHNIVVKRISQKDNETTVVLEHNNDQNKARNILEEFAPKEDIVTLAMVPAAPTWLLDMGFTPIKLGLDLRGGVQFLLDVDMNEVFRSHAEQAQDSIKDYAREERIRGVRIEADRDADISIKAPNEESVATLRHYIKTQYPQWVVKGNGDNDLIMALADSEKQTLTSLTVQQNLQTMRSRIEELGITEAAVQRQGEHRIRIELPGVQDPAAAKNVIGATASLAFYEVKPERTNGTEMIMDKEGRPVHVTRKPVLSGEHIVDARAGMGEMGMPEVNISLDSAGGKMMSDFSGNHIGKPMATGYSEYSRDAQGNVEQSNTIISVATIQSQLGNRFRITG…	471	156	1815	604	170	MEM1;SSio;1to20	NA	MEM1;SSio;1to20	MEM1;SSio;1to20	SignalP-6.0	type1a	VemP	uDF_VemP_Enterobacterales	uSecDF_2	uSecDF_3	WKESN	141	154	FALSE
GCF_000830505.1	refseq	RS_GCF_000830505.1	d__Bacteria;p__Proteobacteria;c__Gammaproteobacteria;o__Enterobacterales;f__Vibrionaceae;g__Vibrio;s__Vibrio mytili	p__Proteobacteria	c__Gammaproteobacteria	o__Enterobacterales	f__Vibrionaceae	s__Vibrio mytili	NZ_JXOK01000049.1	243041	244879	+	SU60_RS13450	secD	protein translocase subunit SecD	WP_041155947.1	BsSecDF_NP_390643.1	4.41E-36	242422	242898	+	SU60_RS13445	NA	hypothetical protein	WP_041155946.1	ATGCCCTGGATCGATCTTCGAAGAGTTCTTATGCTGCTGGTTGCAATGGTTTTAATACCAATGCAAGCCTTTGCTGCGCTAGGGGAACAAAAGGCTCACTTACCGTACTTTTCCAAGTTGCAGCCCCTTGCTGCAAAAAGTTCATCATCGACGCCTGTTAATTTCTCTGAGATTGAAGAAGAGGGCACATCCTCACCCATTTCTCAGGATAACATTGATATAGATCCCCCGGCGCTAGTTAACTCTCTGCGTTGGCCATTTTATTTCCAAAATGGTCTGGATGATGAGCACACGGACACTGACGGTAATTTTACTTCTCCTTTCTATGCTGATGCCGGCTATACCTATACCTTGAGTCACATCGGTTGGCTTCAAAGTCAGCGCACTTTTCATCATTTC…	ATGCCCTGGATCGATCTTCGAAGAGTTCTTATGCTGCTGGTTGCAATGGTTTTAATACCAATGCAAGCCTTTGCTGCGCTAGGGGAACAAAAGGCTCACTTACCGTACTTTTCCAAGTTGCAGCCCCTTGCTGCAAAAAGTTCATCATCGACGCCTGTTAATTTCTCTGAGATTGAAGAAGAGGGCACATCCTCACCCATTTCTCAGGATAACATTGATATAGATCCCCCGGCGCTAGTTAACTCTCTGCGTTGGCCATTTTATTTCCAAAATGGTCTGGATGATGAGCACACGGACACTGACGGTAATTTTACTTCTCCTTTCTATGCTGATGCCGGCTATACCTATACCTTGAGTCACATCGGTTGGCTTCAAAGTCAGCGCACTTTTCATCATTTC…	ATGAACAAAACACCAAGAACCCAAAACAGTAAAAAACTGCTGAATCATTATTCAGCATGGAAATACGTCGTTCTCATAGCGACCGTCATCATGCTAACGCTTAGTGCGATTCCAACTTGGTTTGGCGAACAGCCGTCAATCCAAGTCACGTTCGCGGAGAACAGTAGTAAAAATATATCAGTGATACAGCTAAGCCAGTTGTTGAAAACTCATCATATCCCCGCAGACAAAATCACCGAAAAAGACGGCAAAACCACCATCGTTTTTGCCGATGAAGATGATCAAACTAAAGCGCGAGCTTTGCTAAATAAAGAATTGGATCAAAAAGACAGTATCTCTTTCTCCTACGTGTCAATTGCGCCGCAGTGGCTCAATGATATGGGATTCAATCCAATTAAA…	MPWIDLRRVLMLLVAMVLIPMQAFAALGEQKAHLPYFSKLQPLAAKSSSSTPVNFSEIEEEGTSSPISQDNIDIDPPALVNSLRWPFYFQNGLDDEHTDTDGNFTSPFYADAGYTYTLSHIGWLQSQRTFHHFANDHRISGWKETNAMYVALNSQFSA	MNKTPRTQNSKKLLNHYSAWKYVVLIATVIMLTLSAIPTWFGEQPSIQVTFAENSSKNISVIQLSQLLKTHHIPADKITEKDGKTTIVFADEDDQTKARALLNKELDQKDSISFSYVSIAPQWLNDMGFNPIKLGLDLRGGVQFLLNVDVNKAFEEQRDALIDEIKADLRDQRIRGVQVLAESGNRISVNSDSEKALAEVNQFLRQNYPGWNTKTSSRGIVLAPSEKNVQEFQSTTLEQNLKIMRGRIEELGITEALVQRQGTDSIRIELPGVQDPAQAKDVIGATASLAFYEVKDPSAGKSSEDLVLKDNDGRTVTLAKRPVLTGEHIVNARAGVDKMGMSEVNIALDHAGGKKMSDFSATHIGKSMATVYREYKTNERGMTERSERVISVATIQSQL…	477	158	1839	612	142	MEM1;SSio;1to25	MEM1;TMio;9to28	MEM1;SSio;1to25	MEM1;SSio;1to25	SignalP-6.0	type1a	VemP	uDF_VemP_Enterobacterales	uSecDF_2	uSecDF_3	WKETN	142	155	FALSE
GCF_000948975.1	refseq	RS_GCF_000948975.1	d__Bacteria;p__Proteobacteria;c__Gammaproteobacteria;o__Enterobacterales;f__Alteromonadaceae;g__Thalassomonas;s__Thalassomonas actiniarum	p__Proteobacteria	c__Gammaproteobacteria	o__Enterobacterales	f__Alteromonadaceae	s__Thalassomonas actiniarum	NZ_JYNI01000032.1	62711	64543	-	SG35_RS15775	secD	protein translocase subunit SecD	WP_152646653.1	BsSecDF_NP_390643.1	3.62E-48	64700	65137	-	SG35_RS31930	NA	hypothetical protein	WP_152646654.1	ATGAGCATCTGGCGTAACTTAACAATGGTCCTGGCGTTGTTGTTAGTCGTATATACGGCTAACTTTGCTGCTGTGCCATTTTTTAAAGTTTCAGATGAACAGAGCCGGGTTAAGCATAGCGAAACGGTCATGTCAGAGCGGGCGCAGTTTTCTTTTTTAGGGGAAGATGACGACTTTGACGGCTACTTCAATCCCCCCAGAGGACTTCAGGCCACAGCTCCAGTCTTTGCCGCCGAAGTGCAAAGCGAGCCTGAGTATGTCCTCGAAATAGAATTTTTTGCCACCGAACTGGCACCTGCATTTTTTAAAAATCTCAGTAATCCGCCGTTAGCCCCTATCTGGCACCAACAACTCACACACCATCATCAGGCCTGCCGTATTTCCGGTTGGAAAGACGGT…	ATGAGCATCTGGCGTAACTTAACAATGGTCCTGGCGTTGTTGTTAGTCGTATATACGGCTAACTTTGCTGCTGTGCCATTTTTTAAAGTTTCAGATGAACAGAGCCGGGTTAAGCATAGCGAAACGGTCATGTCAGAGCGGGCGCAGTTTTCTTTTTTAGGGGAAGATGACGACTTTGACGGCTACTTCAATCCCCCCAGAGGACTTCAGGCCACAGCTCCAGTCTTTGCCGCCGAAGTGCAAAGCGAGCCTGAGTATGTCCTCGAAATAGAATTTTTTGCCACCGAACTGGCACCTGCATTTTTTAAAAATCTCAGTAATCCGCCGTTAGCCCCTATCTGGCACCAACAACTCACACACCATCATCAGGCCTGCCGTATTTCCGGTTGGAAAGACGGT…	ATGATGAATGTACCCGTAAAAAAGCCGAGGGCTTATTTTAAGTGGCAAAACCTGGTGATAGTGATCACCTTGATATTATTGCTGATCAGCGCCCTGCCTAATTTTTATAGCAATCAGGTCAATATCCAGATCACCCCAAGATCTGAAGCAGGCAAGCCAATTGCGCCTCAGCCTTTAAAAGCATTGCTTGCCAAACAAGAGCAGCAGTTCACCGGGATTTCTGCCAACAAGGCATATACCAGCTTAGTCTTGTCGGATGAGACTGCCCGGACACAAGTTGAAAAAGTACTCAAAGAGAAACTGGCCGGGGAATATGTGATTGCCAGCACTGTGGTAAATAACGCTCCCGCCTGGCTGCAAGTCCTGGGAGGAGAGCCGATTAAACTGGGCCTGGACTTA…	MSIWRNLTMVLALLLVVYTANFAAVPFFKVSDEQSRVKHSETVMSERAQFSFLGEDDDFDGYFNPPRGLQATAPVFAAEVQSEPEYVLEIEFFATELAPAFFKNLSNPPLAPIWHQQLTHHHQACRISGWKDGNCLYSGRITYHS	MMNVPVKKPRAYFKWQNLVIVITLILLLISALPNFYSNQVNIQITPRSEAGKPIAPQPLKALLAKQEQQFTGISANKAYTSLVLSDETARTQVEKVLKEKLAGEYVIASTVVNNAPAWLQVLGGEPIKLGLDLSGGVLFVLDVDIEQALTERLNQISLSLKSMVMENKLRGVQLAVSGQSGISLTLAASSTQSLKPLLAEITRVYPELTPEKVSSHRLTLTYAAPELAKFRQQTMKQTIKTMRGRIEELGITEAVTQQQGKNRIRIELPGVHDPEQAKRIIGATASLEFYQLAANSRAMGIKRISDENGRQLVLNSQAVFTGSNIKNASPGRDQMGAPLVNLTLDSAGGKKMSKFSKENIGKPMVTVFSEYYRNQHNQAVKKSEVINVATIQSHLGAQF…	438	145	1833	610	156	MEM1;SSio;1to24	MEM1;TMio;7to28	MEM1;SSio;1to24	MEM1;SSio;1to24	SignalP-6.0	type1a	VemP	uDF_VemP_Enterobacterales	uSecDF_2	uSecDF_3	WKDGN	130	143	FALSE
GCF_000960595.1	refseq	RS_GCF_000960595.1	d__Bacteria;p__Proteobacteria;c__Gammaproteobacteria;o__Enterobacterales;f__Vibrionaceae;g__Vibrio;s__Vibrio sp000960595	p__Proteobacteria	c__Gammaproteobacteria	o__Enterobacterales	f__Vibrionaceae	s__Vibrio sp000960595	NZ_JZAM01000128.1	112820	114649	-	UF06_RS05295	secD	protein translocase subunit SecD	WP_045569513.1	BsSecDF_NP_390643.1	2.43E-37	114721	115188	-	UF06_RS05300	NA	hypothetical protein	WP_045569545.1	ATGCATTCAAACTTTTTACGACTATTGGCTTTGCTGTTAACACTGGTGATGACACCAGTAGAAGCCTTTGCATCGATTGCCGAGAACATAGAACGTTCCAACTCATTAAGCGGACGTCTTGCTAGCGCACACCTCAAGCTGACCAATCACTTTGCTGGTGAAAGCCGTAGCGAGCAGGACAGTGCTTCTTTTCCCGTTTCACAATCGTATCAACGACATGATGCTGCCGCTATCTTGCATGCGAATCGTTGGAGTGTTGCGCAGCGTGAAGACTCACCGCGGAACAGCGACCCGCTCTTCTTTAGTGGCCTTGATCAACCTAACATTCATGGCAACTTATTTCGTCTTTACGATTGTTTAAGACAGCTTGAGCTATTACGAGCCTACCATTTTTCTCCC…	ATGCATTCAAACTTTTTACGACTATTGGCTTTGCTGTTAACACTGGTGATGACACCAGTAGAAGCCTTTGCATCGATTGCCGAGAACATAGAACGTTCCAACTCATTAAGCGGACGTCTTGCTAGCGCACACCTCAAGCTGACCAATCACTTTGCTGGTGAAAGCCGTAGCGAGCAGGACAGTGCTTCTTTTCCCGTTTCACAATCGTATCAACGACATGATGCTGCCGCTATCTTGCATGCGAATCGTTGGAGTGTTGCGCAGCGTGAAGACTCACCGCGGAACAGCGACCCGCTCTTCTTTAGTGGCCTTGATCAACCTAACATTCATGGCAACTTATTTCGTCTTTACGATTGTTTAAGACAGCTTGAGCTATTACGAGCCTACCATTTTTCTCCC…	ATGACAAAAAAACACAAATCGGCCAAGGTGCTCAATCACTATTCCGTTTGGAAGTACTTGGTGTTGATTACTACCCTAGTGATTCTCACTTTAAGCGCGATTCCAACGTGGTATGGCGAGCAACCCTCAATCCAGATTGCCTACGCGAAAGATACGACGCCTCAGTATGATCTGCTGCAATTGAAAAAATGGTTGGCTTCACAAGAGATCACGGTGGATAAGATCACCCAGCAAAACGGCGTAACGACCTTGGTATTTGCCGACGAAAACGCGCAAAGCCTCGCTAGAAAACGTCTAGATGGCGTCTTACATGCTGATGCAACCCTCACGTTTTCTTACCTCTCGATCGCGCCGCAATGGCTGAGCGACTTAGGGTTCAATCCGATCAAACTCGGGTTA…	MHSNFLRLLALLLTLVMTPVEAFASIAENIERSNSLSGRLASAHLKLTNHFAGESRSEQDSASFPVSQSYQRHDAAAILHANRWSVAQREDSPRNSDPLFFSGLDQPNIHGNLFRLYDCLRQLELLRAYHFSPNHRLAGWKETNAMYVALNSQFS	MTKKHKSAKVLNHYSVWKYLVLITTLVILTLSAIPTWYGEQPSIQIAYAKDTTPQYDLLQLKKWLASQEITVDKITQQNGVTTLVFADENAQSLARKRLDGVLHADATLTFSYLSIAPQWLSDLGFNPIKLGLDLRGGVQFLLNVDVDKAFEEQRDALADEVRAMLRSEKLRSVQIQASKTSELRVLSESVQAKDKVVSFIKTNYANWQTRTEAGALVIKPSEAYVSEFQSTTLKQNLKIMRDRIEELGITEALVQRQGAHSIRIELPGVQDPAQAKNVIGATASLAFYAVKAPGAVSSSEDLILSDNDGRQVILDKRPVLTGEHIVNARAGVDKMGMSEVNISLDHSGGKKMSDFSAKHLGKPMATVYREYITQENGEISRSERVISVATIQSQLGSQ…	468	155	1830	609	71	MEM1;SSio;1to24	NA	MEM1;SSio;1to24	MEM1;SSio;1to24	SignalP-6.0	type1a	VemP	uDF_VemP_Enterobacterales	uSecDF_2	uSecDF_3	WKETN	140	153	FALSE
GCF_000967495.1	refseq	RS_GCF_000967495.1	d__Bacteria;p__Proteobacteria;c__Gammaproteobacteria;o__Enterobacterales;f__Vibrionaceae;g__Vibrio;s__Vibrio neptunius	p__Proteobacteria	c__Gammaproteobacteria	o__Enterobacterales	f__Vibrionaceae	s__Vibrio neptunius	NZ_JXXU01000056.1	62397	64235	-	TW84_RS19445	secD	protein translocase subunit SecD	WP_045977327.1	BsSecDF_NP_390643.1	9.78E-38	64471	64947	-	TW84_RS19450	NA	hypothetical protein	WP_045977287.1	ATGGCTCAACGTTTGATAAATTTTTTCTGGCTTACTTTGCTTACGATGGTATTACCAACGCAAGCAATGGCGTATTTTACGCAAGCTGAAAATGAAGCTAGCGCGCGTTTGGCTCCTCCTACCACGGATGCGGCACCTCAATCCCAAGCGGATTACCAGACTCTGTTCGAAGAGTCTCAACAAGAAGAAACATCGCAAAATCCGGTGTCACAATCTGAAATTGACACCGATGTGTTGGCCATTGTTCATTTTAATCGCTGGAGCTTATCTGATCGTCATTCAGAGGAGGGAGAAGCACCAGGAACCAGTGATGGTCATTATTCCAGTCAGGCATCTCTGCCACTCAATAGCCTTTATACCTACTCACTGTTTGACAATGGAAGCTGGGTCGAAAACTCG…	ATGGCTCAACGTTTGATAAATTTTTTCTGGCTTACTTTGCTTACGATGGTATTACCAACGCAAGCAATGGCGTATTTTACGCAAGCTGAAAATGAAGCTAGCGCGCGTTTGGCTCCTCCTACCACGGATGCGGCACCTCAATCCCAAGCGGATTACCAGACTCTGTTCGAAGAGTCTCAACAAGAAGAAACATCGCAAAATCCGGTGTCACAATCTGAAATTGACACCGATGTGTTGGCCATTGTTCATTTTAATCGCTGGAGCTTATCTGATCGTCATTCAGAGGAGGGAGAAGCACCAGGAACCAGTGATGGTCATTATTCCAGTCAGGCATCTCTGCCACTCAATAGCCTTTATACCTACTCACTGTTTGACAATGGAAGCTGGGTCGAAAACTCG…	ATGAAGAAAAATACGCCAAAAACAAAACATGCGAGAGTGATGAACCGCTACTCGGCTTGGAAATACGCGGTACTGATCGTGACGGTGATTGTACTGGCGCTCAGTGCGATCCCTACGTGGTATGGCGAGCAGCCTTCGATACAGGTTACAACGTCACAAAAGAGTGGTGTCATCGACAATCCAGTCGAACTGAACCGCTACTTGGAACAACGAAACATTCATGCTAAAGAGATTACTCAGCAAGAGAACTCAACCACATTGGTTTTCGATAACGAAACCGATCAAACCCATGCTCGTGAAGCATTGAATGGCTTACTGGGTAAACAAGACGCGATAACTTTCTCATACGTATCTGTAGCCCCTAAATGGTTAACTGATATGGGTTTCAGTCCAATTAAG…	MAQRLINFFWLTLLTMVLPTQAMAYFTQAENEASARLAPPTTDAAPQSQADYQTLFEESQQEETSQNPVSQSEIDTDVLAIVHFNRWSLSDRHSEEGEAPGTSDGHYSSQASLPLNSLYTYSLFDNGSWVENSFTSNHRISGWKESNALYVALNAQFI	MKKNTPKTKHARVMNRYSAWKYAVLIVTVIVLALSAIPTWYGEQPSIQVTTSQKSGVIDNPVELNRYLEQRNIHAKEITQQENSTTLVFDNETDQTHAREALNGLLGKQDAITFSYVSVAPKWLTDMGFSPIKLGLDLRGGVQFLLNVDVDKAFEEQRNAIVDEMRDMLRQEHIRGVKFAQVGVDGFDLKSNSGDALTKSANYIRQNYPGWDIKRHSGYLAVKPTVQNKSDFQTVTIKQNLKIMRDRIEELGITEALVQRQGEHSIRIELPGVQDPSQAKNVIGATATLAFHEAKSPSQGISYGDIVLKDNDGRDVVLSKRPVLTGEHIVNARAGVDNMGFSEVNISLDHSGGKTMSDFSGKHIGKPMATVYREYTTNANGDTERSEKVISVATIQSQL…	477	158	1839	612	235	MEM1;SSio;1to24	MEM1;TMio;5to27	MEM1;SSio;1to24	MEM1;SSio;1to24	SignalP-6.0	type1a	VemP	uDF_VemP_Enterobacterales	uSecDF_2	uSecDF_3	WKESN	143	156	FALSE
GCF_000967545.1	refseq	RS_GCF_000967545.1	d__Bacteria;p__Proteobacteria;c__Gammaproteobacteria;o__Enterobacterales;f__Vibrionaceae;g__Vibrio;s__Vibrio galatheae	p__Proteobacteria	c__Gammaproteobacteria	o__Enterobacterales	f__Vibrionaceae	s__Vibrio galatheae	NZ_JXXV01000018.1	149192	151027	-	TW81_RS11400	secD	protein translocase subunit SecD	WP_045955839.1	BsSecDF_NP_390643.1	5.54E-38	151098	151583	-	TW81_RS11405	NA	hypothetical protein	WP_045955840.1	ATGCTTCAACGGATTGTTTCATATCTTTGGCTTTTTACCTTAGCGCTAGCAATGCCAGCGCAGGCATTTGCTTATCTGCTACAAGCTGAAAACGAAGCCGCTGCGCGTCTAGATAATCGTTCACACGCATTACTTCCGTTATCGAAAAGTGGTGCTCAAGCGTTATTTGATCAAGTAAAGCGAACTTCCCAGCCTGAGACTCAATCTGACCAGTCTCACGATTGGTTAGCATTGATTACCACAAATCGCTTGCTGGCGGTTGCTCGCTACCTTGACGAAAATGAAACACCGTCAGGCACTGATTTATCTAGTTTTGAACCTATCGTTCCCGCGCTGTTTAGGCTGTATCAACTTCCAAAATTAAAGACTGGTTCAGGGCTCGTCACACATTACTCCTCT…	ATGCTTCAACGGATTGTTTCATATCTTTGGCTTTTTACCTTAGCGCTAGCAATGCCAGCGCAGGCATTTGCTTATCTGCTACAAGCTGAAAACGAAGCCGCTGCGCGTCTAGATAATCGTTCACACGCATTACTTCCGTTATCGAAAAGTGGTGCTCAAGCGTTATTTGATCAAGTAAAGCGAACTTCCCAGCCTGAGACTCAATCTGACCAGTCTCACGATTGGTTAGCATTGATTACCACAAATCGCTTGCTGGCGGTTGCTCGCTACCTTGACGAAAATGAAACACCGTCAGGCACTGATTTATCTAGTTTTGAACCTATCGTTCCCGCGCTGTTTAGGCTGTATCAACTTCCAAAATTAAAGACTGGTTCAGGGCTCGTCACACATTACTCCTCT…	ATGAAAATTAATCCCATTAATAAGGCGAGTTCAGCGCGTCTTATGAACCGTTATTCCGCGTGGAAATACGTGGTTCTTGTTGCCACTGTGGTTGTGCTGACCTTAAGTGCTATCCCTACATGGTATGGTGAAAAACCTGCGATTAAAGTTACAACGTCACATGGGTTGGGCGTCAGTATTCCCGAGTTGCAGCAATATCTAAATCAGCGTGATATCGAAGTGGCGGAAATCCAGCAAGTGGGCACGGCCACCACACTGGTGTTTGAAAATGAAACCCAACAAACTCAAGCTCGCCAAGCACTCGATTCATTGCTTGGTAAAGATGATTTAATTACTTTCTCGTACGTCTCTGTTGCGCCTAAATGGTTAGGAGAGTGGGGGTTTAGTCCGATCAAATTG…	MLQRIVSYLWLFTLALAMPAQAFAYLLQAENEAAARLDNRSHALLPLSKSGAQALFDQVKRTSQPETQSDQSHDWLALITTNRLLAVARYLDENETPSGTDLSSFEPIVPALFRLYQLPKLKTGSGLVTHYSSSYRISGWKESNTLYVALNGHYSLTFSLT	MKINPINKASSARLMNRYSAWKYVVLVATVVVLTLSAIPTWYGEKPAIKVTTSHGLGVSIPELQQYLNQRDIEVAEIQQVGTATTLVFENETQQTQARQALDSLLGKDDLITFSYVSVAPKWLGEWGFSPIKLGLDLRGGVQFLLNVDIDKAFEEQRNSLMDEVRDFLRQERLRGVQISPVTMEAFDVKTESDQVLGVATTFLMQNYPDWTVTRHSDYLAVRPTLESKNDFQAVTIKQNLKIMRERIEELGITEALVQRQGEHSIRIELPGVQDPSLAKNVIGATATLAFHEARNPSEANAYGDVVLSDNDGRDVILAKRPVLTGEHIINARAGVDKMGFSEVNISLDHAGGKIMSEFSAGHIGKPMATVYREYTTNAKGETERTERVISVATIQSQLG…	486	161	1836	611	70	MEM1;SSio;1to22	MEM1;TMio;5to27	MEM1;SSio;1to22	MEM1;SSio;1to22	SignalP-6.0	type1a	VemP	uDF_VemP_Enterobacterales	uSecDF_2	uSecDF_3	WKESN	140	153	FALSE
GCF_000972145.1	refseq	RS_GCF_000972145.1	d__Bacteria;p__Proteobacteria;c__Gammaproteobacteria;o__Enterobacterales;f__Vibrionaceae;g__Photobacterium;s__Photobacterium halotolerans_A	p__Proteobacteria	c__Gammaproteobacteria	o__Enterobacterales	f__Vibrionaceae	s__Photobacterium halotolerans_A	NZ_JWYV01000005.1	174965	176815	+	KY46_RS08635	secD	protein translocase subunit SecD	WP_144409031.1	BsSecDF_NP_390643.1	4.17E-39	174428	174895	+	KY46_RS08630	NA	hypothetical protein	WP_046220235.1	ATGTCCTGGCAGATGATTCGCATGTTCTGGTTCTCGTTTTTTGCGCTGTTTTTCTCTGCGCAGGCGATGGCGTGTCCGGAAGATCAAGACACTGGAGCGGCGGTCAAATACCAGGTCGTTGCAGAAGCCCGCCTGATCAATGCTGCTCTCTGCGAACCTTCTGCCCGCCATAAACAATCATCGGATTCAGCACCGGTAACCCAATCGCAGCAATCGGGTTCTGCCGTCGCTATTCTCCATTCTTTTCGCTGGAACATCCCGCAGCGTTACCATGTTCACGACGGTGATCCGGATCGGCTGGATCTGACATCGCTTTTGTATCCCGTCAGCGATAGCCGCCTGACACAGCGCTTTGTTCAGCCGCCTGATTACGTGGCTTATCAGGATTTTCGCCCTTCT…	ATGTCCTGGCAGATGATTCGCATGTTCTGGTTCTCGTTTTTTGCGCTGTTTTTCTCTGCGCAGGCGATGGCGTGTCCGGAAGATCAAGACACTGGAGCGGCGGTCAAATACCAGGTCGTTGCAGAAGCCCGCCTGATCAATGCTGCTCTCTGCGAACCTTCTGCCCGCCATAAACAATCATCGGATTCAGCACCGGTAACCCAATCGCAGCAATCGGGTTCTGCCGTCGCTATTCTCCATTCTTTTCGCTGGAACATCCCGCAGCGTTACCATGTTCACGACGGTGATCCGGATCGGCTGGATCTGACATCGCTTTTGTATCCCGTCAGCGATAGCCGCCTGACACAGCGCTTTGTTCAGCCGCCTGATTACGTGGCTTATCAGGATTTTCGCCCTTCT…	TTGATGAAGAAAAATCATTCGAGAGCATCCGTTCGGGTGCTGAATCACTATGCTGCCTGGAAGTATCTGGTCCTGGTGGTCACTGTGGTGATACTGGCATTGAGTGCCATTCCAACCTGGTACGGCGAGCAGCCGTCTATTCAGATCCAGTCAGCCAACGCCGACAGTGAGCTGAATCATGTGGTCAGCGTGGACCGATACCTGAAACAGCAGGGGATCGAGGCGCAGGAAATTACGCAGCAAAACAACCAGATGACCATCGTTTTTGATAACGAAACGGATCAGTCTCAGGCACGTGAAGCGCTGGATAAGCGGGTGCAAGAAGGCGATAGCATCACCTATTCATACGTCTCCGTGGCACCTGAGTGGTTCGGAAAAATGGGTTTCAGCCCGATTCAG…	MSWQMIRMFWFSFFALFFSAQAMACPEDQDTGAAVKYQVVAEARLINAALCEPSARHKQSSDSAPVTQSQQSGSAVAILHSFRWNIPQRYHVHDGDPDRLDLTSLLYPVSDSRLTQRFVQPPDYVAYQDFRPSYRLSGWKETNAMYVALNSHYFI	MMKKNHSRASVRVLNHYAAWKYLVLVVTVVILALSAIPTWYGEQPSIQIQSANADSELNHVVSVDRYLKQQGIEAQEITQQNNQMTIVFDNETDQSQAREALDKRVQEGDSITYSYVSVAPEWFGKMGFSPIQLGLDLRGGVQFLLNVDLDTAFQEQRDAIMDDVTQMLRSEHLRGVRLQQQGTDGFSVVSLVESNNVAVLSQISEYVKQHYPGWEVKRGADSLSVTPTQQNKLDFQSATLQQNLKIMRDRIEELGITEALVQRQGEHSIRIELPGVQDPSQAKNVIGATASLAFYEVKSGSEAGAGEVIRLKDNNGQTVILNQRPVLSGEHIVNARAGMDPMGFSEVNISLDHAGGKIMSEFSGKHIGQPMATVYREYKTNARGDTERSERVISVATI…	468	155	1851	616	69	MEM1;SSio;1to24	NA	MEM1;SSio;1to24	MEM1;SSio;1to24	SignalP-6.0	type1a	VemP	uDF_VemP_Enterobacterales	uSecDF_2	uSecDF_3	WKETN	139	152	FALSE
GCF_001012815.1	refseq	RS_GCF_001012815.1	d__Bacteria;p__Proteobacteria;c__Gammaproteobacteria;o__Enterobacterales;f__Vibrionaceae;g__Vibrio;s__Vibrio mexicanus	p__Proteobacteria	c__Gammaproteobacteria	o__Enterobacterales	f__Vibrionaceae	s__Vibrio mexicanus	NZ_JYJP01000022.1	10882	12705	+	UA76_RS04150	secD	protein translocase subunit SecD	WP_047043375.1	BsSecDF_NP_390643.1	1.28E-33	10339	10779	+	UA76_RS04145	NA	hypothetical protein	WP_047043416.1	ATGCTTCGTTTATTGCTGTGTGCGTTTATTGTGATGGCTATGCCCTCGCAAGCATTGGCATACTTAGCAAAGAGTGAAGCTGACGTCGTTAACCGTTTAACGGTCGACTTGCACCAGTCTCCAATTGACCTTGCGGCCTTGAGCTACAATGATGCTCAGCAACCTGCGTCGCCAGAATCATCAAGTCACGTTAAGCCAAGCTGTTCGGCTATTGTTAATTTAAGCCGCTGGAGCGTAAGTTCGCGAACGCTTGACCAAACGGATGACAGCAACAGCTTTGGTGCAGATACCTACGCTGCCAAACATCGCTTATCTTCTCTCTTTACCTTGCCAATCTACGATGTGGATTACTGGCAAGGTGATGTTTATGCCTCAAACTTCCGTCTTTCTGGTTGGAAG…	ATGCTTCGTTTATTGCTGTGTGCGTTTATTGTGATGGCTATGCCCTCGCAAGCATTGGCATACTTAGCAAAGAGTGAAGCTGACGTCGTTAACCGTTTAACGGTCGACTTGCACCAGTCTCCAATTGACCTTGCGGCCTTGAGCTACAATGATGCTCAGCAACCTGCGTCGCCAGAATCATCAAGTCACGTTAAGCCAAGCTGTTCGGCTATTGTTAATTTAAGCCGCTGGAGCGTAAGTTCGCGAACGCTTGACCAAACGGATGACAGCAACAGCTTTGGTGCAGATACCTACGCTGCCAAACATCGCTTATCTTCTCTCTTTACCTTGCCAATCTACGATGTGGATTACTGGCAAGGTGATGTTTATGCCTCAAACTTCCGTCTTTCTGGTTGGAAG…	ATGAAAAACAGACACTCTAGAGTGATCAACCGTTACCCTGCGTGGAAGTACGTGGTGTTAGTGGTGACGCTCGTTATTTTGGCACTAAGTGCTATTCCGACATGGTATGGCGAGCAGCCTGCCATCCAAATTCGTTCAACTGAGAAAACTGGAACCTTTAGATCTATTGATTCGTTGAATCGCCTGCTGATTGGTAGCAGTATTGAAGCCCGACAGATCGATCAAAATGGTCAGCAGTACACCATCATTTTTGATAACGAACATGATCAATCCAAAGCGCGAGATGTGCTTGACGATGAGTTATCAGAAACCGATACCATCACATTCTCCTATGTATCCGTTGCACCTAAATGGCTAACCGATTTTGGCTTGCAGCCGATCAAACTTGGTTTGGACCTA…	MLRLLLCAFIVMAMPSQALAYLAKSEADVVNRLTVDLHQSPIDLAALSYNDAQQPASPESSSHVKPSCSAIVNLSRWSVSSRTLDQTDDSNSFGADTYAAKHRLSSLFTLPIYDVDYWQGDVYASNFRLSGWKESNALYVALNSQF	MKNRHSRVINRYPAWKYVVLVVTLVILALSAIPTWYGEQPAIQIRSTEKTGTFRSIDSLNRLLIGSSIEARQIDQNGQQYTIIFDNEHDQSKARDVLDDELSETDTITFSYVSVAPKWLTDFGLQPIKLGLDLRGGVQFLLNVDLDTAFNEQRVAIADEVRAMLVGERIRGVRVETLGTDSLEIRAQTAEGMQSVREFVRTNYQGWDVENHSRRLVVKPSEQFRSEFRSNTIAQNLKIMRDRIEELGITEALVQRQGENSIRIELPGVQDPAQAKNVIGATASLAFHQVKSPSERVTRSDYVVEDNDGNDVVLVKRPVLTGEHIVNARAGVGEMGMAEVNISLDHAGGRKMSDFSGGHIGEPMATVYREYTTNAKGDTELNEKVISVATIQSQLGSQFR…	441	146	1824	607	102	MEM1;SSio;1to20	NA	MEM1;SSio;1to20	MEM1;SSio;1to20	SignalP-6.0	type1a	VemP	uDF_VemP_Enterobacterales	uSecDF_2	uSecDF_3	WKESN	132	145	FALSE
GCF_001029445.1	refseq	RS_GCF_001029445.1	d__Bacteria;p__Proteobacteria;c__Gammaproteobacteria;o__Enterobacterales;f__Vibrionaceae;g__Photobacterium;s__Photobacterium aquae	p__Proteobacteria	c__Gammaproteobacteria	o__Enterobacterales	f__Vibrionaceae	s__Photobacterium aquae	NZ_LDOT01000030.1	44497	46317	-	ABT56_RS18580	secD	protein translocase subunit SecD	WP_047880407.1	BsSecDF_NP_390643.1	7.81E-40	46477	47121	-	ABT56_RS23355	NA	hypothetical protein	WP_157037907.1	ATGCTAACGATTTTCCTTCGTGTATTGCTGTTGATGATAAGTTTAGGATTGAGTGGAATTAGCCACGCTAATCCTGAACCGGCGGTGTATGCAGGAAATTTAGCAACGGTTGCTGTGCAAATGGCCATTGTCGACAATGGTTCTGGCATGTCGTTGGCTGATAGCACTTCTGCACAAATGTCACCAGCCTATACTCAGCATATTGGTGAATCCTCCCCGTTTGATGTTTTCTTTGCCGCAAGCCATGATTCACCGCAGTCTGAGCCTGATAGCAGCCAGTTTGTTAAGCTGTGGCATAGCGAGTGCAAACTGGAAGACCATTATTCGGGCTATGGTTACCCGCTTAACGAAACAACGGGCAATCAACATTCTTCTGATAGCCGGAGCCTTGACCCCGCT…	ATGCTAACGATTTTCCTTCGTGTATTGCTGTTGATGATAAGTTTAGGATTGAGTGGAATTAGCCACGCTAATCCTGAACCGGCGGTGTATGCAGGAAATTTAGCAACGGTTGCTGTGCAAATGGCCATTGTCGACAATGGTTCTGGCATGTCGTTGGCTGATAGCACTTCTGCACAAATGTCACCAGCCTATACTCAGCATATTGGTGAATCCTCCCCGTTTGATGTTTTCTTTGCCGCAAGCCATGATTCACCGCAGTCTGAGCCTGATAGCAGCCAGTTTGTTAAGCTGTGGCATAGCGAGTGCAAACTGGAAGACCATTATTCGGGCTATGGTTACCCGCTTAACGAAACAACGGGCAATCAACATTCTTCTGATAGCCGGAGCCTTGACCCCGCT…	ATGAGAAAACAGAGCAATCACCGGTTAATGAACCATTATCCGGCATGGAAGTACGTGGTGCTTGTGGTGTCTATTTTGATTATGGCACTGAGCGCAATTCCTACCTGGTACGGCGAAAATGCGGCAGTCCAAATTTCCAACAAAGGTGCCCCCGTTCCGGATATGGTGACCATCAAGCAGGATCTTGAAGGGCACGGCATTGCGGTTAAGCGCATCGATCAAGAAACGAATAAAACGATTGTCGTGCTTGACGATGAGGCCATGCAGAACAAGGCGCGCATTGTTCTTGGTGATTTGATGGGCACTGGCAGTGACAAGCAACTGACTTTGGCGATGACTCCCGCCGCTCCGGCGTGGCTGCAAGACATGGGTTTCGAACCGATTAAGCTTGGCCTCGAT…	MLTIFLRVLLLMISLGLSGISHANPEPAVYAGNLATVAVQMAIVDNGSGMSLADSTSAQMSPAYTQHIGESSPFDVFFAASHDSPQSEPDSSQFVKLWHSECKLEDHYSGYGYPLNETTGNQHSSDSRSLDPAISASSRMANLLRHEQEEGDPLYQLAIELPIEPAPSMTIGYRVDFHPSQDWVLQANTSRGRIAGWKDSNRLYTFKHHRSLHV	MRKQSNHRLMNHYPAWKYVVLVVSILIMALSAIPTWYGENAAVQISNKGAPVPDMVTIKQDLEGHGIAVKRIDQETNKTIVVLDDEAMQNKARIVLGDLMGTGSDKQLTLAMTPAAPAWLQDMGFEPIKLGLDLRGGVQFLLDVDVDQVFQAQTNQLSDELRQQMRKDGIRNGRVEVDGTDKLVIRLPNDEANGQLRHFVRQSYPQWQATNGSGSNLELVMKEDEKQQLRNLTVQQNLQTMRSRIEELGITEALVQRQGENRIRIELPGVQDPAAAKNVIGATASLAFYPVRELGSGSTMVLPDEQGRDVRVARKPILGGDHIVDARASFGEMGMPEVNITLDSSGGKIMSDFSGHNIGKPMATAFSEYSRDSRGKAVQTSKIISVATIQSQLGNRFRI…	645	214	1821	606	159	MEM1;SSio;1to23	NA	MEM1;SSio;1to23	MEM1;SSio;1to23	SignalP-6.0	type1a	VemP	uDF_VemP_Enterobacterales	uSecDF_2	uSecDF_3	WKDSN	197	210	FALSE
GCF_001048535.1	refseq	RS_GCF_001048535.1	d__Bacteria;p__Proteobacteria;c__Gammaproteobacteria;o__Enterobacterales;f__Vibrionaceae;g__Vibrio;s__Vibrio crassostreae	p__Proteobacteria	c__Gammaproteobacteria	o__Enterobacterales	f__Vibrionaceae	s__Vibrio crassostreae	NZ_CCJW01000026.1	22767	24566	+	VCRLGP7_RS01925	secD	protein translocase subunit SecD	WP_080967405.1	BsSecDF_NP_390643.1	2.46E-36	22032	22496	+	VCRLGP7_RS01920	NA	hypothetical protein	WP_048660665.1	ATGTTGTTTTTACTGAGCTTTGGCTTAGTGAATTCTAACGGCTATTCGTTTCCTTCTAAGCCGTTTCAAATATACTCGGCGCAAGAGCAATCTTCACAGAATGATCTTTGTAAACAAGCCGCTACGGATAATCCGTCGAGCTACTTAGAATGCGATAAGGCTCAGTTTGGCAGCGTGCCTTCTGGTGACAGTTCCAACTATCACGACACCGAGTCGAGCCTCCAAGCAGCAAACTTCAGACGTATGCTCAGTAACGAGCAAGAAAGCGTGGCCGATCTTGAGCCTGCTTATCATCTACTGATCGACTTCTCTCCCCCTTCAATACTGGCTTCTCTGCTTTTCAACACACCGTTGTTGGATTCTAAGCAGCATTGGACCAGTATTGTGAGTTCTCCGTCT…	ATGTTGTTTTTACTGAGCTTTGGCTTAGTGAATTCTAACGGCTATTCGTTTCCTTCTAAGCCGTTTCAAATATACTCGGCGCAAGAGCAATCTTCACAGAATGATCTTTGTAAACAAGCCGCTACGGATAATCCGTCGAGCTACTTAGAATGCGATAAGGCTCAGTTTGGCAGCGTGCCTTCTGGTGACAGTTCCAACTATCACGACACCGAGTCGAGCCTCCAAGCAGCAAACTTCAGACGTATGCTCAGTAACGAGCAAGAAAGCGTGGCCGATCTTGAGCCTGCTTATCATCTACTGATCGACTTCTCTCCCCCTTCAATACTGGCTTCTCTGCTTTTCAACACACCGTTGTTGGATTCTAAGCAGCATTGGACCAGTATTGTGAGTTCTCCGTCT…	TTGACTGTGAAAAAACGCATTCCAAGAAAACAAATTAACCACTACTCAAAGTGGAAATACGTGGTGCTTATTGCCACCATTATCATCATGATTCTGAGTGCTCTACCTTCTTGGTTTGGTGAGAATGCATCGGTTCAAATCAGCAATCGTTCTGAACAGACAATCGACGCCACTCAAATTACTCAATACCTTGCGAGCGAGGGTATTCAAGCCAAATCAGCCTTTCAAAAAGACAAACGTTTAGTCGTGATCTTAGAAGACGCTGAACAACAAGCGAAAGCCAAAGAGGTGCTGAATGAGCGCCTATTGGATAACGCGACCGTTGCGTTAGCGATGGAACCAGCAGCACCTAAATGGCTAACTGACATGGGTTTTGCGCCGATTCAGTTAGGCCTTGAT…	MLFLLSFGLVNSNGYSFPSKPFQIYSAQEQSSQNDLCKQAATDNPSSYLECDKAQFGSVPSGDSSNYHDTESSLQAANFRRMLSNEQESVADLEPAYHLLIDFSPPSILASLLFNTPLLDSKQHWTSIVSSPSSRLSGWKEGNIQYSHFRELLS	MTVKKRIPRKQINHYSKWKYVVLIATIIIMILSALPSWFGENASVQISNRSEQTIDATQITQYLASEGIQAKSAFQKDKRLVVILEDAEQQAKAKEVLNERLLDNATVALAMEPAAPKWLTDMGFAPIQLGLDLRGGVQFLLEVDMEPVYHAQAQAMVDEITSEVRYARGKVVNNQVEFNFRTDADFEKAQKLIREEFPQWQRDRSDKSLTLTQSEEEQRTLRNLTVQQNLQIMRSRIEELGITEASIQRQGESRIRIELPGVQDPAAAKDVIGATASLAFYSVYDNATRNTQTLKDSDGNRVVVARKAVLSGEHIIDARSGIGEMGSAEVNITLDSSGGKKMSEFSRHNIGKPMATVYSEYSRDRAGNSEKTSEVISVANIQSQLGSRFRITGAGSMA…	465	154	1800	599	270	MEM1;SSio;1to12	NA	MEM1;SSio;1to10	MEM1;SSio;1to12	SignalP-6.0	type1a	VemP	uDF_VemP_Enterobacterales	uSecDF_2	uSecDF_3	WKEGN	139	152	FALSE
GCF_001274785.1	refseq	RS_GCF_001274785.1	d__Bacteria;p__Proteobacteria;c__Gammaproteobacteria;o__Enterobacterales;f__Vibrionaceae;g__Vibrio;s__Vibrio hepatarius	p__Proteobacteria	c__Gammaproteobacteria	o__Enterobacterales	f__Vibrionaceae	s__Vibrio hepatarius	NZ_LHPI01000001.1	1023743	1025584	-	AKJ31_RS04595	secD	protein translocase subunit SecD	WP_053407897.1	BsSecDF_NP_390643.1	1.94E-37	1025723	1026199	-	AKJ31_RS04600	NA	hypothetical protein	WP_053407898.1	ATGACTCAGCGTCTCATTAAGCTGTTTTGGTTTTCTTTGCTTGCTATGGTCTTGCCATCGCAGGCCGCTGCATATTTTGCGCAAGCCGAAAGTGATGCTCGACGTTTACTCGATAATCCTCATTCAACACAAACCCCGTCAAGCGACGCTGCGTACCAGCAGTTATTTGAACAATCGCGCAGTGAGCAGAGCTCTCAAACCCAACCAGTTTCCAGTACAGACGACAGTGCAAGCGTTGTTGCGATTATCAATGCCACGCGTTGGAGCTTGTCTCAGCGTACTTTAGACGACCGAGAAGTCTCAGATGCGGACTCAACGCCGCTCAATCTAAGCTCGCTTCCACCATACAAACTGTATTGCCATCCGGTATTGGTCAATCAATATTGGGCATCCACATCT…	ATGACTCAGCGTCTCATTAAGCTGTTTTGGTTTTCTTTGCTTGCTATGGTCTTGCCATCGCAGGCCGCTGCATATTTTGCGCAAGCCGAAAGTGATGCTCGACGTTTACTCGATAATCCTCATTCAACACAAACCCCGTCAAGCGACGCTGCGTACCAGCAGTTATTTGAACAATCGCGCAGTGAGCAGAGCTCTCAAACCCAACCAGTTTCCAGTACAGACGACAGTGCAAGCGTTGTTGCGATTATCAATGCCACGCGTTGGAGCTTGTCTCAGCGTACTTTAGACGACCGAGAAGTCTCAGATGCGGACTCAACGCCGCTCAATCTAAGCTCGCTTCCACCATACAAACTGTATTGCCATCCGGTATTGGTCAATCAATATTGGGCATCCACATCT…	ATGAAGCGAAAAAGTGTCAATAAAACGCAGCGAGCTAAGGTGATGAACCATTACTCTGCGTGGAAATATTTAGTGTTAGTGGTGACAGTTGTGTTGCTGTTGCTCAGTGCCATTCCGACTTGGTACGGTGAAAAACCTGCGCTACAGGTGACAACGTCACAGAGTGCGAGTGTTTTGAACGACCCAATCAAACTCAACCAGTTTCTTGAGAGTAAGCAAATCCCTGTTGTTGAGATCTCCAGCCAAGGTGATAAGACAACATTGGTGTTTGATTCTGAGAGTCAACAAACCCATGCTCGAGAAGCGATTAGCCAGGTAATGAATGAAGAAGACAGCATCAGCTTCTCGTACATGTCTGTCGCGCCTAAGTGGTTGGGTGACATGGGTTTTTCGCCAATT…	MTQRLIKLFWFSLLAMVLPSQAAAYFAQAESDARRLLDNPHSTQTPSSDAAYQQLFEQSRSEQSSQTQPVSSTDDSASVVAIINATRWSLSQRTLDDREVSDADSTPLNLSSLPPYKLYCHPVLVNQYWASTSFTPNHRIAGWKDTNALYVALNSQFA	MKRKSVNKTQRAKVMNHYSAWKYLVLVVTVVLLLLSAIPTWYGEKPALQVTTSQSASVLNDPIKLNQFLESKQIPVVEISSQGDKTTLVFDSESQQTHAREAISQVMNEEDSISFSYMSVAPKWLGDMGFSPIKLGLDLRGGVQFLLNVDVDKAFEEQRNTLTDELRDMLRSERLRGVKVEKFEQQGFKVSSKSVDALNKVVGFLNQNYPDWEVHRRTETVTVNPSMQYKNEFQTATVKQNLKIMRDRIEELGITEALVQRQGEHSIRIELPGVQDPSLAKNVIGATATLAFHEAKSPSDGLGYGDIVLKDNDGRDVILAKRPVLTGEHINNARAGVDKMGMSEVNISLDHAGGKLMSEFSGKHIGKPMATVYSEYTTNSKGETVRSERVISVATIQAQ…	477	158	1842	613	138	MEM1;SSio;1to22	MEM1;TMio;5to27	MEM1;SSio;1to24	MEM1;SSio;1to22	SignalP-6.0	type1a	VemP	uDF_VemP_Enterobacterales	uSecDF_2	uSecDF_3	WKDTN	143	156	FALSE
GCF_001399455.2	refseq	RS_GCF_001399455.2	d__Bacteria;p__Proteobacteria;c__Gammaproteobacteria;o__Enterobacterales;f__Vibrionaceae;g__Vibrio;s__Vibrio bivalvicida	p__Proteobacteria	c__Gammaproteobacteria	o__Enterobacterales	f__Vibrionaceae	s__Vibrio bivalvicida	NZ_LLEI02000064.1	154891	156738	-	APB76_RS18850	secD	protein translocase subunit SecD	WP_054962307.1	BsSecDF_NP_390643.1	2.05E-36	156821	157303	-	APB76_RS18855	NA	hypothetical protein	WP_049843159.1	ATGCTTCAACGAATTGTTTCTTATATATGGCTTTGTATTCTTGCGATGGCCTTGCCAACGCAGGCTTTTGCCTATTTACAGCAAGCTGAAAATGAAGCATCTGCACGCCTAAACTATCGTGCAAGCACCTTACTTCCACATTCAAAAAGTGACGAACAAGCTTTATTTGATAAAGTGAAGCAAGAGCGTCAATCCGAGCCTGCCACCAAAGCTGACTTTTCCCAAAACTGGCTTGCTATTGTTAATGCTAACCGTGGCATAAATGTTACTCGTTATTTGGATGATGGAGATTCAGCCTCTGAGTTCAATCTACTTGATTTCGACCCCGTCGCAATTGCGTTGTTTAGGCTCTATAAGTTACCAAAAGTAGAAGCCAACTTTGGTTTAACAAATCGCTAT…	ATGCTTCAACGAATTGTTTCTTATATATGGCTTTGTATTCTTGCGATGGCCTTGCCAACGCAGGCTTTTGCCTATTTACAGCAAGCTGAAAATGAAGCATCTGCACGCCTAAACTATCGTGCAAGCACCTTACTTCCACATTCAAAAAGTGACGAACAAGCTTTATTTGATAAAGTGAAGCAAGAGCGTCAATCCGAGCCTGCCACCAAAGCTGACTTTTCCCAAAACTGGCTTGCTATTGTTAATGCTAACCGTGGCATAAATGTTACTCGTTATTTGGATGATGGAGATTCAGCCTCTGAGTTCAATCTACTTGATTTCGACCCCGTCGCAATTGCGTTGTTTAGGCTCTATAAGTTACCAAAAGTAGAAGCCAACTTTGGTTTAACAAATCGCTAT…	ATGAAAAAAATTCCTGTAAAACAGGCGAAGTCTACTCGTCTGATGAACCACTATTCAGCGTGGAAATACGTGGTTCTTATTGCCACTGTGGTTATGTTAACCCTGAGTGCAATCCCAACCTGGTATGGTGAAAAACCTTCGATACAGGTGACAACGTCACTAGATGTCCAAAGCAGTATTCTTAATAACGTCACTGAACTGAACCAATATCTTGACCAACGCGACATTCAAGTAGCCGAAATCGAGCAAGTAGGTAGTAAAACGACACTTGTATTTGAAAATGAAACTGAACAAACTCAGGCACGTCAGGAGCTAGATAAACTGCTCGGTAAAGAAGACACCATTACCTTTTCGTATGTGTCCGTTGCGCCGAAATGGCTAGGTGAGATGGGTTTTAGT…	MLQRIVSYIWLCILAMALPTQAFAYLQQAENEASARLNYRASTLLPHSKSDEQALFDKVKQERQSEPATKADFSQNWLAIVNANRGINVTRYLDDGDSASEFNLLDFDPVAIALFRLYKLPKVEANFGLTNRYCSPYRISGWKDSNTLYVALNGQYLTIS	MKKIPVKQAKSTRLMNHYSAWKYVVLIATVVMLTLSAIPTWYGEKPSIQVTTSLDVQSSILNNVTELNQYLDQRDIQVAEIEQVGSKTTLVFENETEQTQARQELDKLLGKEDTITFSYVSVAPKWLGEMGFSPIKLGLDLRGGVQFLLNVDIDKAFEDQRNSLVDEVRDFLRQERLRGIQISSVGSEAFDIKSDTDTALTKVNTFLKQNYPNWDVKRHSDYLAVKPTPVSKSEFQSVTIKQNLKIMRDRIEELGITEALVQRQGEHSIRIELPGVQDPSLAKNVIGATATLAFHESRTPSEGKAYGDVVLKNNDGHDVTLAKHPVLTGEHIINARAGVDKMGFSEVNISLDHAGGKMMSDFSAGHIGKPMATVYREYTTNAKGETERSERIISVATIQ…	483	160	1848	615	82	MEM1;SSio;1to24	MEM1;TMio;5to27	MEM1;SSio;1to24	MEM1;SSio;1to24	SignalP-6.0	type1a	VemP	uDF_VemP_Enterobacterales	uSecDF_2	uSecDF_3	WKDSN	142	155	FALSE
GCF_001401805.1	refseq	RS_GCF_001401805.1	d__Bacteria;p__Proteobacteria;c__Gammaproteobacteria;o__Enterobacterales;f__Alteromonadaceae;g__Pseudoalteromonas;s__Pseudoalteromonas sp001401805	p__Proteobacteria	c__Gammaproteobacteria	o__Enterobacterales	f__Alteromonadaceae	s__Pseudoalteromonas sp001401805	NZ_LKDW01000010.1	3391	5229	-	AN393_RS08245	secD	protein translocase subunit SecD	WP_055017804.1	BsSecDF_NP_390643.1	1.56E-40	5339	5800	-	AN393_RS08250	NA	hypothetical protein	WP_055014979.1	ATGTTTAACATCCGTGTGTTTATAACTGCTTTTTTGCTGTTTTGTGCGCTTTTTAGTGTGCAAAGTAGTGCGCAGTGCGCCACACATCAATTAAACACGGCAACCAGCTCATTGAGTATGCTTGCTGACAGTGTTGATTTAGCTAAAACGCTGCCTATATCAAAATCGGTAAAGGGAAATGAGCACAAAAGAACACACCAAACAGGGTTTGACGCGCATCAACCAAGGTTGACGGCTAGTAATTCTTCGCTATTTTTACATGCCGCTCAAAGTGAACCAGAATACGATGTTGTTTTTGAGTTTTTTGCGCAGCGCCTTGTTAGACAAATATTCATACGCCCTCAAGCTGTAAATGCTATTCAGCCTTGGTATACGCTTGTGTACCATAGTAAAAAGTCT…	ATGTTTAACATCCGTGTGTTTATAACTGCTTTTTTGCTGTTTTGTGCGCTTTTTAGTGTGCAAAGTAGTGCGCAGTGCGCCACACATCAATTAAACACGGCAACCAGCTCATTGAGTATGCTTGCTGACAGTGTTGATTTAGCTAAAACGCTGCCTATATCAAAATCGGTAAAGGGAAATGAGCACAAAAGAACACACCAAACAGGGTTTGACGCGCATCAACCAAGGTTGACGGCTAGTAATTCTTCGCTATTTTTACATGCCGCTCAAAGTGAACCAGAATACGATGTTGTTTTTGAGTTTTTTGCGCAGCGCCTTGTTAGACAAATATTCATACGCCCTCAAGCTGTAAATGCTATTCAGCCTTGGTATACGCTTGTGTACCATAGTAAAAAGTCT…	ATGTTTAGTGTAAAAAAAGATCAAAAGCCATTTATGGCTAAATTTAAATTGAGCTATATAGCCATGCTTATTGTGCTGATTTTATTAGCTATTAGCGCATTACCCAACTTATACCCTAACAAATCGTGGTTGCATGTAAGCAATACACCACATAGTGATACTCAAGCTGTGCCAAGTACTAACGCGTTAGTTACTTTTTTAAATAACCAAGGCTTTGACGTTGAGCAAGGGCTTGATAAGCAATCAACTATCAATATTTTATTAAACGAGCCAACTAAAAGCGCCCAAGCGCAAGCGGCTATAAAGGCGCAGTTCCCAAATACGCAAGTTAAAATTGTAGAACATGCAACAAGCCCACTTTGGCTGCAAGAATTTGGTTTATCACCAATAAAGCTTGGC…	MFNIRVFITAFLLFCALFSVQSSAQCATHQLNTATSSLSMLADSVDLAKTLPISKSVKGNEHKRTHQTGFDAHQPRLTASNSSLFLHAAQSEPEYDVVFEFFAQRLVRQIFIRPQAVNAIQPWYTLVYHSKKSRLSGWKDANLLYRAVTTYHA	MFSVKKDQKPFMAKFKLSYIAMLIVLILLAISALPNLYPNKSWLHVSNTPHSDTQAVPSTNALVTFLNNQGFDVEQGLDKQSTINILLNEPTKSAQAQAAIKAQFPNTQVKIVEHATSPLWLQEFGLSPIKLGLDLNGGVLFVLDVDLDKAVDEQLVSAYQQAKSIIIKQKAHGLKVLKTDHGFEISALPNAVQKLNPVIEELQSRFANLAVTTANNGNVKNAIFSYSEQGRSSFDKEVMSQTLTTLRSRIEELGITEAVTQRQGKQRIRIELPGVQDPTEAKRIIGATASLGFYQLKEAGGKTFNMQSGGTINLDPVPIFTGDHINNANIGRDDWGKPLVQLSLDGQGGDAMSAFSKANIGKPMATVYSEYSQNAKGETVKKSEVINVANIAQHLSSR…	462	153	1839	612	109	MEM1;SSio;1to24	NA	MEM1;SSio;1to24	MEM1;SSio;1to24	SignalP-6.0	type1a	VemP	uDF_VemP_Enterobacterales	uSecDF_2	uSecDF_3	WKDAN	138	151	FALSE
GCF_001440345.1	refseq	RS_GCF_001440345.1	d__Bacteria;p__Proteobacteria;c__Gammaproteobacteria;o__Enterobacterales;f__Alteromonadaceae;g__Colwellia;s__Colwellia sp001440345	p__Proteobacteria	c__Gammaproteobacteria	o__Enterobacterales	f__Alteromonadaceae	s__Colwellia sp001440345	NZ_LJYX01000006.1	796188	798029	+	ASU03_RS05165	secD	protein translocase subunit SecD	WP_057830780.1	BsSecDF_NP_390643.1	1.21E-52	795250	795669	+	ASU03_RS05160	NA	hypothetical protein	WP_057830779.1	ATGTGGCGTAAATTAGCAGTAATGTTATTTTTATTAGTATTAGCTCAAACCGCTAGTGCTTTGCCGATCTCAGAAAACATTGCTGATGACTCAGCTAATAATGTCTCCATTGCTCAAATTGACCAGCAAACAGCTCCATTTTTCGATAGTGATGAACCTGAAGATGTCTTTAATTTACCAAGATTAAATAGGCTTACTCCCTCACTATTTACTGCTGAAGTACAAACATCACCAAACTATGTATTAGTGGTCGAGTTTTTCAAAATAAAGCTAACGGCAGGTTTGTTTAAAAACCTGGCGAATCCACCGCTGATAACGCCTTGGTTTGAACAATTAAGTCACAAAACTAACTCATCTCGACTTTCCGGCTGGAAAGACGGTAACTTCTTGTATGCATCG…	ATGTGGCGTAAATTAGCAGTAATGTTATTTTTATTAGTATTAGCTCAAACCGCTAGTGCTTTGCCGATCTCAGAAAACATTGCTGATGACTCAGCTAATAATGTCTCCATTGCTCAAATTGACCAGCAAACAGCTCCATTTTTCGATAGTGATGAACCTGAAGATGTCTTTAATTTACCAAGATTAAATAGGCTTACTCCCTCACTATTTACTGCTGAAGTACAAACATCACCAAACTATGTATTAGTGGTCGAGTTTTTCAAAATAAAGCTAACGGCAGGTTTGTTTAAAAACCTGGCGAATCCACCGCTGATAACGCCTTGGTTTGAACAATTAAGTCACAAAACTAACTCATCTCGACTTTCCGGCTGGAAAGACGGTAACTTCTTGTATGCATCG…	ATGATGAATTCACGGACAACTAAGCAGGAAAAACCTGCTAAATGGCAAAATATTGTCATTCTTTTGATATTACTATTTATGCTTATTAGCGCATTACCCAACTTGTATTCTGATAAGGTGACTATCCACCTTACACATAACACTCATTCCCAACAAATGTCATCTCAAGGTATTGTTACTTTACTTAGTGAGCATAAATTTTCTGTTGATGAAATTCGAATATCTACAGCAAGTACCTCGATTACTTTAGCTAATAAAGCTGATCAGCAGGCTATTGAAAAACTGTTAACACAAGAGCTAGGTGAAAATTATGCCATTACAAGTTCAATAGAAAACACAGCTCCAGCATGGCTTAAATTATTGGGCGGACAACCAATAAAATTAGGTTTGGACCTAAGT…	MWRKLAVMLFLLVLAQTASALPISENIADDSANNVSIAQIDQQTAPFFDSDEPEDVFNLPRLNRLTPSLFTAEVQTSPNYVLVVEFFKIKLTAGLFKNLANPPLITPWFEQLSHKTNSSRLSGWKDGNFLYASRTTYHS	MMNSRTTKQEKPAKWQNIVILLILLFMLISALPNLYSDKVTIHLTHNTHSQQMSSQGIVTLLSEHKFSVDEIRISTASTSITLANKADQQAIEKLLTQELGENYAITSSIENTAPAWLKLLGGQPIKLGLDLSGGVLFVLDVDTERALADRLKGIALEIRSLAVESRIRIDKISQPNNHSIIIDFALTKQSTKQKNIDKLLSEIKKNHPELTQNKRDDNQVFLTYSLPEQVKFRQDTMQQTLKTMRGRIEELGITEAVTQKQGKNRIRIELPGVHDPEAAKRIIGATASLDFYQMAANSNAVGIIQMLDDNGQKLRLNAQVVFSGSHIKNAKSGKDEMGMPLVNLTLDSVGGKKMSMFSKKNIGKPMVTVFSEFYRDAKDEMVKKSKVINVATIQQHLG…	420	139	1842	613	518	MEM1;SSio;1to20	NA	MEM1;SSio;1to20	MEM1;SSio;1to20	SignalP-6.0	type1a	VemP	uDF_VemP_Enterobacterales	uSecDF_2	uSecDF_3	WKDGN	124	137	FALSE
GCF_001444405.1	refseq	RS_GCF_001444405.1	d__Bacteria;p__Proteobacteria;c__Gammaproteobacteria;o__Enterobacterales;f__Alteromonadaceae;g__Pseudoalteromonas;s__Pseudoalteromonas phenolica	p__Proteobacteria	c__Gammaproteobacteria	o__Enterobacterales	f__Alteromonadaceae	s__Pseudoalteromonas phenolica	NZ_CP013187.1	1373269	1375155	-	PP2015_RS06080	secD	protein translocase subunit SecD	WP_083496530.1	BsSecDF_NP_390643.1	6.93E-45	1375228	1375674	-	PP2015_RS06085	NA	hypothetical protein	WP_058029422.1	TTGATCCGAATTTTAAAAATTCTTGCTGTGCTGTTTTTATTGTTTGCTGATGCTCCGTCATCTGCAGAACAGGTTGCGCATGCGCAGAATAATGTTCAGAGCCAGACTAGTTATCAAAGTCCATTTGAGACTGCTGTAAGCAACGAGTTTTCATCGCAGCAGCAACCTCAAAACCATCATATTACTGCCGATGATTCTGGGTTATTTTCAATTATTGAACGCCCTTCTCAACAGCAGGCCATTCGTTTTTTACACCCAAAACAGCAAAGCGAATTTATTTTAGTTTTTGAGCTGGTGACAGATACGTTCATCAGCGAAAACCGTTTGCGCCCTGACAAGCTCGAACAACCTTGGTATCAATGCAATACGCGGCCAAACCACGGCTTTATTGATGCCTGT…	TTGATCCGAATTTTAAAAATTCTTGCTGTGCTGTTTTTATTGTTTGCTGATGCTCCGTCATCTGCAGAACAGGTTGCGCATGCGCAGAATAATGTTCAGAGCCAGACTAGTTATCAAAGTCCATTTGAGACTGCTGTAAGCAACGAGTTTTCATCGCAGCAGCAACCTCAAAACCATCATATTACTGCCGATGATTCTGGGTTATTTTCAATTATTGAACGCCCTTCTCAACAGCAGGCCATTCGTTTTTTACACCCAAAACAGCAAAGCGAATTTATTTTAGTTTTTGAGCTGGTGACAGATACGTTCATCAGCGAAAACCGTTTGCGCCCTGACAAGCTCGAACAACCTTGGTATCAATGCAATACGCGGCCAAACCACGGCTTTATTGATGCCTGT…	ATGAAAAATCAATTAAACCCTAAGTCGAACAACCGTTTGACACCATGGGCGTTGCTATTAGTCATTGTATTTCTGGCAATTAGCGCGCTACCAAACCTTTATCCAAACAACACGGTATTAAAGATCAGCAATCATAACAATGCGTTATCGGCGACTCAAATTAGCCAATATCTTGAAGACGCGAAATTGCCCGTGCGTGAAGCGACTGTAAATCATCAAACCGGTGAAATTCGGGTGTTGCTTGAACATCCAAAAGCAAGTGTGAATGCGCAAGCCATATTACAAAAAAAGTTACAAACACAATTGCAAAACACAGCAAACATTAGCGTGCAAAGTGAAGCAACTACGCCCGCATGGCTGCAAAGTTTTAATTTATCGCCTTTAAAATTGGGCTTAGAT…	MIRILKILAVLFLLFADAPSSAEQVAHAQNNVQSQTSYQSPFETAVSNEFSSQQQPQNHHITADDSGLFSIIERPSQQQAIRFLHPKQQSEFILVFELVTDTFISENRLRPDKLEQPWYQCNTRPNHGFIDACKPANLVYKARLTYHA	MKNQLNPKSNNRLTPWALLLVIVFLAISALPNLYPNNTVLKISNHNNALSATQISQYLEDAKLPVREATVNHQTGEIRVLLEHPKASVNAQAILQKKLQTQLQNTANISVQSEATTPAWLQSFNLSPLKLGLDLNGGVLFVLKVDTEKALEERLEKLRLVAKDYRIEHKLRGIKIEAARDNSVVIKANSSQADKLATLAKLLKTDYPSLTSIEKNTASQTIWQLGFDEASQKQIAEQAIGQAISTLRSRIEQLGITEAVTQRQGKQHIRIELPGVQDPAAAKRLIGATAELSFHALQDMGGHTYKYKDGGTTKLNPLPIFTGSEIESAQAGRDESGQPLVQLMLSPSGGDKMSRFSRQNIGRPMATLYGEYHQNQKGDVVKQQEVISVATIQQALNRQF…	447	148	1887	628	72	MEM1;SSio;1to22	NA	MEM1;SSio;1to22	MEM1;SSio;1to22	SignalP-6.0	type1a	VemP	uDF_VemP_Enterobacterales	uSecDF_2	uSecDF_3	CKPAN	133	146	FALSE
GCF_001465295.1	refseq	RS_GCF_001465295.1	d__Bacteria;p__Proteobacteria;c__Gammaproteobacteria;o__Enterobacterales;f__Alteromonadaceae;g__Pseudoalteromonas;s__Pseudoalteromonas translucida	p__Proteobacteria	c__Gammaproteobacteria	o__Enterobacterales	f__Alteromonadaceae	s__Pseudoalteromonas translucida	NZ_CP011034.1	1575960	1577798	+	PTRA_RS07470	secD	protein translocase subunit SecD	WP_058373290.1	BsSecDF_NP_390643.1	1.96E-41	1575344	1575850	+	PTRA_RS07465	NA	hypothetical protein	WP_058373289.1	ATGTTTAAATTTCGTTTGTTTTTAACTGCATTTTTGCTTATTACTGCACTTTTTAGTGCATGTAGCGAAGCCGCGCCAGTTAAACAAGATTTAAACACTGCAAATTCCACTTTAATATCTACTGCTTTTTCAGCAGAAAATTTCTTATTAGATGCTACTTCATTAGGTAATGTTTCATTAGACATAAGTCATCCCTCCATATTAGTTAAAGTATTGCATGCTAAACAACAAACTAAGCCTGATAAAACAGCGTTTGCGGCACTGCAATCTAGGCTAACTGCCAGTAATTCATCGTTGTTTTTATTTAGTGCGCAAACCGAGCCTGAATACGATGTTATTTATGAGTTTTTTATTCATACGCTTGCAAGGCAGTTTTATTTACAACCTAAAGCTATAAAC…	ATGTTTAAATTTCGTTTGTTTTTAACTGCATTTTTGCTTATTACTGCACTTTTTAGTGCATGTAGCGAAGCCGCGCCAGTTAAACAAGATTTAAACACTGCAAATTCCACTTTAATATCTACTGCTTTTTCAGCAGAAAATTTCTTATTAGATGCTACTTCATTAGGTAATGTTTCATTAGACATAAGTCATCCCTCCATATTAGTTAAAGTATTGCATGCTAAACAACAAACTAAGCCTGATAAAACAGCGTTTGCGGCACTGCAATCTAGGCTAACTGCCAGTAATTCATCGTTGTTTTTATTTAGTGCGCAAACCGAGCCTGAATACGATGTTATTTATGAGTTTTTTATTCATACGCTTGCAAGGCAGTTTTATTTACAACCTAAAGCTATAAAC…	ATGTTGAGTTTTAAAAAAAATAAAAAGCCGTTTATGGCTAAGTTTAAATTAAGCACCTTTGCTATGTTGGTGGTATTACTGCTATTGGCAATAAGTGCGTTACCTAATTTATATCCAAACCAGTCATGGTTGTATGTTAGCGCAGCCCCACACAGCGAAATACAAACACCCCCGAGCACCAATACCCTAGTTACATTTTTAAATGAGCAAGGCTTAAATGTGGCGCAAGCGTATGAGTCGCAAGCAACAATAAATGTGCTGCTTAACGAGCCCACAAAAAGTGCCCAGGCACAAGCGGCTATAAAAGCGCAATATGCAAATACTCAGACCAAAATTGTGGAGCGAGCTACCAGCCCAAACTGGTTACAAAGCTTTGGACTTTCGCCAATAAAATTAGGC…	MFKFRLFLTAFLLITALFSACSEAAPVKQDLNTANSTLISTAFSAENFLLDATSLGNVSLDISHPSILVKVLHAKQQTKPDKTAFAALQSRLTASNSSLFLFSAQTEPEYDVIYEFFIHTLARQFYLQPKAINTALPWYTVVSNSKKSRISGWKEANLLYRATNTHHA	MLSFKKNKKPFMAKFKLSTFAMLVVLLLLAISALPNLYPNQSWLYVSAAPHSEIQTPPSTNTLVTFLNEQGLNVAQAYESQATINVLLNEPTKSAQAQAAIKAQYANTQTKIVERATSPNWLQSFGLSPIKLGLDLNGGVLFVLDVDLDKAIDEQLVSAYQQAKSIIIKQKVHGVKALQTQTGFVINALPNAADKLPSVIKELQSRFANLAVVTNNNGTVKTAQFSYSEQGRSAFDKEVMSQTLTTLRSRIEELGITEAVTQRQGKQRIRIELPGVQDPTEAKRIIGATASLGFYQLKAVGGQTFNLQSGGTIKLDPVPIFTGEHINNAHAGRDDWSKPLVQLSLDSQGGDAMSAFSKANIGKPMATVYSEYSQNAKGEVVKKSEVINVANIAQHLSSR…	507	168	1839	612	109	MEM1;SSio;1to20	NA	MEM1;SSio;1to20	MEM1;SSio;1to20	SignalP-6.0	type1a	VemP	uDF_VemP_Enterobacterales	uSecDF_2	uSecDF_3	WKEAN	153	166	FALSE
GCF_001468485.1	refseq	RS_GCF_001468485.1	d__Bacteria;p__Proteobacteria;c__Gammaproteobacteria;o__Enterobacterales;f__Alteromonadaceae;g__Pseudoalteromonas;s__Pseudoalteromonas sp001468485	p__Proteobacteria	c__Gammaproteobacteria	o__Enterobacterales	f__Alteromonadaceae	s__Pseudoalteromonas sp001468485	NZ_LODI01000013.1	254670	256508	+	ATS71_RS08660	secD	protein translocase subunit SecD	WP_058404464.1	BsSecDF_NP_390643.1	3.40E-39	254099	254560	+	ATS71_RS08655	NA	hypothetical protein	WP_058404463.1	ATGTTTAAATTTCGTGTTTTTATAACTGCTTTTTTGCTACTTGCTGCACTTTTTAGTGTGCAGAGCAATGCTGTGCAGGTAACACAACATTTAAATCCAGCTGTCAATTCACAGCTTTTATTTACAGACACTATTGATATAACTAAAACAAAGCCTACTACAAAGTCTGCAGACGCCCCTGCGCATAAAAAAACACAACACACCGATTTTGACTCACATCAGCCAAGGCTTACAGCAAGTAATGCGTCACTTTTTTTGCACACAGTTCAAAGTGAGCCAGAATACGACGTTGTTTTTGAGTTTTTTGCGCAGCACCTTGTTAGGCAAATATTTTTACGCCCTCAAGCTGTAAATGCTATTCAGCCATGGTTTACACTTGTAACGCATAGCAAGAAGTCG…	ATGTTTAAATTTCGTGTTTTTATAACTGCTTTTTTGCTACTTGCTGCACTTTTTAGTGTGCAGAGCAATGCTGTGCAGGTAACACAACATTTAAATCCAGCTGTCAATTCACAGCTTTTATTTACAGACACTATTGATATAACTAAAACAAAGCCTACTACAAAGTCTGCAGACGCCCCTGCGCATAAAAAAACACAACACACCGATTTTGACTCACATCAGCCAAGGCTTACAGCAAGTAATGCGTCACTTTTTTTGCACACAGTTCAAAGTGAGCCAGAATACGACGTTGTTTTTGAGTTTTTTGCGCAGCACCTTGTTAGGCAAATATTTTTACGCCCTCAAGCTGTAAATGCTATTCAGCCATGGTTTACACTTGTAACGCATAGCAAGAAGTCG…	ATGTTAAGTGTAAAAAAAGATCAAAAGCCATTTATGGCTAAATTTAAATTAAGCTATATAGCCATGCTTATTGTGCTGGTTTTATTAGCCATTAGCGCATTACCCAACTTATACCCTAATAAATCGTGGTTACATGTAAGCAATGCGCCACATAGCGAAACCCAAGACGTGCCAAGCAATCAAGCCTTAGTTACTTTTTTAAATAACCAAGGCTTAAAAGTCGAGCAAGGCCTTGATAAGCAAGCAACTATAAATATTCTGTTAAACGAGCCAACTAAAAGCGCCCAAGCGCAAGCGGCTATAAAGGCGCAGTATCCAAACACGCAAGTTAAAATTGTAGAGCATGCAACCAGCCCACCATGGTTACAAAATTTTGGTTTATCACCAATAAAGCTGGGT…	MFKFRVFITAFLLLAALFSVQSNAVQVTQHLNPAVNSQLLFTDTIDITKTKPTTKSADAPAHKKTQHTDFDSHQPRLTASNASLFLHTVQSEPEYDVVFEFFAQHLVRQIFLRPQAVNAIQPWFTLVTHSKKSRLSGWKDANLLYRAVTTYHA	MLSVKKDQKPFMAKFKLSYIAMLIVLVLLAISALPNLYPNKSWLHVSNAPHSETQDVPSNQALVTFLNNQGLKVEQGLDKQATINILLNEPTKSAQAQAAIKAQYPNTQVKIVEHATSPPWLQNFGLSPIKLGLDLNGGVLFVLDVDLDKAVDEQLVSAYQQAKSIIVKQKAHGLKTQQTEHGFEINALPNAVQKLTPVIDELQSRFANLAVTTTNNGNVKNAKFSYSEQGRSNFDKEVMSQTLTTLRSRIEELGITEAVTQRQGKQRIRIELPGVQDPTEAKRIIGATASLGFYQLKEVGGQTFNMQSGGTINLEPVPIFTGDHINNANIGRDDWGKPLVQLSLDGQGGDAMSAFSKANIGKPMATVYSEYSQNANGETVKKSEVINVANIAQHLSSR…	462	153	1839	612	109	MEM1;SSio;1to24	NA	MEM1;SSio;1to24	MEM1;SSio;1to24	SignalP-6.0	type1a	VemP	uDF_VemP_Enterobacterales	uSecDF_2	uSecDF_3	WKDAN	138	151	FALSE
GCF_001469215.1	refseq	RS_GCF_001469215.1	d__Bacteria;p__Proteobacteria;c__Gammaproteobacteria;o__Enterobacterales;f__Alteromonadaceae;g__Pseudoalteromonas;s__Pseudoalteromonas sp001469215	p__Proteobacteria	c__Gammaproteobacteria	o__Enterobacterales	f__Alteromonadaceae	s__Pseudoalteromonas sp001469215	NZ_LOFH01000001.1	779256	781091	-	ATS75_RS03425	secD	protein translocase subunit SecD	WP_058559007.1	BsSecDF_NP_390643.1	1.68E-45	781184	781672	-	ATS75_RS03430	NA	hypothetical protein	WP_058559008.1	ATGATCCATTTACGCTTTATTATTATCGCATTGTTAATCGTATTTTCACTTTTAAGTGTACATGCGAGTAATCATGTGGGCGTAAGTAAAGAAGTGGAATCAGCAGTTTCTTTTACCAGCGTTAAATTAGATCACTGGCAACGAATAAGCAGCACACAGGTTGAATTTTTATCCCCTTTAGCGCCTGTTCTAGTCGAATCTACAAAGCATATTGCAAGCCATCCTAAAGAGTCCGGCTTTGAGCCGGTACAATTTCGTTTAGCCTTAAGCAATTCATCTTTATTTTTACATCAGGTTCAAGTTGAGCCTAATTACACACCGATATTTGAGTTTTTTAAAGCAAGTTTGGCCCGCGAACTCTATTTAAAGCCTTTAGAGCCACCTATTACCCGCCCGTGG…	ATGATCCATTTACGCTTTATTATTATCGCATTGTTAATCGTATTTTCACTTTTAAGTGTACATGCGAGTAATCATGTGGGCGTAAGTAAAGAAGTGGAATCAGCAGTTTCTTTTACCAGCGTTAAATTAGATCACTGGCAACGAATAAGCAGCACACAGGTTGAATTTTTATCCCCTTTAGCGCCTGTTCTAGTCGAATCTACAAAGCATATTGCAAGCCATCCTAAAGAGTCCGGCTTTGAGCCGGTACAATTTCGTTTAGCCTTAAGCAATTCATCTTTATTTTTACATCAGGTTCAAGTTGAGCCTAATTACACACCGATATTTGAGTTTTTTAAAGCAAGTTTGGCCCGCGAACTCTATTTAAAGCCTTTAGAGCCACCTATTACCCGCCCGTGG…	ATGTTAAAAAAACCAGTAAAAAAATCGCTTTTTCAGCGTTTTAAACTCAGTTATATGGCCATGTGTGTGGCTTTAATTTTACTCGCTGTGAGCGCTGCACCAAATTTATACCCAGCTACGTCTTGGTTACATGTGCAAGTAAATAATAATCAAACGATAGCGCACTCAATCACAACAAAGAACCTCATTGATTATCTGAACCAACATGAGTTTAGCGTTGCTCAAGCATTGGAGTTCACAATAAATGATGGTTTTGAACTTGAAGTATTGCTAGATAACCCCGCTAAGAGTGCCAGCGCACAACAATTACTTAAACATCATTTTGCCGAACTGACGAGTAAAATTGTTAGTCACCAAACCAGCCCTCAATGGTTACAGAGTTTAGGACTCGCGCCTATA…	MIHLRFIIIALLIVFSLLSVHASNHVGVSKEVESAVSFTSVKLDHWQRISSTQVEFLSPLAPVLVESTKHIASHPKESGFEPVQFRLALSNSSLFLHQVQVEPNYTPIFEFFKASLARELYLKPLEPPITRPWYTAYEGKKTRLSGWKDANLLYRSVNTYHS	MLKKPVKKSLFQRFKLSYMAMCVALILLAVSAAPNLYPATSWLHVQVNNNQTIAHSITTKNLIDYLNQHEFSVAQALEFTINDGFELEVLLDNPAKSASAQQLLKHHFAELTSKIVSHQTSPQWLQSLGLAPIKLGLDLNGGVLFVLDVDLAKAEQEQVDNAFEQTKRLIRENKARGVRVQKSSVGFELHSQDKASALVIEKEVLSHFEYLQAVSHNQGSFIAVSFSFSEQGSNEFAKDIMSQTLTTLRGRIEELGITEAVTQRQGKQRIRIELPGVQDPSEAKRIIGATASLEFYQIKEVGGKTFNLQDGGTIHLDPVAIFSGQHINNAQSGRDEWGKPLVQLSLDSQGGEAMSAFSKRNIGKPMATVYSEYYINEQGDTVKKSEVINVANILGHLSS…	489	162	1836	611	92	MEM1;SSio;1to22	MEM1;TMio;7to29	MEM1;SSio;1to22	MEM1;SSio;1to22	SignalP-6.0	type1a	VemP	uDF_VemP_Enterobacterales	uSecDF_2	uSecDF_3	WKDAN	147	160	FALSE
GCF_001471585.2	refseq	RS_GCF_001471585.2	d__Bacteria;p__Proteobacteria;c__Gammaproteobacteria;o__Enterobacterales;f__Vibrionaceae;g__Vibrio;s__Vibrio cholerae	p__Proteobacteria	c__Gammaproteobacteria	o__Enterobacterales	f__Vibrionaceae	s__Vibrio cholerae	NZ_LOSL02000002.1	640481	642319	+	AL535_RS16285	secD	protein translocase subunit SecD	WP_000730743.1	BsSecDF_NP_390643.1	8.70E-40	639954	640409	+	AL535_RS16280	NA	hypothetical protein	WP_000281341.1	ATGTACTTGCGTGTTCTGATCCAGTGTTGGTTTGCTTTACTTGCGGTGGTGCTACCTTCGCAGGTTTTTGCTTATGCGCTGGAAAGTGAAGCAAGCTCCGCATGTCCAGAAGCCAGCATTTCGACAAATCCGATCCTTGAATCCGATTGGCTTTTGAGTTCAGCTCCGCAGCCTGCCATACCGAGTTCGCAGTCGCACGTTAGTCATAGTGCTTATGCCATTTTAAATCATTCGCGTCACGCCCCGACACAACGTCTTCTCGTAGGGTGTGGCTCTGATCTGCCGTTGGACGCTGATTTTGATGAGCCCCAATTAGGCACTTCTCACAGTCGGCCGCTTTTTGCTACAACGACCGACTACTGCAACCGAAGTTACGACTTTTTCACCTCCTCTCACCGA…	ATGTACTTGCGTGTTCTGATCCAGTGTTGGTTTGCTTTACTTGCGGTGGTGCTACCTTCGCAGGTTTTTGCTTATGCGCTGGAAAGTGAAGCAAGCTCCGCATGTCCAGAAGCCAGCATTTCGACAAATCCGATCCTTGAATCCGATTGGCTTTTGAGTTCAGCTCCGCAGCCTGCCATACCGAGTTCGCAGTCGCACGTTAGTCATAGTGCTTATGCCATTTTAAATCATTCGCGTCACGCCCCGACACAACGTCTTCTCGTAGGGTGTGGCTCTGATCTGCCGTTGGACGCTGATTTTGATGAGCCCCAATTAGGCACTTCTCACAGTCGGCCGCTTTTTGCTACAACGACCGACTACTGCAACCGAAGTTACGACTTTTTCACCTCCTCTCACCGA…	ATGAAGAAAAAAACACAAAATCAGGCGGCGAAACGCCTGATCAACCACTATTCCGCTTGGAAGTATGTGGTTCTGGTAACCACCATCATCATTCTAACCTTAAGTGCTATTCCTACTTGGTATGGCGAACAACCTTCTATTCAGTTGCAATCTAAAGATGCAACGAGTGTATTACGCAACGTTCCTGAGCTGACGCAATTGCTCAATAAGCAAAACATTCAGGCCGATGAAATTACCCAACAAGGGGATAACACCACCTTGGTTTTTGCCAACGAAACGCAGCAATCACAAGCCAGAAATGCACTGGATGCGCTTGTGAAAGAAGGGGATACGATCACGTATTCTTATGTGTCTGTTGCGCCAAAGTGGCTAGGCAATTTGGGTTTTTCACCCATCAAA…	MYLRVLIQCWFALLAVVLPSQVFAYALESEASSACPEASISTNPILESDWLLSSAPQPAIPSSQSHVSHSAYAILNHSRHAPTQRLLVGCGSDLPLDADFDEPQLGTSHSRPLFATTTDYCNRSYDFFTSSHRLAGWKESNAMYVALNSQF	MKKKTQNQAAKRLINHYSAWKYVVLVTTIIILTLSAIPTWYGEQPSIQLQSKDATSVLRNVPELTQLLNKQNIQADEITQQGDNTTLVFANETQQSQARNALDALVKEGDTITYSYVSVAPKWLGNLGFSPIKLGLDLRGGVQFLLNVDVDKAFQEQRDSMMDAVKDSLRTERLRGVSVQAMGNDAFEVRTEQPQALSHVRKYLQENYRGWEIRQGSDQLQVQPSQQNKSEFQTATIQQNLKIMRDRIEELGITEALVQRQGEHAIRIELPGVQDPSQAKNVIGATASLAFYEAKSPTDARSYDDLILEDGNGRPVILAKRPVLSGEHIVNARAGVDNMGMSEVNISLDHAGGKIMSDFSGKHIGKPMATVYREYKTNARGETVRSEKVISVATIQSQL…	456	151	1839	612	71	MEM1;SSio;1to24	NA	MEM1;SSio;1to24	MEM1;SSio;1to24	SignalP-6.0	type1a	VemP	uDF_VemP_Enterobacterales	uSecDF_2	uSecDF_3	WKESN	137	150	FALSE
GCF_001482385.1	refseq	RS_GCF_001482385.1	d__Bacteria;p__Proteobacteria;c__Gammaproteobacteria;o__Enterobacterales;f__Alteromonadaceae;g__Pseudoalteromonas;s__Pseudoalteromonas rubra_B	p__Proteobacteria	c__Gammaproteobacteria	o__Enterobacterales	f__Alteromonadaceae	s__Pseudoalteromonas rubra_B	NZ_CP013611.1	3249392	3251206	+	AT705_RS14190	secD	protein translocase subunit SecD	WP_058797062.1	BsSecDF_NP_390643.1	1.43E-39	3248806	3249279	+	AT705_RS14185	NA	hypothetical protein	WP_157576796.1	GTGCCGCTTTTGCTGTTATGTACGCTACTGAATATGGGTAGTCGTGATGCCGTGGCCGCAGATTGGCAAACTCAGCACGTCCCAATGATTGTGTTGTCACATGCTGTGAATGCAGAACCTGACACCAAGGACTTCTTGCATAAAGCCACTGACACTGCACTGATAAAGCACTTGTCTGCGCCAGGTACTGAGGTGTCACACTCACAACCGGCAAGCTATCCCGCACAATTGCCGTCACAGAGCCGATTAACGCATCCCAGTTACTTTCTGCATCCGGACCAACAGCCAGATTATGACCTGCTCTATGTCTTTGCTGATCCCGACTTGTACCGAGTGAGCCAGCAATACATTCACCAACCTTTGACACGACCCTGGCATCAGTGTGCCTCGCGTATGCGC…	GTGCCGCTTTTGCTGTTATGTACGCTACTGAATATGGGTAGTCGTGATGCCGTGGCCGCAGATTGGCAAACTCAGCACGTCCCAATGATTGTGTTGTCACATGCTGTGAATGCAGAACCTGACACCAAGGACTTCTTGCATAAAGCCACTGACACTGCACTGATAAAGCACTTGTCTGCGCCAGGTACTGAGGTGTCACACTCACAACCGGCAAGCTATCCCGCACAATTGCCGTCACAGAGCCGATTAACGCATCCCAGTTACTTTCTGCATCCGGACCAACAGCCAGATTATGACCTGCTCTATGTCTTTGCTGATCCCGACTTGTACCGAGTGAGCCAGCAATACATTCACCAACCTTTGACACGACCCTGGCATCAGTGTGCCTCGCGTATGCGC…	ATGAATAGAAGAACGAACGCTGCGAATACGGCCTGGCCGACGCGGCTCAAACGGCTGTTAGTGGTGGCTGTGATCCTTGTACTGGGTTTGTGTGCCATGCCCAACTTATATCAAAACAAAACCCAACTCAGTATCAGTGCGCTGCCACAAGCGCAGACCTTGCCCAGTCCCGACACACTCGTGCAATTGCTACAAAGCCATGGCTTTAACGTTGCACAGATAGGTTCGGGCGAGCCAACGTTGGTGACGTTAACGCCACAGACTGCCTCAGCCTCTGCACAAGCTGTGTTGGCCGAGGCGTTGCAGGATCAGGCGTCTGTAAAAGTGGTTGAACAAGCCACTGCGCCATATTGGTTGCAACGGCTGGGGTTATCACCCATTAAGCTGGGCCTCGATTTA…	MPLLLLCTLLNMGSRDAVAADWQTQHVPMIVLSHAVNAEPDTKDFLHKATDTALIKHLSAPGTEVSHSQPASYPAQLPSQSRLTHPSYFLHPDQQPDYDLLYVFADPDLYRVSQQYIHQPLTRPWHQCASRMRTGLINDCQPANLTYRAKLTYQLSA	MNRRTNAANTAWPTRLKRLLVVAVILVLGLCAMPNLYQNKTQLSISALPQAQTLPSPDTLVQLLQSHGFNVAQIGSGEPTLVTLTPQTASASAQAVLAEALQDQASVKVVEQATAPYWLQRLGLSPIKLGLDLNGGVLFVLKVDTDKALEKRMENIALEAKSQRIRDKLKGVRIERSSVAGLELVALPQGTAALQQLQTALLAQFQHLSVQTHKQGNLLRATLSYDEAGKAAFEQQTMTQSLTTLRSRIEELGITEAVTQRQGANYIRIELPGVQDPAAAKRIIGATAQLSFHALQEFGGKRVKAEHGMVGLDPLAIFTGADIDSAQAGRDEYGKPLVQLFLSSRGGDKMLRFSRANVGQPMATMYSEYIADSRGEIRQSSQVISVATIQQVLGQRFSI…	474	157	1815	604	112	MEM1;SSio;1to19	NA	MEM1;SSio;1to19	MEM1;SSio;1to19	SignalP-6.0	type1a	VemP	uDF_VemP_Enterobacterales	uSecDF_2	uSecDF_3	CQPAN	140	153	FALSE
GCF_001506075.1	refseq	RS_GCF_001506075.1	d__Bacteria;p__Proteobacteria;c__Gammaproteobacteria;o__Enterobacterales;f__Vibrionaceae;g__Vibrio;s__Vibrio sp001506075	p__Proteobacteria	c__Gammaproteobacteria	o__Enterobacterales	f__Vibrionaceae	s__Vibrio sp001506075	NZ_KQ947475.1	1245507	1247342	+	VRK_RS05515	secD	protein translocase subunit SecD	WP_059120447.1	BsSecDF_NP_390643.1	1.66E-35	1244911	1245381	+	VRK_RS05510	NA	hypothetical protein	WP_059120446.1	ATGAAAACGAGCCTACTCTCTCTGTTCCGCAAGCTGACGATACTGTTATTTGTTGGCTTGTTAGTCTCTGTCTATTCTGGCGTTGTAGAAAATACAACCTGGAAGGCTTTTGCTCAGACAAATATTGAGAGTGACTCGCACCCCCAGACATTTGCCCATCTCAAAATTCAAGCTGCTGTTCAAGCCACGCCTACCAATCAGGTTCAGCACGATAGATTACTGGATGATGGTTTATGGTATGCACCGGCGACCAACCAGCGCAGCATCAGCAGGTCGGGATTTTCTGCCGAAAATGATCATCCCGAATACTTGCTTGCGAGCGAAATCCAACTGCCAAAAATTCCTGAACTCTGTCATGGGTTTGCCATTGCCTTACCTCGCCATCCATGGACCTTATTC…	ATGAAAACGAGCCTACTCTCTCTGTTCCGCAAGCTGACGATACTGTTATTTGTTGGCTTGTTAGTCTCTGTCTATTCTGGCGTTGTAGAAAATACAACCTGGAAGGCTTTTGCTCAGACAAATATTGAGAGTGACTCGCACCCCCAGACATTTGCCCATCTCAAAATTCAAGCTGCTGTTCAAGCCACGCCTACCAATCAGGTTCAGCACGATAGATTACTGGATGATGGTTTATGGTATGCACCGGCGACCAACCAGCGCAGCATCAGCAGGTCGGGATTTTCTGCCGAAAATGATCATCCCGAATACTTGCTTGCGAGCGAAATCCAACTGCCAAAAATTCCTGAACTCTGTCATGGGTTTGCCATTGCCTTACCTCGCCATCCATGGACCTTATTC…	ATGTTAATCAATTCTATTTTTAAGACGTCCGCTAAGCGACGTCCGTCAGCATTGCGCAATCGCAATGCTGTATGGAAATACTTAGTTTTAATCACCACCCTTATCATCATGGGCCTGAGCGCGATTCCGACCTGGTATGGTGAAGATGCGGCCATTCAAATACCAACATCTGCGACGTTAGCGCTTGACCCTCAAGGGATTCATCGTGTGTTGCTGCAACATGATGTATCGGTCAAAAAAATCAATTCGAATCCGCAATTTACCCAAGTGGTTTTAGCTGAGCCGACGATGCAGGCAAAGGCCAAAGAGATACTCGCCGGATACGCTGCCCATCCTGAAAAACTGACACTGGCTTTGAGTCCGTCCGCACCGGATTGGCTGCTCAAACTTGGATTTTCA…	MKTSLLSLFRKLTILLFVGLLVSVYSGVVENTTWKAFAQTNIESDSHPQTFAHLKIQAAVQATPTNQVQHDRLLDDGLWYAPATNQRSISRSGFSAENDHPEYLLASEIQLPKIPELCHGFAIALPRHPWTLFNRGRGRLNGWKESNLQYRFIHHI	MLINSIFKTSAKRRPSALRNRNAVWKYLVLITTLIIMGLSAIPTWYGEDAAIQIPTSATLALDPQGIHRVLLQHDVSVKKINSNPQFTQVVLAEPTMQAKAKEILAGYAAHPEKLTLALSPSAPDWLLKLGFSPIKLGLDLRGGVQFLLDVDTTPVYRLQAEALTNAVRDFAQTQGIRGLHLRNTNDGQLQLILPHEARAAVSNYLASHFPQWQVMRDGKMLKLQLDPKEKTDLRVRTVQQNLQIMRTRIEALGVTEALVQREGEHRIRIELPGVQDPAVAKDVIGSTATLAFYEALPMADGKTQFIKNAQGETVIVGKKPVLTGTHILDARASAGELGQAEVNITLDSEGGKQMMTFSGTHIGKPMATVFSEYSRQPDGTLTQKNKVISVATIQSALS…	471	156	1836	611	125	MEM1;SSio;1to38	MEM1;TMio;7to29	MEM1;SSio;1to22	MEM1;SSio;1to38	SignalP-6.0	type1a	VemP	uDF_VemP_Enterobacterales	uSecDF_2	uSecDF_3	WKESN	143	156	FALSE
GCF_001547935.1	refseq	RS_GCF_001547935.1	d__Bacteria;p__Proteobacteria;c__Gammaproteobacteria;o__Enterobacterales;f__Vibrionaceae;g__Vibrio;s__Vibrio tritonius	p__Proteobacteria	c__Gammaproteobacteria	o__Enterobacterales	f__Vibrionaceae	s__Vibrio tritonius	NZ_AP014636.1	1259569	1261395	-	JCM16456_RS20915	secD	protein translocase subunit SecD	WP_068718128.1	BsSecDF_NP_390643.1	1.84E-40	1261570	1262040	-	JCM16456_RS20920	NA	hypothetical protein	WP_068718130.1	TTGTCGCGTTGGTATTCTCTTATACTGTGCTCTCTGCTTGCTCTGGTGTTGCCAGTGCAAAAGTGGAGTGCGGCTGAATTAAACTCAGCGCAAGTTTATACACCTGCTTTGTCATTTTCTCATGGTTCAAAGCACACCAAGAGAGCTCACCAGTTAGTTAACCGAACCCATTCTGTCCCTTATTCTACGAAAGATATGGGGCCTCTATCTGATGCGGTCATTTTTCAAGGGCGCCTGACACTTGCTCTGCGGTCGACGCTTAATGAAGGTAATGATGATAGCAGTAGTGAGCCACTGGGTTTTGAACAGCCAAATTCTTTAGTCTGGCTGATGCCAGAAACGAGCAGCTATGCGTATGCTGCCATTCGTTTACCTAATATTCCTTATCAACATCACTTC…	TTGTCGCGTTGGTATTCTCTTATACTGTGCTCTCTGCTTGCTCTGGTGTTGCCAGTGCAAAAGTGGAGTGCGGCTGAATTAAACTCAGCGCAAGTTTATACACCTGCTTTGTCATTTTCTCATGGTTCAAAGCACACCAAGAGAGCTCACCAGTTAGTTAACCGAACCCATTCTGTCCCTTATTCTACGAAAGATATGGGGCCTCTATCTGATGCGGTCATTTTTCAAGGGCGCCTGACACTTGCTCTGCGGTCGACGCTTAATGAAGGTAATGATGATAGCAGTAGTGAGCCACTGGGTTTTGAACAGCCAAATTCTTTAGTCTGGCTGATGCCAGAAACGAGCAGCTATGCGTATGCTGCCATTCGTTTACCTAATATTCCTTATCAACATCACTTC…	ATGAAAAAAACAGCTTCCGGCACTAAACGTGTCTTAAACCATTACTCCGCGTGGAAGTACATGGTGTTATTGGTCACTATTGTTGTTTTGGCGTTAAGTGCGATTACAACATGGTATGGTGAACAACCTTCTATTCAAATTGATTATGCTCAGCCCAGTGCACGGTTAAATGATGTGTTAGCAATGAAAAACTTCCTTGCATCACAAGGAATTTCGGCACAAACAATCTCATCACAAGGACGGCAACAATCACTGCTGTTTGGTAGTGAAACGCAGCAGACTTTGGCAAAAACTGCGTTAGATAAGGTGCTAAGTAAAGACGATAACATTACGTTCTCATACCGTTCTGTAGCGCCAAAATGGTTGTCTAAGCTGGGTTTTGAGCCAATCAAGCTTGGC…	MSRWYSLILCSLLALVLPVQKWSAAELNSAQVYTPALSFSHGSKHTKRAHQLVNRTHSVPYSTKDMGPLSDAVIFQGRLTLALRSTLNEGNDDSSSEPLGFEQPNSLVWLMPETSSYAYAAIRLPNIPYQHHFTDHRLSGWKESNALYVALNAQFS	MKKTASGTKRVLNHYSAWKYMVLLVTIVVLALSAITTWYGEQPSIQIDYAQPSARLNDVLAMKNFLASQGISAQTISSQGRQQSLLFGSETQQTLAKTALDKVLSKDDNITFSYRSVAPKWLSKLGFEPIKLGLDLRGGVQFLLNVDVNKAFDEQRDALADDIRAELRQQHIRQVRVSSQPNLGVTVISHADSALDTVYTFVTQQYPGWNAVRRSNEISIAPTEQNKQTFQQSTLKQNLKIMRDRIAELGITEALVQRQGEHSIRIELPGVQDPAQAKKVIGATASLAFYEVVSDGSNHDTFTLADKLGRKVALARQPVLTGDHIINAQAGLDNMGMSEVNITLDHVGGETMGHFSATHIGKPMATVYREYKTNSRGETVRSERVISVATIQSQLGSQF…	471	156	1827	608	174	MEM1;SSio;1to24	NA	MEM1;SSio;1to24	MEM1;SSio;1to24	SignalP-6.0	type1a	VemP	uDF_VemP_Enterobacterales	uSecDF_2	uSecDF_3	WKESN	141	154	FALSE
GCF_001557875.1	refseq	RS_GCF_001557875.1	d__Bacteria;p__Proteobacteria;c__Gammaproteobacteria;o__Enterobacterales;f__Vibrionaceae;g__Vibrio;s__Vibrio splendidus_F	p__Proteobacteria	c__Gammaproteobacteria	o__Enterobacterales	f__Vibrionaceae	s__Vibrio splendidus_F	NZ_LNRF01000001.1	233052	234851	-	ATB74_RS01020	secD	protein translocase subunit SecD	WP_081090041.1	BsSecDF_NP_390643.1	1.36E-36	235183	235647	-	ATB74_RS01025	NA	hypothetical protein	WP_060980857.1	ATGTTGTTTTTACTGAGCTTTGGCTTAGTGAACTCTAACGGCTATTCGTTCCCTTCTAAGCCATTTCAAATATACTCAGCTCAAGAGCAATCTTCGCAGAATGATCTTTGTAAACAATCGGCTACGGATAATCCGTCGAGCTACTTAGAGTGCGATAAGGCTCAGTTTGGCACCGATCCTTCTGGTGACAGTTCCAACTATCACGATACAGAATCAAGCCTTCAAGCAGCAAACTTCAGACGCATGCTCAGCAATGAGCAAGAAAGTGTGGCCGATCTTGAGCCTGCTTATCATCTACTGATCGACTTCTCCCCCCCTTCATTGCTGGCTTCTCTGCTTTTCAACACACCGTTGTTGGATTCCAAGCAGCACTGGACCAGCATTGTGAGTTCTCCGTCC…	ATGTTGTTTTTACTGAGCTTTGGCTTAGTGAACTCTAACGGCTATTCGTTCCCTTCTAAGCCATTTCAAATATACTCAGCTCAAGAGCAATCTTCGCAGAATGATCTTTGTAAACAATCGGCTACGGATAATCCGTCGAGCTACTTAGAGTGCGATAAGGCTCAGTTTGGCACCGATCCTTCTGGTGACAGTTCCAACTATCACGATACAGAATCAAGCCTTCAAGCAGCAAACTTCAGACGCATGCTCAGCAATGAGCAAGAAAGTGTGGCCGATCTTGAGCCTGCTTATCATCTACTGATCGACTTCTCCCCCCCTTCATTGCTGGCTTCTCTGCTTTTCAACACACCGTTGTTGGATTCCAAGCAGCACTGGACCAGCATTGTGAGTTCTCCGTCC…	TTGACTGTGAAAAAACGCATTCCAAGAAAACAAATTAACCACTACTCAAAGTGGAAATACGTGGTACTTATCGCCACTATCATCATCATGGTTCTGAGTGCTTTACCTTCTTGGTATGGCGAGAATGCATCGGTTCAAATTAATAATCGTTCTGAACAGACCATTGATGCGAGTCAAATTACCCAATACCTTGCGAGCGAAGGCATCCAAGCCAAATCTGCATTTCAAAAAGACAACCGTTTGGTCGTGATCTTGGAAGATGCAGAGCAACAAGCGAAGGCTAAAGAGGTGCTGAATGAACGCCTATTGGACAACGCGACTGTTGCGCTAGCGATGGAGCCTGCAGCCCCAAAATGGCTGACTGACATGGGCTTCGCGCCGATTCAGCTAGGCCTTGAT…	MLFLLSFGLVNSNGYSFPSKPFQIYSAQEQSSQNDLCKQSATDNPSSYLECDKAQFGTDPSGDSSNYHDTESSLQAANFRRMLSNEQESVADLEPAYHLLIDFSPPSLLASLLFNTPLLDSKQHWTSIVSSPSSRLSGWKEGNIQYSHFRELLS	MTVKKRIPRKQINHYSKWKYVVLIATIIIMVLSALPSWYGENASVQINNRSEQTIDASQITQYLASEGIQAKSAFQKDNRLVVILEDAEQQAKAKEVLNERLLDNATVALAMEPAAPKWLTDMGFAPIQLGLDLRGGVQFLLEVDMEPVYHAQAQSVVDEITSQVRYARGKVVNNQVEFNFRTDADFEKAQKLIREEFPQWQRDRSDKSLTLTQSEEEQRTLRNLTVQQNLQIMRSRIEELGITEASIQRQGESRIRIELPGVQDPAAAKDVIGATASLAFYSVYDNATRNTQTLKDSDGNRVVVARKAVLSGEHIIDARSGIGEMGSAEVNITLDSSGGKKMSEFSRHNIGKPMATVYSEYSRDRAGNSEKTSEVISVANIQSQLGSRFRITGAGSMA…	465	154	1800	599	331	MEM1;SSio;1to12	NA	MEM1;SSio;1to10	MEM1;SSio;1to12	SignalP-6.0	type1a	VemP	uDF_VemP_Enterobacterales	uSecDF_2	uSecDF_3	WKEGN	139	152	FALSE
GCF_001558015.1	refseq	RS_GCF_001558015.1	d__Bacteria;p__Proteobacteria;c__Gammaproteobacteria;o__Enterobacterales;f__Vibrionaceae;g__Vibrio;s__Vibrio splendidus	p__Proteobacteria	c__Gammaproteobacteria	o__Enterobacterales	f__Vibrionaceae	s__Vibrio splendidus	NZ_LNQX01000001.1	225573	227372	+	ATB83_RS00945	secD	protein translocase subunit SecD	WP_004732670.1	BsSecDF_NP_390643.1	8.26E-36	224836	225300	+	ATB83_RS00940	NA	hypothetical protein	WP_061021134.1	ATGTTGTTTTTACTGAGCTTTGGCTTAGTGAACTCTAACGGCTATTCGTTCCCTTCTAAGCCATTTCAAATATACTCTGCTCAAGAGCAATCTTCGCAGACTAATCTTTGTAAACAGGTAACTGCGGATAATCCGTCGAGCTACTTAGAGTGCGATAAGGCTCAGTTTGGCACCGATCCTTCTGGTGACAGTTCCAACTATCACGACACAGAGTCGAGCCTCCAAGCTGCAAACTTCAGACGTATGCTCAGTAACGAGCAAGAAAGCGTGGCCGATCTTGAGCCTGCTTATCATCTACTGATTGACTTCTCTCCCCCCTCAATACTGGCTTCCCTGCTCTTCAACACGCCGTTGTTGGATTCCAAGCTGCACTGGACCAGTATTGTGAGTTCTCCGTCT…	ATGTTGTTTTTACTGAGCTTTGGCTTAGTGAACTCTAACGGCTATTCGTTCCCTTCTAAGCCATTTCAAATATACTCTGCTCAAGAGCAATCTTCGCAGACTAATCTTTGTAAACAGGTAACTGCGGATAATCCGTCGAGCTACTTAGAGTGCGATAAGGCTCAGTTTGGCACCGATCCTTCTGGTGACAGTTCCAACTATCACGACACAGAGTCGAGCCTCCAAGCTGCAAACTTCAGACGTATGCTCAGTAACGAGCAAGAAAGCGTGGCCGATCTTGAGCCTGCTTATCATCTACTGATTGACTTCTCTCCCCCCTCAATACTGGCTTCCCTGCTCTTCAACACGCCGTTGTTGGATTCCAAGCTGCACTGGACCAGTATTGTGAGTTCTCCGTCT…	TTGACTGTGAAAAAACGCATTCCAAGAAAACAAATCAACCACTATTCAAAGTGGAAATACGCGGTGCTTATCGCCACCATTATCATCATGGTTCTGAGTGCTTTACCTTCTTGGTATGGCGAGAATGCATCGGTTCAAATCAGCAATCGCTCTGAGCAGACAATCGATGCGACTCAAATTACTCAATACCTTGCGAGCGAAGGCATCCAAGCCAAATCTGCATTTCAAAAAGACAAACGTTTAGTCGTGATCTTAGAAGATGCTGAACAACAAGCGAAAGCCAAAGAGGTGCTGAATGAGCGCCTATTGGATAACGCGACGGTTGCGCTAGCGATGGAACCAGCAGCCCCAAAATGGTTGACTGACATGGGTTTTGCGCCGATTCAGTTAGGCCTTGAT…	MLFLLSFGLVNSNGYSFPSKPFQIYSAQEQSSQTNLCKQVTADNPSSYLECDKAQFGTDPSGDSSNYHDTESSLQAANFRRMLSNEQESVADLEPAYHLLIDFSPPSILASLLFNTPLLDSKLHWTSIVSSPSSRLSGWKEGNIQYSHFRELLS	MTVKKRIPRKQINHYSKWKYAVLIATIIIMVLSALPSWYGENASVQISNRSEQTIDATQITQYLASEGIQAKSAFQKDKRLVVILEDAEQQAKAKEVLNERLLDNATVALAMEPAAPKWLTDMGFAPIQLGLDLRGGVQFLLEVDMEPVYHAQAQAMVDEITSEVRYARGKVVNNQVQFDFRTDADFEKAQKLIRQEFPQWLRNRSDKSLTLTQSEEEQRTLRNLTVQQNLQIMRSRIEELGITEASIQRQGESRIRIELPGVQDPAAAKDVIGATASLAFYSVYDNATRSTQTLKDSDGNRVVVDRKAVLSGEHIIDARSGIGEMGSAEVNITLDSSGGKKMSEFSRHNIGKPMATVYSEYSRDRAGNSKQDSEVISVANIQSQLGSRFRITGAGSLA…	465	154	1800	599	272	MEM1;SSio;1to12	NA	MEM1;SSio;1to10	MEM1;SSio;1to12	SignalP-6.0	type1a	VemP	uDF_VemP_Enterobacterales	uSecDF_2	uSecDF_3	WKEGN	139	152	FALSE
GCF_001558255.2	refseq	RS_GCF_001558255.2	d__Bacteria;p__Proteobacteria;c__Gammaproteobacteria;o__Enterobacterales;f__Vibrionaceae;g__Enterovibrio;s__Enterovibrio hollisae	p__Proteobacteria	c__Gammaproteobacteria	o__Enterobacterales	f__Vibrionaceae	s__Enterovibrio hollisae	NZ_CP014056.2	453682	455508	+	AL542_RS05695	secD	protein translocase subunit SecD	WP_081456044.1	BsSecDF_NP_390643.1	2.79E-39	453089	453568	+	AL542_RS05690	NA	hypothetical protein	WP_154124438.1	ATGATGCTGTTAGTTTTATCAATGGGCATCACAATGCATTTCCTGGCACAAAGACATCCGCGCATTCTGGGCATTATGCTCACGCTGCTGCTCGTCTTTTTTTCTGTGCCTTCCCTTGCAGGTGCCACCCAAAACCCGCCTGTCATGCCGGAACCCTTTCAGGAAATCACTAAACCGGCTTCCCAGGATGTGCTCATTCCCAAAAACGATGGGCATCAAACGCCAATCACAACGTTGACGTCATTAACGATACTCCGGCACGGTTCCTGGCTTCCAGAAAAGCTTGCCAATGCTGAGCCGGAATATGAGCTTGTGATTGAGTTGGCAAGCACTGCCACACTGCTCAATTATCATCACAGCAACGAGACGTTAAGCCCCGGGAATGACTGGACACGATCT…	ATGATGCTGTTAGTTTTATCAATGGGCATCACAATGCATTTCCTGGCACAAAGACATCCGCGCATTCTGGGCATTATGCTCACGCTGCTGCTCGTCTTTTTTTCTGTGCCTTCCCTTGCAGGTGCCACCCAAAACCCGCCTGTCATGCCGGAACCCTTTCAGGAAATCACTAAACCGGCTTCCCAGGATGTGCTCATTCCCAAAAACGATGGGCATCAAACGCCAATCACAACGTTGACGTCATTAACGATACTCCGGCACGGTTCCTGGCTTCCAGAAAAGCTTGCCAATGCTGAGCCGGAATATGAGCTTGTGATTGAGTTGGCAAGCACTGCCACACTGCTCAATTATCATCACAGCAACGAGACGTTAAGCCCCGGGAATGACTGGACACGATCT…	ATGCAGAAAACAACACAAAATCGAGCAAATCGAACAACTCTGCTGAATCACTATTCAGCATGGAAGTATGTGGTACTGGTCACCACCATCATTGTCATGCTGTTCAGCGCACTGCCTTCCTGGTTTGGTGAGCATCCCGCCATCCTTATTTCACACAAAAGCACCACACCGTCAGCTGTCACTATCCAAACCCTGATGAATAACAAAGACATCGGTGTGACACGTATTGACCAGAAAGACAATACGACCACCGTTGTGTTGGAAAATGCCGACCAGCAAAATGTGGCAAAACAGATCCTGGCAAAACGCCTGCCTGAAGAGGACATTGTGGCCCTGGCAATGGTACCGGCGGCGCCCTCTTGGTTGCTCGATATGGGCTTTAAACCCATCAAACTTGGC…	MMLLVLSMGITMHFLAQRHPRILGIMLTLLLVFFSVPSLAGATQNPPVMPEPFQEITKPASQDVLIPKNDGHQTPITTLTSLTILRHGSWLPEKLANAEPEYELVIELASTATLLNYHHSNETLSPGNDWTRSPPVTRHRIAGWKDSNLQYRFISQAQA	MQKTTQNRANRTTLLNHYSAWKYVVLVTTIIVMLFSALPSWFGEHPAILISHKSTTPSAVTIQTLMNNKDIGVTRIDQKDNTTTVVLENADQQNVAKQILAKRLPEEDIVALAMVPAAPSWLLDMGFKPIKLGLDLRGGVQFLLDVDMQQVFHAHATQAADDIRDHARELRVRGVRVQVNSDGNVKIVAPSGHAESELRQFLREQYPQWDVKGQGDNTLIASLKETEKQTLTNLTVQQNLQTMRSRIEELGITEAAVQRQGDHRIRIELPGVQDPAAAKNVIGATASLAFYEVVSDSKPGSIVIHEQDGRPVHVNRKPVLSGDHIVDARASMGEMGMPEVNISLDSTGGKKMSDFSAKHIGKPMATAYSEYSRNAEGKAEQTTSIISVATIQSQLGNRF…	480	159	1827	608	113	MEM1;SSio;1to42	MEM1;TMio;21to43	MEM1;SSio;1to42	MEM1;SSio;1to42	SignalP-6.0	type1a	VemP	uDF_VemP_Enterobacterales	uSecDF_2	uSecDF_3	WKDSN	144	157	FALSE
GCF_001558495.2	refseq	RS_GCF_001558495.2	d__Bacteria;p__Proteobacteria;c__Gammaproteobacteria;o__Enterobacterales;f__Vibrionaceae;g__Vibrio;s__Vibrio parahaemolyticus	p__Proteobacteria	c__Gammaproteobacteria	o__Enterobacterales	f__Vibrionaceae	s__Vibrio parahaemolyticus	NZ_CP014047.2	156066	157904	+	AL464_RS17525	secD	protein translocase subunit SecD	WP_029803890.1	BsSecDF_NP_390643.1	5.56E-38	155422	155901	+	AL464_RS17520	NA	hypothetical protein	WP_005477272.1	ATGCCTTGGATTTACCTTAGAAAATTGATTTTGCTGCTATTTGCAATGGTATTGCTACCAGTGCATGTATCTGCTGCGCAAATCGATCACAAGGCTCACGTACCGCACTTTTCTAAGCTACAACCTTTTGTAGCTGCAAGTGTATCGCCAAACTCTTCCGTCGATTTCTCTGAAGTTTCAGAAGAAAGTTCTCAATCTCCAGTATCTGAAGGCCATGCAAGTCTTGATTCCGTTGCTTTGTTTAACTCTCAACGCTGGACGTCTTACTTACGAGAAGGGCTTGATGACGAGCACGTAGATTTTGTCGGTGATCTCACGACTCCGTTTTACGCTGATGCGGGTTACGCATACAGCTTGATGGACATTAACTGGCGTCACAACCAGTCCACATTTTATCAT…	ATGCCTTGGATTTACCTTAGAAAATTGATTTTGCTGCTATTTGCAATGGTATTGCTACCAGTGCATGTATCTGCTGCGCAAATCGATCACAAGGCTCACGTACCGCACTTTTCTAAGCTACAACCTTTTGTAGCTGCAAGTGTATCGCCAAACTCTTCCGTCGATTTCTCTGAAGTTTCAGAAGAAAGTTCTCAATCTCCAGTATCTGAAGGCCATGCAAGTCTTGATTCCGTTGCTTTGTTTAACTCTCAACGCTGGACGTCTTACTTACGAGAAGGGCTTGATGACGAGCACGTAGATTTTGTCGGTGATCTCACGACTCCGTTTTACGCTGATGCGGGTTACGCATACAGCTTGATGGACATTAACTGGCGTCACAACCAGTCCACATTTTATCAT…	ATGAAAAAAACACCAAAGCAGCAAAAGAACAGAAAGCTGATGAATCACTACTCAGCTTGGAAATATGTCGTATTAATCACGACGGTCATTATCTTAACCTTAAGTGCGATCCCAACTTGGTTTGGCGAACAGCCTTCTATCCAGTTGACGTTTGCGGATCAAAACAACAGTGAAATGTCGGTTGTTCATCTGAATCAACTGCTAAAAACCAACCATATTTCAGCCGACAAAATCATCGAAAGAGACGGCAAAACAACCATTGTATTCGATGGTGAAGATGCGCAAAGTAAAGCTCGTGCGTTGTTAAACAAAGAGCTAAATAAAGACGACAGCATCACTTTCTCATACGTATCGGTTGCGCCAGAATGGTTGAATGAGATGGGCTTTAGCCCAATTAAA…	MPWIYLRKLILLLFAMVLLPVHVSAAQIDHKAHVPHFSKLQPFVAASVSPNSSVDFSEVSEESSQSPVSEGHASLDSVALFNSQRWTSYLREGLDDEHVDFVGDLTTPFYADAGYAYSLMDINWRHNQSTFYHFTSDHRISGWKETNAMYVALNSQFSA	MKKTPKQQKNRKLMNHYSAWKYVVLITTVIILTLSAIPTWFGEQPSIQLTFADQNNSEMSVVHLNQLLKTNHISADKIIERDGKTTIVFDGEDAQSKARALLNKELNKDDSITFSYVSVAPEWLNEMGFSPIKLGLDLRGGVQFLLNVDVNKAFEEQRDALIDEIKANLRDQRVRGVQVRAESGNRITVNSDSEQALSEVNKFLRQNYPGWISKSSSRGFVLEPSEQNIQEFQSSTLQQNLKIMRGRIEELGITEALVQRQGKESIRIELPGVQDPAQAKNVIGATASLAFYEVKDASQAHSSQDLVLQDNDGRTVILAKRPVLTGEHIVNARAGVDKMGMSEVNISLDHAGGKKMSDFSATHIGKPMATVYREYKTNDRGVTERSERVISVATIQSQL…	480	159	1839	612	164	MEM1;SSio;1to25	MEM1;TMio;9to28	MEM1;SSio;1to25	MEM1;SSio;1to25	SignalP-6.0	type1a	VemP	uDF_VemP_Enterobacterales	uSecDF_2	uSecDF_3	WKETN	143	156	FALSE
GCF_001559595.1	refseq	RS_GCF_001559595.1	d__Bacteria;p__Proteobacteria;c__Gammaproteobacteria;o__Enterobacterales;f__Vibrionaceae;g__Enterovibrio;s__Enterovibrio coralii	p__Proteobacteria	c__Gammaproteobacteria	o__Enterobacterales	f__Vibrionaceae	s__Enterovibrio coralii	NZ_LNTY01000034.1	84813	86627	-	ATN88_RS11710	secD	protein translocase subunit SecD	WP_067415811.1	BsSecDF_NP_390643.1	6.65E-37	86744	87196	-	ATN88_RS11715	NA	hypothetical protein	WP_083539474.1	ATGCAGACAAAAGAAATGAGTAGAACAGGTGTGATGGGCGTAATGCTCAGCATCCTGCTCGTCTTTTTGTCCGCGTTTGCGCCAGTTTCTGGCTACAGTCAGCCGCTCCACTCCACAAGCGTTACTCACCTTACCCAAGCCAATGACGCAGATACATCGGAAAACTCGGTTTCCGATGCCCAAAGCGCGCCAGTCAAATCACTGGCACCAAGCCTGTCTTCCATTGTTCGAGCTGGCTCGTACATGCCTGAGCATGCCAACGGTGCCGAGCCCGAATTTGAACTTGTTACCGAGCTAAAAACCCACAGTTCGCGAAACCCTTACCTTCATGTTCAAATCCTTTTCAGTCACTGGCAGGACTGGACATTAAGGCCCCCTTCTACCTCGCACCGTTTATCG…	ATGCAGACAAAAGAAATGAGTAGAACAGGTGTGATGGGCGTAATGCTCAGCATCCTGCTCGTCTTTTTGTCCGCGTTTGCGCCAGTTTCTGGCTACAGTCAGCCGCTCCACTCCACAAGCGTTACTCACCTTACCCAAGCCAATGACGCAGATACATCGGAAAACTCGGTTTCCGATGCCCAAAGCGCGCCAGTCAAATCACTGGCACCAAGCCTGTCTTCCATTGTTCGAGCTGGCTCGTACATGCCTGAGCATGCCAACGGTGCCGAGCCCGAATTTGAACTTGTTACCGAGCTAAAAACCCACAGTTCGCGAAACCCTTACCTTCATGTTCAAATCCTTTTCAGTCACTGGCAGGACTGGACATTAAGGCCCCCTTCTACCTCGCACCGTTTATCG…	ATGAAAAAAAGACCTCAACGAACGGCCTTGCTGAATCACTATCCAGCTTGGAAATACGTGGTGCTTATCACCACCATCATCATTTTATTGTTTTCAGCTTTACCTTCTTGGTTTGGTGAAAATGCAGCTGTCATTTTGTCGACAGACAACGCTCAGCCTTCCGCGATAACGCTGAAGTCATCCCTAGAAAAAAGTGGTATCGATGTTAAACGCATCGACCAGTCGGGTGACAAAACCACCGTGGTGTTAACTGACGGCACACAACAAAATGCCGCAAAACAATCGTTGGCAAAGCAAGCTGACAAAGACGATGCCGTGACGCTGGCGATGGTGCCTGCCGCACCGCAATGGCTGCTGGATATGGGTTTCAAACCGATTAAACTCGGTTTGGATTTGCGC…	MQTKEMSRTGVMGVMLSILLVFLSAFAPVSGYSQPLHSTSVTHLTQANDADTSENSVSDAQSAPVKSLAPSLSSIVRAGSYMPEHANGAEPEFELVTELKTHSSRNPYLHVQILFSHWQDWTLRPPSTSHRLSGWKDSNLLYRFISQSQA	MKKRPQRTALLNHYPAWKYVVLITTIIILLFSALPSWFGENAAVILSTDNAQPSAITLKSSLEKSGIDVKRIDQSGDKTTVVLTDGTQQNAAKQSLAKQADKDDAVTLAMVPAAPQWLLDMGFKPIKLGLDLRGGVQFLLDVDMHQVFKSHANQAAETIRDHVRAERIRGVHVQLTKDNAVTIVAPTAHDEAALRQFINQQYPQWEVKGTGDNTLTMQLTESEKQTLTNLTVQQNLQTMRSRIEELGITEAAVQRQGEHRIRIELPGVQDPAAAKNVIGATASLAFYEVVSDHKPGSIVIPDQNGSPVNVNRRPVLTGDHIVDARGSMGDMGMPEVNITLDSSGGHMMSDFSGKHIGKPMATAFSEYTRNAEGQTEQSTSIISIATIQAQLGNRFRITG…	453	150	1815	604	116	MEM1;SSio;1to31	MEM1;TMio;7to29	MEM1;SSio;1to33	MEM1;SSio;1to31	SignalP-6.0	type1a	VemP	uDF_VemP_Enterobacterales	uSecDF_2	uSecDF_3	WKDSN	135	148	FALSE
GCF_001565895.1	refseq	RS_GCF_001565895.1	d__Bacteria;p__Proteobacteria;c__Gammaproteobacteria;o__Enterobacterales;f__Alteromonadaceae;g__Paraglaciecola;s__Paraglaciecola hydrolytica	p__Proteobacteria	c__Gammaproteobacteria	o__Enterobacterales	f__Alteromonadaceae	s__Paraglaciecola hydrolytica	NZ_LSNE01000006.1	67784	69679	-	AX660_RS12370	secD	protein translocase subunit SecD	WP_068377336.1	BsSecDF_NP_390643.1	1.84E-38	69825	70286	-	AX660_RS12375	NA	hypothetical protein	WP_106404084.1	ATGTGGTTTTGGCGTGCACTTATTTTCAGCTTAAGCATTGCTCTTTTTGCAGCCATGTCTTCACCTGCGTGCGCCGCAGAGCAGCAAACTCAATTTTTGGATTACAGCAGCAATTATACAAACCAAGACTTTAGTGATGGCAGTGATACAGACCATCACAACGATAGCCCTACAAAAACGCCCGTTTATCAAACCAGATTTAAACCCAATGTCAGTTTGCCGCCTTTTGAGCGCCAAGCCGCCAGTGCCTTTGGTTCGACGTTACAGAATGAACCTATTTTTGTACTCGCCTTCGAGTTTTTACCTGAAGTCTTAGGCCTCAAACACTTTTTAGCGCCCTTTAACACCAATAATGCCCTACCATGGTATTTGCGCCCAGACGCAGCCCATAGCCATGGT…	ATGTGGTTTTGGCGTGCACTTATTTTCAGCTTAAGCATTGCTCTTTTTGCAGCCATGTCTTCACCTGCGTGCGCCGCAGAGCAGCAAACTCAATTTTTGGATTACAGCAGCAATTATACAAACCAAGACTTTAGTGATGGCAGTGATACAGACCATCACAACGATAGCCCTACAAAAACGCCCGTTTATCAAACCAGATTTAAACCCAATGTCAGTTTGCCGCCTTTTGAGCGCCAAGCCGCCAGTGCCTTTGGTTCGACGTTACAGAATGAACCTATTTTTGTACTCGCCTTCGAGTTTTTACCTGAAGTCTTAGGCCTCAAACACTTTTTAGCGCCCTTTAACACCAATAATGCCCTACCATGGTATTTGCGCCCAGACGCAGCCCATAGCCATGGT…	ATGCGAACTACAACCTCCAAGCCCAAGTACACTTGGCAAATTTTAGTGATCGTTATCACTGTATTTATACTGGGCTTAAATGCCATCCCGACCTTATATGGCAATAATAACGCCTTGTTGGTTAGTGTTATAAAACCGAGTCAAACACAAGCTAATACACAGCAAATTGCTGGTGCTCAACAACTACCCTCCCCTATACAACTACCTAGTGTGCAACGACTACGCAAAGTGATGCAGCAAGCAGATATCCAAGTTAAACAAATCATCACTAACAATACCGACAGTAAAATTGTTATCGAGGGAGACGACGAAGCACTACTACGTGCTCAGCAACAATTAAAAAACACCTTAAGTGATGCTTATCAAGTACGTTTAGGCAGTCAATCTGCTGCGCCAAGT…	MWFWRALIFSLSIALFAAMSSPACAAEQQTQFLDYSSNYTNQDFSDGSDTDHHNDSPTKTPVYQTRFKPNVSLPPFERQAASAFGSTLQNEPIFVLAFEFLPEVLGLKHFLAPFNTNNALPWYLRPDAAHSHGRLAGWKDGNSLYTGSITYLS	MRTTTSKPKYTWQILVIVITVFILGLNAIPTLYGNNNALLVSVIKPSQTQANTQQIAGAQQLPSPIQLPSVQRLRKVMQQADIQVKQIITNNTDSKIVIEGDDEALLRAQQQLKNTLSDAYQVRLGSQSAAPSWLQELGMAPIKLGLDLSGGVLFVLEVDTNKADQERLGNVKDQILQLIHDQGLRGVSVKIAASNNTSEGNGAMTLQFSPQQATQVKSLINELRQELPDINYTKTSERNASLVFTEQSINTFHQEIMAQALTTLRGRIAELGITEAVTQRQGKNRIRIELPGVKDPEQAKRIIGATASLDFYELASSDTMGAKNFSDEDGRHLTVAPKPIFSGSNIENANAGRDELGMALVNLALDGLGGKRMSEFSKANIGKPMVTVFSEYYKNTNN…	462	153	1896	631	145	MEM1;SSio;1to25	NA	MEM1;SSio;1to25	MEM1;SSio;1to25	SignalP-6.0	type1a	VemP	uDF_VemP_Enterobacterales	uSecDF_2	uSecDF_3	WKDGN	138	151	FALSE
GCF_001574435.1	refseq	RS_GCF_001574435.1	d__Bacteria;p__Proteobacteria;c__Gammaproteobacteria;o__Enterobacterales;f__Moritellaceae;g__Moritella;s__Moritella sp001574435	p__Proteobacteria	c__Gammaproteobacteria	o__Enterobacterales	f__Moritellaceae	s__Moritella sp001574435	NZ_LOCN01000001.1	304726	306564	+	AKG98_RS01360	secD	protein translocase subunit SecD	WP_067040198.1	BsSecDF_NP_390643.1	2.62E-39	304044	304502	+	AKG98_RS01355	NA	hypothetical protein	WP_067040195.1	ATGCGCTATTTTACTCTGTTATTTGTTATGGTTATGGGCTTTAATGCTCAGGCTGACACATACACAGAATTAGCGATACCATCAACACCGTTATTAGCGCCAGCCTCTTTACTTGTAAATGCGAATGAAGCGGGTACTGCTTACCAAGATGTCGGTGAATCAGAACAACCCCCTGTCTCATCGCCAACTCATGCTTATGAATTTGCTTTAACGGAAACCTCCCGTTATACCAGTGCTGGTCGTTTACGGTTAAATAATCCCGAACCGGACTATCAGATAGAGATTGAATTATCGATTCCACCATCAGCGTCGTTGGTGATCGGCTATGCGGTAAATATTAATTTCGAGCAATACTGGTTAACCGGCACATCTTTTTCTAAGTCGCGAATATCGGGCTGG…	ATGCGCTATTTTACTCTGTTATTTGTTATGGTTATGGGCTTTAATGCTCAGGCTGACACATACACAGAATTAGCGATACCATCAACACCGTTATTAGCGCCAGCCTCTTTACTTGTAAATGCGAATGAAGCGGGTACTGCTTACCAAGATGTCGGTGAATCAGAACAACCCCCTGTCTCATCGCCAACTCATGCTTATGAATTTGCTTTAACGGAAACCTCCCGTTATACCAGTGCTGGTCGTTTACGGTTAAATAATCCCGAACCGGACTATCAGATAGAGATTGAATTATCGATTCCACCATCAGCGTCGTTGGTGATCGGCTATGCGGTAAATATTAATTTCGAGCAATACTGGTTAACCGGCACATCTTTTTCTAAGTCGCGAATATCGGGCTGG…	ATGGACAGCGATCAAATGACAAAAAAATTAAATTCAAAAGCCCAACGTAAACGATTAAACCATTATGCAGGTTGGAAGTATGTGGTTCTAATCTGCACTGTCTTAATTATGCTATTAAGTGCGATCCCTACTTTATATGGTGAAAATCCGGCACTGCAAATTAACCATAAACAAGGTCAACAACCTGCTATTCACGTGCTTAAGCAGACACTAGAAGAAAGTAATATTGCGGTAACACGTATCGATCAAGACATGGATAAAACCACGATAGTGTTAACAGACTCTAGCACTCAAACACGTGCTAAGGCGATACTCGAAGCCATATTGCCTGCAAATGATGACATTACTTTAGCACTCGTTTCTGCCGCGCCGTCTTGGTTACAGAGTATGGGACTAAAG…	MRYFTLLFVMVMGFNAQADTYTELAIPSTPLLAPASLLVNANEAGTAYQDVGESEQPPVSSPTHAYEFALTETSRYTSAGRLRLNNPEPDYQIEIELSIPPSASLVIGYAVNINFEQYWLTGTSFSKSRISGWKDSNLLYSHRQYPAVITSV	MDSDQMTKKLNSKAQRKRLNHYAGWKYVVLICTVLIMLLSAIPTLYGENPALQINHKQGQQPAIHVLKQTLEESNIAVTRIDQDMDKTTIVLTDSSTQTRAKAILEAILPANDDITLALVSAAPSWLQSMGLKPIKLGLDLRGGVQFLLDVDMEPVFNIRAQQLVDNLRADFREEGFRGVRISINHNNSLQLNLPTNEEKVTLLKLMHNSYPQWKVTQSSGLLVEVSIPQAEKTDIINLTVQQNLQTMRSRIAELGITEAMVQRQGEHRIRIELPGVQDPATAKNVIGATASLAFHELKNTSNGSMLVNNNQGMPIRIDRDAILGGEHIIDARASVGEMGAAEVNITLDNAGGKKMSSFTKHNIGKPMATLYSEYSRNADGSTKKTSNIISVATIQAQL…	459	152	1839	612	223	MEM1;SSio;1to18	NA	MEM1;SSio;1to18	MEM1;SSio;1to18	SignalP-6.0	type1a	VemP	uDF_VemP_Enterobacterales	uSecDF_2	uSecDF_3	WKDSN	133	146	FALSE
GCF_001591145.1	refseq	RS_GCF_001591145.1	d__Bacteria;p__Proteobacteria;c__Gammaproteobacteria;o__Enterobacterales;f__Vibrionaceae;g__Vibrio;s__Vibrio harveyi	p__Proteobacteria	c__Gammaproteobacteria	o__Enterobacterales	f__Vibrionaceae	s__Vibrio harveyi	NZ_BCUF01000008.1	72948	74786	-	VHA02S_RS06355	secD	protein translocase subunit SecD	WP_009701400.1	BsSecDF_NP_390643.1	5.29E-41	74953	75432	-	VHA02S_RS06360	NA	hypothetical protein	WP_009696226.1	ATGCCTTGGATTTACGTTAGAAAACTGTTTTTGCTGCTTCTTGCAATGGCTTTATCGCCAATGCAGGCGTCGGCTGCACAAGCAGAACAGAAATCCTACTTACCTCACTTTTCTAAGTTGCAGCCATTTACGGCGAGCAACTCTGCATCGAACTCTCCAGTTGATTTCTCAGAACTCTCTGAGGAAAGCACCCAATCTCCAGTATCTGAAGGTCATGCTTTCCAAGATTCGTTTGCCATCTTTAATTCTCAACGTTGGACAACGCACCTTCGTGAGAACATTGACGATGAACACATTGATTTCATCGGCGATTTAAATGCCCCGTTTTATGCTGATGCTGGCTATGCCTATAGCCTTATGGATATCAGCTGGCGTCAAAGCCAATCGACATTTAATCAC…	ATGCCTTGGATTTACGTTAGAAAACTGTTTTTGCTGCTTCTTGCAATGGCTTTATCGCCAATGCAGGCGTCGGCTGCACAAGCAGAACAGAAATCCTACTTACCTCACTTTTCTAAGTTGCAGCCATTTACGGCGAGCAACTCTGCATCGAACTCTCCAGTTGATTTCTCAGAACTCTCTGAGGAAAGCACCCAATCTCCAGTATCTGAAGGTCATGCTTTCCAAGATTCGTTTGCCATCTTTAATTCTCAACGTTGGACAACGCACCTTCGTGAGAACATTGACGATGAACACATTGATTTCATCGGCGATTTAAATGCCCCGTTTTATGCTGATGCTGGCTATGCCTATAGCCTTATGGATATCAGCTGGCGTCAAAGCCAATCGACATTTAATCAC…	ATGAAGAAAACACCAAAACCACAAAAGAACAGAAAAGTGCTGAATCACTATTCGGCATGGAAATACGTCGTTTTAATTACGACGGTTATTATCTTAACCCTTAGCGCCATCCCAACTTGGTTTGGTGAGCAGCCTTCTATTCAGGTGACGTTTGCTGACCAAAACAACAGTGCGATGTCAGTGGTTCAGCTCGACCAGCTGTTAAAAACGCACCATATTCCAGCCTCTAAAATCATTGAAAAAGACGGTAAGACCACCATTGTTTTTGATGGTGAAGATGCGCAAAGTAAGGCTCGTGTATTGCTTAACGATCAGCTAGGCAAAGATGACAGCATCACGTTCTCATACGTGTCTGTTGCCCCAGAATGGTTAAACGAGATGGGTTTCAGCCCAATCAAG…	MPWIYVRKLFLLLLAMALSPMQASAAQAEQKSYLPHFSKLQPFTASNSASNSPVDFSELSEESTQSPVSEGHAFQDSFAIFNSQRWTTHLRENIDDEHIDFIGDLNAPFYADAGYAYSLMDISWRQSQSTFNHFVSDHRLSGWKETNAMYVALNSQFSA	MKKTPKPQKNRKVLNHYSAWKYVVLITTVIILTLSAIPTWFGEQPSIQVTFADQNNSAMSVVQLDQLLKTHHIPASKIIEKDGKTTIVFDGEDAQSKARVLLNDQLGKDDSITFSYVSVAPEWLNEMGFSPIKLGLDLRGGVQFLLNVDVNKAFEEQRDALVDEIKASLREQRVRGVQVRAEAHNHIAVNSENEAGLKAASQFIRQNYPGWTMTSADRGFELQPSEQNIQEFQTTTLQQNLKIMRGRIEELGITEALVQRQGKESIRIELPGVQDPAQAKNVIGATASLAFYEVKDAGQARSSQDLVLKDNDGRTVILAKRPVLTGEHIVNARAGVDKMGMSEVNISLDHAGGKKMSDFSATHIGKPMATVYREYKTNERGMTERSERVISVATIQSQL…	480	159	1839	612	166	MEM1;SSio;1to25	NA	MEM1;SSio;1to25	MEM1;SSio;1to25	SignalP-6.0	type1a	VemP	uDF_VemP_Enterobacterales	uSecDF_2	uSecDF_3	WKETN	143	156	FALSE
GCF_001598875.1	refseq	RS_GCF_001598875.1	d__Bacteria;p__Proteobacteria;c__Gammaproteobacteria;o__Enterobacterales;f__Shewanellaceae;g__Shewanella;s__Shewanella algae	p__Proteobacteria	c__Gammaproteobacteria	o__Enterobacterales	f__Shewanellaceae	s__Shewanella algae	NZ_BCZT01000003.1	98416	100251	+	SA4_RS01900	secD	protein translocase subunit SecD	WP_062793364.1	BsSecDF_NP_390643.1	1.42E-38	97727	98296	+	SA4_RS01895	NA	hypothetical protein	WP_025009924.1	ATGGATAACACCTTGCTGAGAATCATGCGCCTCTTTACCCTGCTGCTCGCCATAGGTCTGCTGGGCAATGTGTATTCCGGGATTGCCTCTGATGCAACCTGGAAGGCGTTTGAGCAAGCCTTACCCGAGCTCAGTCAGCAACAAGATGCTGACAAAGAGCCGTCTTCTGCAGTGTTGTCAGCGTCTCTTGGTCAAGAGCCCCAATCCCAGGAGTCCCTGCATCATAAGCTTGGCAAGCATGATGCTGCCGACAGAGAAAAGGTGGATGGCAAGGTTTCCCTGTCTCACTTATCCAAGTTGCTGCGCTCCGAGCAGGGCGACCAACTCTATTCGGCGCCCGGAGCCAGCCAGCGCTGCCTCAGCACGGCCGCTCCGCATGATGTGGCCGAGCCACCCTAT…	ATGGATAACACCTTGCTGAGAATCATGCGCCTCTTTACCCTGCTGCTCGCCATAGGTCTGCTGGGCAATGTGTATTCCGGGATTGCCTCTGATGCAACCTGGAAGGCGTTTGAGCAAGCCTTACCCGAGCTCAGTCAGCAACAAGATGCTGACAAAGAGCCGTCTTCTGCAGTGTTGTCAGCGTCTCTTGGTCAAGAGCCCCAATCCCAGGAGTCCCTGCATCATAAGCTTGGCAAGCATGATGCTGCCGACAGAGAAAAGGTGGATGGCAAGGTTTCCCTGTCTCACTTATCCAAGTTGCTGCGCTCCGAGCAGGGCGACCAACTCTATTCGGCGCCCGGAGCCAGCCAGCGCTGCCTCAGCACGGCCGCTCCGCATGATGTGGCCGAGCCACCCTAT…	ATGATAACTGACTCATTATTAAAGAGTAATGGCCGCGGGCGCCAGCCTAAAAAACTGCTTAATCACTACAGCGCCTGGAAATATCTGGTACTGGTAGTCACCCTGGTGGTGATGGCGCTGAGCGCCTTGCCGACTTGGTATGGTGAAGATGCCGCGGTGCAGATTTCCCCAAAGGCCGGACTGGACTTATCTCCGACCCAGATAGTTTCTGAACTGGCCAAGGCCGATATTCAAGTCAAGCGCCTGGACAGCAAAGATCAGCAAACCCTGATTATTCTCAATGATGAAGGCCAACAGACTTTGGCCAAATCCTTGCTGGCCGGTCGTGCCAAAGATCCCGCTGAACTCACTCTGGCTTTGAGCCCGGCAGCGCCCGAGTGGTTGCTCGGCATGGGGTTT…	MDNTLLRIMRLFTLLLAIGLLGNVYSGIASDATWKAFEQALPELSQQQDADKEPSSAVLSASLGQEPQSQESLHHKLGKHDAADREKVDGKVSLSHLSKLLRSEQGDQLYSAPGASQRCLSTAAPHDVAEPPYELAFEIAMPPAPVLSIGFAEQLPIEQYWTLKHPGAGLRLGGWKDANLRYRFSQQAA	MITDSLLKSNGRGRQPKKLLNHYSAWKYLVLVVTLVVMALSALPTWYGEDAAVQISPKAGLDLSPTQIVSELAKADIQVKRLDSKDQQTLIILNDEGQQTLAKSLLAGRAKDPAELTLALSPAAPEWLLGMGFEPIKLGLDLRGGVQFLLDVDITPVYQTQGSSLADALRAFAREQGIRGLSVRQGAEEQLTVVMPEAARAEVRQFMARQYPLWQVSSNNSQLKLALTEAEKINLRNLTVQQNLQIMRTRIEELGITEALVQRQGESRIRIELPGVQDPAAAKSVIGATATLAFYEVKDSATGAMLIKDKSGNPVPVARKPVLTGEHIVDARAGIGEMGTAEVNITLDSEGGRRMTDFSRGHIGKPMATAYSEYSRDANGKAVQSNEIISVATIQSVLP…	570	189	1836	611	119	MEM1;SSio;1to26	MEM1;TMio;12to34	MEM1;SSio;1to29	MEM1;SSio;1to26	SignalP-6.0	type1a	VemP	uDF_VemP_Enterobacterales	uSecDF_2	uSecDF_3	WKDAN	175	188	FALSE
GCF_001635455.1	refseq	RS_GCF_001635455.1	d__Bacteria;p__Proteobacteria;c__Gammaproteobacteria;o__Enterobacterales;f__Vibrionaceae;g__Vibrio;s__Vibrio sp001635455	p__Proteobacteria	c__Gammaproteobacteria	o__Enterobacterales	f__Vibrionaceae	s__Vibrio sp001635455	NZ_LWEH01000364.1	101910	103709	-	A3712_RS20390	secD	protein translocase subunit SecD	WP_082856280.1	BsSecDF_NP_390643.1	2.04E-35	103871	104335	-	A3712_RS20395	NA	hypothetical protein	WP_063524822.1	ATGTTGTTTTTACTGAGCTTTGGCTTAGTGAATTCTAACGGCTATTCGTTTCCTTCTAAGCCGTTTCAAATCGAGACTGCTCAACAGCAATCTTTCGCGCAAAAACAGTGTCAGAACGCTGCCATTGATGACCCATCGGCCTATTTGGAGTGCGATAAAGTTCAAGTAGGCGCTTCGTCAGTAGGTGACAGATCCAATTATCACGATACTGAATCTAGCCTTCAAGCGACCACTTACCGACGTATATCAACCAATGAGCAAGAAAGCGCGCCTGACCTTGAGCCTGCTTATCACTTGCTGATTGACTTCTCTCCCCCTTCTTTACTGGCTTCGCTGTTAGCGACAACCCCTATGTTGGACCTCAAACAGCACTGGACCAGTATTGTCAGCTCTCCGCCT…	ATGTTGTTTTTACTGAGCTTTGGCTTAGTGAATTCTAACGGCTATTCGTTTCCTTCTAAGCCGTTTCAAATCGAGACTGCTCAACAGCAATCTTTCGCGCAAAAACAGTGTCAGAACGCTGCCATTGATGACCCATCGGCCTATTTGGAGTGCGATAAAGTTCAAGTAGGCGCTTCGTCAGTAGGTGACAGATCCAATTATCACGATACTGAATCTAGCCTTCAAGCGACCACTTACCGACGTATATCAACCAATGAGCAAGAAAGCGCGCCTGACCTTGAGCCTGCTTATCACTTGCTGATTGACTTCTCTCCCCCTTCTTTACTGGCTTCGCTGTTAGCGACAACCCCTATGTTGGACCTCAAACAGCACTGGACCAGTATTGTCAGCTCTCCGCCT…	TTGACTGTGAAAAAACGCATTCCAAGAAAACAAATCAACCACTACTCTAAGTGGAAATACGTGGTACTTATTACCACCATTATCATCATGATTCTGAGCGCTTTGCCGTCGTGGTATGGTGAAGATGCTTCGGTTCAAATTAACAATCGCTCTGAGCAAACCATCGACGCGACGCAGGTGACTCAATACCTTGCAAGCGAAGGCATCCAAGCTAAATCGGCTTATCAGAAAGACAAGCGTTTAGTGGTGATCTTAGAAGATGCAGAGCAGCAAGCAAAAGCCAAAGAAGTGCTGAATGAGCGTCTGCTTGATACTGCAACCGTCGCGCTAGCAATGGAGCCAGCAGCACCAAAATGGCTGACTGACATGGGCTTTGCACCGATTCAGCTAGGCCTTGAT…	MLFLLSFGLVNSNGYSFPSKPFQIETAQQQSFAQKQCQNAAIDDPSAYLECDKVQVGASSVGDRSNYHDTESSLQATTYRRISTNEQESAPDLEPAYHLLIDFSPPSLLASLLATTPMLDLKQHWTSIVSSPPSRLSGWKEGNIQYSHFRELLS	MTVKKRIPRKQINHYSKWKYVVLITTIIIMILSALPSWYGEDASVQINNRSEQTIDATQVTQYLASEGIQAKSAYQKDKRLVVILEDAEQQAKAKEVLNERLLDTATVALAMEPAAPKWLTDMGFAPIQLGLDLRGGVQFLLEVDMEPVYHAQAQAMVDEITNQVRYAHGKVAKDKVEFNFRTDADFEKAQKLIREEFPQWLRDRSDKKLTLTQSEDEQRTLRNLTVQQNLQIMRSRIEELGITEASIQRQGESRIRIELPGVQDPAAAKDVIGATASLAFYSVYDNPTRNTQTLKDTDGNRVVVARKAVLSGEHIIDARSGIGEMGSAEVNITLDSAGGKKMSEFSRHNIGKPMATVYSEYSRDRAGNSEKTSEVISVANIQSQLGSRFRITGAGSMA…	465	154	1800	599	161	MEM1;SSio;1to12	NA	MEM1;SSio;1to10	MEM1;SSio;1to12	SignalP-6.0	type1a	VemP	uDF_VemP_Enterobacterales	uSecDF_2	uSecDF_3	WKEGN	139	152	FALSE
GCF_001639065.2	refseq	RS_GCF_001639065.2	d__Bacteria;p__Proteobacteria;c__Gammaproteobacteria;o__Enterobacterales;f__Vibrionaceae;g__Vibrio;s__Vibrio barjaei	p__Proteobacteria	c__Gammaproteobacteria	o__Enterobacterales	f__Vibrionaceae	s__Vibrio barjaei	NZ_LQXO02000005.1	231855	233678	+	AWH66_RS02020	secD	protein translocase subunit SecD	WP_063605032.1	BsSecDF_NP_390643.1	9.02E-38	231280	231747	+	AWH66_RS02015	NA	hypothetical protein	WP_063605031.1	TTGTCTAAGTTCTATTTGCAGTTTATTGTTTCTTTGGTTGTTGCGTTTTTCGCGCCGCTAGGGGTTGCTGCGTCTGAATCGGCAAATCAACAGAATTCCTCTTCTGGTATTTCTTTGTGGAAAGAGCAAGCTTCACTTGGTGTTTCAACAAGGCTTGGTCAGACAACCAGACAAACCCCAACTCCTCAAAAGCCGAAATCAAAGTCATTTGGCGACCATGATGCTAAGGCGATACTCACCGTCTGGCGCTGGACTGGTAACAACAATGAGAACCATGAATTAGAAACACCTACTTATAATGTGGTGTTCGATTACAGTTGTACAGGCCAACAAGAGTTGCGCAGCGCTGCTGTTAATGAAGCGCTAATAACTCCTTTCTTCTTTAGTTATGTCCAAAGC…	TTGTCTAAGTTCTATTTGCAGTTTATTGTTTCTTTGGTTGTTGCGTTTTTCGCGCCGCTAGGGGTTGCTGCGTCTGAATCGGCAAATCAACAGAATTCCTCTTCTGGTATTTCTTTGTGGAAAGAGCAAGCTTCACTTGGTGTTTCAACAAGGCTTGGTCAGACAACCAGACAAACCCCAACTCCTCAAAAGCCGAAATCAAAGTCATTTGGCGACCATGATGCTAAGGCGATACTCACCGTCTGGCGCTGGACTGGTAACAACAATGAGAACCATGAATTAGAAACACCTACTTATAATGTGGTGTTCGATTACAGTTGTACAGGCCAACAAGAGTTGCGCAGCGCTGCTGTTAATGAAGCGCTAATAACTCCTTTCTTCTTTAGTTATGTCCAAAGC…	ATGCGTAAAAAGCCTCAACCGAGAGCAGTATTAAACAAATACTCTACTTGGAAATATATCGTTCTTGTCGTGACCTGTGTGGTATTGACTCTAAGTGCTTTACCATCTTGGTACGGCGAGAAGCCTGCTATTGAGCTAAAAGTGAGCGAGCACAACGAGCATTTAAACTCGGTATTCAAAATCAATTCCTTACTTCATGACGACGGTATCAAACCCGAATCTGTCAGCATGGAAAGCAATGTCGCTCAACTCGTATTTGACAATGAAGCGGAGCAAACCAAGGCTCGAAATGCACTTGGTGAGTGGGTGGGTAAGGATGACAGCATGTCTTACTCTTACACATCAGTAGCACCAGAATGGCTCCAAACTATGGGTTTTACGCCAATTAAACTTGGTTTG…	MSKFYLQFIVSLVVAFFAPLGVAASESANQQNSSSGISLWKEQASLGVSTRLGQTTRQTPTPQKPKSKSFGDHDAKAILTVWRWTGNNNENHELETPTYNVVFDYSCTGQQELRSAAVNEALITPFFFSYVQSNHRISGWKDGNTLYVFLNTQYA	MRKKPQPRAVLNKYSTWKYIVLVVTCVVLTLSALPSWYGEKPAIELKVSEHNEHLNSVFKINSLLHDDGIKPESVSMESNVAQLVFDNEAEQTKARNALGEWVGKDDSMSYSYTSVAPEWLQTMGFTPIKLGLDLRGGVQFLLNVDVDQAVSEQRDAVVDEIKQDLRKERIFGVQVRPDTDTGIRITSKDSEGEIAVRKFVNANYPEWQAKGAGDELSIKMKAQNYADFQNLTMQQNLKIMRQRIEELGITEAMVQRQGESGIRIELPGVQDPSLAKRVIGATASLAFHEVSTSSNPVSTLKVKDEQGKQVTLVKKPVLTGEHIVNARVGFDQMHRPEVDISLDHAGGKMMSDFSATHIGKPMATVYREYGVDARGETQRNEKVISVATIQSQLGSQFR…	468	155	1824	607	107	MEM1;SSio;1to23	MEM1;TMoi;4to23	MEM1;SSio;1to24	MEM1;SSio;1to23	SignalP-6.0	type1a	VemP	uDF_VemP_Enterobacterales	uSecDF_2	uSecDF_3	WKDGN	140	153	FALSE
GCF_001650345.1	refseq	RS_GCF_001650345.1	d__Bacteria;p__Proteobacteria;c__Gammaproteobacteria;o__Enterobacterales;f__Vibrionaceae;g__Photobacterium;s__Photobacterium jeanii	p__Proteobacteria	c__Gammaproteobacteria	o__Enterobacterales	f__Vibrionaceae	s__Photobacterium jeanii	NZ_LVHF01000033.1	397011	398816	+	A3K86_RS19235	secD	protein translocase subunit SecD	WP_068335215.1	BsSecDF_NP_390643.1	3.06E-36	396214	396747	+	A3K86_RS19230	NA	hypothetical protein	WP_198160447.1	ATGATGTTTTGTCTGTGTGTTGGTGTGTTTGCGCATGCTGACGAATTGCGCACGACTGAAACATGGTCAACGGTCGGTAATGTAAGCGCAATGTCATCGCTAACGAATCATCCGTTGGCGCAGCAAGTTCATGACTCATTAACTCAATCGACACCAAGCGATTCTGAGGGGATAGGTTTCCCATTAGCCGATTGCCAAATTAACTTGGCGAAAGTTAATAATCGTAAAACGTCTGATGAGCAAGATAATCACTCTCACACTGGTGATATGTATCACTACCATTTCGGTATGATCAGTACTTCGCGTTATAGCAGTATGTTGCGTGATGATCCCGAAACTATCGATCCGGGTTACCAACTCGCGATTGAAATTCCTATTGCGCCTGCCTTGCAGTTTATG…	ATGATGTTTTGTCTGTGTGTTGGTGTGTTTGCGCATGCTGACGAATTGCGCACGACTGAAACATGGTCAACGGTCGGTAATGTAAGCGCAATGTCATCGCTAACGAATCATCCGTTGGCGCAGCAAGTTCATGACTCATTAACTCAATCGACACCAAGCGATTCTGAGGGGATAGGTTTCCCATTAGCCGATTGCCAAATTAACTTGGCGAAAGTTAATAATCGTAAAACGTCTGATGAGCAAGATAATCACTCTCACACTGGTGATATGTATCACTACCATTTCGGTATGATCAGTACTTCGCGTTATAGCAGTATGTTGCGTGATGATCCCGAAACTATCGATCCGGGTTACCAACTCGCGATTGAAATTCCTATTGCGCCTGCCTTGCAGTTTATG…	ATGAAAAAACGTCCTAATCAACGTTTGTTGAACCACTACTCAGCATGGAAGTATGTGGTGTTGATTGTCACCTTAGCGGTGATGTTATTAAGTGCCATTCCAACGTGGTACGGCGAAGATGCTGCCATTCAAATCAGCCCTAAAGCGGGATTAACAGCCACTCCGGTTGAGCTGCAACAAGCGCTCAATAAAGCGGGAATTGAAACTAAACGCATTGATCACAATGACATTAAAACCATTGTGGTACTGAAAGATGAGAGCCAGCAAGCGAAGGCAAAATCACTGATTGCTGGCATGGTAAAAGACAGCTCACAAGTTGCCTTAGCACTTGAAGCGGCTGCACCGCAATGGTTGCAATCAATGGGGTTTGCGCCAATCAAATTGGGCTTGGACTTACGC…	MMFCLCVGVFAHADELRTTETWSTVGNVSAMSSLTNHPLAQQVHDSLTQSTPSDSEGIGFPLADCQINLAKVNNRKTSDEQDNHSHTGDMYHYHFGMISTSRYSSMLRDDPETIDPGYQLAIEIPIAPALQFMIGYQSPLSPTLDWMLSHVSSSSRLSGWKESNLTHTQYQHRLSLA	MKKRPNQRLLNHYSAWKYVVLIVTLAVMLLSAIPTWYGEDAAIQISPKAGLTATPVELQQALNKAGIETKRIDHNDIKTIVVLKDESQQAKAKSLIAGMVKDSSQVALALEAAAPQWLQSMGFAPIKLGLDLRGGVQFLLDVDMDQVYRAHTEQLSDELRADLRKAGIRSAYISQDESDSLAVRLPNEAANNEVRQFMAKQYPQWQVRSSRGDDLALLMKESEKVQLRNLTVQQNLQTMRSRIEELGITEALVQRQGEQRIRIELPGVQDPAAAKSVIGATASLAFYEVRTSGGMVINDKNGQPVTVARRPVLGGDHIVDARASFGEMGVPEVNITLDSTGGRIMADFSGRHIGKPMATSYSEYSRNAEGKAKQTNQIISVATIQSQLGNRFRITGAGS…	534	177	1806	601	263	MEM1;SSio;1to13	NA	MEM1;SSio;1to13	MEM1;SSio;1to13	SignalP-6.0	type1a	VemP	uDF_VemP_Enterobacterales	uSecDF_2	uSecDF_3	WKESN	160	173	FALSE
GCF_001653135.1	refseq	RS_GCF_001653135.1	d__Bacteria;p__Proteobacteria;c__Gammaproteobacteria;o__Enterobacterales;f__Alteromonadaceae;g__Pseudoalteromonas;s__Pseudoalteromonas neustonica	p__Proteobacteria	c__Gammaproteobacteria	o__Enterobacterales	f__Alteromonadaceae	s__Pseudoalteromonas neustonica	NZ_BDDS01000002.1	572515	574359	-	A7967_RS05815	secD	protein translocase subunit SecD	WP_099458969.1	BsSecDF_NP_390643.1	8.36E-45	574453	574929	-	A7967_RS05820	NA	hypothetical protein	WP_054203505.1	ATGACTCAACTTCGCTTATTTATCACTGCTTTAATTTTATTTGCTGCGCTATTTAGTGTGCAGGCAAATGCTGTTGACGGTAATAACGATGTTGTGCAAAAGAATAATGTTAACGTGCTGTCTGTGTTAGATAATACACCAGATAGTATTATAAACTCCTACCTATCTGTTTCAAAATCTGCATTTGTAAAAAATAGCGTTAAAAAACAGCCTGAAGATTTAGGTTTTAAAGCTTTACAGCCTCGTTTAACGGCAAATAACTCATCTTTGTTTTTATATCAACGTCAAGTTGAACCAAACTATGAAACTATATTTGAATTTTTTGCCCCAAGTCTTGCGCGTGAGCTTTATTTACGCCCCCTTGAGCCACCCATTATATCTCCTTGGTTTATTGTTTAT…	ATGACTCAACTTCGCTTATTTATCACTGCTTTAATTTTATTTGCTGCGCTATTTAGTGTGCAGGCAAATGCTGTTGACGGTAATAACGATGTTGTGCAAAAGAATAATGTTAACGTGCTGTCTGTGTTAGATAATACACCAGATAGTATTATAAACTCCTACCTATCTGTTTCAAAATCTGCATTTGTAAAAAATAGCGTTAAAAAACAGCCTGAAGATTTAGGTTTTAAAGCTTTACAGCCTCGTTTAACGGCAAATAACTCATCTTTGTTTTTATATCAACGTCAAGTTGAACCAAACTATGAAACTATATTTGAATTTTTTGCCCCAAGTCTTGCGCGTGAGCTTTATTTACGCCCCCTTGAGCCACCCATTATATCTCCTTGGTTTATTGTTTAT…	ATGTTAAAAAAATCATTAAAGAAACCGCTATTACAGCGTTTTAAAATTAGCTATGTAGCAATGTTCATTGCACTACTATTATTAGCTGTTAGTGCGTTACCAAATTTATACCCCTCTAAGTCATGGCTTAATATCTCTATTGAGAGTCAGTCGCAGTTAATTAAGAATATACCTTCACAAAAAACAGTCATCGACTTTTTAAATCAGCATAACTTTATGGTTGATCAATCCACCTTGGGGTCAAAATCGGATTCATCCTCTATTAATGTGTTGCTGCAAGTACCTACCAAAAGTGCGGCAGCGCAGCGGGCATTGAAAAGTGAATATCCTTATTTTGATGTAAAAATAGTAACTCATCAAACAAGCCCTGCTTGGTTACAACAGCTTGGTTTAGAACCG…	MTQLRLFITALILFAALFSVQANAVDGNNDVVQKNNVNVLSVLDNTPDSIINSYLSVSKSAFVKNSVKKQPEDLGFKALQPRLTANNSSLFLYQRQVEPNYETIFEFFAPSLARELYLRPLEPPIISPWFIVYEGKKSRISGWKDANLQYSATRTYHI	MLKKSLKKPLLQRFKISYVAMFIALLLLAVSALPNLYPSKSWLNISIESQSQLIKNIPSQKTVIDFLNQHNFMVDQSTLGSKSDSSSINVLLQVPTKSAAAQRALKSEYPYFDVKIVTHQTSPAWLQQLGLEPIKLGLDLNGGVLFVLDVDLVKAQQEQLDSAYEQTKSIIRDEKARGVRVQKNEQGFELHALRSAKESLIGVQAQVLKRFQRLVATKQTQGSMTTVAFSFSEQGSSTFNKEVMSQTLTTLRGRIEELGITEALTQRQGKQRIRIELPGVQDPAEAKRIIGATASLDFYQLKEIGGKTFNLQNGGTINLDPIVIFSGQHINNAHSGRDEWGKPLVQLSLDNQGGEAMSAFSKRNIGKPMATVYSEYYKNAQGEVVKKSEVINVANIAQH…	477	158	1845	614	93	MEM1;SSio;1to24	NA	MEM1;SSio;1to24	MEM1;SSio;1to24	SignalP-6.0	type1a	VemP	uDF_VemP_Enterobacterales	uSecDF_2	uSecDF_3	WKDAN	143	156	FALSE
GCF_001661495.1	refseq	RS_GCF_001661495.1	d__Bacteria;p__Proteobacteria;c__Gammaproteobacteria;o__Enterobacterales;f__Alteromonadaceae;g__Pseudoalteromonas;s__Pseudoalteromonas prydzensis	p__Proteobacteria	c__Gammaproteobacteria	o__Enterobacterales	f__Alteromonadaceae	s__Pseudoalteromonas prydzensis	NZ_BDDT01000006.1	283555	285399	-	A7968_RS13635	secD	protein translocase subunit SecD	WP_064667114.1	BsSecDF_NP_390643.1	4.51E-45	285504	286001	-	A7968_RS13640	NA	hypothetical protein	WP_064667115.1	ATGATTCGCTTTCGCTTAGTCCTTACCGTATTACTGATGTTTGCTGCACTTTTTAGTGTGCAGGCAACGGCTGCTAGTAGCAAGCAGACGATTCAGTCACAGTCGAGCGTATTGGTTGGAGCAGAGGTTTTTTCGCAGTTAATTGATTTAAATTCAAAAGTCATTCATACACCTGTATCGACTCACTTATCTGTGAGTAAACAAGTCGCTATGTTAGCTGCAGATCAACAACCGCAAGGTGCTGGTTTTGAATCATTGCAGCCACGTTTAACGGCAAGCAACTCCTCATTATTTTTGTATCATAGTCAAGTAGAGCCAAATTATGCGGCTATATTTGAGTTTTTTGTGCCAAGCCTCGCGCGGCAACTCTTTTTGCAACCTCTTGAACCACCAACACGA…	ATGATTCGCTTTCGCTTAGTCCTTACCGTATTACTGATGTTTGCTGCACTTTTTAGTGTGCAGGCAACGGCTGCTAGTAGCAAGCAGACGATTCAGTCACAGTCGAGCGTATTGGTTGGAGCAGAGGTTTTTTCGCAGTTAATTGATTTAAATTCAAAAGTCATTCATACACCTGTATCGACTCACTTATCTGTGAGTAAACAAGTCGCTATGTTAGCTGCAGATCAACAACCGCAAGGTGCTGGTTTTGAATCATTGCAGCCACGTTTAACGGCAAGCAACTCCTCATTATTTTTGTATCATAGTCAAGTAGAGCCAAATTATGCGGCTATATTTGAGTTTTTTGTGCCAAGCCTCGCGCGGCAACTCTTTTTGCAACCTCTTGAACCACCAACACGA…	ATGTTAAAAAAATCATCAAAAAAACCGCTGTTGCAGCGTTTTAAAATAAGCTATATGGCGATGCTTGTAGCGCTGATATTATTGACTATCAGTGCCTTACCAAATTTATATCCTGCAAAATCGTGGTTGCATGTTACACCGCAACAGCCATCACACTCTGAGTTATTAGCAATTGATACGCAAAAAAATGTCATTGATTTTTTAAATCAACACGGTTTTAGTGTTGAGCAATCTATGCAAGCGTCTCAATCGCTATCTTCATTAAATGTGTTATTACAGGAGCCCACCAAAAGCGCTGCAGCTCAACAAGCATTAAAAAATGAGTTTACCCAGCTGAATGTAAAAATAGTGACTCATCAGACAAGTCCTGACTGGCTACAAAATCTAGGGCTTGCGCCT…	MIRFRLVLTVLLMFAALFSVQATAASSKQTIQSQSSVLVGAEVFSQLIDLNSKVIHTPVSTHLSVSKQVAMLAADQQPQGAGFESLQPRLTASNSSLFLYHSQVEPNYAAIFEFFVPSLARQLFLQPLEPPTRLPWFVSYDGKKSRLSGWKDANLQYRAVLTYHS	MLKKSSKKPLLQRFKISYMAMLVALILLTISALPNLYPAKSWLHVTPQQPSHSELLAIDTQKNVIDFLNQHGFSVEQSMQASQSLSSLNVLLQEPTKSAAAQQALKNEFTQLNVKIVTHQTSPDWLQNLGLAPIKLGLDLNGGVLFVLDVDLVKAQQEQLNSAYEQTKTIIRDEKARGVRLQQNAQGFELHALPAAKDELLAVQAQVLTRFERLSATEHSQGKLTTVAFSFSEHGSSEFDKEVMSQTLTTLRGRIEELGITEAVTQRQGKQRIRIELPGVQDPSEAKRIIGATASLDFYQLKEYGGKTFTLQNGGTINLDPIAIFSGKHINNAHSGRDEWGKPLVQLSLDSQGGEAMSAFSKRNIGKPMATVYSEYYKNSQGNVVKKSEVINVANIAQH…	498	165	1845	614	104	MEM1;SSio;1to24	MEM1;TMio;7to25	MEM1;SSio;1to24	MEM1;SSio;1to24	SignalP-6.0	type1a	VemP	uDF_VemP_Enterobacterales	uSecDF_2	uSecDF_3	WKDAN	150	163	FALSE
GCF_001677275.1	refseq	RS_GCF_001677275.1	d__Bacteria;p__Proteobacteria;c__Gammaproteobacteria;o__Enterobacterales;f__Vibrionaceae;g__Vibrio;s__Vibrio breoganii	p__Proteobacteria	c__Gammaproteobacteria	o__Enterobacterales	f__Vibrionaceae	s__Vibrio breoganii	NZ_CP016178.1	1163930	1165765	-	A6E01_RS18025	secD	protein translocase subunit SecD	WP_065210919.1	BsSecDF_NP_390643.1	2.43E-36	1165941	1166381	-	A6E01_RS18030	NA	hypothetical protein	WP_065210920.1	ATGCCTTTATTTACTATCAGACAATTCGTTCTACTGCTACTTGTAGCAGCGCTTGCTCCTATGCAAGCACTCGCGTCTGATGCAAAGGCGCCAGGGTTTACTGCCGAACAGCTCGTGGCTTATAGCCAGCTATTGGAAGTAGAATCCGCTCCTACCTCTGAAATACCTGCAAGCACCTCATACGTGCAGCACAATACCCTGGCTATTGTGCAAAACCAGCGCAGTGTTTTTGCTCCTAAGCAAGAATTAGACAGCAATAATTCAACGCGCAACACCTCAAATCCAAACGTATTTTGTTTCAATGATGACGCCTATGCATTTACTGCTAAATGGCATGCATCTCGCGCTGCGTTTCATCATGATAAGAGTGCACACAGGCTTGGTGGCTGGAAAGACAGT…	ATGCCTTTATTTACTATCAGACAATTCGTTCTACTGCTACTTGTAGCAGCGCTTGCTCCTATGCAAGCACTCGCGTCTGATGCAAAGGCGCCAGGGTTTACTGCCGAACAGCTCGTGGCTTATAGCCAGCTATTGGAAGTAGAATCCGCTCCTACCTCTGAAATACCTGCAAGCACCTCATACGTGCAGCACAATACCCTGGCTATTGTGCAAAACCAGCGCAGTGTTTTTGCTCCTAAGCAAGAATTAGACAGCAATAATTCAACGCGCAACACCTCAAATCCAAACGTATTTTGTTTCAATGATGACGCCTATGCATTTACTGCTAAATGGCATGCATCTCGCGCTGCGTTTCATCATGATAAGAGTGCACACAGGCTTGGTGGCTGGAAAGACAGT…	ATGAAGAACAAAGCCATAACTCATAAAAGCAGAAAGCGCATCAATCACTATTCTGCTTGGAAATACGTCGTACTTGTTGCCACTGTGATCATCCTTACGCTCAGTGCCATTCCTACATGGTTTGGTGAGAAGCCAGCAATACAGATACAAGTGCCTGAAAAGGCGATATTTACTACCTCAGTTCAGACCTTAAAACGTTCACTAGAAGATCAGGGTATCCCTGTTTTGTCTGCTACGGAGCAAGACAACCAGATCTCGCTACTGTTTGATAATGAGTCTGACCAAACACACGCTCGTACCATTCTAAACAAACAGTATTCTGAAGAATCCATTGCCTACTCGTATCAGTCAGTAGCACCGCAATGGCTGTCTAATATGGGTATGAACCCGATTAAACTA…	MPLFTIRQFVLLLLVAALAPMQALASDAKAPGFTAEQLVAYSQLLEVESAPTSEIPASTSYVQHNTLAIVQNQRSVFAPKQELDSNNSTRNTSNPNVFCFNDDAYAFTAKWHASRAAFHHDKSAHRLGGWKDSNALYVALNGQYSS	MKNKAITHKSRKRINHYSAWKYVVLVATVIILTLSAIPTWFGEKPAIQIQVPEKAIFTTSVQTLKRSLEDQGIPVLSATEQDNQISLLFDNESDQTHARTILNKQYSEESIAYSYQSVAPQWLSNMGMNPIKLGLDLRGGVQFLLHVDVDKAMQEQQSTIVEDIKAHLRQNSIRNVQVRVSSADAINVNVRASKAQQQLMEYVRTHFPDWQISASSSGFSLAQNEQSRTELQSTIVQQNLQIMRGRIEELGITEAMVQRQGTDNIRIELPGVQDPAQAKNVIGATASLAFYEVKSGSSAYSRQNLVLKDNDGRSVVLEKRPVLAGEHITNARSGMDEIGLSEVNITLDHAGGKKMSDFSATHIGKPMATVYREYQTNEQGVTERSERVISVATIQSQLG…	441	146	1836	611	175	MEM1;SSio;1to25	NA	MEM1;SSio;1to25	MEM1;SSio;1to25	SignalP-6.0	type1a	VemP	uDF_VemP_Enterobacterales	uSecDF_2	uSecDF_3	WKDSN	130	143	FALSE
GCF_001690985.1	refseq	RS_GCF_001690985.1	d__Bacteria;p__Proteobacteria;c__Gammaproteobacteria;o__Enterobacterales;f__Vibrionaceae;g__Aliivibrio;s__Aliivibrio sp001690985	p__Proteobacteria	c__Gammaproteobacteria	o__Enterobacterales	f__Vibrionaceae	s__Aliivibrio sp001690985	NZ_MAJS01000006.1	127806	129629	-	A6E06_RS02585	secD	protein translocase subunit SecD	WP_065591496.1	BsSecDF_NP_390643.1	7.41E-35	129742	130248	-	A6E06_RS02590	NA	hypothetical protein	WP_065591497.1	GTGGTGCAACTGTTTCGATTATTGATAATTTGTCTTTGCTTTGGGGTAAGTTCGCTTGCTCAGGCATCTGCATATCATCAAAACGACAACAGCCACTTTGTAGAACTGACAATTGAACAGCACTCTGCGGTTCCAGTAACGATTTCCGTTGATAACTCTCCTATTCAATCTATTGATTTTGTCACTTGCAACATCAATGGGGCTCAAACAGACTCAACCACACTACATTCTAAAAGCGCCTCTCAAAGCCACGATGTAAATTTAGGCATCGCCTACGCTTCTCGCATGGCAAACTTGGCGCGCCATGATCCTGAAGAAGTCTTTCCGGTTTATGAACTGGCATTAGAGATCCCTGCTATTCCCTCTGAACAATTAGCCATTGGTTATCAAGAAAAACCA…	GTGGTGCAACTGTTTCGATTATTGATAATTTGTCTTTGCTTTGGGGTAAGTTCGCTTGCTCAGGCATCTGCATATCATCAAAACGACAACAGCCACTTTGTAGAACTGACAATTGAACAGCACTCTGCGGTTCCAGTAACGATTTCCGTTGATAACTCTCCTATTCAATCTATTGATTTTGTCACTTGCAACATCAATGGGGCTCAAACAGACTCAACCACACTACATTCTAAAAGCGCCTCTCAAAGCCACGATGTAAATTTAGGCATCGCCTACGCTTCTCGCATGGCAAACTTGGCGCGCCATGATCCTGAAGAAGTCTTTCCGGTTTATGAACTGGCATTAGAGATCCCTGCTATTCCCTCTGAACAATTAGCCATTGGTTATCAAGAAAAACCA…	ATGCAAAGAAAACAACCGATACAACGACTGAACCATTATTCAAAATGGAAATACGTTGTTCTTATTACGACCCTTATTATTTTATTATTAAGCGCTATCCCGACTTGGTATGGCGAAGATGCTGCCGTTCAAATTACCAATAAAGACGGACAAATTCCTTCTATTGTTCAATTACAAAATACGCTAACCGACCAAGGAATAACCGTTAAACGCATCGAACAAAAAGGCGATAAAACCATCGTTATTTTGCAAAATGAAGCACAGCAAGCCGCAGCAAAAAATGTACTGTCTACTGTTATTGATGACAGTAAAAAAGGCACAACGTTAGCTTTATCTCTTGCGCCAGCAGCCCCTGCTTGGTTACAAAATATGGGATTTGAGCCAATCAAACTTGGTTTG…	MVQLFRLLIICLCFGVSSLAQASAYHQNDNSHFVELTIEQHSAVPVTISVDNSPIQSIDFVTCNINGAQTDSTTLHSKSASQSHDVNLGIAYASRMANLARHDPEEVFPVYELALEIPAIPSEQLAIGYQEKPKPTVNWALNTYSSTSRISAWKESNLLYSQRLYPHS	MQRKQPIQRLNHYSKWKYVVLITTLIILLLSAIPTWYGEDAAVQITNKDGQIPSIVQLQNTLTDQGITVKRIEQKGDKTIVILQNEAQQAAAKNVLSTVIDDSKKGTTLALSLAPAAPAWLQNMGFEPIKLGLDLRGGVQFLLDVDVNQVFQAQRNELSDSLKQELRDERIRSVRFQKEGSDSLVVRLPSEEASHAAREFIHKNYPTWQISNGDGFDLKLTLKETEKVAVRNLTVQQNLQTMRSRIEELGITEALVQRQGENRIRIELPGVQDPAAAKNVIGATASLAFYAVKEQGTGSTMEVPDENGRPIRVGRKPVLSGDHIVDARASLGEMGMAEVNIVLDSSGGKIMSEFSRHNVGKPMATSYNEYGRNSKGETTQSNKIISVATIQSQLGSRFR…	507	168	1824	607	112	MEM1;SSio;1to22	NA	MEM1;SSio;1to22	MEM1;SSio;1to22	SignalP-6.0	type1a	VemP	uDF_VemP_Enterobacterales	uSecDF_2	uSecDF_3	WKESN	153	166	FALSE
GCF_001695575.1	refseq	RS_GCF_001695575.1	d__Bacteria;p__Proteobacteria;c__Gammaproteobacteria;o__Enterobacterales;f__Vibrionaceae;g__Vibrio;s__Vibrio europaeus	p__Proteobacteria	c__Gammaproteobacteria	o__Enterobacterales	f__Vibrionaceae	s__Vibrio europaeus	NZ_LUAX01000007.1	1292568	1294415	+	AZ468_RS21560	secD	protein translocase subunit SecD	WP_069669194.1	BsSecDF_NP_390643.1	9.96E-36	1292006	1292488	+	AZ468_RS21555	NA	hypothetical protein	WP_069669193.1	ATGCTTCAACGAATTGTTTCATATATCTGGCTTTTTACACTTGCGATGGCATTGCCAACGCAGGGGTTTGCCTATGTATTGCAAGCTGAAAATGAAGCATCTGCACGCCTTAACTATCGTGCAAACGCTTTGCTACCCCTCTCAAATAGTGACTTCCAAGCTCTATTTGATGAAGTAAAGCAAGAGCCTCAATCAGAACCTATTACTAAAGCCGATTTTTCGCAAGATTGGCTAGCCATCATCAATGCTAATCGCTGGCTGAATGTTACTCGATACCTTGATGAGGGTGAGTCCTCTTCAAACATTGATTTACCAAGCTTTGAACCTACTGTGATAGCTCTATTTAGGTTGTATAAACTTCCTAAAATAGAGTCAGGTTTAGGCGTTACATCACGCTAC…	ATGCTTCAACGAATTGTTTCATATATCTGGCTTTTTACACTTGCGATGGCATTGCCAACGCAGGGGTTTGCCTATGTATTGCAAGCTGAAAATGAAGCATCTGCACGCCTTAACTATCGTGCAAACGCTTTGCTACCCCTCTCAAATAGTGACTTCCAAGCTCTATTTGATGAAGTAAAGCAAGAGCCTCAATCAGAACCTATTACTAAAGCCGATTTTTCGCAAGATTGGCTAGCCATCATCAATGCTAATCGCTGGCTGAATGTTACTCGATACCTTGATGAGGGTGAGTCCTCTTCAAACATTGATTTACCAAGCTTTGAACCTACTGTGATAGCTCTATTTAGGTTGTATAAACTTCCTAAAATAGAGTCAGGTTTAGGCGTTACATCACGCTAC…	ATGAAAAAAAATCCTATAAAGCAGGCGAAATCCGCACGCCTGATGAACCACTATTCTGCATGGAAATATGTGGTTCTTATCGCGACAGTGGTAATGCTGACCCTTAGCGCCATTCCAACTTGGTATGGTGAAAAACCTTCCATTCAGGTGACAACGTCACAAGTCAATTCAAATAACATTGTCAATAACGTCTCTGAACTCAACCGCTATCTCGATCAACGTGACATTCAAGTGAACGAAATCGAACAGGTTGGCAACAAAACAACGCTCGTGTTTGAGAATGAAAGCGAGCAAACCCAAGCACGTCAGGCGCTAGATAAGCTATTACGGAAAGAAGACTCGATTACCTTTTCTTATGTCTCCGTCGCGCCTAAGTGGCTAGGTGATATGGGCTTTAGT…	MLQRIVSYIWLFTLAMALPTQGFAYVLQAENEASARLNYRANALLPLSNSDFQALFDEVKQEPQSEPITKADFSQDWLAIINANRWLNVTRYLDEGESSSNIDLPSFEPTVIALFRLYKLPKIESGLGVTSRYNSPYRISGWKETNALYVALNGQYSVIS	MKKNPIKQAKSARLMNHYSAWKYVVLIATVVMLTLSAIPTWYGEKPSIQVTTSQVNSNNIVNNVSELNRYLDQRDIQVNEIEQVGNKTTLVFENESEQTQARQALDKLLRKEDSITFSYVSVAPKWLGDMGFSPIKLGLDLRGGVQFLLNVDIDKAFEDQRNSLVDEVRDFLRQERLRGIQISSVGSEAFDVKTDSDNALAQVNTFLKQNYPNWDVKRHSDYLAVKPTLESKSEFQSVTIKQNLKIMRDRIEELGITEALVQRQGEHSIRIELPGVQDPSLAKNVIGATATLAFHESRTPSEGKAYGDVVLKDNDGRDVTLAKRPVLTGEHIINARAGIDKMGFSEVNISLDHAGGKIMSDFSAGHIGKPMATVYREYTTNAKGETERSERVISVATIQ…	483	160	1848	615	79	MEM1;SSio;1to24	MEM1;TMio;5to27	MEM1;SSio;1to24	MEM1;SSio;1to24	SignalP-6.0	type1a	VemP	uDF_VemP_Enterobacterales	uSecDF_2	uSecDF_3	WKETN	142	155	FALSE
GCF_001767295.1	refseq	RS_GCF_001767295.1	d__Bacteria;p__Proteobacteria;c__Gammaproteobacteria;o__Enterobacterales;f__Alteromonadaceae;g__Colwellia_A;s__Colwellia_A sp001767295	p__Proteobacteria	c__Gammaproteobacteria	o__Enterobacterales	f__Alteromonadaceae	s__Colwellia_A sp001767295	NZ_CP014944.1	279092	280945	+	A3Q34_RS01260	secD	protein translocase subunit SecD	WP_157470724.1	BsSecDF_NP_390643.1	2.68E-47	278532	278969	+	A3Q34_RS01255	NA	hypothetical protein	WP_070373712.1	ATGTGGCGTACTTTTTCGATAACCCTGTTTTTATTTGTCTTAGCTGCCACGGCTAATGCTTTACCTATTGAAAATTCAGCTAATAGCGATTTAACTTTTTCTAGTCTATCGACCATTGGAAAAAGTCACTCGCACCCGACATCAAACTTTTCGGTATTAATAGATAATATTGCCCCCGATGATGTGGTTAACTTACCGCGCTTAAATCTAATTTCCGCCTCTTTATTTATTAATGAAATACAAACCACGCCAAACTATCTTCTCGTTACTGAGTTTTTTACGCTAAAACTCTCTGCAAGTTTATTTAAAAATCTTGCAAACCCTCCTGCTAAACTTAATTGGTATGAACAACTCAGTCATCGTTCAAACTCTAATCGACTTGCTGGTTGGAAAGATGGC…	ATGTGGCGTACTTTTTCGATAACCCTGTTTTTATTTGTCTTAGCTGCCACGGCTAATGCTTTACCTATTGAAAATTCAGCTAATAGCGATTTAACTTTTTCTAGTCTATCGACCATTGGAAAAAGTCACTCGCACCCGACATCAAACTTTTCGGTATTAATAGATAATATTGCCCCCGATGATGTGGTTAACTTACCGCGCTTAAATCTAATTTCCGCCTCTTTATTTATTAATGAAATACAAACCACGCCAAACTATCTTCTCGTTACTGAGTTTTTTACGCTAAAACTCTCTGCAAGTTTATTTAAAAATCTTGCAAACCCTCCTGCTAAACTTAATTGGTATGAACAACTCAGTCATCGTTCAAACTCTAATCGACTTGCTGGTTGGAAAGATGGC…	ATGATGAATTCACCTAGAAAAAAGCCATATCGTTACTTTACATGGCAAAACCTATTAATTATTTTCACCTTAGTTTTTTTATTAGTAAATGCCCTACCCAACATCTATAAAGATAAAGTCACAATTGTCCTCTCACCTATTAATGCGAACGTGCAACAACTAACGACTAGTGAGCTTAAAGGTTTATTGAATAAGAACAACTTAACCGTTGATAAAATTCATACTATTGATAAGACAACGTCAATAACACTCAGTAATACAGCCGACATAGCGTCAGTTAACACACGTTTATCTAATGAGTTTAATCATTATCGTGTTGAGACCTCGGTGATAAGTGGCGTACCCTCATGGTTGCAATCATTCGACGCTAAGCCAATAAAATTAGGCTTAGATTTAAGT…	MWRTFSITLFLFVLAATANALPIENSANSDLTFSSLSTIGKSHSHPTSNFSVLIDNIAPDDVVNLPRLNLISASLFINEIQTTPNYLLVTEFFTLKLSASLFKNLANPPAKLNWYEQLSHRSNSNRLAGWKDGNTLYTARLTYHS	MMNSPRKKPYRYFTWQNLLIIFTLVFLLVNALPNIYKDKVTIVLSPINANVQQLTTSELKGLLNKNNLTVDKIHTIDKTTSITLSNTADIASVNTRLSNEFNHYRVETSVISGVPSWLQSFDAKPIKLGLDLSGGVLFVLDVDTKQALFDRLKNIALAIKTLAMEERIRGVSVVQHKIDLTRDADNQNLSVNFSNADKSKMAILFTKIKAAYPDLSQQKNQNDQVILSYSSQKTAQFRQETMQQTLKTMRGRIAELGITEAVTLQQGKNHIRIELPGVHDPEEAKRIIGATASLDFYQLAENSNAAGILRMADEHGRTFTLNSQVVFSGSNIENARAGQDQMSMPLVNLTLDALGGKKMSQFSKQNIGNAMVTVFSEFYRDADDQMVKKSKIINVATIQ…	438	145	1854	617	122	MEM1;SSio;1to20	NA	MEM1;SSio;1to20	MEM1;SSio;1to20	SignalP-6.0	type1a	VemP	uDF_VemP_Enterobacterales	uSecDF_2	uSecDF_3	WKDGN	130	143	FALSE
GCF_001895205.1	refseq	RS_GCF_001895205.1	d__Bacteria;p__Proteobacteria;c__Gammaproteobacteria;o__Enterobacterales;f__Vibrionaceae;g__Vibrio;s__Vibrio injenensis	p__Proteobacteria	c__Gammaproteobacteria	o__Enterobacterales	f__Vibrionaceae	s__Vibrio injenensis	NZ_BDJF01000027.1	76330	78162	-	BSR11_RS12490	secD	protein translocase subunit SecD	WP_072670680.1	BsSecDF_NP_390643.1	1.58E-40	78229	78705	-	BSR11_RS12495	NA	hypothetical protein	WP_072670681.1	ATGCTCGAACGTATAACGTATTTTTTCTGGTTAGCTTTTCTTGCGTTGTTATTACCTTCGCAAGCGTTGGCGTGCTCGGAAAATTACGCTAATTCAAGCATTACTCTCAACCATTCTGTTTGGAATGCGGCTTCACATGGCGTACAAAATCCATTTGAGTTTGATTCTCAAGAGAGTCCGATCGATGTTGACTCGGTGCCAACCAGCGACACGTTGGCGAAAAGTATAGTTCAAGCGATTCTTAATCCGCCTCGCTTGCAGCTCACCGAGATTAACTTACCTCTCGATAATGGCTTTGATTTTCCTCATCTTGAAGGAAATGACGCTCTGCCTCGTTCTATCGATGCGGATCGCTATGCCGCTCAAACTTGGACGTCCATTCCTTATCAGCATTTTCAT…	ATGCTCGAACGTATAACGTATTTTTTCTGGTTAGCTTTTCTTGCGTTGTTATTACCTTCGCAAGCGTTGGCGTGCTCGGAAAATTACGCTAATTCAAGCATTACTCTCAACCATTCTGTTTGGAATGCGGCTTCACATGGCGTACAAAATCCATTTGAGTTTGATTCTCAAGAGAGTCCGATCGATGTTGACTCGGTGCCAACCAGCGACACGTTGGCGAAAAGTATAGTTCAAGCGATTCTTAATCCGCCTCGCTTGCAGCTCACCGAGATTAACTTACCTCTCGATAATGGCTTTGATTTTCCTCATCTTGAAGGAAATGACGCTCTGCCTCGTTCTATCGATGCGGATCGCTATGCCGCTCAAACTTGGACGTCCATTCCTTATCAGCATTTTCAT…	ATGCAGAGAAAAACCGCTAAAACGCCAGCGCGTATTATGAATCGCTATGCGACATGGAAATACGTGGTATTGGTTATAACCGTTATCTTACTCGGTTTAAGTGCCATTCCTACTTGGTATGGTGAACAACCATCAATTCAAATTGAGTCTAATCAAAAAGACAGCCCTTTAAATAATGTGGTAACGGTTAATCAATTATTGCAAAAGCAAGGAATTGCTGCCCAAGAAATCCGTCAAGAAAATAACCACACGACGCTGGTTTTTAAAACTGAAACCGAGCAAAGCCAAGCACGCAAGTTATTAGATAATTTCGTGCAAGAAGGAGAAAGTTTAACTTTCTCTTATGTTTCGGTCGCACCCTCTTGGTTCACGCAGATGGGATTTACTCCGATCAAGTTT…	MLERITYFFWLAFLALLLPSQALACSENYANSSITLNHSVWNAASHGVQNPFEFDSQESPIDVDSVPTSDTLAKSIVQAILNPPRLQLTEINLPLDNGFDFPHLEGNDALPRSIDADRYAAQTWTSIPYQHFHASHRLSGWKETNAMYVALNSHFLSA	MQRKTAKTPARIMNRYATWKYVVLVITVILLGLSAIPTWYGEQPSIQIESNQKDSPLNNVVTVNQLLQKQGIAAQEIRQENNHTTLVFKTETEQSQARKLLDNFVQEGESLTFSYVSVAPSWFTQMGFTPIKFGLDLRGGVQFLLNVDVDKAFQEQRDGITDEIKDMLVNQHIRGVRIEHEGNDGFLVTVNSRAPLNKISQFVKENYQGWEVKQSSDQLTVQPSKQNKLDFQSATIQQNLKIMRDRIEELGITEALVQRQGEHSIRIELPGVQDPAQAKNVIGATASLAFYEVNTSGIAGRDDLQLKDNNGQLVILHKRPVLTGDHIVNARAGMDKMGLSEVNISLDHAGGKLMSDFSAKHIGKPMATVYREYKTNANGETERSERVISVATIQSQLGS…	477	158	1833	610	66	MEM1;SSio;1to24	NA	MEM1;SSio;1to24	MEM1;SSio;1to24	SignalP-6.0	type1a	VemP	uDF_VemP_Enterobacterales	uSecDF_2	uSecDF_3	WKETN	141	154	FALSE
GCF_001939735.1	refseq	RS_GCF_001939735.1	d__Bacteria;p__Proteobacteria;c__Gammaproteobacteria;o__Enterobacterales;f__Vibrionaceae;g__Photobacterium;s__Photobacterium proteolyticum	p__Proteobacteria	c__Gammaproteobacteria	o__Enterobacterales	f__Vibrionaceae	s__Photobacterium proteolyticum	NZ_MJIL01000096.1	23889	25715	+	BIT28_RS24970	secD	protein translocase subunit SecD	WP_075767675.1	BsSecDF_NP_390643.1	1.86E-38	23068	23637	+	BIT28_RS24965	NA	hypothetical protein	WP_075767750.1	ATGCTGACGACTTTTTTTAGAGCAATAATGTTGGTGTTCTGTCTGGGCGTTGCTTCGTTTGCTCATGCTGAAACCAATCAAGCGGCTATTCGCTTGGCATTGCCTGCCAGTGTCAGTCAGCATGTTACCGAATCTTCCAAGCTTGTTCTGATAGATGCCGATGCTCACTCGGATACCGACAGCCGTCAGGCGGTGACGGAACAAGGTTCGCTTGTCTGGGATTTTTCCCAGCACCATAGTTCTAAGTCCGAGTCCAAGTCCCAGCAGGGCAGTTCGCAGCCTCACAAACAACACTCCACTGAACATCGCGACTATGACCCGGCATTGGTCAACTCTTCACGTATGGCCAGTTTGGTACACCATGACCCGGAAGAAGTGCAGCCCTTTTATCAACTGGCG…	ATGCTGACGACTTTTTTTAGAGCAATAATGTTGGTGTTCTGTCTGGGCGTTGCTTCGTTTGCTCATGCTGAAACCAATCAAGCGGCTATTCGCTTGGCATTGCCTGCCAGTGTCAGTCAGCATGTTACCGAATCTTCCAAGCTTGTTCTGATAGATGCCGATGCTCACTCGGATACCGACAGCCGTCAGGCGGTGACGGAACAAGGTTCGCTTGTCTGGGATTTTTCCCAGCACCATAGTTCTAAGTCCGAGTCCAAGTCCCAGCAGGGCAGTTCGCAGCCTCACAAACAACACTCCACTGAACATCGCGACTATGACCCGGCATTGGTCAACTCTTCACGTATGGCCAGTTTGGTACACCATGACCCGGAAGAAGTGCAGCCCTTTTATCAACTGGCG…	ATGAGAAAAACCAATCAACAGCGGCTGCTTAACCACTATCCGGCTTGGAAATACGTGGTGCTGGTCGTTACCGTTATGATCATGCTGCTCAGCGCAATTCCAACCTGGTATGGGGAGGATGCAGCCGTGCAGATTGCCGCGTCAAATTCAAAGCTCCCGTCGGTTCTGGTACTTCAGCAACAGCTTACTAATGAAGGAATAGCTGTCAAACGTATTGAACAGCGAGATGGCAAAACTACTGTTGTTCTAGACAATGACAGTCAGCAGACTGCGGCAAGAACGGTGCTGGCTGATCTGATCAATGATAAGGCCAACGACAAGTCAGTTCTGACATTGGCATTGGAACCTGCTGCCCCGCAGTGGCTGCAGAGTATGGGATTTGCCCCGATTAAACTGGGA…	MLTTFFRAIMLVFCLGVASFAHAETNQAAIRLALPASVSQHVTESSKLVLIDADAHSDTDSRQAVTEQGSLVWDFSQHHSSKSESKSQQGSSQPHKQHSTEHRDYDPALVNSSRMASLVHHDPEEVQPFYQLAIELPVEPAPSLVVGYCVNFSESLNWMLNTNPPSCRISGWKETNLTYTIYQPPFLRT	MRKTNQQRLLNHYPAWKYVVLVVTVMIMLLSAIPTWYGEDAAVQIAASNSKLPSVLVLQQQLTNEGIAVKRIEQRDGKTTVVLDNDSQQTAARTVLADLINDKANDKSVLTLALEPAAPQWLQSMGFAPIKLGLDLRGGVQFLLDVDVDQVFKAQGEQLSEELRQLFRQDGIRGARVEASGMDTLIVRLPDAKANSAVRQFIRQSYPHWQLTNASGAGVKLVLKDDEKTALRNLTVQQNLQTMRSRIEELGITEALVQRQGENRIRIELPGVQDPAAAKSVIGATASLAFYAVKEPGTGSTMEMKDKDGRPVRVARKPVLGGDHIVDARASFGEMGTAEVNITLDHAGGKMMSDFSRDNIGKPMATAFSEYSRDSEGNAKQTSSIISVATIQSQLGNRF…	570	189	1827	608	251	MEM1;SSio;1to23	NA	MEM1;SSio;1to23	MEM1;SSio;1to23	SignalP-6.0	type1a	VemP	uDF_VemP_Enterobacterales	uSecDF_2	uSecDF_3	WKETN	172	185	FALSE
GCF_001957125.1	refseq	RS_GCF_001957125.1	d__Bacteria;p__Proteobacteria;c__Gammaproteobacteria;o__Enterobacterales;f__Shewanellaceae;g__Shewanella;s__Shewanella sp001957125	p__Proteobacteria	c__Gammaproteobacteria	o__Enterobacterales	f__Shewanellaceae	s__Shewanella sp001957125	NZ_MPHJ01000006.1	203964	205778	-	BM736_RS13050	secD	protein translocase subunit SecD	WP_076412829.1	BsSecDF_NP_390643.1	9.90E-36	205925	206404	-	BM736_RS13055	NA	hypothetical protein	WP_076412832.1	GTGTATATTTACTTACGTTTAGGCTTACTATTGTTATTCATTGGGGGAATGTTTCTATCTCCGGTGTCTGCGAGCCTTGCTGATAACTTAAGTGTCAATCTGAATGAGCAAGTTTCAGCTGTTGAACAAGTGCACCTAGATAGTTCAGCATCTCCTTCAAGCACCAAACTACTGCAGTTAAAGCAACTACCTGGGCACAATCACGCTCACGGACAAGATGGCGACAGCTCTGAGTATGTTCCATTAGTATCTCAACGCTTAGTCAATTTTGCTCAACATGATCCTATAAGTAGCAAACCTGTTTATCTACTGGCCCATGAATTTTTCTCGCCTCCGGTACCTTCATTAACCATAGGTTATCGCATTGACTTCGCATGCTCACTTGATTGGGCTCTTCAG…	GTGTATATTTACTTACGTTTAGGCTTACTATTGTTATTCATTGGGGGAATGTTTCTATCTCCGGTGTCTGCGAGCCTTGCTGATAACTTAAGTGTCAATCTGAATGAGCAAGTTTCAGCTGTTGAACAAGTGCACCTAGATAGTTCAGCATCTCCTTCAAGCACCAAACTACTGCAGTTAAAGCAACTACCTGGGCACAATCACGCTCACGGACAAGATGGCGACAGCTCTGAGTATGTTCCATTAGTATCTCAACGCTTAGTCAATTTTGCTCAACATGATCCTATAAGTAGCAAACCTGTTTATCTACTGGCCCATGAATTTTTCTCGCCTCCGGTACCTTCATTAACCATAGGTTATCGCATTGACTTCGCATGCTCACTTGATTGGGCTCTTCAG…	ATGAGAACAAAGCCGAAAAATAAGCTGTTAAACCATTATTCTGCCTGGAAGTATATCGTCCTTATAGTGACGTTAATTGTCATGGCATTCAGTGCGCTACCTACCCTTTATGGTGAGGATGCCGCCATTCAAATTGGCGCCGATGCGGGCTTGAACATCTCCGCCCAAAAACTTCAGCAAGTGTTAGTCGAAGAGGGGATAGAAGTAAAAAGACTTGAGCAAAGTAACGGTAAGACGTTAGTTGTGCTCAATCAAGAGAACCAACAAAACCAAGCTAAAGCCCTGCTGCTAGAAAACCTTAATGATGAGTCAAAGCTGACTTTGTCATTATCGCCTGCAGCGCCTGATTGGTTGCTATCTATGGGTTTTAGCCCGATTAAGCTTGGCTTAGATCTGCGT…	MYIYLRLGLLLLFIGGMFLSPVSASLADNLSVNLNEQVSAVEQVHLDSSASPSSTKLLQLKQLPGHNHAHGQDGDSSEYVPLVSQRLVNFAQHDPISSKPVYLLAHEFFSPPVPSLTIGYRIDFACSLDWALQLNKNSIRLSGWKDSNLQYRFSQTRSA	MRTKPKNKLLNHYSAWKYIVLIVTLIVMAFSALPTLYGEDAAIQIGADAGLNISAQKLQQVLVEEGIEVKRLEQSNGKTLVVLNQENQQNQAKALLLENLNDESKLTLSLSPAAPDWLLSMGFSPIKLGLDLRGGVQFLLDVEIEPVYQLQRDALIESVRQYAKEIGVRGVSVRQDSEDNVTVVFSDSAQASAFRQYIVTSSPIWQVTNRDSSSLIVAMKAEEKSKIRDLTVKQNLQIMRSRIEELGITEALVQRQGEHRIRIELPGVQDPALAKNVIGATASLAFYEVKPSGSVNSKILKGPSDSPVYVARRPVLGGEHIVDARAGLGEMGLPEVVIHLDREGGRLMSDFSRDNIGQPMATSYSEYIRDSDGKVQQTTEVISVATIQSQLGDRFSITG…	480	159	1815	604	146	MEM1;SSio;1to24	MEM1;TMio;2to24	MEM1;SSio;1to27	MEM1;SSio;1to24	SignalP-6.0	type1a	VemP	uDF_VemP_Enterobacterales	uSecDF_2	uSecDF_3	WKDSN	144	157	FALSE
GCF_001974875.1	refseq	RS_GCF_001974875.1	d__Bacteria;p__Proteobacteria;c__Gammaproteobacteria;o__Enterobacterales;f__Alteromonadaceae;g__Pseudoalteromonas;s__Pseudoalteromonas sp001974875	p__Proteobacteria	c__Gammaproteobacteria	o__Enterobacterales	f__Alteromonadaceae	s__Pseudoalteromonas sp001974875	NZ_MTQD01000002.1	275095	276933	+	BW142_RS03785	secD	protein translocase subunit SecD	WP_076923941.1	BsSecDF_NP_390643.1	8.52E-42	274525	274986	+	BW142_RS03780	NA	hypothetical protein	WP_076923940.1	ATGTTTAAATTTAGAGTGTTATTAACTGCCTTTTTGCTACTTGCTGCACTTTTTAGTGTGCAGAGCAATGCTATGGGCGCCTCACAAAATTTAAATATCAATATTAGTACGCAGGTTTCGCTTACTGATATTGGCGATTTAACTAAAATACAGCCTATTAGTAAGTCTGTAGATATTACGCAGCATAAAAAAACGCATCAAACCGATTTTGACGCGCACCAACCAAGGTTAACTGCCAATAATTCATCATTGTTTTTGCACACTGTTCAAAGTGAACCAGAATACGATGTGGTTTTTGAATTTTTCGCTCAAAACCTTGTTAGGCATATATTCTTACGACCAAGAGCCGTTAATCCTATACAGCCTTGGTATACGCTTGTAACTAATAGTAAAAAGTCG…	ATGTTTAAATTTAGAGTGTTATTAACTGCCTTTTTGCTACTTGCTGCACTTTTTAGTGTGCAGAGCAATGCTATGGGCGCCTCACAAAATTTAAATATCAATATTAGTACGCAGGTTTCGCTTACTGATATTGGCGATTTAACTAAAATACAGCCTATTAGTAAGTCTGTAGATATTACGCAGCATAAAAAAACGCATCAAACCGATTTTGACGCGCACCAACCAAGGTTAACTGCCAATAATTCATCATTGTTTTTGCACACTGTTCAAAGTGAACCAGAATACGATGTGGTTTTTGAATTTTTCGCTCAAAACCTTGTTAGGCATATATTCTTACGACCAAGAGCCGTTAATCCTATACAGCCTTGGTATACGCTTGTAACTAATAGTAAAAAGTCG…	ATGTTAAGTTTTAAAAAAGATAAAAAGCCGTCTACGGCTAAATTTAAATTAAGCTATATCGCCATGCTAATAGTACTGGTTTTATTAGCTATCAGCGCATTACCAAACCTATATCCAAATAAATCGTGGTTGCACATAAGTGCTGCTGCGCACAGCGAAACGCAATCTTTACCAAGCACTAAAACCCTAGTTACTTTTTTAAATAACCAAGGGCTTGAGGTTGAGCAGGGCTTAGATAAGCAATCAACTATTAATGTACTTTTAAACGAGCCAACTAAAAGCGCACAGGCGCAAGCGGCTATAAAAGCGCAATACCCAAACACGCAAGTTAAAGTTGTTGAGCATGCAACAAGCCCTACATGGTTACAAAATTTTGGTTTATCACCAATAAAGCTGGGC…	MFKFRVLLTAFLLLAALFSVQSNAMGASQNLNINISTQVSLTDIGDLTKIQPISKSVDITQHKKTHQTDFDAHQPRLTANNSSLFLHTVQSEPEYDVVFEFFAQNLVRHIFLRPRAVNPIQPWYTLVTNSKKSRLSGWKDVNLLYRAVTTYHA	MLSFKKDKKPSTAKFKLSYIAMLIVLVLLAISALPNLYPNKSWLHISAAAHSETQSLPSTKTLVTFLNNQGLEVEQGLDKQSTINVLLNEPTKSAQAQAAIKAQYPNTQVKVVEHATSPTWLQNFGLSPIKLGLDLNGGVLFVLDVDLDKAVDEQLVSAYQQAKSIIIKQKAHGVKAQQTQHGFEINALPNATDKLTPVIEELQSRFANLAVVTSNNGSVKAAKFSYSEQGRSSFDKEVMGQTLTTLRSRIEELGITEAVTQQQGKHRIRIELPGVQDPNEAKRIIGATASLGFYQLKEIGGQTFNMQSGGTIKLDPVPIFTGDHINNANIGRDDWGKPLVQLSLDSQGGDAMSAFSKANIGKPMATVYSEYSQNAKGEVVKKSEVINVANIAQHLSSR…	462	153	1839	612	108	MEM1;SSio;1to24	NA	MEM1;SSio;1to26	MEM1;SSio;1to24	SignalP-6.0	type1a	VemP	uDF_VemP_Enterobacterales	uSecDF_2	uSecDF_3	WKDVN	138	151	FALSE
GCF_001989995.2	refseq	GB_GCA_001989995.1	d__Bacteria;p__Proteobacteria;c__Gammaproteobacteria;o__Enterobacterales;f__Vibrionaceae;g__Vibrio;s__Vibrio anguillarum	p__Proteobacteria	c__Gammaproteobacteria	o__Enterobacterales	f__Vibrionaceae	s__Vibrio anguillarum	NZ_JAHGUP010000016.1	64367	66205	+	PL85_RS03350	secD	protein translocase subunit SecD	WP_115340079.1	BsSecDF_NP_390643.1	2.26E-41	63766	64269	+	PL85_RS03345	NA	hypothetical protein	WP_019281633.1	ATGCATTGGCACTTTATTAAATATGTCTGGTTTACGCTTTTTGCGGTGGTTCTGCCTTCGCAAGCGTTCGGCTATTTAATTGAGAGTGAAACGCACAGCCACGCTGAACGTAAAGTTATCCTACAACATGGTGAAAAAACCTCGCTCACGGCGATTGTTCATCAGCAAACATTGCCTCAAGCTATTGCTATTCAACAACCTATCTCTGATCAACAAGATAAACAAACGGCTCCACCCGTATCAAAATCGCTTCACTCAGACACTTCTGCTGCAATCGTCACCGCGTCTCGTTGGGGGGTAACTTCCCGAGTCGTTGAATACGATGGCCCCACTTTTGTCGATAACACACCCAATTACGACGTCACCGTCGCTCCCTTTAGGCTTTATCTTTTTCCTGTC…	ATGCATTGGCACTTTATTAAATATGTCTGGTTTACGCTTTTTGCGGTGGTTCTGCCTTCGCAAGCGTTCGGCTATTTAATTGAGAGTGAAACGCACAGCCACGCTGAACGTAAAGTTATCCTACAACATGGTGAAAAAACCTCGCTCACGGCGATTGTTCATCAGCAAACATTGCCTCAAGCTATTGCTATTCAACAACCTATCTCTGATCAACAAGATAAACAAACGGCTCCACCCGTATCAAAATCGCTTCACTCAGACACTTCTGCTGCAATCGTCACCGCGTCTCGTTGGGGGGTAACTTCCCGAGTCGTTGAATACGATGGCCCCACTTTTGTCGATAACACACCCAATTACGACGTCACCGTCGCTCCCTTTAGGCTTTATCTTTTTCCTGTC…	ATGAAAAAAACACAAAATAAAAAGGCGTCAGCACGTCTTATTAATCACTATTCTGCGTGGAAGTATATCGTATTGGCCGCCACTTTGGTTGTGCTTGCCTTGAGCGCTATACCCACCTGGTACGGCGAACAGCCGTCTATTCAACTGCAAGTCTCCTCTAAAAATGAGACGCTTAATTCAGTCGTGGAATTAACTCATCTACTCGAAAAAAACGATATTGCGGTACAAAACATACAGCAGCAAGGTGGGAAAACGACCTTAGTCTTTGCTGAGGAAGTCCAGCAAACGCACGCCAGAGAATTACTCGATGGCATGATTGAAAAAGAAGACAGTATTACGTTCTCTTACGTTTCGGTTGCACCAACATGGTTGACAAATTTAGGTTTTAACCCGATTAAA…	MHWHFIKYVWFTLFAVVLPSQAFGYLIESETHSHAERKVILQHGEKTSLTAIVHQQTLPQAIAIQQPISDQQDKQTAPPVSKSLHSDTSAAIVTASRWGVTSRVVEYDGPTFVDNTPNYDVTVAPFRLYLFPVAELAAWQARPYSSNHRISGWKETNAMYVALNSQY	MKKTQNKKASARLINHYSAWKYIVLAATLVVLALSAIPTWYGEQPSIQLQVSSKNETLNSVVELTHLLEKNDIAVQNIQQQGGKTTLVFAEEVQQTHARELLDGMIEKEDSITFSYVSVAPTWLTNLGFNPIKLGLDLRGGVQFLLNVDVDKAFQEQRDSMIDTVKDKLRDERLRSVKVSSEGIDGFKVMSNSAEDLNKINAFLKETYSGWDIQRSSDQLLIKPSKQNRVDFQSTTLQQNLKIMRDRIEELGITEAMVQRQGEHSIRIELPGVQDPSQAKNVIGATASLAFYEAKSPSEAFTSQDIVLKDENGRNVVLTKRPVLTGDHIVNARAGIDQVGMSEVNISLDHAGGKIMSDFSSKHIGKPMATVYREYTTNARGETERSEKVISVATIQSQL…	504	167	1839	612	97	MEM1;SSio;1to24	MEM1;TMio;5to27	MEM1;SSio;1to24	MEM1;SSio;1to24	SignalP-6.0	type1a	VemP	uDF_VemP_Enterobacterales	uSecDF_2	uSecDF_3	WKETN	153	166	FALSE
GCF_001996165.1	refseq	RS_GCF_001996165.1	d__Bacteria;p__Proteobacteria;c__Gammaproteobacteria;o__Enterobacterales;f__Vibrionaceae;g__Salinivibrio;s__Salinivibrio proteolyticus	p__Proteobacteria	c__Gammaproteobacteria	o__Enterobacterales	f__Vibrionaceae	s__Salinivibrio proteolyticus	NZ_MUFP01000006.1	92694	94493	-	BZJ19_RS06135	secD	protein translocase subunit SecD	WP_077674973.1	BsSecDF_NP_390643.1	3.18E-45	94578	94955	-	BZJ19_RS06140	NA	hypothetical protein	WP_077674974.1	ATGCACCGCTCTCCGCTCACCATGTGGCTGATGGCGGGCATGATGCTGTTTGCGGTGCTGGTCAATGTGGCAGCGCAAGCACAGGTTTCACCGTTTCGCTCCAGCAGCCAAGTCCATGCCCTTCAGCAAACTCCGGCGCTCGTTTCTACCGCGAGAGCCAGTGTTGCCTTGCCTGCGGCATTGCCTGACGACGATACCCAACCGCCACATTTAGTCGCGATTCTTCCTCCCCCGCACATTCGCCTTGCTTGGCACCTGATTGCCTTTTTGTGCGCATTTGGGGTGTGCCTGCCACGCCAGTATCTTGCCTTTTCGCTCCCCCGTCTTGGTGGCTGGCGAGAACACAACCTGCAATATCGCTTTATTCATTCGCGTTAATCGTTCGCTTTCCTAAAGGCC…	ATGCACCGCTCTCCGCTCACCATGTGGCTGATGGCGGGCATGATGCTGTTTGCGGTGCTGGTCAATGTGGCAGCGCAAGCACAGGTTTCACCGTTTCGCTCCAGCAGCCAAGTCCATGCCCTTCAGCAAACTCCGGCGCTCGTTTCTACCGCGAGAGCCAGTGTTGCCTTGCCTGCGGCATTGCCTGACGACGATACCCAACCGCCACATTTAGTCGCGATTCTTCCTCCCCCGCACATTCGCCTTGCTTGGCACCTGATTGCCTTTTTGTGCGCATTTGGGGTGTGCCTGCCACGCCAGTATCTTGCCTTTTCGCTCCCCCGTCTTGGTGGCTGGCGAGAACACAACCTGCAATATCGCTTTATTCATTCGCGTTAA	ATGCACAGCCAAGGAGAACGAATGAATAAATTATCCCCCGTTAATCGGTATTCTTTATGGCACTACGCCGCATTAGTCCTGATGTTGATCGTCCTGACCGTGCAGGCGTTACCAAGCTTTTTTGGCGACCACCCAGTGGTGAGCGTGTCGCATCACTCGCATCAGGGACTCCAAAACTGGCTTAAAGCCCATCCTGAGGCCGTGAGTGAAGTGCGTTATGACTCGCAAGGGACGGTTACCTTAATCACGCCCGATATTAGCCAGCAACAGAACGTACAACAGCAATTAAAAGGCACTCTAGGACCCGACGCGGAAATCACCCTCGATTATTTATCCGCAGCACCCACATGGCTGTCGCGCCTCGGCGCCGAGCCGGTAAAACTAGGGCTCGATCTACGC…	MHRSPLTMWLMAGMMLFAVLVNVAAQAQVSPFRSSSQVHALQQTPALVSTARASVALPAALPDDDTQPPHLVAILPPPHIRLAWHLIAFLCAFGVCLPRQYLAFSLPRLGGWREHNLQYRFIHSR	MHSQGERMNKLSPVNRYSLWHYAALVLMLIVLTVQALPSFFGDHPVVSVSHHSHQGLQNWLKAHPEAVSEVRYDSQGTVTLITPDISQQQNVQQQLKGTLGPDAEITLDYLSAAPTWLSRLGAEPVKLGLDLRGGVQLLLWVDTDQALAHQAEALVQGLNLWLDSQHLPASATVNTKDNTTVQLPMLSASDRSKASAWFTEHYPQWRFNSAANGWQMTDTEQDAMSHQAVRQNIDILRKRIDALGVAEASVQRQGKDYIRIELPGVHDPKQAKNVIGATASLAFYALDATSPKRLYDAQHNVVPLARHAILGGEHIIDARTSVDEMRRPQVDIRLDGPGGETMLAFTRRHLGDPMATVYREYQANEQGDLVANERVINVATIQSALSDRFRITGLSSPE…	378	125	1800	599	84	MEM1;SSio;1to27	MEM1;TMio;7to29_MEM2;TMoi;81to103	MEM1;SSio;1to27	MEM1;SSio;1to27	SignalP-6.0	type1a	VemP	uDF_VemP_Enterobacterales	uSecDF_2	uSecDF_3	WREHN	112	125	FALSE
GCF_001999225.1	refseq	RS_GCF_001999225.1	d__Bacteria;p__Proteobacteria;c__Gammaproteobacteria;o__Enterobacterales;f__Alteromonadaceae;g__Pseudoalteromonas;s__Pseudoalteromonas aliena	p__Proteobacteria	c__Gammaproteobacteria	o__Enterobacterales	f__Alteromonadaceae	s__Pseudoalteromonas aliena	NZ_CP019628.1	3841586	3843424	-	B0W48_RS17080	secD	protein translocase subunit SecD	WP_077537985.1	BsSecDF_NP_390643.1	3.18E-40	3843533	3843994	-	B0W48_RS17085	NA	hypothetical protein	WP_077537986.1	ATGTTTAAATTTAGAGTGTTTTTAACTGCCTTTTTGCTACTTGCTGCACTTTTTAGTGTGCAGAGCAATGCTATGGGCGCCTCACAAAATTTAAATATAAATATTAGCACGCAGGTTTCGCTTACTAATATTGGCGATTTAACTAAAATACAGCCTATTAGTAAGTCTGTAGATACTTCGCAACATAAAAAAACGCATCAAACCGATTTTGACGCGCACCAACCAAGATTAACTGCCAATAATTCATCTTTGTTTTTGCACACTGTGCAAAATGAGCCAGAATACGATGTGGTTTTTGAATTTTTTGCTCAAAATCTTGTTAGGCATATATTCTTACGACCGAGAGCCGTTAACCGTATACAACCTTGGTATACGCTTGTAACTAATAGTAAAAAGTCG…	ATGTTTAAATTTAGAGTGTTTTTAACTGCCTTTTTGCTACTTGCTGCACTTTTTAGTGTGCAGAGCAATGCTATGGGCGCCTCACAAAATTTAAATATAAATATTAGCACGCAGGTTTCGCTTACTAATATTGGCGATTTAACTAAAATACAGCCTATTAGTAAGTCTGTAGATACTTCGCAACATAAAAAAACGCATCAAACCGATTTTGACGCGCACCAACCAAGATTAACTGCCAATAATTCATCTTTGTTTTTGCACACTGTGCAAAATGAGCCAGAATACGATGTGGTTTTTGAATTTTTTGCTCAAAATCTTGTTAGGCATATATTCTTACGACCGAGAGCCGTTAACCGTATACAACCTTGGTATACGCTTGTAACTAATAGTAAAAAGTCG…	ATGTTAAGTTTTAAAAAAGATAAAAAGCCGTCTACGGCTAAGTTCAAATTAAGCTATATAGCCATGCTAATAGTATTGGTTTTATTAGCTATTAGCGCATTACCAAACCTATATCCAAATAAATCGTGGTTGCACGTAAGTAATACGCCGCACAGCGAAACGCAATCTTTACCGAGCACTAAAACGCTAGTTACTTTTTTAAATAAACAAGGGCTTGAGGTTGAGCAGGGTTTAGATAAGCAATCAACTATTAATGTACTTTTAAACGAGCCCACTAAAAGCGCTCAGGCACAAGCGGCTATAAAAGCGCAATACCCAAACACGCAAGTTAAAATTGTTGAGCATGCAACCAGCCCTACATGGTTACAAGATTTTGGTTTATCACCAATTAAGCTGGGC…	MFKFRVFLTAFLLLAALFSVQSNAMGASQNLNINISTQVSLTNIGDLTKIQPISKSVDTSQHKKTHQTDFDAHQPRLTANNSSLFLHTVQNEPEYDVVFEFFAQNLVRHIFLRPRAVNRIQPWYTLVTNSKKSRLSGWKDVNLLYTAVTTYHA	MLSFKKDKKPSTAKFKLSYIAMLIVLVLLAISALPNLYPNKSWLHVSNTPHSETQSLPSTKTLVTFLNKQGLEVEQGLDKQSTINVLLNEPTKSAQAQAAIKAQYPNTQVKIVEHATSPTWLQDFGLSPIKLGLDLNGGVLFVLDVDLDKAVDEQLVSAYQQAKSIIIKQKAHGVKAQQTQHGFEINALPNATDKLTPVIKELQSRFANLAVVTSNNGSVKTAKFSYSEQGRSSFDKEVMGQTLTTLRSRIEELGITEAVTQQQGKHRIRIELPGVQDPTEAKRIIGATASLGFYQLKEIGGQTFNMQSGGTIKLDPVPIFTGDHINNANIGRDDWGKPLVKLSLDGQGGGAMSAFSKANIGKPMATVYSEYSQNAKGEVVKKSEVINVANIAQHLSSR…	462	153	1839	612	108	MEM1;SSio;1to24	NA	MEM1;SSio;1to26	MEM1;SSio;1to24	SignalP-6.0	type1a	VemP	uDF_VemP_Enterobacterales	uSecDF_2	uSecDF_3	WKDVN	138	151	FALSE
GCF_002000025.1	refseq	RS_GCF_002000025.1	d__Bacteria;p__Proteobacteria;c__Gammaproteobacteria;o__Enterobacterales;f__Alteromonadaceae;g__Cognaticolwellia;s__Cognaticolwellia aestuarii	p__Proteobacteria	c__Gammaproteobacteria	o__Enterobacterales	f__Alteromonadaceae	s__Cognaticolwellia aestuarii	NZ_MUZV01000002.1	168971	170800	+	B0169_RS04005	secD	protein translocase subunit SecD	WP_077284673.1	BsSecDF_NP_390643.1	5.81E-49	168391	168807	+	B0169_RS04000	NA	hypothetical protein	WP_077284672.1	ATGTGGCGTAAATTAACAGTCATGTTATTTTTATTGATACTAGCTAAAACAGCTGGTGCTTTGCCGATCGTAGAACTTTCTAATGATAACTCTTCAAGCCATGAAGTTGCGTCACAAATAGCGCAAAAAACCGATTCCTTAGACACTGATGAGCCTGAAGTTTTATATAACTTACCCAGAAGCAACACCTTTAACGCGTCATTGTTTAACACGGAAATACAAAGTAGCCCTGAATACTATTTAGTTGTTGAGTTTTTTAAAATTAAGCTCACGGCAGGGCTATTTAAAAATTTAGCTAATCCGCCATTAATCACACCTTGGTACGAACAATTAAGCCATAGCAGCCATTTGTCTCGACTTTCCGGCTGGAAAGACGGCAATTTGCTGTATTCATCACGT…	ATGTGGCGTAAATTAACAGTCATGTTATTTTTATTGATACTAGCTAAAACAGCTGGTGCTTTGCCGATCGTAGAACTTTCTAATGATAACTCTTCAAGCCATGAAGTTGCGTCACAAATAGCGCAAAAAACCGATTCCTTAGACACTGATGAGCCTGAAGTTTTATATAACTTACCCAGAAGCAACACCTTTAACGCGTCATTGTTTAACACGGAAATACAAAGTAGCCCTGAATACTATTTAGTTGTTGAGTTTTTTAAAATTAAGCTCACGGCAGGGCTATTTAAAAATTTAGCTAATCCGCCATTAATCACACCTTGGTACGAACAATTAAGCCATAGCAGCCATTTGTCTCGACTTTCCGGCTGGAAAGACGGCAATTTGCTGTATTCATCACGT…	ATGAATTCACGTTATACCAAACCTGTTAACAAGGTGAAATGGCAAAATATTGTCATTATATTCGTATTGCTGTTTATGCTAATCAGCGCCTTACCTAATTTATATTCAGATAAGCTAACCGTTCACTTGACCAGCAAGAACGCGCAAAGCGAGCCAATAGCAGCTCAAGATATTAACCGTTTGTTAGTTAAGCACAAACTCGCTATCGATGAGATCAGAGCATCAGCAGCAGGCACCGCGATTACATTAGCCAATAGCGCGGATCAAGCGGCTATTGAGAAGTTATTAACAGAGCAATTTTCTGCAAATTATACCATTGATAGTTCGATAGAAAACAACGCACCGGCTTGGTTGAAGGTGTTTCATGGTGAGCCAATAAAATTAGGCTTAGATTTAAGT…	MWRKLTVMLFLLILAKTAGALPIVELSNDNSSSHEVASQIAQKTDSLDTDEPEVLYNLPRSNTFNASLFNTEIQSSPEYYLVVEFFKIKLTAGLFKNLANPPLITPWYEQLSHSSHLSRLSGWKDGNLLYSSRKTYHS	MNSRYTKPVNKVKWQNIVIIFVLLFMLISALPNLYSDKLTVHLTSKNAQSEPIAAQDINRLLVKHKLAIDEIRASAAGTAITLANSADQAAIEKLLTEQFSANYTIDSSIENNAPAWLKVFHGEPIKLGLDLSGGVLFVLDVDTERALFDKLQGIALDIKSLAIADRIRLSNVSQPNNHSITLSFSATKYNTVAQLLTKITQSYPELTQSKISNSQVTLAYSAAEQAKFRQETMSQTLKTMRGRIEELGITEAVTQKQGKNRIRIELPGVHDPEEAKRIIGATASLDFYQLAQHSNAVGILQMRDKSGRQLRMNSQVVFSGSHIKNARSGQDEMGMPLVNLTLDAVGGKKMSMFSKQNIGKPMVTVFSEFYRNANDEMVKKSKVINVATIQQHLGSQFS…	417	138	1830	609	163	MEM1;SSio;1to20	NA	MEM1;SSio;1to20	MEM1;SSio;1to20	SignalP-6.0	type1a	VemP	uDF_VemP_Enterobacterales	uSecDF_2	uSecDF_3	WKDGN	123	136	FALSE
GCF_002000085.1	refseq	RS_GCF_002000085.1	d__Bacteria;p__Proteobacteria;c__Gammaproteobacteria;o__Enterobacterales;f__Alteromonadaceae;g__Pseudocolwellia;s__Pseudocolwellia agarivorans	p__Proteobacteria	c__Gammaproteobacteria	o__Enterobacterales	f__Alteromonadaceae	s__Pseudocolwellia agarivorans	NZ_MUZU01000002.1	387366	389198	-	B0X80_RS04750	secD	protein translocase subunit SecD	WP_077338854.1	BsSecDF_NP_390643.1	1.45E-47	389430	389873	-	B0X80_RS04755	NA	hypothetical protein	WP_077338645.1	ATGTGGCGTAAATTAACAATTTTATTGTTTTTATTAGTTCTGGCTAAAACAGCTGGTGCTTTGCCGATCTCTAAAATTAATCATAATGCTTATTTATTTCATGAGAATATTTCTCAGTTAGTACAGCAAACTGTTTCTGATCTAGACTTAGAAGAAGATTCAAGTATAGATACAGAAGCACCTCAAGTTTTATATAATTTGCCAAGTTCTAGTAGGCTTAACGCTTCGTTATTTTCTGTTGAAGTTCAAAACAGTCCTGAATATGTGCTTATTGTTGAGTTTTTCAAAATTAAACTTAACGCCTGTATATTCAAGCATTTAGCGAATCCTCCTGTAATAACACCATGGTTTGAACAATTAAGTCATAGCAGCAATTCATCTCGACTTTCTGGTTGGAAA…	ATGTGGCGTAAATTAACAATTTTATTGTTTTTATTAGTTCTGGCTAAAACAGCTGGTGCTTTGCCGATCTCTAAAATTAATCATAATGCTTATTTATTTCATGAGAATATTTCTCAGTTAGTACAGCAAACTGTTTCTGATCTAGACTTAGAAGAAGATTCAAGTATAGATACAGAAGCACCTCAAGTTTTATATAATTTGCCAAGTTCTAGTAGGCTTAACGCTTCGTTATTTTCTGTTGAAGTTCAAAACAGTCCTGAATATGTGCTTATTGTTGAGTTTTTCAAAATTAAACTTAACGCCTGTATATTCAAGCATTTAGCGAATCCTCCTGTAATAACACCATGGTTTGAACAATTAAGTCATAGCAGCAATTCATCTCGACTTTCTGGTTGGAAA…	ATGATGAATTCACGTAATAAAAAGCACGTAAAACACACAAAATGGCAGAACATTGTCATTATCTTCATATTGTTATTTATGATAGTTAGCGCGTTACCTAACTTATATTCTGACAAGTTAACGGTTAATTTAGTTAACAATAACAGCCAAGCTGAACAAGTATCTGCACAAGAAATTAATACTTTGTTAGCTAAGAACAACCTCGCCATTGATGAGATAAGAACATCAGCATCAACAACGTCTATCACGCTATCGAACGAAGCGGATCAAAAAGCCATTGAAAAGCTTTTAAGCGCTGAACTTAGCGATAGTTTTTCTATTGAAAGCGTGACAGAAAATACAGCGCCTACTTGGTTAAAAATGTTACATGGTCAGCCCATTAAACTGGGTTTAGATTTA…	MWRKLTILLFLLVLAKTAGALPISKINHNAYLFHENISQLVQQTVSDLDLEEDSSIDTEAPQVLYNLPSSSRLNASLFSVEVQNSPEYVLIVEFFKIKLNACIFKHLANPPVITPWFEQLSHSSNSSRLSGWKDGNSLYSSRTTYHS	MMNSRNKKHVKHTKWQNIVIIFILLFMIVSALPNLYSDKLTVNLVNNNSQAEQVSAQEINTLLAKNNLAIDEIRTSASTTSITLSNEADQKAIEKLLSAELSDSFSIESVTENTAPTWLKMLHGQPIKLGLDLSGGVLFVLDVDTERALFDKLTGIALDVKTLAIDSRIRLSKVAQPDNHSIVINFSSAKQLSEGTLLSEIKKTYPELSQNKLDDNQVVLTYSEKEQVLFRQETMTQTLKTMRGRIEELGITEAVTQKQGKNRIRIELPGVHDPEEAKRIIGATASLDFYQLAENSKAAGIIQMTDKNGQRLRMNSQVVFSGSHIKNARSGVGKMGMPLVNLTLDDVGGKQMSNFSKKNIGKPMVTVFSEFYRDVNDVMVKKSKVINVATIQQHLGAQF…	444	147	1833	610	231	MEM1;SSio;1to20	NA	MEM1;SSio;1to20	MEM1;SSio;1to20	SignalP-6.0	type1a	VemP	uDF_VemP_Enterobacterales	uSecDF_2	uSecDF_3	WKDGN	132	145	FALSE
GCF_002005305.1	refseq	RS_GCF_002005305.1	d__Bacteria;p__Proteobacteria;c__Gammaproteobacteria;o__Enterobacterales;f__Shewanellaceae;g__Shewanella;s__Shewanella psychrophila	p__Proteobacteria	c__Gammaproteobacteria	o__Enterobacterales	f__Shewanellaceae	s__Shewanella psychrophila	NZ_CP014782.1	4846781	4848595	-	sps_RS21005	secD	protein translocase subunit SecD	WP_077754284.1	BsSecDF_NP_390643.1	6.39E-39	4848779	4849282	-	sps_RS21010	NA	hypothetical protein	WP_149027326.1	GTGTCGGGACTTTTTCGTGTAGGGCTAATGCTTATCTTGCTGGGGGGAATATTTCTCTCTGGTACGAATGCGTATGCTTCTGAGTATATGAAAAAGGATAACCATATTCAGTCGATTCAAAGCGTGTGTCTGGATTCAAGTGCTGTGGATGCACTTAAAACGATCTCTTGGGTGTCGATGAACCCTCACGTTGGGCATCAAGATACACCAAGCACTCACACAGGGCTTGAACATCATGACCCAAGTGAGCAAGAGTTTGTTCCTCTTATTTCGATGCGCCTGTTAAGTTTTTCTCAACACGATCTACATCAGGTAAGGCCAAGCTATCTGTTGGCCTATGAGTTTGTTTCACCTCCAAGTCCCTCTTTCTCCATCGGGTATCGAATAGACTTTACCCAG…	GTGTCGGGACTTTTTCGTGTAGGGCTAATGCTTATCTTGCTGGGGGGAATATTTCTCTCTGGTACGAATGCGTATGCTTCTGAGTATATGAAAAAGGATAACCATATTCAGTCGATTCAAAGCGTGTGTCTGGATTCAAGTGCTGTGGATGCACTTAAAACGATCTCTTGGGTGTCGATGAACCCTCACGTTGGGCATCAAGATACACCAAGCACTCACACAGGGCTTGAACATCATGACCCAAGTGAGCAAGAGTTTGTTCCTCTTATTTCGATGCGCCTGTTAAGTTTTTCTCAACACGATCTACATCAGGTAAGGCCAAGCTATCTGTTGGCCTATGAGTTTGTTTCACCTCCAAGTCCCTCTTTCTCCATCGGGTATCGAATAGACTTTACCCAG…	ATGAAAAAACAAACTAGCAAAAAAATACTCAATCACAACTCTCCATGGAAATATGGGGTGTTAATCGTCACTATTATCGTCATGCTATTGAGTGCGCTGCCGTCTCTGTTCGGTGAAGATGCGGCTATTGAGGTGAGTGATAAGGCTGGTTTATCAGTTTCCTTGATAGATCTGCATAAGCAATTTGAGCAGGCCGGAATTGATACTAAACGTATCGAACAGGCCGGTGGCCAAACACTCATAGTACTCGCTGAGCAAGCTCAACAAACCCAAGCAAAGCAACTGCTGGCTAAATTGGTGGCTAAACCGGAACATCTCACTCTGGCACTCGCTCCGGCGGCGCCGTCCTGGTTGCTCAGTCTTGGAGCTGAACCCATAAAATTGGGTTTAGATCTGAGA…	MSGLFRVGLMLILLGGIFLSGTNAYASEYMKKDNHIQSIQSVCLDSSAVDALKTISWVSMNPHVGHQDTPSTHTGLEHHDPSEQEFVPLISMRLLSFSQHDLHQVRPSYLLAYEFVSPPSPSFSIGYRIDFTQTLDWSLHANEKPSKLSGWKESNLLYRFSQQKSVS	MKKQTSKKILNHNSPWKYGVLIVTIIVMLLSALPSLFGEDAAIEVSDKAGLSVSLIDLHKQFEQAGIDTKRIEQAGGQTLIVLAEQAQQTQAKQLLAKLVAKPEHLTLALAPAAPSWLLSLGAEPIKLGLDLRGGVQFLLDVDMKPVYRVHGESLVDSIRLFSREHKLMGTNVRQEDDTSIILVLANSENASQYQQFIRSQHPSWQIKQKGDGVLTVSLKETEKALLRDLTVKQNLQIMRSRISQLGITEALVQRQGEHRIRIELPGVQDPAAAKNVIGATASLAFYEVKKPGSVNAKILRDDSQTPVYVSRKPVLGGEHIVDARAGIGEMGGAEVNISLDSAGGKLMSNFSRDNIGQPMATSYSEYSRNTQGEVTQQTRVISVATIQSQLGNRFSITG…	504	167	1815	604	183	MEM1;SSio;1to26	MEM1;TMoi;4to26	MEM1;SSio;1to26	MEM1;SSio;1to26	SignalP-6.0	type1a	VemP	uDF_VemP_Enterobacterales	uSecDF_2	uSecDF_3	WKESN	151	164	FALSE
GCF_002075795.1	refseq	RS_GCF_002075795.1	d__Bacteria;p__Proteobacteria;c__Gammaproteobacteria;o__Enterobacterales;f__Shewanellaceae;g__Shewanella;s__Shewanella japonica	p__Proteobacteria	c__Gammaproteobacteria	o__Enterobacterales	f__Shewanellaceae	s__Shewanella japonica	NZ_CP020472.1	1818550	1820337	+	SJ2017_RS07810	secD	protein translocase subunit SecD	WP_218919245.1	BsSecDF_NP_390643.1	1.50E-28	1817917	1818405	+	SJ2017_RS07805	NA	hypothetical protein	WP_080915403.1	GTGATAACCCGTGGCTTAGCATTTATAGTGTTATTTTTATCGTTGAGTTTATTCTCCACGATGATTGCTGCCGAGGGAAACCCAGCTTTACACGTTTCTGGGCCTTCAATAAGTTATCAAGTTAGCCATATTAACCCCATTGTGAATGATGTCGCTTTACACACAGAGCTTGAAACCAGCTTTAATCAAACTCACATTGAGCCTGTAAAAGATTTGCCACTTATCAGTGACATTGAGCGCTTTGATTTTCTCAATGATTTTCGCCGAGTCGTGAGTCATGATAACCGCGCAGGTATCGGCGAAAAACCCAATTACTCCCTTCTCATCGCTTTTTTTGAACCGATGATTTTTAATCGCTATATTGCTCCAATCTCAACTCCCAAGTTTGTTAATCACTGG…	GTGATAACCCGTGGCTTAGCATTTATAGTGTTATTTTTATCGTTGAGTTTATTCTCCACGATGATTGCTGCCGAGGGAAACCCAGCTTTACACGTTTCTGGGCCTTCAATAAGTTATCAAGTTAGCCATATTAACCCCATTGTGAATGATGTCGCTTTACACACAGAGCTTGAAACCAGCTTTAATCAAACTCACATTGAGCCTGTAAAAGATTTGCCACTTATCAGTGACATTGAGCGCTTTGATTTTCTCAATGATTTTCGCCGAGTCGTGAGTCATGATAACCGCGCAGGTATCGGCGAAAAACCCAATTACTCCCTTCTCATCGCTTTTTTTGAACCGATGATTTTTAATCGCTATATTGCTCCAATCTCAACTCCCAAGTTTGTTAATCACTGG…	GTGAACAAAAAACAACACCAACCTCTAAATCGTAATGCGATTTGGAAATATATCGTGCTGAGCGTCAGCATCGTGATTTTATTTTTAAGCGCTTTACCTTCATGGTACGGCGAACAGGCTTCAGTACATATTAAGCATCCTAACCAAACTATTGATGTTCTTGCTGTGTCGAAATATCTCACTCAGGCCGATATAGCAACAACAGCTATCCATCAAACAAATGGACAAACGATTATTGTATTACAAGATGATAATCAACAAGCTAAAGCAAAAGATGTTATGGAGCAGCACCTCATTGAGGGTGAAGTTATTGCGCTAGCGATGGAACCTTCAGCGCCTGATTGGCTAACCAACTTAGGCTTTGCGCCAATCAAGTTAGGTTTGGATTTACGTGGTGGA…	MITRGLAFIVLFLSLSLFSTMIAAEGNPALHVSGPSISYQVSHINPIVNDVALHTELETSFNQTHIEPVKDLPLISDIERFDFLNDFRRVVSHDNRAGIGEKPNYSLLIAFFEPMIFNRYIAPISTPKFVNHWTSQLSSAISRVSGWKDGNSLYSHNHQRLA	MNKKQHQPLNRNAIWKYIVLSVSIVILFLSALPSWYGEQASVHIKHPNQTIDVLAVSKYLTQADIATTAIHQTNGQTIIVLQDDNQQAKAKDVMEQHLIEGEVIALAMEPSAPDWLTNLGFAPIKLGLDLRGGVQFLLDVDMEPVYHAHRQVVMDEFRAKVRGSTGRHVDDSVYLSFRSSESLQEAISVAREEFPQWQRAVSNNQLILSQTEEERDALRASTVLQNLQIMRSRIEHLGITEASVQRQGQSRIRIELPGVQDPAAAKDVIGATASLSFHSLVSERSPGALVINDENGKPVYLNRNAIFGGEHIIDARASIGEMGLAEVNLVLDSAGGRKMSHHSRANIGQPMATVYNEYTQGRDGTSIKNSEVISVATIQAQLGSRFQITGSGNLAEAQQ…	489	162	1788	595	144	MEM1;SSio;1to24	MEM1;TMio;5to24	MEM1;SSio;1to24	MEM1;SSio;1to24	SignalP-6.0	type1a	VemP	uDF_VemP_Enterobacterales	uSecDF_2	uSecDF_3	WKDGN	147	160	FALSE
GCF_002076895.1	refseq	RS_GCF_002076895.1	d__Bacteria;p__Proteobacteria;c__Gammaproteobacteria;o__Enterobacterales;f__Alteromonadaceae;g__Cognaticolwellia;s__Cognaticolwellia beringensis	p__Proteobacteria	c__Gammaproteobacteria	o__Enterobacterales	f__Alteromonadaceae	s__Cognaticolwellia beringensis	NZ_CP020465.1	3355285	3357198	-	B5D82_RS14155	secD	protein translocase subunit SecD	WP_081152420.1	BsSecDF_NP_390643.1	7.06E-50	3357365	3357784	-	B5D82_RS14160	NA	hypothetical protein	WP_081152421.1	ATGTGGCGTTACATAACAATATTATTGGTAATATTTCTCTTAGCTCAAAATGCTAATGCCTGGTCACATTCAGAATTTAACCAAAATACAATTGCACAACATAATGATATTACTCAGCTAGACCAAAAAGCCCATACAACTTTCGATGCTCAGCATTCTCAAGATTTATTTACCTTACCTCGCATTAATAGTATTAGTCCGGCGACATTCTCTGTAGAAGCGCAAACAGCACCAATTTATGTACTAGTGATTGAATTTTTTCAAACTAACCATAGTGAAAGAGAATTTAGAAACTTAGCACCGCCCGTAAAATTAAATAACTGGTTTGAACAATTAAATCATCAAGCAAAATCATCTCGTATTTCCGGCTGGAAAGACGGTAACTTTTTATACAGCGCT…	ATGTGGCGTTACATAACAATATTATTGGTAATATTTCTCTTAGCTCAAAATGCTAATGCCTGGTCACATTCAGAATTTAACCAAAATACAATTGCACAACATAATGATATTACTCAGCTAGACCAAAAAGCCCATACAACTTTCGATGCTCAGCATTCTCAAGATTTATTTACCTTACCTCGCATTAATAGTATTAGTCCGGCGACATTCTCTGTAGAAGCGCAAACAGCACCAATTTATGTACTAGTGATTGAATTTTTTCAAACTAACCATAGTGAAAGAGAATTTAGAAACTTAGCACCGCCCGTAAAATTAAATAACTGGTTTGAACAATTAAATCATCAAGCAAAATCATCTCGTATTTCCGGCTGGAAAGACGGTAACTTTTTATACAGCGCT…	ATGAACACACGTAACAAATCCACCAGAAAGTATTTTAGCTGGCAAAATGCAGTCATCCTTATCACCCTGATATTTATGATTATTAATGCCCTACCAAATTTATACCCAGAGAAAGTAAGCATTCAGCTAACTAGCAATAGCAGCCAAATAGAGCAAACATCGCCGCAAAAATTAAATACGTTCTTACAGAGTAATCAGCTAGAAGCTGAAAAAATAACCACTAGCGCAAGCGGTATTACCATTACTTTAGCCAATAAGGCCGATGAGCTAGTCGCTAAAGATTTATTAAAAGCTGAATTAGGTGAGCGTTACACGGTAGACAGCGCAATAGACAGTAATGCGCCAGCATGGTTTAAGTCAATGAATATGGAACCAATAAAGCTAGGCTTAGACTTGAGT…	MWRYITILLVIFLLAQNANAWSHSEFNQNTIAQHNDITQLDQKAHTTFDAQHSQDLFTLPRINSISPATFSVEAQTAPIYVLVIEFFQTNHSEREFRNLAPPVKLNNWFEQLNHQAKSSRISGWKDGNFLYSARTTYHS	MNTRNKSTRKYFSWQNAVILITLIFMIINALPNLYPEKVSIQLTSNSSQIEQTSPQKLNTFLQSNQLEAEKITTSASGITITLANKADELVAKDLLKAELGERYTVDSAIDSNAPAWFKSMNMEPIKLGLDLSGGVLFVLDVDTERALFEHLKGIAVDIKTLSIENRIRGITLTQPTNNSIDINFPSSMQSKVEKLLSTVTQSAPELSINKISSTKITLLYPPQEQVKFRQTTMKHTLKAMRGRIEELGITEAVTQQQGKNRIRIELPGVHNPEEAKRIIGATATLDFYQLADSSNTAGIMHMTDSSGRKLSLNSKAVFSGSSIKNARAGQDEMGLPLVNLTLDSIGGKKMSTFSKANIGKPMVTVFSEFHRNSDNEIVKKSKIINVANISQHLGSQFS…	420	139	1914	637	166	MEM1;SSio;1to20	NA	MEM1;SSio;1to20	MEM1;SSio;1to20	SignalP-6.0	type1a	VemP	uDF_VemP_Enterobacterales	uSecDF_2	uSecDF_3	WKDGN	124	137	FALSE
GCF_002104475.1	refseq	RS_GCF_002104475.1	d__Bacteria;p__Proteobacteria;c__Gammaproteobacteria;o__Enterobacterales;f__Alteromonadaceae;g__Cognaticolwellia;s__Cognaticolwellia mytili	p__Proteobacteria	c__Gammaproteobacteria	o__Enterobacterales	f__Alteromonadaceae	s__Cognaticolwellia mytili	NZ_NBOF01000001.1	642098	643927	-	B7C41_RS02735	secD	protein translocase subunit SecD	WP_085297688.1	BsSecDF_NP_390643.1	9.03E-50	644120	644539	-	B7C41_RS02740	NA	hypothetical protein	WP_085297215.1	ATGTGGCGTCAATTAGCAGTAATGTTATTTGTTTTAGTAGTAGCTCACACAGCTAGCGCTTTGCCGATCCCCGATGCTTTTAATGATGGATATTCAACTCATACTAAAAATTCTCAAATTGAGCAGCAAACAACTTCAATTTTTGATGACGTAGAGCCAAAAGATTTATTTAATCTTCAAAGGCTAAATCGGATCAGCCCGGCTTTATTCAATGCAGAAATACAAACCACACCAAACTATGTCTTAGTCGTCGAGTTTTTTAAAGTTAAGCTTACCGCTGGCTTGTATAAAAACTTAATCAATCCACCGTTAATAACGCCTTGGTTTGAACAATTAAGCCATAAAAATAATTCATCTCGACTTTCTGGCTGGAAAGACGGCAACTTTTTATATTCATCT…	ATGTGGCGTCAATTAGCAGTAATGTTATTTGTTTTAGTAGTAGCTCACACAGCTAGCGCTTTGCCGATCCCCGATGCTTTTAATGATGGATATTCAACTCATACTAAAAATTCTCAAATTGAGCAGCAAACAACTTCAATTTTTGATGACGTAGAGCCAAAAGATTTATTTAATCTTCAAAGGCTAAATCGGATCAGCCCGGCTTTATTCAATGCAGAAATACAAACCACACCAAACTATGTCTTAGTCGTCGAGTTTTTTAAAGTTAAGCTTACCGCTGGCTTGTATAAAAACTTAATCAATCCACCGTTAATAACGCCTTGGTTTGAACAATTAAGCCATAAAAATAATTCATCTCGACTTTCTGGCTGGAAAGACGGCAACTTTTTATATTCATCT…	ATGAATTCACGTACAACTACCCAAGAAAAAAATGTGAAATGGCAAAACATTGTCATTATTTTCATCTTGCTATTTATGCTTGTAAGCGCCTTACCAAACTTATATACCGACAAGATGAATATCCGCCTTGTCAACAACAACGCTCAAAGCGAAGCAATAGCTCCCCAAGATATTAATGCTTTGCTCGCCAACAAAAATATTACTGTTGAGGGAATTAAAACATCAACGAGTGGCACAACCATTACCTTGAAAAATAAAACCGATCAACATGCTATAGAAAAACTGTTAACAAAAAACTATGGTGATGATTATACCGTTGAAAGTTCAATAAGAAATGATTCACCAGCATGGTTAACGTCATTAAACGGCAAGCCGATAAAATTAGGCTTAGATCTTAGT…	MWRQLAVMLFVLVVAHTASALPIPDAFNDGYSTHTKNSQIEQQTTSIFDDVEPKDLFNLQRLNRISPALFNAEIQTTPNYVLVVEFFKVKLTAGLYKNLINPPLITPWFEQLSHKNNSSRLSGWKDGNFLYSSSTTYHS	MNSRTTTQEKNVKWQNIVIIFILLFMLVSALPNLYTDKMNIRLVNNNAQSEAIAPQDINALLANKNITVEGIKTSTSGTTITLKNKTDQHAIEKLLTKNYGDDYTVESSIRNDSPAWLTSLNGKPIKLGLDLSGGVLFVLDVDTERALSDRLKGIALDIKSIAIENRIRLGKVSQPNNHSIIIDFSSAKQAANEQLLTKINSNYPELTEKKLAENKIVLSFSSQEQTKFRQEIMKQTLKTMRGRIEELGITEAVTQKQGKNRIRIELPGVHDPEEAKKIIGATASLDFYQLAENARAAGILQMSDKNGRKLKMNSQVIFSGANIKNARSGQDEMGMPLVNLTLDAVGGKKMSLFSKKNVGKPMVTVFSEFYRNTQDEMVKKSKVINVATIQQHLGSQFS…	420	139	1830	609	192	MEM1;SSio;1to20	NA	MEM1;SSio;1to20	MEM1;SSio;1to20	SignalP-6.0	type1a	VemP	uDF_VemP_Enterobacterales	uSecDF_2	uSecDF_3	WKDGN	124	137	FALSE
GCF_002104515.1	refseq	RS_GCF_002104515.1	d__Bacteria;p__Proteobacteria;c__Gammaproteobacteria;o__Enterobacterales;f__Alteromonadaceae;g__Cognaticolwellia;s__Cognaticolwellia polaris	p__Proteobacteria	c__Gammaproteobacteria	o__Enterobacterales	f__Alteromonadaceae	s__Cognaticolwellia polaris	NZ_NBOE01000010.1	32386	34335	-	B6A32_RS14500	secD	protein translocase subunit SecD	WP_085305343.1	BsSecDF_NP_390643.1	1.28E-49	34504	34923	-	B6A32_RS14505	NA	hypothetical protein	WP_085305345.1	ATGTGGCGTTTTATCACAATAACTTTGGTGTTATTTTTTCTAGTACAAAATGCTAGCGCTTTATCGAACGCAGAATATGCTCAAAAACATAGCATACAACAAAGCAACCTTGCCCAAGATGAGCAACACGTTAATGTAAATTTAGACGAGCATCAGCCAGAGCATTTGTTTAATTTACCTAGAATTAATACCTTCAGCCCTGCTACCTTTTCAGTTGAAGCGCAAACAGCGCCAATTTATGTTTTGGTTATCGAGTTTTTTAAAACCGAGAGCAGCGCTAGAGAATATAAGAGTTTAGCCCCACCACCTTTATTAGTTAGTTGGTTTGAACAACTGCATAATCAAGCAAGTTCATCGCGTATTTCCGGCTGGAAAGACGGTAACTTTTTATACACTGCA…	ATGTGGCGTTTTATCACAATAACTTTGGTGTTATTTTTTCTAGTACAAAATGCTAGCGCTTTATCGAACGCAGAATATGCTCAAAAACATAGCATACAACAAAGCAACCTTGCCCAAGATGAGCAACACGTTAATGTAAATTTAGACGAGCATCAGCCAGAGCATTTGTTTAATTTACCTAGAATTAATACCTTCAGCCCTGCTACCTTTTCAGTTGAAGCGCAAACAGCGCCAATTTATGTTTTGGTTATCGAGTTTTTTAAAACCGAGAGCAGCGCTAGAGAATATAAGAGTTTAGCCCCACCACCTTTATTAGTTAGTTGGTTTGAACAACTGCATAATCAAGCAAGTTCATCGCGTATTTCCGGCTGGAAAGACGGTAACTTTTTATACACTGCA…	ATGAACACACGCAACAAATCAACTATTAAAAGCTTTAGCTGGCGAAACATTGTCATACTTATCACGCTGATATTTATGATCGTCAGTGCATTACCAAATTTGTACCCTGAAAAATCAAACATTCAGTTAATCAGCAGTGGCAACGACATTGAGCAAACGACTCCAGAGCAATTAAACACGCTCTTGCTAAATAACCACTTAGCTTCAGAGCAGATAATTACCAATGCCACCGGCACGGTAATTACCCTTAAAAACAAATCAGATGAACAAGCCGCTAAAGCACTTTTAAGCAAAGCGCTAGACGGTAAATATAGCGTAAGCAGCAGTACGACAAGTGATGCCCCAGCTTGGTTTAAATCGATGAAAATGGAGCCAATAAAATTAGGTTTAGATTTAAGT…	MWRFITITLVLFFLVQNASALSNAEYAQKHSIQQSNLAQDEQHVNVNLDEHQPEHLFNLPRINTFSPATFSVEAQTAPIYVLVIEFFKTESSAREYKSLAPPPLLVSWFEQLHNQASSSRISGWKDGNFLYTATLTYHS	MNTRNKSTIKSFSWRNIVILITLIFMIVSALPNLYPEKSNIQLISSGNDIEQTTPEQLNTLLLNNHLASEQIITNATGTVITLKNKSDEQAAKALLSKALDGKYSVSSSTTSDAPAWFKSMKMEPIKLGLDLSGGVLFVLDVDTDRAMFEHLKGLGNDLKTQSIEKRIRGVNFTQTNNNSIELSFPISMQNKVESLLSDITKQSPELSVKNIGNTHKSLFYSPQEQVSFRQATMKQTLKTMRGRIEELGISEAITQQQGKNRIRIELPGVHDPEEAKRIIGATATLDFYQLADGSHTAGVLQMADSSGRKFILNSKVVFSGSSIKNARAGQDEMGMPLVNLTLDSVGGKKMSAFSKENIGKPMVTLFSEFHRDSNNEIVKKSKIINVANISQHLGSQFS…	420	139	1950	649	168	MEM1;SSio;1to20	NA	MEM1;SSio;1to20	MEM1;SSio;1to20	SignalP-6.0	type1a	VemP	uDF_VemP_Enterobacterales	uSecDF_2	uSecDF_3	WKDGN	124	137	FALSE
GCF_002156455.1	refseq	RS_GCF_002156455.1	d__Bacteria;p__Proteobacteria;c__Gammaproteobacteria;o__Enterobacterales;f__Vibrionaceae;g__Vibrio;s__Vibrio coralliirubri	p__Proteobacteria	c__Gammaproteobacteria	o__Enterobacterales	f__Vibrionaceae	s__Vibrio coralliirubri	NZ_MVJD01000019.1	115202	117001	-	B1025_RS04435	secD	protein translocase subunit SecD	WP_086773992.1	BsSecDF_NP_390643.1	1.75E-36	117175	117639	-	B1025_RS04440	NA	hypothetical protein	WP_029235281.1	ATGTTGTTTTTACTGAGCTTTGGCTTAGTGAATTCTAACGGCTATTCGTTTCCTTCTAAGCCATTTCAAATATACTCGGCTCAAGAGCAATCTTCACAGAATGATCTTTGTAAACAAGCTGATACGGATAATCCGTCGAGCTACTTAGAGTGCGACAAGGCTCAGTTTGGCACCGTGCCTTCTGGTGACAGTTCCAACTATCACGACACCGAATCAAGCCTTCAAGCAGCAAACTTCAGACGTATGCTCAGTAACGAGCAAGAAAGCGTGGCCGATCTTGAGCCTGCTTATCATCTACTGATCGACTTCTCTCCCCCTTCATTACTGGCTTCTTTGCTTTTCAACACACCGCTGTTGGATTCCAAGCAGCACTGGACCAGCATTGTGAGTTCTCCGTCC…	ATGTTGTTTTTACTGAGCTTTGGCTTAGTGAATTCTAACGGCTATTCGTTTCCTTCTAAGCCATTTCAAATATACTCGGCTCAAGAGCAATCTTCACAGAATGATCTTTGTAAACAAGCTGATACGGATAATCCGTCGAGCTACTTAGAGTGCGACAAGGCTCAGTTTGGCACCGTGCCTTCTGGTGACAGTTCCAACTATCACGACACCGAATCAAGCCTTCAAGCAGCAAACTTCAGACGTATGCTCAGTAACGAGCAAGAAAGCGTGGCCGATCTTGAGCCTGCTTATCATCTACTGATCGACTTCTCTCCCCCTTCATTACTGGCTTCTTTGCTTTTCAACACACCGCTGTTGGATTCCAAGCAGCACTGGACCAGCATTGTGAGTTCTCCGTCC…	TTGACTGTGAAAAAACGCATTCAAAGAAAACAAATAAACCACTACTCAAAGTGGAAATACGTGGTGCTTATCGCCACTATCATCATCATGGTTCTGAGTGCTTTACCTTCTTGGTATGGCGAGAATGCATCGGTTCAAATTAACAATCGTTCTGAACAGACCATCGATGCGAGTCAAATTACCCAATATCTTGCGAGCGAAGGCATCCAAGCTAAATCGGCATTTCAAAAAGACCAACGTTTAGTCGTGATCTTGGAAGACGCAGAACAACAAGCGAAGGCAAAAGAGGTGCTGAATGAGCGCCTATTGGACAACGCGACGGTTGCACTAGCGATGGAGCCAGCAGCTCCGAAATGGTTGACTGACATGGGCTTCGCACCGATTCAGTTAGGCCTTGAT…	MLFLLSFGLVNSNGYSFPSKPFQIYSAQEQSSQNDLCKQADTDNPSSYLECDKAQFGTVPSGDSSNYHDTESSLQAANFRRMLSNEQESVADLEPAYHLLIDFSPPSLLASLLFNTPLLDSKQHWTSIVSSPSSRLAGWKEGNIQYSHFRELLS	MTVKKRIQRKQINHYSKWKYVVLIATIIIMVLSALPSWYGENASVQINNRSEQTIDASQITQYLASEGIQAKSAFQKDQRLVVILEDAEQQAKAKEVLNERLLDNATVALAMEPAAPKWLTDMGFAPIQLGLDLRGGVQFLLEVDMEPVYHAQAQSVVDEITSQVRYARGKVVNNQVEFNFRTDADFEKAQKLIREEFPQWQRDRSDKSLTLTQSEEEQRTLRNLTVQQNLQIMRSRIEELGITEASIQRQGESRIRIELPGVQDPAAAKDVIGATASLAFYSVYDNATRNTQTLKDSDGNRIVVARKAVLSGEHIIDARSGIGEMGSAEVNITLDSSGGKKMSEFSRHNIGKPMATVYSEYSRDRAGNSEKTSEVISVANIQSQLGSRFRITGAGSMA…	465	154	1800	599	173	MEM1;SSio;1to12	NA	MEM1;SSio;1to10	MEM1;SSio;1to12	SignalP-6.0	type1a	VemP	uDF_VemP_Enterobacterales	uSecDF_2	uSecDF_3	WKEGN	139	152	FALSE
GCF_002156475.1	refseq	RS_GCF_002156475.1	d__Bacteria;p__Proteobacteria;c__Gammaproteobacteria;o__Enterobacterales;f__Vibrionaceae;g__Vibrio;s__Vibrio gigantis	p__Proteobacteria	c__Gammaproteobacteria	o__Enterobacterales	f__Vibrionaceae	s__Vibrio gigantis	NZ_MVJE01000025.1	343762	345561	-	B1026_RS18310	secD	protein translocase subunit SecD	WP_086714624.1	BsSecDF_NP_390643.1	2.03E-36	345723	346187	-	B1026_RS18315	NA	hypothetical protein	WP_086714625.1	ATGTTGTTTTTACTGAGCTTTGGCTTAGTGAATTCTAACGGCTATTCGTTTCCTTCTAAGCCATTTCAAATCTACTCGGCTCAAGAGCAATCTTCACAGAGTGACCTGTGTAAACAAGCCGCTACGGATAATCCGTCGAGCTACTTAGAGTGCGATAAGGCTCAGTTTGGCACTGTTCCTTCTGGTGACAGTTCTAACTATCACGATACTGAGTCTAGCCTTCAAGCAGTAAACTTCAGACGTATGCTCAGTAATGAACAAGAAAGCGTGCCCGATCTTGAGCCTGCTTATCATCTACTGATTGACTTCTCTCCCCCTTCACTACTGGCCTCTCTGCTTTTCAATACACCGTTGTTGGATTCCAAGCAGCACTGGACCAGTATTGTGAGCTCTCCGTCC…	ATGTTGTTTTTACTGAGCTTTGGCTTAGTGAATTCTAACGGCTATTCGTTTCCTTCTAAGCCATTTCAAATCTACTCGGCTCAAGAGCAATCTTCACAGAGTGACCTGTGTAAACAAGCCGCTACGGATAATCCGTCGAGCTACTTAGAGTGCGATAAGGCTCAGTTTGGCACTGTTCCTTCTGGTGACAGTTCTAACTATCACGATACTGAGTCTAGCCTTCAAGCAGTAAACTTCAGACGTATGCTCAGTAATGAACAAGAAAGCGTGCCCGATCTTGAGCCTGCTTATCATCTACTGATTGACTTCTCTCCCCCTTCACTACTGGCCTCTCTGCTTTTCAATACACCGTTGTTGGATTCCAAGCAGCACTGGACCAGTATTGTGAGCTCTCCGTCC…	TTGACTGTGAAAAAACGCATTCCAAGAAAACAAATTAACCACTACTCAAAGTGGAAATACGTGGTACTTATCGCCACTATCATCATCATGGTTCTGAGTGCTTTACCTTCTTGGTATGGCGAGAATGCATCGGTTCAAATTAACAATCGTTCTGAACAGACCATCGATGCAAGCCAAATTACCCAATACCTTGCGAGCGAAGGCATCCAAGCTAAATCTGCATTTCAAAAAGACAACCGTTTAGTGGTGATCTTGGAAGATGCAGAACAGCAAGCGAAGGCCAAGGAAGTGCTTAACGAACGTCTTCTAGACAAGGCAACGGTAGCGCTAGCAATGGAGCCTGCAGCACCAAAATGGCTGACTGACATGGGCTTCGCGCCGATTCAGCTCGGCCTTGAC…	MLFLLSFGLVNSNGYSFPSKPFQIYSAQEQSSQSDLCKQAATDNPSSYLECDKAQFGTVPSGDSSNYHDTESSLQAVNFRRMLSNEQESVPDLEPAYHLLIDFSPPSLLASLLFNTPLLDSKQHWTSIVSSPSSRLSGWKEGNIQYSHFRELLS	MTVKKRIPRKQINHYSKWKYVVLIATIIIMVLSALPSWYGENASVQINNRSEQTIDASQITQYLASEGIQAKSAFQKDNRLVVILEDAEQQAKAKEVLNERLLDKATVALAMEPAAPKWLTDMGFAPIQLGLDLRGGVQFLLEVDMEPVYHAQAQSVVDEITSQVRYARGKVVNNQVQFDFRTDADFDKTQKLIREEFPLWQRDRSDKSLTLTQSEEEQRTLRNLTVQQNLQIMRSRIEELGITEASIQRQGESRIRIELPGVQDPAAAKDVIGATASLAFYSVYDNATRNTQTLKDTDGNRVVVARKAVLSGEHIIDARSGIGEMGSAEVNITLDSAGGKKMSEFSRHNIGKPMATVYSEYSRDRAGNSEKTSEVISVANIQSQLGSRFRITGAGSMA…	465	154	1800	599	161	MEM1;SSio;1to12	NA	MEM1;SSio;1to10	MEM1;SSio;1to12	SignalP-6.0	type1a	VemP	uDF_VemP_Enterobacterales	uSecDF_2	uSecDF_3	WKEGN	139	152	FALSE
GCF_002156525.1	refseq	RS_GCF_002156525.1	d__Bacteria;p__Proteobacteria;c__Gammaproteobacteria;o__Enterobacterales;f__Vibrionaceae;g__Vibrio;s__Vibrio celticus	p__Proteobacteria	c__Gammaproteobacteria	o__Enterobacterales	f__Vibrionaceae	s__Vibrio celticus	NZ_MVJF01000053.1	100801	102600	+	B1027_RS11055	secD	protein translocase subunit SecD	WP_065676033.1	BsSecDF_NP_390643.1	4.46E-36	100161	100625	+	B1027_RS11050	NA	hypothetical protein	WP_065676096.1	ATGTTGTTTTTACTGAGCTTTGGCTTAGTGAATTCTAACGGCTATTCGTTGCCTTCTAAGCCATTTCAAATATACTCGGCTCAAGAGCAATCTTCAAAAAATGATCTTTGTAAACAAGCTGATACGGATAATCCGTCGAGCTACTTAGAGTGCGATAAGGCTCAGTTTGGCACAGTACCTTCTGGTGACAGTTCCAACTATCACGACACCGAATCAAGCCTTCAAGCAGCAAACTTCAGACGTATGCTCAGTAACGAGCAAGAAAGCGTGGCCGATCTTGAGCCTGCTTATCACCTACTGATCGACTTCTCTCCCCCTTCATTACTGGCTTCTCTGCTTTTCAACACACCGTTGTTGGATTCCAAGCAGCACTGGACCAGCATTGTGAGTTCTCCGTCC…	ATGTTGTTTTTACTGAGCTTTGGCTTAGTGAATTCTAACGGCTATTCGTTGCCTTCTAAGCCATTTCAAATATACTCGGCTCAAGAGCAATCTTCAAAAAATGATCTTTGTAAACAAGCTGATACGGATAATCCGTCGAGCTACTTAGAGTGCGATAAGGCTCAGTTTGGCACAGTACCTTCTGGTGACAGTTCCAACTATCACGACACCGAATCAAGCCTTCAAGCAGCAAACTTCAGACGTATGCTCAGTAACGAGCAAGAAAGCGTGGCCGATCTTGAGCCTGCTTATCACCTACTGATCGACTTCTCTCCCCCTTCATTACTGGCTTCTCTGCTTTTCAACACACCGTTGTTGGATTCCAAGCAGCACTGGACCAGCATTGTGAGTTCTCCGTCC…	TTGACTGTGAAAAAACGCATTCAAAGAAAACAAATAAACCACTACTCAAAGTGGAAATACGTGGTGCTTATCGCCACTATCATCATCATGGTTCTGAGTGCTTTACCTTCTTGGTATGGCGAGAATGCATCGGTTCAAATTAACAATCGTTCCGAACAGACCATCGATGCGAGCCAAATTACCCAATACCTTGCGAGCGAAGGCATTCAAGCCAAATCGGCATTTCAAAAAGACAACCGTTTGGTTGTGATCTTGGAAGATGCAGAGCAACAAGCGAAAGCCAAAGAGGTGCTGAATGAGCGCCTATTGGACAACGCGACGGTTGCGCTAGCGATGGAGCCAGCAGCACCGAAATGGTTGACTGACATGGGCTTCGCACCGATTCAGCTAGGCCTTGAC…	MLFLLSFGLVNSNGYSLPSKPFQIYSAQEQSSKNDLCKQADTDNPSSYLECDKAQFGTVPSGDSSNYHDTESSLQAANFRRMLSNEQESVADLEPAYHLLIDFSPPSLLASLLFNTPLLDSKQHWTSIVSSPSSRLAGWKEGNIQYSHFRELLS	MTVKKRIQRKQINHYSKWKYVVLIATIIIMVLSALPSWYGENASVQINNRSEQTIDASQITQYLASEGIQAKSAFQKDNRLVVILEDAEQQAKAKEVLNERLLDNATVALAMEPAAPKWLTDMGFAPIQLGLDLRGGVQFLLEVDMEPVYHAQAQSVVDEITSQVRYARGKVVNNQVEFNFRTDADFEKAQKLIREEFPQWQRDRSDKSLTLTQSEEEQRTLRNLTVQQNLQIMRSRIEELGITEASIQRQGESRIRIELPGVQDPAAAKDVIGATASLAFYSVYDNATRNTQTLKDSDGNRVVVARKAVLSGEHIIDARSGIGEMGSAEVNITLDSSGGKKMSEFSRHNIGKPMATVYSEYSRDRAGNSEKTSEVISVANIQSQLGSRFRITGAGSMA…	465	154	1800	599	175	MEM1;SSio;1to12	NA	MEM1;SSio;1to10	MEM1;SSio;1to12	SignalP-6.0	type1a	VemP	uDF_VemP_Enterobacterales	uSecDF_2	uSecDF_3	WKEGN	139	152	FALSE
GCF_002156545.1	refseq	RS_GCF_002156545.1	d__Bacteria;p__Proteobacteria;c__Gammaproteobacteria;o__Enterobacterales;f__Alteromonadaceae;g__Pseudoalteromonas;s__Pseudoalteromonas ulvae	p__Proteobacteria	c__Gammaproteobacteria	o__Enterobacterales	f__Alteromonadaceae	s__Pseudoalteromonas ulvae	NZ_MWPV01000006.1	259999	261852	-	B1199_RS18080	secD	protein translocase subunit SecD	WP_086745534.1	BsSecDF_NP_390643.1	3.76E-45	262010	262492	-	B1199_RS18085	NA	hypothetical protein	WP_086745535.1	ATGAAAGCTGTTTGGCGTACGATAAGTTTATTATTAGTGAGTATTGCATTGTTCTTTTGCGAACAAATCAATGACCGCACTGCGCTTGAGCACGCCTTTACCGAAAGCTTTGCCGCACAACTACACAGTCAATATAAACATGCTGCGCCGTTACCCAATCTCGACCTTTCTAACTCATCAGAGCGCTCTATACAACTTGCTGTAAGCAACGTTAACGAACAACAACCTGCTGCGGCAATGATTCCTGAAATACGCTCAGCCAGTCCATCCACTTTTTTATACCCAAGCCAAGTGAACCCGATTTACTGGTTAGTGATTGAATTTTTTATCTGGGTCTTTGCTCTGCTATCAATGCTCAGCCTAATTGCCCATCGACCAATTCCATTATGGTTTATTCAT…	ATGAAAGCTGTTTGGCGTACGATAAGTTTATTATTAGTGAGTATTGCATTGTTCTTTTGCGAACAAATCAATGACCGCACTGCGCTTGAGCACGCCTTTACCGAAAGCTTTGCCGCACAACTACACAGTCAATATAAACATGCTGCGCCGTTACCCAATCTCGACCTTTCTAACTCATCAGAGCGCTCTATACAACTTGCTGTAAGCAACGTTAACGAACAACAACCTGCTGCGGCAATGATTCCTGAAATACGCTCAGCCAGTCCATCCACTTTTTTATACCCAAGCCAAGTGAACCCGATTTACTGGTTAGTGATTGAATTTTTTATCTGGGTCTTTGCTCTGCTATCAATGCTCAGCCTAATTGCCCATCGACCAATTCCATTATGGTTTATTCAT…	ATGAATTCGTTGCCCAACTTTTCAGCCAAGCAGGCTGATGTAAACCGCACCCAACCACGCAAATGGTTACCCACTTTAGTGATGATTTTCACTTTATTACTTTTAGCTATTTGCGCGTTGCCCAATCTTTATCCAGAACAAAATAACCTTATCGTCAGTGCCACCTCTCCCCAAACAAGCAGCCTGTCGCTAATAACACTCAAAGACAAATTAAATCAACAAGGGTTTACTGTCAGCCAGGCTAAGCAAGCTGGTAATACCTTGCAACTGACTTTGGAAAATAGTAACCAAAATGCAGCAGCATTAAACTGGCTTCATCAGCATTATCCTACTGATTTTGAATCAAAAATAGTCAGCAAAGCAACCAGCCCATATTGGCTTCAGGCATTAGGCTTAGCG…	MKAVWRTISLLLVSIALFFCEQINDRTALEHAFTESFAAQLHSQYKHAAPLPNLDLSNSSERSIQLAVSNVNEQQPAAAMIPEIRSASPSTFLYPSQVNPIYWLVIEFFIWVFALLSMLSLIAHRPIPLWFIHIYRRAKSRISGWHESNRLYSGCHTNYS	MNSLPNFSAKQADVNRTQPRKWLPTLVMIFTLLLLAICALPNLYPEQNNLIVSATSPQTSSLSLITLKDKLNQQGFTVSQAKQAGNTLQLTLENSNQNAAALNWLHQHYPTDFESKIVSKATSPYWLQALGLAPIKLGLDLNGGVLFVLEVDSDHALNERITQVKQQTKSALRHHQVRGARIELNNAQQVVIHVSQANDNLALVIKDLKQTFTDLSSETNSSGVNLFFNPQAQQAFHQQVMQQAITTLRGRISELGITEAVTQRQGSHKIRVELPGVQDPTAAKRIIGATASLDFHALQTIGGTRYTLEDGSSLSLNPNVVLSGQHIQGAQASRDEMGKPAVQLQLDGIGATKMTAFSKKNVGQPMATVFSEYYKDQHGNSVKKSKVINVATITSVLGS…	483	160	1854	617	157	MEM1;SSio;1to19	MEM1;TMio;101to123	MEM1;SSio;1to19_MEM2;TMoi;103to123	MEM1;SSio;1to19_MEM2;TMoi;103to123	DeepTMHMM	type2c	VemP	uDF_VemP_Enterobacterales	uSecDF_2	uSecDF_3	WHESN	145	158	FALSE
GCF_002157735.2	refseq	RS_GCF_002157735.2	d__Bacteria;p__Proteobacteria;c__Gammaproteobacteria;o__Enterobacterales;f__Vibrionaceae;g__Vibrio;s__Vibrio aphrogenes	p__Proteobacteria	c__Gammaproteobacteria	o__Enterobacterales	f__Vibrionaceae	s__Vibrio aphrogenes	NZ_AP018690.1	358370	360232	+	VCA1004_RS12850	secD	protein translocase subunit SecD	WP_086980843.1	BsSecDF_NP_390643.1	1.24E-41	357607	358092	+	VCA1004_RS12845	NA	hypothetical protein	WP_126000540.1	GTGAGATTCATTCAGTTTATCTTATTGTTTTTCTGTCTTATTGGCGCATCCCATGCCAAGGCTGAGCACATCTCAAATAATCCAATACTTCCTTCTTCAACTTCATCGGTGATGTGGACCAACATCAGCGATGAGGCATGTTCGTTATCTGTATCCAATGATGTGTCTATTTCCTGTGAGCTTGGGTCATCCTCTGTGCCCTCTACTGAGTGGGCGTCATTGTTTGATTTAAGCCACGACATCTATGTGAATTCTTTTACCTTGAGACTGGCTCATGCCACGCTGAATAATGAGGCTTTAACACCTGATTATGTCAAAGTGTTTGAGTTCACTGAAATCTCTTGGTCTTCTATGGCGTTTCATCAACATGAAACCCTTGCACCACAATCTGATTGGATG…	GTGAGATTCATTCAGTTTATCTTATTGTTTTTCTGTCTTATTGGCGCATCCCATGCCAAGGCTGAGCACATCTCAAATAATCCAATACTTCCTTCTTCAACTTCATCGGTGATGTGGACCAACATCAGCGATGAGGCATGTTCGTTATCTGTATCCAATGATGTGTCTATTTCCTGTGAGCTTGGGTCATCCTCTGTGCCCTCTACTGAGTGGGCGTCATTGTTTGATTTAAGCCACGACATCTATGTGAATTCTTTTACCTTGAGACTGGCTCATGCCACGCTGAATAATGAGGCTTTAACACCTGATTATGTCAAAGTGTTTGAGTTCACTGAAATCTCTTGGTCTTCTATGGCGTTTCATCAACATGAAACCCTTGCACCACAATCTGATTGGATG…	ATGAATTTACAACATAAACGTACGACCACGAAGCGTACCTTAAATAAATACGGTTACTGGCAATATGCAGTACTGATTGTCACTTTAGTGATTATGTTATTGAGCGCCTTGCCTTCTTGGTTTGGTGAGTCCTCAGCCTTACAAATCAATCAAGGCACTGATAACCGTTTGGAAGTGGCGCAAAAGAAAAAGCTTGAGCCATTAAGACTGCAACACGAGTTAACCCAGCAAGGCATCGCGTTAAAAGAAATTAAGCAAGATGATACGACCACTTGGGTGATTTTGGACAACCCAGATCAAATGCCAGTGGCGAAAAACCTCTTACTGGAAATGTTCGGCCAACAAGGGCAAGGCAATGGTGTGCAAGTGGCGTTAGCGTCAGTGGCGAATGCTCCACAA…	MRFIQFILLFFCLIGASHAKAEHISNNPILPSSTSSVMWTNISDEACSLSVSNDVSISCELGSSSVPSTEWASLFDLSHDIYVNSFTLRLAHATLNNEALTPDYVKVFEFTEISWSSMAFHQHETLAPQSDWMIKYDPQSSRLSGWKDSNLQYIPQQYSHA	MNLQHKRTTTKRTLNKYGYWQYAVLIVTLVIMLLSALPSWFGESSALQINQGTDNRLEVAQKKKLEPLRLQHELTQQGIALKEIKQDDTTTWVILDNPDQMPVAKNLLLEMFGQQGQGNGVQVALASVANAPQWLTNLGFKPISLGLDLRGGVQFLLDVDMQSVYQGQTDQLKKDISHFLFEQKMRRAKFSGISPEGLTVTLTSADQASQLHDFISKEYNGWKIHTDGRHLSVTRLESESVDLRNITVQQNLQIMRSRIEELGITEASVQRQGEHRIRIELPGVQDPAQAKNVIGATASLAFYEVLNNTALNGKNIPDENGTLVKVASSPVLTGEHIIDARANFGEMGMPEVNITLDAQGGKMMADFSGGHIGKPMATAYSEYSRNERGEVVQTNKVIS…	486	161	1863	620	277	MEM1;SSio;1to21	NA	MEM1;SSio;1to21	MEM1;SSio;1to21	SignalP-6.0	type1a	VemP	uDF_VemP_Enterobacterales	uSecDF_2	uSecDF_3	WKDSN	146	159	FALSE
GCF_002163755.1	refseq	RS_GCF_002163755.1	d__Bacteria;p__Proteobacteria;c__Gammaproteobacteria;o__Enterobacterales;f__Vibrionaceae;g__Vibrio;s__Vibrio campbellii	p__Proteobacteria	c__Gammaproteobacteria	o__Enterobacterales	f__Vibrionaceae	s__Vibrio campbellii	NZ_CP015864.1	944273	946111	-	A8140_RS20215	secD	protein translocase subunit SecD	WP_005532549.1	BsSecDF_NP_390643.1	3.09E-40	946278	946757	-	A8140_RS20220	NA	hypothetical protein	WP_005532548.1	ATGCCTTGGATTTACGTTAGAAAACTGCTTTTGTTGCTTCTTGCAATGGCTTTGTCGCCACTGCAGGCGTCGGCTGCACAAGCAGAACAGAAATCCTATTTGCCTCACTTCTCCAAGTTGCAGCCATTTACTGCAACCAGCTCTACATCAAGTTCACCTGTGGATTTTTCGGAATTCACAGAAGAAAGCACCCAGTCTCCAGTTTCTGAAAGCCATGCTTTCCAAGACTCTCTTGCTATCTTTAATTCTCAACGTTGGACATCGCACCTGCGTGAGAATATCGAAGACGAACACATTGACTTCATTGGCGATTTAAATGCGCCATTTTATGCTGATGCTGGCTACGCTTATAGCCTAATGGACATCAGTTGGCGTCAAAACCAATCTGTATTTAATCAC…	ATGCCTTGGATTTACGTTAGAAAACTGCTTTTGTTGCTTCTTGCAATGGCTTTGTCGCCACTGCAGGCGTCGGCTGCACAAGCAGAACAGAAATCCTATTTGCCTCACTTCTCCAAGTTGCAGCCATTTACTGCAACCAGCTCTACATCAAGTTCACCTGTGGATTTTTCGGAATTCACAGAAGAAAGCACCCAGTCTCCAGTTTCTGAAAGCCATGCTTTCCAAGACTCTCTTGCTATCTTTAATTCTCAACGTTGGACATCGCACCTGCGTGAGAATATCGAAGACGAACACATTGACTTCATTGGCGATTTAAATGCGCCATTTTATGCTGATGCTGGCTACGCTTATAGCCTAATGGACATCAGTTGGCGTCAAAACCAATCTGTATTTAATCAC…	ATGAAGAAAACACCAAAACCACAAAAGAACAGAAAAGTGCTGAATCATTACTCAGCATGGAAATACGTCGTACTTATTACGACCGTTATTATTTTAACCTTGAGCGCGATCCCAACCTGGTTTGGTGAGCAGCCTTCTATTCAGGTCACGTTCGCTGACCAAAGCAACAGTGCGATGTCAGTGGTCCAGCTAGACCAACTGTTGAAAACGCATCATATTCCTGCATCTAAGATCATTGAGAAAGACGGAAAAACCACCATCGTTTTTGATGGCGAAGACGCGCAAAGTAAAGCACGCGCATTGCTTAACGAGCAGCTAGACAAAGACGGCAGCATTACGTTCTCTTACGTTTCTGTTGCACCTGAATGGTTGAACGAAATGGGCTTTAGCCCGATCAAA…	MPWIYVRKLLLLLLAMALSPLQASAAQAEQKSYLPHFSKLQPFTATSSTSSSPVDFSEFTEESTQSPVSESHAFQDSLAIFNSQRWTSHLRENIEDEHIDFIGDLNAPFYADAGYAYSLMDISWRQNQSVFNHFVSDHRLSGWKETNAMYVALNSQFSA	MKKTPKPQKNRKVLNHYSAWKYVVLITTVIILTLSAIPTWFGEQPSIQVTFADQSNSAMSVVQLDQLLKTHHIPASKIIEKDGKTTIVFDGEDAQSKARALLNEQLDKDGSITFSYVSVAPEWLNEMGFSPIKLGLDLRGGVQFLLNVDVNKAFEEQRDALVDEIKANLREERIRGVQVRAEAYNHIAVNSENEAGLRAASQFIRQNYPGWTMTGSDRGFELQPSEQNIQEFQTTTLQQNLKIMRGRIEELGITEALVQRQGKESIRIELPGVQDPAQAKNVIGATASLAFYEVKDAGQARSSQELVLKDNDGRTVILTKRPVLTGEHIVNARAGVDKMGMSEVNISLDHAGGKKMSDFSATHIGKPMATVYREYKTDERGMTERSERVISIATIQSQL…	480	159	1839	612	166	MEM1;SSio;1to25	NA	MEM1;SSio;1to25	MEM1;SSio;1to25	SignalP-6.0	type1a	VemP	uDF_VemP_Enterobacterales	uSecDF_2	uSecDF_3	WKETN	143	156	FALSE
GCF_002165575.1	refseq	RS_GCF_002165575.1	d__Bacteria;p__Proteobacteria;c__Gammaproteobacteria;o__Enterobacterales;f__Alteromonadaceae;g__Pseudoalteromonas;s__Pseudoalteromonas sp002165575	p__Proteobacteria	c__Gammaproteobacteria	o__Enterobacterales	f__Alteromonadaceae	s__Pseudoalteromonas sp002165575	NZ_MXQF01000049.1	15135	16976	-	B5G52_RS20700	secD	protein translocase subunit SecD	WP_087534521.1	BsSecDF_NP_390643.1	9.92E-45	17069	17539	-	B5G52_RS20705	NA	hypothetical protein	WP_087534522.1	ATGATTCGCTTTCGGCTAATTTTTTCTGTGTTGTTATTTGTTGTTGCATTTTTTAGTGCGCAAAGCAATGCTGCGGGAGCAGATAAAGCAAATTGGGTTCAATCTATTACTGCTCATGAGTTCCTTATAGATTTGAATAGTGAGCACAGCATAAAAATACAATTATTTGATAAGGCTGAATCAGTTAAACATGTTTCTCATGAGCAAAATTCCTCTGGTTTTGAGCCAACTTACTTTCGTTTAGTTGTTAGTAATTCATCTTTATTTTTACATCAGGTTCAAGTTGAACCCAAATATGCCCCTATCTTTGAGTTTTTTACTCCAACTCTTGCTAAAGAACTGTTTTTACAACCTTTAGAGCCGCCAATTAGACAACCATGGTATACGGCTTATGAGGGG…	ATGATTCGCTTTCGGCTAATTTTTTCTGTGTTGTTATTTGTTGTTGCATTTTTTAGTGCGCAAAGCAATGCTGCGGGAGCAGATAAAGCAAATTGGGTTCAATCTATTACTGCTCATGAGTTCCTTATAGATTTGAATAGTGAGCACAGCATAAAAATACAATTATTTGATAAGGCTGAATCAGTTAAACATGTTTCTCATGAGCAAAATTCCTCTGGTTTTGAGCCAACTTACTTTCGTTTAGTTGTTAGTAATTCATCTTTATTTTTACATCAGGTTCAAGTTGAACCCAAATATGCCCCTATCTTTGAGTTTTTTACTCCAACTCTTGCTAAAGAACTGTTTTTACAACCTTTAGAGCCGCCAATTAGACAACCATGGTATACGGCTTATGAGGGG…	ATGTTTAAAAAAAGTTCGAAAAAACCGTTGTGGCAACGGTTTAAAATTAGCTATGTGGCAATGTTTATGGCACTGATGCTATTAGCTATCAGTGCGTTACCTAATTTATACCCCGCTAAATCTTGGCTGCATATCCAAATGCAGGAGAGTCAAACAGCGGTGCAAGTCGACACCCAAAAAGATGTTATCGCGTTTCTTAATCAGCATGGTTTTCTAGTTGCGCAATCTATTGATGAGCCACAATTGAATGGCGGCTCGTTAAATATCTTATTTAACACGCCTAGTAAAAGTGCGGCAGCACAACAGGCATTAAAAGCCGAATTTACTTCACTTGAAACCAAAATTGTGACTCATCAAACAAGTCCCTCGTGGGTCCAAGGGCTTGGGCTTGCTCCTATC…	MIRFRLIFSVLLFVVAFFSAQSNAAGADKANWVQSITAHEFLIDLNSEHSIKIQLFDKAESVKHVSHEQNSSGFEPTYFRLVVSNSSLFLHQVQVEPKYAPIFEFFTPTLAKELFLQPLEPPIRQPWYTAYEGRKSRLSGWKDANLIYRARNTYHS	MFKKSSKKPLWQRFKISYVAMFMALMLLAISALPNLYPAKSWLHIQMQESQTAVQVDTQKDVIAFLNQHGFLVAQSIDEPQLNGGSLNILFNTPSKSAAAQQALKAEFTSLETKIVTHQTSPSWVQGLGLAPIKLGLDLNGGVLFVLDVDLDKAQQEQLDSAFEQTKTIIREQKARGVRVQKNDAGFELHALDKSLTDLESVKDEVLARFERLQATSHNQGNMTSMAFSFSESGVSSFTKEVMSQTLTTLRGRIEELGITEAVTQRQGKQRIRIELPGVQDPAEAKRIIGATASLDFYQLKEVGGKSFKHKDGGTINLDPVAIFSGQHINNAQSGRDEWGKPLVQLSLDSQGGEAMSAFSKRNIGKPMATVYSEYYQNEQGEIVKNSEVINVANIIQHL…	471	156	1842	613	92	MEM1;SSio;1to24	NA	MEM1;SSio;1to24	MEM1;SSio;1to24	SignalP-6.0	type1a	VemP	uDF_VemP_Enterobacterales	uSecDF_2	uSecDF_3	WKDAN	141	154	FALSE
GCF_002208135.1	refseq	RS_GCF_002208135.1	d__Bacteria;p__Proteobacteria;c__Gammaproteobacteria;o__Enterobacterales;f__Alteromonadaceae;g__Pseudoalteromonas;s__Pseudoalteromonas piscicida_A	p__Proteobacteria	c__Gammaproteobacteria	o__Enterobacterales	f__Alteromonadaceae	s__Pseudoalteromonas piscicida_A	NZ_CP021647.1	407196	409028	-	B1L02_RS20325	secD	protein translocase subunit SecD	WP_088532595.1	BsSecDF_NP_390643.1	6.70E-37	409166	409642	-	B1L02_RS20330	NA	hypothetical protein	WP_088532596.1	ATGAAGCGTTCTAGCCTTTTTGCCGTTATATCATTACTCATTTTGCTATGGGTAACGGCTGCGTGCGCGACAGGAACCTCCGACAATAACTTTTCCCATACTGCTGATACGCACAGCACGAGCGTTGAAAACATCGCTCTGAAGCGCCTTGCTAACACGGAACAGTTAGCGAGTAAACCAAGTCCAGCGACTCCAATAAAGATCAGTGTTGAAACCACGCATCACGAAAAAGGCTTATTGCCAGAACGCGAGCGCACTAGCCATCCTAGTTACTTTCTACATCCTAAACAACAAGCCGAATATGCGCTTGTTTTTGAGCTAGCAGCAGAAAAATATGTGCCGGCCTCAGTCTATGACATCAATAGACCTAAACCTGTGCCTTGGTATATGTGTGATACT…	ATGAAGCGTTCTAGCCTTTTTGCCGTTATATCATTACTCATTTTGCTATGGGTAACGGCTGCGTGCGCGACAGGAACCTCCGACAATAACTTTTCCCATACTGCTGATACGCACAGCACGAGCGTTGAAAACATCGCTCTGAAGCGCCTTGCTAACACGGAACAGTTAGCGAGTAAACCAAGTCCAGCGACTCCAATAAAGATCAGTGTTGAAACCACGCATCACGAAAAAGGCTTATTGCCAGAACGCGAGCGCACTAGCCATCCTAGTTACTTTCTACATCCTAAACAACAAGCCGAATATGCGCTTGTTTTTGAGCTAGCAGCAGAAAAATATGTGCCGGCCTCAGTCTATGACATCAATAGACCTAAACCTGTGCCTTGGTATATGTGTGATACT…	ATGAAAGATATCAATTCGCCAGCGAGATTGTCAAACCCTCGTGGCACTACAGCGCGTGCAAAACGCTTTTTTACTGCGCTTATTGTATTCCTGTTGATTCTTTGTGCACTACCAAACTTGTATCCCAATAAGAATTTGATTCAAATTCAAGCAAGTAGTAACGAGGTTGTGCCTCTGTCACTGCCTGAGCTTAAATCTCAGCTAGAAGGAGAGGGATTCAAAGTTAAGCAAATTGAGTCTCATCAAGGTGGCTATTTAGTTGAACTTGAAAACCGCACGCTAACCGCCGAAGCGCGTGCTTATATGGCTGAGTCTCACTCAAAGCTAAGTGTTAAGGTTGTTAGTGCTTCAACAATGCCACAGTGGTTAGAAAGCACAGGACTCAAACCGATCAAGCTA…	MKRSSLFAVISLLILLWVTAACATGTSDNNFSHTADTHSTSVENIALKRLANTEQLASKPSPATPIKISVETTHHEKGLLPERERTSHPSYFLHPKQQAEYALVFELAAEKYVPASVYDINRPKPVPWYMCDTRPNNGFIDNCKPANLTFKGSLSFAS	MKDINSPARLSNPRGTTARAKRFFTALIVFLLILCALPNLYPNKNLIQIQASSNEVVPLSLPELKSQLEGEGFKVKQIESHQGGYLVELENRTLTAEARAYMAESHSKLSVKVVSASTMPQWLESTGLKPIKLGLDLDGGVLFVLKVDTEQAAQNKLQSLADEANSLRIKNRYRNLSIPQVINSEQVEVIAKAQGQNELVALTATLRELYPQLTNTTHSQGSLIKVNFRFAEAKKAEFDKQLMTQALSTLRSRIEELGITEAVTQRQGTNYIRIELPGVQDPEQAKRIIGATAKLSFHALQEMGGQKLKDKSGAPISVDPVAIFGGDEIESATAGRDEYGKPLVELFLSSQGGEKINRFSRNNVGKPMATVFSEYYADPKGEIKRKTEVISVATIQQVL…	477	158	1833	610	137	MEM1;SSio;1to21	MEM1;TMio;5to27	MEM1;SSio;1to21	MEM1;SSio;1to21	SignalP-6.0	type1a	VemP	uDF_VemP_Enterobacterales	uSecDF_2	uSecDF_3	CKPAN	143	156	FALSE
GCF_002216875.1	refseq	RS_GCF_002216875.1	d__Bacteria;p__Proteobacteria;c__Gammaproteobacteria;o__Enterobacterales;f__Shewanellaceae;g__Shewanella;s__Shewanella bicestrii	p__Proteobacteria	c__Gammaproteobacteria	o__Enterobacterales	f__Shewanellaceae	s__Shewanella bicestrii	NZ_CP022358.1	3582773	3584647	-	CF168_RS15655	secD	protein translocase subunit SecD	WP_089068283.1	BsSecDF_NP_390643.1	3.93E-40	3585027	3585551	-	CF168_RS15660	NA	hypothetical protein	WP_089068987.1	ATGTTACTCTGTGTGTCGATCATCTTGATCGCCCATGCGGGTGGCTATGCGCCGCGCAGCTTAACCGCCCAGCAACTGCATCTGGCGCCTAAAACGGTAGCGACAACGGTACTAACAACTGCGTCTACCGCGGATACGCCGTCACTCACTGCACAACAGAGCACTGCATCACATCACTCAACGGCACAATCGACGGTGAGCGATAGCCAAGCTGTCTGTGCTGCTGATAAGGCACAGGCCACCGATTGCTCCGAGTCTGAATTAGTTAGTCACTCGGATGATTTTAATTTTGCTCCGGCTAACTCCCAGCGTTTTATCAATCTTGTTCAGCATGATATGCGTGAGGTGAAGCCTGTTTACCTGTTGGCCTTTGAGTTTGAACCAGAGCCTGCGCCCGCA…	ATGTTACTCTGTGTGTCGATCATCTTGATCGCCCATGCGGGTGGCTATGCGCCGCGCAGCTTAACCGCCCAGCAACTGCATCTGGCGCCTAAAACGGTAGCGACAACGGTACTAACAACTGCGTCTACCGCGGATACGCCGTCACTCACTGCACAACAGAGCACTGCATCACATCACTCAACGGCACAATCGACGGTGAGCGATAGCCAAGCTGTCTGTGCTGCTGATAAGGCACAGGCCACCGATTGCTCCGAGTCTGAATTAGTTAGTCACTCGGATGATTTTAATTTTGCTCCGGCTAACTCCCAGCGTTTTATCAATCTTGTTCAGCATGATATGCGTGAGGTGAAGCCTGTTTACCTGTTGGCCTTTGAGTTTGAACCAGAGCCTGCGCCCGCA…	ATGGATAAAATTCAGAGTAAAAAGCTGCTAAATCATTATTCAGCTTGGAAATACGTTGTGCTTATCGTCACGATTATCGTGATGTTATTTAGTGCCTTACCGACTTGGTATGGAGAAGATGCCGCCGTGCAGGTGGGCGCTAAAGCGGGGCTTAATTTAACCCCCATCGAACTGCGGGATAAATTAAAGGCGCAGGGCGTTGATGTTAAGCGTATCGAAGTTAAGCATGCCCAACATGGCAACGCCAACAGCTCAGAAGACGGGCAAACCCTTATTGTACTCAATGATGACAGCGAGCAAACCTTAGTGAAGACCTTAGTGTCATCCATGGTGAGTGAGCCGAAAGAGCTTACGCTGGCACTGGTGAGTGCTGCGCCAAGTTGGTTGCAAAATATGGGC…	MLLCVSIILIAHAGGYAPRSLTAQQLHLAPKTVATTVLTTASTADTPSLTAQQSTASHHSTAQSTVSDSQAVCAADKAQATDCSESELVSHSDDFNFAPANSQRFINLVQHDMREVKPVYLLAFEFEPEPAPALGENIRLDARPDWTLLAESSPARISGWKVSNLQYRFSQQAA	MDKIQSKKLLNHYSAWKYVVLIVTIIVMLFSALPTWYGEDAAVQVGAKAGLNLTPIELRDKLKAQGVDVKRIEVKHAQHGNANSSEDGQTLIVLNDDSEQTLVKTLVSSMVSEPKELTLALVSAAPSWLQNMGFEPIKLGLDLRGGVQFLLDVDVQPVYQAQADALVESLRQFLREQQIRGASVRIDSTRDDAGLQIAIALNEAAESTNNARSAIRQFMQQSYPTWQLTNADNGLVVKLAQEEQIKLRNLTVQQNLQIMRSRIEELGITEALVQRQGEHRIRIELPGVQDPAAAKNVIGATASLAFFEVKESGSVNAQVLKDKSGNPVYVARTPVLGGDHIVDARANIGEMGMAEVNIHLDRIGGQKMSEFSRANIGKPMATSYSEYSRDEQGKAKQTQ…	525	174	1875	624	379	MEM1;SSio;1to15	NA	MEM1;SSio;1to13	MEM1;SSio;1to15	SignalP-6.0	type1a	VemP	uDF_VemP_Enterobacterales	uSecDF_2	uSecDF_3	WKVSN	160	173	FALSE
GCF_002218005.2	refseq	RS_GCF_002218005.2	d__Bacteria;p__Proteobacteria;c__Gammaproteobacteria;o__Enterobacterales;f__Vibrionaceae;g__Vibrio;s__Vibrio algivorus	p__Proteobacteria	c__Gammaproteobacteria	o__Enterobacterales	f__Vibrionaceae	s__Vibrio algivorus	NZ_AP018679.1	877587	879455	-	AVR_RS15700	secD	protein translocase subunit SecD	WP_089123732.1	BsSecDF_NP_390643.1	1.25E-38	879683	880204	-	AVR_RS15705	NA	hypothetical protein	WP_160117521.1	GTGAGCGTAATTCGGTTTCTGTTATTGTGTTTTTGCTTGGTTGGTATTACTCCCGCCAAGGCTGAGCACATCTCTCATTTACAACCGGTTGATTTTTCGACAGCTTCCAGTTCTTTTGAACTTATCTCGTCAGATACCATTTCTTTTGATCAAGGCGAGTCTCCAACATGCAAGGTTGAATCCTTGCCTGTGTCGAATTCACATAGCATATCTAGCCTTATATTATCTCATTTTCTCGATTTCACTTCTTCGAGTGATTTAAGCCATCCAATTTATGTTAATGGCTTTTCTCTTAGATTCGCCCACGGTAATTTTAACAGCGATGAACTGACGCCTGATTATGTGAAAGTTTTTGAATTTTCAGAAGTGTCATTTGCTTCAAGTGCTCGACATTATGTT…	GTGAGCGTAATTCGGTTTCTGTTATTGTGTTTTTGCTTGGTTGGTATTACTCCCGCCAAGGCTGAGCACATCTCTCATTTACAACCGGTTGATTTTTCGACAGCTTCCAGTTCTTTTGAACTTATCTCGTCAGATACCATTTCTTTTGATCAAGGCGAGTCTCCAACATGCAAGGTTGAATCCTTGCCTGTGTCGAATTCACATAGCATATCTAGCCTTATATTATCTCATTTTCTCGATTTCACTTCTTCGAGTGATTTAAGCCATCCAATTTATGTTAATGGCTTTTCTCTTAGATTCGCCCACGGTAATTTTAACAGCGATGAACTGACGCCTGATTATGTGAAAGTTTTTGAATTTTCAGAAGTGTCATTTGCTTCAAGTGCTCGACATTATGTT…	ATGAATGTACATAAACCCCGTGCCTCTGTTCGACGCACCTTAAACCAATACTCTTATTGGCAATATGCGGTGCTGGTTGTCACCATTTCGATCATGCTATTAAGTGCCTTACCTTCTTGGTTTGGTGAATCTCCTGCGTTGCAGATTAATCAAGGCAGTGAGTTGAACAATAAAACTAATCAGGTAAATAACGTCCAATTTGAACCATTGAATATACAGAAAACGCTTACTAAACAAGGGATTGATTTAAAAGAAATCAAGCAAGATAAAACGACAACTTGGATCATCTTGTCAGATCCAGAGCAAATGGCACAGGCCAAAAAAGCATTACTTGAGATGGTAGGCCAACAGGGAAAAGGCAATGGTATTCAAGTTGCTTTAGCTTCGGTGGCTAATGCG…	MSVIRFLLLCFCLVGITPAKAEHISHLQPVDFSTASSSFELISSDTISFDQGESPTCKVESLPVSNSHSISSLILSHFLDFTSSSDLSHPIYVNGFSLRFAHGNFNSDELTPDYVKVFEFSEVSFASSARHYVERFTPQHQWMMHINSHTLRLSAWKDSNLQYIPQQYAHLFA	MNVHKPRASVRRTLNQYSYWQYAVLVVTISIMLLSALPSWFGESPALQINQGSELNNKTNQVNNVQFEPLNIQKTLTKQGIDLKEIKQDKTTTWIILSDPEQMAQAKKALLEMVGQQGKGNGIQVALASVANAPQWLTSLGFKPISLGLDLRGGVQFLLDVDMNSVYQNQIDEMQQGISHFLMDNQLRRAKFSDISQDGLTVTLASAKQVSQLRDFIHGQYVNWKVTSKDNQITLTRLEAESVALRNLTVQQNLQIMRSRIEELGITEASIQRQGEQHIRIELPGVQDPAQAKNVIGATASLAFYEVLSNPSEGGKTLPDQNDQLVRVKSSPVLTGEHIVDARANFGEMGMPEVNISLDNQGGKMMADFSGRHIGKPMATAYSEYSRNEKGEVVQTNKI…	522	173	1869	622	227	MEM1;SSio;1to21	NA	MEM1;SSio;1to21	MEM1;SSio;1to21	SignalP-6.0	type1a	VemP	uDF_VemP_Enterobacterales	uSecDF_2	uSecDF_3	WKDSN	156	169	FALSE
GCF_002218025.2	refseq	RS_GCF_002218025.2	d__Bacteria;p__Proteobacteria;c__Gammaproteobacteria;o__Enterobacterales;f__Vibrionaceae;g__Vibrio;s__Vibrio casei	p__Proteobacteria	c__Gammaproteobacteria	o__Enterobacterales	f__Vibrionaceae	s__Vibrio casei	NZ_AP018681.1	436852	438705	+	VCASEI_RS14880	secD	protein translocase subunit SecD	WP_086961334.1	BsSecDF_NP_390643.1	1.41E-35	436090	436611	+	VCASEI_RS14875	NA	hypothetical protein	WP_140396204.1	GTGAGTACCATTCGGTTCATTTTATTGTTTTTTTGTGTCATTGGCGCGACTCATGCCAAGGCCGATCACATCCCGGATTTACATCAAGCCCGTTTATCACCCGTTTTAGTCTCTCTTTCTCAAAATATCACCTCGACATGCCAAATAACCGCTTTGGATGTTTCGGCAGTACCATGTTTGTCTAACACGGCGTCTACCGATTCATTAAACCAGCATTCATTGAATCCGCATTCATCAAAACTGGCGTCGTCAACTGATTTCAGCAATGACATATACGTCAATAGTTTTAATCTTAGATTTGCACATGGTAGTTTTAATCATGATGAATTAACGCCAGACTATGTGGAAATCTTTGAATTTTCGGTTGTTTCTTTTTCTTCAACCGCTTGGCACTATACT…	GTGAGTACCATTCGGTTCATTTTATTGTTTTTTTGTGTCATTGGCGCGACTCATGCCAAGGCCGATCACATCCCGGATTTACATCAAGCCCGTTTATCACCCGTTTTAGTCTCTCTTTCTCAAAATATCACCTCGACATGCCAAATAACCGCTTTGGATGTTTCGGCAGTACCATGTTTGTCTAACACGGCGTCTACCGATTCATTAAACCAGCATTCATTGAATCCGCATTCATCAAAACTGGCGTCGTCAACTGATTTCAGCAATGACATATACGTCAATAGTTTTAATCTTAGATTTGCACATGGTAGTTTTAATCATGATGAATTAACGCCAGACTATGTGGAAATCTTTGAATTTTCGGTTGTTTCTTTTTCTTCAACCGCTTGGCACTATACT…	ATGAATGTACATAAACCTCGCGCCTCCTCGAAGCGCACCTTAAACCAATATTCTTTTTGGCAATATGCGGTGCTTATTGTCACTCTTTCGATCATGTTATTAAGCGCCTTACCTTCTTGGTTTGGTGAATCACCAGCCTTGCAAATTAACCAAGGTAGTGAGGCTCGATCCGATAAATTGACTCATGTTCAATTTGAACCCTTGAAGTTACAGCAGGCCCTTATCAAACAAGGAATAGAGTTAAAAGAAATCAAGCAAGATAACACCACCACTTGGGTCATATTATCGAATTCAGAACAGATGCCATTAGCTAAGAACGCCTTGCTTGATATGGTTGGTAAACAAGGTGAAAACAGTGATATTCAAGTGGCTTTAGCTTCGGTTGCTAACGCGCCTAGA…	MSTIRFILLFFCVIGATHAKADHIPDLHQARLSPVLVSLSQNITSTCQITALDVSAVPCLSNTASTDSLNQHSLNPHSSKLASSTDFSNDIYVNSFNLRFAHGSFNHDELTPDYVEIFEFSVVSFSSTAWHYTERFTPQHDWMILTKSKSPRISSWKDSNLQYIPQQYPHLFA	MNVHKPRASSKRTLNQYSFWQYAVLIVTLSIMLLSALPSWFGESPALQINQGSEARSDKLTHVQFEPLKLQQALIKQGIELKEIKQDNTTTWVILSNSEQMPLAKNALLDMVGKQGENSDIQVALASVANAPRWLTHLGLKPISLGLDLRGGVQFLLDVDMASVYQNQTDEVQKGINHFLIDNKFRRAQFTDLSAEGFSVTLANAKQASQLRDFVHEQYANWKVVNKDNRLTLSRLEAESVALRNMTVQQNLQIMRSRIEELGITEASVQRQGDQRIRIELPGVQDPAQAKNVIGATASLAFYEVVNNGGKTLPDQNGNLIHVNQSPVLTGEHIVDARANFGEMGMPEVNISLDSQGGKMMADFSGRHIGKPMATAYSEYSRNEKGEVVQTNKIISVAT…	522	173	1854	617	240	MEM1;SSio;1to21	NA	MEM1;SSio;1to21	MEM1;SSio;1to21	SignalP-6.0	type1a	VemP	uDF_VemP_Enterobacterales	uSecDF_2	uSecDF_3	WKDSN	156	169	FALSE
GCF_002218045.2	refseq	RS_GCF_002218045.2	d__Bacteria;p__Proteobacteria;c__Gammaproteobacteria;o__Enterobacterales;f__Vibrionaceae;g__Vibrio;s__Vibrio rumoiensis	p__Proteobacteria	c__Gammaproteobacteria	o__Enterobacterales	f__Vibrionaceae	s__Vibrio rumoiensis	NZ_AP018686.1	859202	861070	-	VRUMOI_RS16325	secD	protein translocase subunit SecD	WP_089138492.1	BsSecDF_NP_390643.1	3.77E-39	861300	861902	-	VRUMOI_RS16330	NA	hypothetical protein	WP_089138491.1	ATGTGTATTGATATTTTATCAATGAAGCCCCATTCTGTTGGGGAATTAACTTCTGAAGAGCTAAATGTGAGCGTCATTCGGTTTCTATTATTGTGTATTTGCTTCGTTGGCATCAGCTTGGTGGGAATGGCTCCTGCCAAGGCAATGCACACCTCTCATTTACAATCGGTTAATTTATCTACAGATGATGGCTCTTTTGAAGTGAGTTCTCTTGCTCCTATTTCTTTAGCTCAAGGTGAGTCGCCGACATCTAAGGTTCCACCTTTGTCGGTATCGAATTCGCATAACCTACCTAGTGTTACTTTATCTCATTCTCTCGATGTTACTTCTTCGAGTGATTTAAGCCATCCTATTTATGTTAATGGTTTCTCTCTGAGATTTTCCCATGGAAACTTTAAC…	ATGTGTATTGATATTTTATCAATGAAGCCCCATTCTGTTGGGGAATTAACTTCTGAAGAGCTAAATGTGAGCGTCATTCGGTTTCTATTATTGTGTATTTGCTTCGTTGGCATCAGCTTGGTGGGAATGGCTCCTGCCAAGGCAATGCACACCTCTCATTTACAATCGGTTAATTTATCTACAGATGATGGCTCTTTTGAAGTGAGTTCTCTTGCTCCTATTTCTTTAGCTCAAGGTGAGTCGCCGACATCTAAGGTTCCACCTTTGTCGGTATCGAATTCGCATAACCTACCTAGTGTTACTTTATCTCATTCTCTCGATGTTACTTCTTCGAGTGATTTAAGCCATCCTATTTATGTTAATGGTTTCTCTCTGAGATTTTCCCATGGAAACTTTAAC…	ATGAATGCACATAAATCTCGCGCTTCTGCTCGGCGCACCTTAAACCAATACTCTTATTGGCAGTATGCGGTACTGATTGTCACTATTTCTATTATGTTATTAAGTGCCTTACCTTCTTGGTTTGGTGAATCTCCTGCGCTGCAAATTAATCAGGGCAGTGATTTAGTCAGTGAAACTAATCAGGGAAAATATGCTCAATTAGAACCATTGAAACTACAACAAGCCCTGACTAAACAAGGGATTGAATTAAAAGAAATCAAGCAAGATAAAACCACCACGTGGGTCATATTGTCGGACTCAGAGCAAATGGCACAGGCCAAAAAAGCGTTGCTTGAGATGGTTGGTCAACAAGGGAAAGGTAAGGGTATTCAAGTGGCTTTAGCGTCGGTACCTAATGCG…	MCIDILSMKPHSVGELTSEELNVSVIRFLLLCICFVGISLVGMAPAKAMHTSHLQSVNLSTDDGSFEVSSLAPISLAQGESPTSKVPPLSVSNSHNLPSVTLSHSLDVTSSSDLSHPIYVNGFSLRFSHGNFNSDELAPDYVKVFEFSEVSFASSARHYVERFTPQHQWMMHINSQSLRLSAWKDSNLQYIPQQYAHLFA	MNAHKSRASARRTLNQYSYWQYAVLIVTISIMLLSALPSWFGESPALQINQGSDLVSETNQGKYAQLEPLKLQQALTKQGIELKEIKQDKTTTWVILSDSEQMAQAKKALLEMVGQQGKGKGIQVALASVPNAPQWLTSLGFKPISLGLDLRGGVQFLLDVDMDSVYQNQIDEMQQGISHFLMDNQLRRAKFSDISQDGLTVTLASARQIEPLRDFIHGQYPNWKVINKDNRLTLTRLETESVALRNLTVQQNLQIMRSRIEELGITEASVQRQGDQRIRIELPGVQDPAQAKNVIGATASLAFYEVLNTPSEGGKTLPDQNGQLVRVKSSPVLTGEHIVDARANFGEMGMPEVNISLDGQGGKMMADFSGRHIGKPMATAYSEYSRNEKGEVEQTNKI…	603	200	1869	622	229	NA	MEM1;TMio;21to43	MEM1;SSio;1to48	MEM1;SSio;1to48	DeepTMHMM	type1a	VemP	uDF_VemP_Enterobacterales	uSecDF_2	uSecDF_3	WKDSN	183	196	FALSE
GCF_002221505.1	refseq	RS_GCF_002221505.1	d__Bacteria;p__Proteobacteria;c__Gammaproteobacteria;o__Enterobacterales;f__Alteromonadaceae;g__Pseudoalteromonas;s__Pseudoalteromonas nigrifaciens	p__Proteobacteria	c__Gammaproteobacteria	o__Enterobacterales	f__Alteromonadaceae	s__Pseudoalteromonas nigrifaciens	NZ_CP011036.1	1617280	1619118	+	PNIG_RS07910	secD	protein translocase subunit SecD	WP_089368217.1	BsSecDF_NP_390643.1	1.11E-40	1616605	1617171	+	PNIG_RS07905	NA	hypothetical protein	WP_089368216.1	ATGTTTAAATTTCGTTTGTTTTTAACTGCATTTTTGCTTATTACTGCACTTTTTAGTGCATGTAGCGAAGCCGCGCCAGTTAAACATGGTTTAAACACTGCAAATTCTACTTTAATATCTGCTGCTTTTTCAGCAGCTCCTTTCTCACTAGATGCTACTTCATTAGATACTACTTCATTAGATACTACTTCATTAGATGCTACTTCATTAGGTGCTACTTCATTAGGTAATGTTTCATTAGATATAAGTCACCCCTCCATATTAGTTAAAGTATTGCATGCTAAACAACAAACTAAGCCTAATAAAACAGCGTTTGATGCACTGCAACCTAGGCTAACTGCCAGTAATTCATCGTTGTTTTTATTTAGTGCGCAAACAGAGCCTGAATACGACGTTATT…	ATGTTTAAATTTCGTTTGTTTTTAACTGCATTTTTGCTTATTACTGCACTTTTTAGTGCATGTAGCGAAGCCGCGCCAGTTAAACATGGTTTAAACACTGCAAATTCTACTTTAATATCTGCTGCTTTTTCAGCAGCTCCTTTCTCACTAGATGCTACTTCATTAGATACTACTTCATTAGATACTACTTCATTAGATGCTACTTCATTAGGTGCTACTTCATTAGGTAATGTTTCATTAGATATAAGTCACCCCTCCATATTAGTTAAAGTATTGCATGCTAAACAACAAACTAAGCCTAATAAAACAGCGTTTGATGCACTGCAACCTAGGCTAACTGCCAGTAATTCATCGTTGTTTTTATTTAGTGCGCAAACAGAGCCTGAATACGACGTTATT…	ATGTTGAGTTTTAAAAATAATAAAAAGCCGTTTATGGCTAAATTTAAATTAAGCACCTTTGCTATGCTGGTGGTATTACTGCTACTGGCAATGAGTGCGTTACCTAATTTATATCCAAACCAGTCATGGTTGTATATTAGTGCAGCCCCACACAGCAAAATGCAAACACCCCCGAGCACTAATACCTTAGTTACATTTTTAAATGAGCAAGGCTTAAATGCGGCGCAAGCGTATGAGTCGCAAGCAACAATAAATGTGCTACTTAACGAGCCAACAAAAAGTGCCCAGGCACAAGCGGCTATAAAAGCGCAATATGCAAATACTCAGACCAAAATTGTTGAGCGCGCTACCAGTCCAAGCTGGCTACAAAGCTTTGGACTTTCGCCAATAAAGTTAGGT…	MFKFRLFLTAFLLITALFSACSEAAPVKHGLNTANSTLISAAFSAAPFSLDATSLDTTSLDTTSLDATSLGATSLGNVSLDISHPSILVKVLHAKQQTKPNKTAFDALQPRLTASNSSLFLFSAQTEPEYDVIYEFFIHTLARQFYLQPKAISTALPWYTVVSNSKKSRISGWKEANLLYSATNTHHA	MLSFKNNKKPFMAKFKLSTFAMLVVLLLLAMSALPNLYPNQSWLYISAAPHSKMQTPPSTNTLVTFLNEQGLNAAQAYESQATINVLLNEPTKSAQAQAAIKAQYANTQTKIVERATSPSWLQSFGLSPIKLGLDLNGGVLFVLDVDLDKAIDEQLVSAYQQAKSIIIKQKAHGVKALQTQTGFVINALPNAGDKLTPVIKELQSRFANLAVVTNNNGTVKTAQFSYSEQGRSAFNKEVMSQTLTTLRSRIEELGITEAVTQRQGKQRIRIELPGVQDPTEAKRIIGATASLGFYQLKAVGGQTFNLQTGGTIKLDPVPIFTGEHINNAHAGRDDWSKPLVQLSLDSQGGDAMSAFSKANIGKPMATVYSEYSQNAKGEVVKKSEVINVANIAQHLSSR…	567	188	1839	612	108	MEM1;SSio;1to20	NA	MEM1;SSio;1to24	MEM1;SSio;1to20	SignalP-6.0	type1a	VemP	uDF_VemP_Enterobacterales	uSecDF_2	uSecDF_3	WKEAN	173	186	FALSE
GCF_002221525.1	refseq	RS_GCF_002221525.1	d__Bacteria;p__Proteobacteria;c__Gammaproteobacteria;o__Enterobacterales;f__Alteromonadaceae;g__Pseudoalteromonas;s__Pseudoalteromonas espejiana	p__Proteobacteria	c__Gammaproteobacteria	o__Enterobacterales	f__Alteromonadaceae	s__Pseudoalteromonas espejiana	NZ_CP011028.1	1643689	1645527	+	PESP_RS07550	secD	protein translocase subunit SecD	WP_089347480.1	BsSecDF_NP_390643.1	8.23E-40	1643118	1643579	+	PESP_RS07545	NA	hypothetical protein	WP_089347479.1	ATGTTTAAATTTCGTGTGTTCATAACTGCCTTTTTGCTACTTGCTGCACTTTTTAGTGTGCAGAGCAATGCTGCGCAAACAACACAAAATTTAAACCCTGCTGTAAGTTCACACATTTTATTTACAGATGCCGTTGATATAACTAAAACAAAGCATGTCACAGAGTCTGCAGGCGTACCTACGCATAAAAAAACGCATCAAACAGATTTTTCAGCTCACCAGCCACGCCTTACTGCCAACAACTCATCATTTTTTTTGCACACAGTTCAAAGTGAGCCAGAATACGATGTTGTTTTTGAGTTTTTTGCGCAGCATCTTGTTAGGCAAATATTTTTACGCCCCCAAGCGGTAAACGTTATTCAGCCTTGGTATACGTTTGTGCACAATAGTAAAAAATCG…	ATGTTTAAATTTCGTGTGTTCATAACTGCCTTTTTGCTACTTGCTGCACTTTTTAGTGTGCAGAGCAATGCTGCGCAAACAACACAAAATTTAAACCCTGCTGTAAGTTCACACATTTTATTTACAGATGCCGTTGATATAACTAAAACAAAGCATGTCACAGAGTCTGCAGGCGTACCTACGCATAAAAAAACGCATCAAACAGATTTTTCAGCTCACCAGCCACGCCTTACTGCCAACAACTCATCATTTTTTTTGCACACAGTTCAAAGTGAGCCAGAATACGATGTTGTTTTTGAGTTTTTTGCGCAGCATCTTGTTAGGCAAATATTTTTACGCCCCCAAGCGGTAAACGTTATTCAGCCTTGGTATACGTTTGTGCACAATAGTAAAAAATCG…	ATGTTAAGTGTAAAAAAAGATCAAAAGTCATTTATGGCTAAATTTAAATTAAGCTATATAGCCATGCTTATTGTACTAATTTTATTAGCTATTAGCGCATTACCCAACTTATACCCTAATAAATCGTGGTTGCATGTAAGTAGCGCGCCACATAGCGAAACGAAGACCGTGCCAAGCACTAAAGCATTAGTTACTTTTTTAAATAGCCAAGGCTTAGAGGTCGAACAAGGCCTTGATAAGCAATCAACTATAAATATTCTGTTAAACGAGCCAACTAAAAGCGCACAAGCGCAAGCGGCTATAAAGGCGCAGTATCCAAACACGCAAGTTAAAATTGTAGAGCATGCAACAAGCCCACCATGGCTACAAAATTTTGGTTTATCACCAATAAAGCTGGGT…	MFKFRVFITAFLLLAALFSVQSNAAQTTQNLNPAVSSHILFTDAVDITKTKHVTESAGVPTHKKTHQTDFSAHQPRLTANNSSFFLHTVQSEPEYDVVFEFFAQHLVRQIFLRPQAVNVIQPWYTFVHNSKKSRLSGWKDANLLYRAVTTYHA	MLSVKKDQKSFMAKFKLSYIAMLIVLILLAISALPNLYPNKSWLHVSSAPHSETKTVPSTKALVTFLNSQGLEVEQGLDKQSTINILLNEPTKSAQAQAAIKAQYPNTQVKIVEHATSPPWLQNFGLSPIKLGLDLNGGVLFVLDVDLDKAVDEQLVSAYQQAKSIIVKQKAHGLKAQQTGHGFEINALPNSVQKLNPVIDELQSRFANLAVTTSNNGNLKNVKFSYSEQGRSNFDKEVMSQTLTTLRSRIEELGITEAVTQRQGKQRIRIELPGVQDPTEAKRIIGATASLGFYQLKEIGGQTFNMQSGGTINLDPVPIFTGDHINNANIGRDDWGKPLVQLSLDGQGGDAMSAFSKANIGKPMATVYSEYSQNAKGEVVKKSEVINVANIAQHLSSR…	462	153	1839	612	109	MEM1;SSio;1to24	NA	MEM1;SSio;1to25	MEM1;SSio;1to24	SignalP-6.0	type1a	VemP	uDF_VemP_Enterobacterales	uSecDF_2	uSecDF_3	WKDAN	138	151	FALSE
GCF_002224265.1	refseq	RS_GCF_002224265.1	d__Bacteria;p__Proteobacteria;c__Gammaproteobacteria;o__Enterobacterales;f__Vibrionaceae;g__Vibrio;s__Vibrio vulnificus	p__Proteobacteria	c__Gammaproteobacteria	o__Enterobacterales	f__Vibrionaceae	s__Vibrio vulnificus	NZ_CP012882.1	930757	932601	+	AOT11_RS19770	secD	protein translocase subunit SecD	WP_026050681.1	BsSecDF_NP_390643.1	6.44E-39	930211	930687	+	AOT11_RS19765	NA	hypothetical protein	WP_017421665.1	ATGCACAACAGCTTACTGCGATTATTTGCTTTACTGCTTACATTGGTGATGATGCCAGTGGAAGTGATTGCATCTATTGCAGAGAGCAATCAGCGTAATCATGCAGCAAATGGTCAATTTACGGTGCTCAAACACCAAATTGGCCCCACAACACAAGAAACAACCCAGCGCGAAGAATCAGACTCTTCACCACTGCCAGTCTCAGAATCCCACTTCAAAACAGACGCTGCAGGTATTCTCAACGCTGGTCGCTGGAACGTATCTCAGCGAGAAGAAAACGCATCCGACACAACGCCTTTGATGTTTGGCGATGGGCACGAAAGCCCAGATGCGCTACCGAACGTTCATGTCAATGTTGTCTGTGCCATAGCTCGTAAAGCTCTACAGACTCAGTATCAC…	ATGCACAACAGCTTACTGCGATTATTTGCTTTACTGCTTACATTGGTGATGATGCCAGTGGAAGTGATTGCATCTATTGCAGAGAGCAATCAGCGTAATCATGCAGCAAATGGTCAATTTACGGTGCTCAAACACCAAATTGGCCCCACAACACAAGAAACAACCCAGCGCGAAGAATCAGACTCTTCACCACTGCCAGTCTCAGAATCCCACTTCAAAACAGACGCTGCAGGTATTCTCAACGCTGGTCGCTGGAACGTATCTCAGCGAGAAGAAAACGCATCCGACACAACGCCTTTGATGTTTGGCGATGGGCACGAAAGCCCAGATGCGCTACCGAACGTTCATGTCAATGTTGTCTGTGCCATAGCTCGTAAAGCTCTACAGACTCAGTATCAC…	ATGACAAAAAAACACAAAGCAGCGCAGAAGTTGCTTAATCACTATTCCGCTTGGAAATACGTGGTGTTGATGACGACACTGGTTATTTTAACGTTAAGCGCAATTCCAACATGGTTTGGTGAACAGCCTTCAATCCAAATTTCTTATCAGAATAATGCCAAAGGGCCGACAAGCGAGCATTACGACGTTGTACAGCTAAAAGGCTTGCTTGAGCATCAATCGGTTTCAGTCGACAAGGTGACAGAAAAAGAAGGCGTGACGACCTTAGTTTTCTCTGATGAAAATGCGCAAAGCCAAGCGAGAAAAATTTTAGACAACACTCTTGGTGATGATGCCAACATCAGCTTTTCTTATGTTTCTGTGGCACCGCAATGGCTTTCTGATATGGGATTCAACCCT…	MHNSLLRLFALLLTLVMMPVEVIASIAESNQRNHAANGQFTVLKHQIGPTTQETTQREESDSSPLPVSESHFKTDAAGILNAGRWNVSQREENASDTTPLMFGDGHESPDALPNVHVNVVCAIARKALQTQYHYVANHRLAGWKETNAMYVALNSQFS	MTKKHKAAQKLLNHYSAWKYVVLMTTLVILTLSAIPTWFGEQPSIQISYQNNAKGPTSEHYDVVQLKGLLEHQSVSVDKVTEKEGVTTLVFSDENAQSQARKILDNTLGDDANISFSYVSVAPQWLSDMGFNPIKLGLDLRGGVQFLLNVDVDKAFDEQRDVLSDEIRAMLRTEKLRGVQVRNTGTAQLAVQSDNAVALEKVSNYLRSNYPNWQVRTHSDSLEVKPSDAYAAEFQTTTLQQNLKIMRGRIEELGITEALVQRQGAHSIRIELPGVQDPAQAKNVIGATASLAFYSVKSPSDARSGDDLVLQDADGRSVVLEKRPVLTGEHIVNARAGVDKMGMSEVNISLDHAGGKMMSDFSATHIGKPMATVYREYTTQENGDIARSERVISVATIQS…	477	158	1845	614	69	MEM1;SSio;1to24	MEM1;TMoi;5to27	MEM1;SSio;1to24	MEM1;SSio;1to24	SignalP-6.0	type1a	VemP	uDF_VemP_Enterobacterales	uSecDF_2	uSecDF_3	WKETN	143	156	FALSE
GCF_002265265.1	refseq	RS_GCF_002265265.1	d__Bacteria;p__Proteobacteria;c__Gammaproteobacteria;o__Enterobacterales;f__Vibrionaceae;g__Photobacterium;s__Photobacterium sanguinicancri	p__Proteobacteria	c__Gammaproteobacteria	o__Enterobacterales	f__Vibrionaceae	s__Photobacterium sanguinicancri	NZ_NOIF01000201.1	5583	7433	+	ASV53_RS20865	secD	protein translocase subunit SecD	WP_083541003.1	BsSecDF_NP_390643.1	1.10E-36	4792	5322	+	ASV53_RS20860	NA	hypothetical protein	WP_094958518.1	ATGCTGATAACGTTCTTACGTGTTTTGATGGTGGTGTTTTGTCTGGGTGCGGGTTCATTCGCACATGCAGACGACATTCGCGCGCCTCAAATACCGACAGTAACGTCAGTGCATTATTCGCAGCATGTGCATGAATCTCTTTCCATAACGGACACGACCCAAACGATCGATATGGCAGCGAACTTTCCTCAGCTGCAATGTGTTTTTAAGCAAAAGTTCAGCGTGAATCATCAACAACCCGAAAAAGGGTCGCATACCGATGATGTCCACCGTTTTCATATCGGCATGATGTATACCTCGCGTTATAGCAGCATGTTGCGAGATGATCCTGAAACACTACAACCTTTTTATCAATTGGCGCATGAACTGCCGATTGAACCATCGCAATTCTTAGTTATT…	ATGCTGATAACGTTCTTACGTGTTTTGATGGTGGTGTTTTGTCTGGGTGCGGGTTCATTCGCACATGCAGACGACATTCGCGCGCCTCAAATACCGACAGTAACGTCAGTGCATTATTCGCAGCATGTGCATGAATCTCTTTCCATAACGGACACGACCCAAACGATCGATATGGCAGCGAACTTTCCTCAGCTGCAATGTGTTTTTAAGCAAAAGTTCAGCGTGAATCATCAACAACCCGAAAAAGGGTCGCATACCGATGATGTCCACCGTTTTCATATCGGCATGATGTATACCTCGCGTTATAGCAGCATGTTGCGAGATGATCCTGAAACACTACAACCTTTTTATCAATTGGCGCATGAACTGCCGATTGAACCATCGCAATTCTTAGTTATT…	ATGAATCAAAGAACATCGACAATCTCTAGTCCAAGAGCTAGCCAAAGATCTAAACCACGATTAATGAACCATTACTCCGCGTGGAAGTATGTTGTATTAATTGTCACCTTATGTGTGATGGCGCTGAGTGCGATCCCGACTTGGTATGGTGAAAATGCCGCTATTCAAATTGGGGCTAAAGCTGGCCTGTCTGCTTCTCCACTTTCGCTGCAACGCGCGTTAACAGATCAAGGTATTAGCACGAAACGCATTGATCAAAGCGGTAATAAAACGATTGTTGTACTTAATGATGAATCGCAACAAGCACATGCTAAATCAGTTTTATCTACGATGGTTAAAGATAGCTCTCAAATCGCTTTGGCCCTTGAACCAGCAGCTCCTATGTGGCTTCAGTCAATG…	MLITFLRVLMVVFCLGAGSFAHADDIRAPQIPTVTSVHYSQHVHESLSITDTTQTIDMAANFPQLQCVFKQKFSVNHQQPEKGSHTDDVHRFHIGMMYTSRYSSMLRDDPETLQPFYQLAHELPIEPSQFLVIGYQAEISPSVDWMLTHVSSSSRLSGWKESNLTHTQYQHRLITA	MNQRTSTISSPRASQRSKPRLMNHYSAWKYVVLIVTLCVMALSAIPTWYGENAAIQIGAKAGLSASPLSLQRALTDQGISTKRIDQSGNKTIVVLNDESQQAHAKSVLSTMVKDSSQIALALEPAAPMWLQSMGFAPIKLGLDLRGGVQFLLDVDIDQVFSAQTEQLSDELRLHLRKEGIRSTSMTQTQSDTLAVSLPDADANSTVRAFVSKQYPQWQVRSSKGDGLYITMKESEQTQLRNLTVQQNLQTMRSRIEELGITEALVQRQGEHRIRIELPGVQDPAAAKNVIGATASLAFYEVKEAGTGSTMVVNDKDGRPVRVARKPVLGGDHIVDARGSLGEMGMPEVNITLDSTGGKIMSEFSRTHIGKPMATSYSEYSRDENGKASQSNEIISVATI…	531	176	1851	616	260	MEM1;SSio;1to23	NA	MEM1;SSio;1to23	MEM1;SSio;1to23	SignalP-6.0	type1a	VemP	uDF_VemP_Enterobacterales	uSecDF_2	uSecDF_3	WKESN	159	172	FALSE
GCF_002289345.1	refseq	RS_GCF_002289345.1	d__Bacteria;p__Proteobacteria;c__Gammaproteobacteria;o__Enterobacterales;f__Alteromonadaceae;g__Pseudoalteromonas;s__Pseudoalteromonas sp002289345	p__Proteobacteria	c__Gammaproteobacteria	o__Enterobacterales	f__Alteromonadaceae	s__Pseudoalteromonas sp002289345	NZ_NSDG01000002.1	106952	108784	+	CKO50_RS00440	secD	protein translocase subunit SecD	WP_095726575.1	BsSecDF_NP_390643.1	2.57E-36	106357	106833	+	CKO50_RS00435	NA	hypothetical protein	WP_095726574.1	ATGAAGCGTTCTAACCTTTTTGCCGTTATGTCATTACTCATGTTGTTATGGGTAGCTGCTGCGTGCGCGACAGGAACGCCTGATAAGCACTTATCCCATACCGCTAATACTCACAGTACGAGCTTCGAAAACATCACCCAAAAAGGCCTCGCTGACTCTAATCAGTTACCCAGTAAGCCAAGTCCTGCGACTCCAATAAAGCTCAGTGGTGAAACCACGCATCACGAAAAGGGTTTATTGCCGGAACGTGAGCGTACTAGCCACCCTAGTTATTTTCTACATCCTAAACAACAAGCCGAATATGCGCTTGTATATGAGCTTGCAGCAGAAAAATATGTACCAGCCTCAGTCTATGACATCAATAGACCTAGACCTGTACCTTGGTATATGTGTGATACT…	ATGAAGCGTTCTAACCTTTTTGCCGTTATGTCATTACTCATGTTGTTATGGGTAGCTGCTGCGTGCGCGACAGGAACGCCTGATAAGCACTTATCCCATACCGCTAATACTCACAGTACGAGCTTCGAAAACATCACCCAAAAAGGCCTCGCTGACTCTAATCAGTTACCCAGTAAGCCAAGTCCTGCGACTCCAATAAAGCTCAGTGGTGAAACCACGCATCACGAAAAGGGTTTATTGCCGGAACGTGAGCGTACTAGCCACCCTAGTTATTTTCTACATCCTAAACAACAAGCCGAATATGCGCTTGTATATGAGCTTGCAGCAGAAAAATATGTACCAGCCTCAGTCTATGACATCAATAGACCTAGACCTGTACCTTGGTATATGTGTGATACT…	ATGAAAGATATAAATCCGCCAACGAGGCCATCAACCCCTCGTGGTACCAGCGCGCGTGCGAAACGCTTTTTTACTGCGCTTATTGTGTTCCTGTTGATCCTTTGCGCACTACCAAATTTGTATCCCAATAAGAATTTGATTCAAATTCAAGCAAGCAGTAACGAAGTAGTGTCTCTGTCGTTGCCTGAACTTAAATCTCAGCTAGAAGGAGAGGGATTCAAAGTCAAGCAAATCGAGTCTCATCAAGGTGGCTATTTAGTTGAACTTGAAAACCGCACGCTAACCGCCGAGGCACGTGCTTATATGGCAGAGTCTAACTCCAAGCTAAGTGTTAAGGTTGTTAGTGCTTCAACGATGCCACAGTGGTTAGAAAGCACTGGACTCAAACCTATCAAGCTT…	MKRSNLFAVMSLLMLLWVAAACATGTPDKHLSHTANTHSTSFENITQKGLADSNQLPSKPSPATPIKLSGETTHHEKGLLPERERTSHPSYFLHPKQQAEYALVYELAAEKYVPASVYDINRPRPVPWYMCDTRPNNGFIDNCKPANLTFKGSLNFAS	MKDINPPTRPSTPRGTSARAKRFFTALIVFLLILCALPNLYPNKNLIQIQASSNEVVSLSLPELKSQLEGEGFKVKQIESHQGGYLVELENRTLTAEARAYMAESNSKLSVKVVSASTMPQWLESTGLKPIKLGLDLDGGVLFVLKVDTEQAAQNKLQSLADEANSLRIKNRYRNLSTPQVISGEQVEVIAKTQGQNELAALTATLRELYPQFTSITHKQGSLTKVNFRFAEAKKAEFDKQLMTQALSTLRSRIEELGITEAVTQRQGTNYIRIELPGVQDPEQAKRIIGATAKLSFHALQEMGGQKLKDKSGAPVSVDPVAIFGGDEIESATAGRDEYGKPLVQLFLSSQGGEKINRFSRNSVGKPMATVFSEYYADPKGEIKRKTEVISVATIQQVL…	477	158	1833	610	118	MEM1;SSio;1to21	MEM1;TMio;5to27	MEM1;SSio;1to21	MEM1;SSio;1to21	SignalP-6.0	type1a	VemP	uDF_VemP_Enterobacterales	uSecDF_2	uSecDF_3	CKPAN	143	156	FALSE
GCF_002310815.1	refseq	RS_GCF_002310815.1	d__Bacteria;p__Proteobacteria;c__Gammaproteobacteria;o__Enterobacterales;f__Alteromonadaceae;g__Pseudoalteromonas;s__Pseudoalteromonas tunicata	p__Proteobacteria	c__Gammaproteobacteria	o__Enterobacterales	f__Alteromonadaceae	s__Pseudoalteromonas tunicata	NZ_CP011032.1	2399881	2401746	+	PTUN_RS10935	secD	protein translocase subunit SecD	WP_009840353.1	BsSecDF_NP_390643.1	1.64E-46	2399263	2399745	+	PTUN_RS10930	NA	hypothetical protein	WP_009840352.1	ATGAAAGCAGTTTGGCAGGCTTTAAGCGTAATTTTGGTGGTGATGGCCTTGTTCTTTAGTGAACAAGCAAGCGATCGCACGCCACTTGAACATGCTTTTAGTACTGATTTTGCCAGCCAATTGCAAAGCCACTATAAACACAGCGAAGCGCTGCCAGAGTTACAACTTAACCAAGCAGCCAGCCAGCATTTTTTTGTTGATTTACCAGACTTTAGTGATGAGTTGCACACCTTAAGCCTTGCACCGCTGGTTAATCCGACTAATCCCGCATTATTTTTGTATCCTAGCCAAATCAACCCGATTTACTGGTTAGTGATTGAGTTTTTTATTTGGGTATTTAGCCTTGTTGCTATGCTCAGCCTAATTAGCCACCGACCGATTGTGCTGTGGTTTATTCAT…	ATGAAAGCAGTTTGGCAGGCTTTAAGCGTAATTTTGGTGGTGATGGCCTTGTTCTTTAGTGAACAAGCAAGCGATCGCACGCCACTTGAACATGCTTTTAGTACTGATTTTGCCAGCCAATTGCAAAGCCACTATAAACACAGCGAAGCGCTGCCAGAGTTACAACTTAACCAAGCAGCCAGCCAGCATTTTTTTGTTGATTTACCAGACTTTAGTGATGAGTTGCACACCTTAAGCCTTGCACCGCTGGTTAATCCGACTAATCCCGCATTATTTTTGTATCCTAGCCAAATCAACCCGATTTACTGGTTAGTGATTGAGTTTTTTATTTGGGTATTTAGCCTTGTTGCTATGCTCAGCCTAATTAGCCACCGACCGATTGTGCTGTGGTTTATTCAT…	ATGAACAAAAATTCGACCCAATTTGCCCAACAGGCGAATTCGCCGCGCCCACAGCCTGCCAAAAAAGCACGCTTGGTGCCGACGTTAATGATGATTTTTACGTTAGTGGTGATGGCGTTATGCGCCTTACCCAATTTATACCCAGAACAAAATACCTTAGTGCTAAGTGCGCTTAATAATCAATTAAAGAGTGATGGAATATCCGAAATAACAGCCCCAATGGCGATTAAAACAGCACTTGAGCAGCAAGGATTTGCAGTTAACCGTGCCAAACACACTAGCCAAAGCATTGAATTTCTGCTCGCTGAGCCAAGCCAAAATGCAGCGGCGCTGAGCTGGTTGCAACACAACTATGCGACACAATTTACGAGCAAAATTGTCAGCCAAGCCACCAGCCCA…	MKAVWQALSVILVVMALFFSEQASDRTPLEHAFSTDFASQLQSHYKHSEALPELQLNQAASQHFFVDLPDFSDELHTLSLAPLVNPTNPALFLYPSQINPIYWLVIEFFIWVFSLVAMLSLISHRPIVLWFIHIYSSAKSRISGWQESNLQYCGCNRHFA	MNKNSTQFAQQANSPRPQPAKKARLVPTLMMIFTLVVMALCALPNLYPEQNTLVLSALNNQLKSDGISEITAPMAIKTALEQQGFAVNRAKHTSQSIEFLLAEPSQNAAALSWLQHNYATQFTSKIVSQATSPKWLQALGLAPIKLGLDLNGGVLFVLEVDTTQALREQLQSVEQQAKSVLRSEKIRGVTLTIDDATPAEGKVMLGFNAQPTELNTLISQLKHTFTGLSTKQTEQSVTLFFTPDAIQTFHQQVMLQAISTLRGRISELGITEAVTQRQGSNKIRVELPGVQDPTAAKRIIGATASLDFHALQEIGGKRFTMEDGSSISLNPKVILSGQYIKGAQSSRDEMGKPAVQLQLDAQGGKLMAEFSKHNIGNPMATVFSEYFKDANGNSVKKSK…	483	160	1866	621	135	MEM1;SSio;1to23	MEM1;TMio;7to24_MEM2;TMoi;101to123	MEM1;SSio;1to25_MEM2;TMoi;101to122	MEM1;SSio;1to25_MEM2;TMoi;101to122	DeepTMHMM	type2c	VemP	uDF_VemP_Enterobacterales	uSecDF_2	uSecDF_3	WQESN	145	158	FALSE
GCF_002310835.1	refseq	RS_GCF_002310835.1	d__Bacteria;p__Proteobacteria;c__Gammaproteobacteria;o__Enterobacterales;f__Alteromonadaceae;g__Pseudoalteromonas;s__Pseudoalteromonas tetraodonis	p__Proteobacteria	c__Gammaproteobacteria	o__Enterobacterales	f__Alteromonadaceae	s__Pseudoalteromonas tetraodonis	NZ_CP011041.1	1585940	1587778	+	PTET_RS07315	secD	protein translocase subunit SecD	WP_013464831.1	BsSecDF_NP_390643.1	3.92E-40	1585370	1585831	+	PTET_RS07310	NA	hypothetical protein	WP_013464830.1	ATGTTAAAATTTCGCGTTTTTTTAGCTACTTGCTTGTTTTTTGCTGCACTCTTTAGTGTGCAAAGCCATGCTATGGGCGTAAAGCACGAATTAAACAGTAACCAAAGCAGTTATAGCCATGTTGTTAATGTCGAAAATTTAACTAACGCTCCCACACCGTTAAAATCGCTAGGTAATTTACAGCATAAAAACTCAAAGCATTCTGAGTTTGCTGCGCATCAACCTAGGCTAACAGCCAATAACTCATTTTTATTTTTACACAGTGCGCAGGGCGATCCTGAATACGATGTAGTGCATGAGTTTTTTGCGCTAAATGGGTGTAGGCATATTTTTTTGCGACCGCAAGCAGTCACCATAAATCAGCCTTGGTATACTTGGGTTTTTAAAAGTAAAAAGTCG…	ATGTTAAAATTTCGCGTTTTTTTAGCTACTTGCTTGTTTTTTGCTGCACTCTTTAGTGTGCAAAGCCATGCTATGGGCGTAAAGCACGAATTAAACAGTAACCAAAGCAGTTATAGCCATGTTGTTAATGTCGAAAATTTAACTAACGCTCCCACACCGTTAAAATCGCTAGGTAATTTACAGCATAAAAACTCAAAGCATTCTGAGTTTGCTGCGCATCAACCTAGGCTAACAGCCAATAACTCATTTTTATTTTTACACAGTGCGCAGGGCGATCCTGAATACGATGTAGTGCATGAGTTTTTTGCGCTAAATGGGTGTAGGCATATTTTTTTGCGACCGCAAGCAGTCACCATAAATCAGCCTTGGTATACTTGGGTTTTTAAAAGTAAAAAGTCG…	ATGTTAAGTTTTAAAAAACAAAAAAAGCCATTTATGGCTAAATTTAAATTAAGCTATGTAGCCATGTTGGTTGTATTGGTTTTACTGGCAATAAGCGCTTTACCTAATTTATACCCGAATAAATCGTGGTTGCATATTAGTGCCGCACCTGAGGTTAAAACACAAGCAATACCAAGTACTGAAAACATAGTGCGCTTTTTAAATAGCCAAGGGTTTGAGGTCAGCCAAGGGGTAGAAAACCAAGCAACAATTAATGTGCTTTTAAATACACCTACGCAAAGTGCCCAAGCTCAAGCGGCTATAAAATCGAATTACCCAAACACACAAGTTAAAATTGTAGAACATGCAACCAGCCCTATTTGGTTACAAGAGTTTGGTCTATCGCCCATAAAGCTGGGT…	MLKFRVFLATCLFFAALFSVQSHAMGVKHELNSNQSSYSHVVNVENLTNAPTPLKSLGNLQHKNSKHSEFAAHQPRLTANNSFLFLHSAQGDPEYDVVHEFFALNGCRHIFLRPQAVTINQPWYTWVFKSKKSRLSGWKDANLLYTAVTTYHA	MLSFKKQKKPFMAKFKLSYVAMLVVLVLLAISALPNLYPNKSWLHISAAPEVKTQAIPSTENIVRFLNSQGFEVSQGVENQATINVLLNTPTQSAQAQAAIKSNYPNTQVKIVEHATSPIWLQEFGLSPIKLGLDLNGGVLFVLDVDLDKAIDEQLLSAYQQTKAIIVKQKAYGVKAKQTNQGFEISALENAAEKLTSVISDLKSRFENLTLTTSTHGNLQVVKVSYSEQGRSAFDKQVMSQTLTTLRSRIEELGITEAVTQRQGKQRIRIELPGVQDPAEAKRIIGATASLGFYQLKEIGGQTFNLQSGGTIKLDPVPIFTGEHINNANIGRDDWGKPLVQLSLDSQGGDAMSAFSKANIGKPMATLYSEYSQNAKGEVVKKSEVINVANIAQHLSSR…	462	153	1839	612	108	MEM1;SSio;1to24	NA	MEM1;SSio;1to24	MEM1;SSio;1to24	SignalP-6.0	type1a	VemP	uDF_VemP_Enterobacterales	uSecDF_2	uSecDF_3	WKDAN	138	151	FALSE
GCF_002563795.1	refseq	RS_GCF_002563795.1	d__Bacteria;p__Proteobacteria;c__Gammaproteobacteria;o__Enterobacterales;f__Vibrionaceae;g__Vibrio;s__Vibrio sp002563795	p__Proteobacteria	c__Gammaproteobacteria	o__Enterobacterales	f__Vibrionaceae	s__Vibrio sp002563795	NZ_PDJL01000003.1	276009	277847	+	ATG66_RS01950	secD	protein translocase subunit SecD	WP_098413733.1	BsSecDF_NP_390643.1	1.16E-38	275365	275844	+	ATG66_RS01945	NA	hypothetical protein	WP_098413732.1	ATGTCTCAGATTTGCTTGAAAAAATTGCTTTTTATGCTGCTTACGATGGTGTTGCTACCAGCGCATGTTTTTGCTGCGAAAATAGATCAGAAAGCGCATTTACCTTACTTTTCTAAGCTGCAACCATTTGTTACGAGTATTGCTTTTGCAAATACCTCAATCGATTTTTCTGAGGTCTCAGAAGAAACGACGCAGTCTCCGGTTTCTGAAAGTCATGCAAGACTCGATACGCTAGCCCTATTTAACACTCAACGTTGGGTTTCTCACTTACGTGAAGGCCTCGATGATGAGCATGTTGACGTTGTTGGCGATCTAAACACGCCTTTCTATGCTGACGCAGGTTATGCCTACAGCCTGATGGATATCAATAGGCGTCAAAACCAGTCCACTTTTTATCAT…	ATGTCTCAGATTTGCTTGAAAAAATTGCTTTTTATGCTGCTTACGATGGTGTTGCTACCAGCGCATGTTTTTGCTGCGAAAATAGATCAGAAAGCGCATTTACCTTACTTTTCTAAGCTGCAACCATTTGTTACGAGTATTGCTTTTGCAAATACCTCAATCGATTTTTCTGAGGTCTCAGAAGAAACGACGCAGTCTCCGGTTTCTGAAAGTCATGCAAGACTCGATACGCTAGCCCTATTTAACACTCAACGTTGGGTTTCTCACTTACGTGAAGGCCTCGATGATGAGCATGTTGACGTTGTTGGCGATCTAAACACGCCTTTCTATGCTGACGCAGGTTATGCCTACAGCCTGATGGATATCAATAGGCGTCAAAACCAGTCCACTTTTTATCAT…	ATGAAAAAAACACCAAAACAGCAAAAGAACAGAAAGCTGATGAATCACTACTCAGCTTGGAAATATGTCGTATTAATCACGACGGTCATTATCTTAACGTTAAGCGCGATTCCGACTTGGTTCGGTGAGCAACCATCAGTCCAGTTGACGTTTTCAAACCAAAACAGCAGTGAAATGTCGGTTGTTCAGTTAAACCAACTATTGAAAACCAATCACATCTCAGCAGACAAAATCATCGAAAAAGATGGCCAAACGACCATTGTATTCGATGATGAAAATGCGCAAAGCAAAGCTCGTGCGTTACTAAACAAAGAGCTAAATAAAGAAGACAGCATTACCTTCTCATATGTGTCTGTTGCTCCAGAATGGCTGAATGAGATGGGTTTTAGCCCAATCAAA…	MSQICLKKLLFMLLTMVLLPAHVFAAKIDQKAHLPYFSKLQPFVTSIAFANTSIDFSEVSEETTQSPVSESHARLDTLALFNTQRWVSHLREGLDDEHVDVVGDLNTPFYADAGYAYSLMDINRRQNQSTFYHFTSGHRISGWKETNAMYVALNSQFSA	MKKTPKQQKNRKLMNHYSAWKYVVLITTVIILTLSAIPTWFGEQPSVQLTFSNQNSSEMSVVQLNQLLKTNHISADKIIEKDGQTTIVFDDENAQSKARALLNKELNKEDSITFSYVSVAPEWLNEMGFSPIKLGLDLRGGVQFLLNVDVNKAFEEQRNALIDEIKASLRDQRVRGVQIRAESGNRIAVNSESDTALAEVNQFLRQNYPGWVVKSSSRGFVLEPSEQNIQEFQSTTLQQNLKIMRGRIEELGITEALVQRQGKDSIRIELPGVQDPAQAKNVIGATASLAFYEVKEAGQARSGQDLVLKDNDGRTVILEKRPVLTGEHIVNARAGVDNMGMSEVNISLDHAGGKKMSDFSATHIGKPMATVYREYKTNDRGVTERSERVISVATIQSQL…	480	159	1839	612	164	MEM1;SSio;1to25	MEM1;TMio;9to26	MEM1;SSio;1to25	MEM1;SSio;1to25	SignalP-6.0	type1a	VemP	uDF_VemP_Enterobacterales	uSecDF_2	uSecDF_3	WKETN	143	156	FALSE
GCF_002591815.1	refseq	RS_GCF_002591815.1	d__Bacteria;p__Proteobacteria;c__Gammaproteobacteria;o__Enterobacterales;f__Alteromonadaceae;g__Pseudoalteromonas;s__Pseudoalteromonas sp002591815	p__Proteobacteria	c__Gammaproteobacteria	o__Enterobacterales	f__Alteromonadaceae	s__Pseudoalteromonas sp002591815	NZ_NHNM01000006.1	232455	234287	+	CBQ28_RS07245	secD	protein translocase subunit SecD	WP_099029587.1	BsSecDF_NP_390643.1	1.65E-36	231860	232336	+	CBQ28_RS07240	NA	hypothetical protein	WP_099029586.1	ATGAAGCGTTCTAACCTTTTTGCCGTTATGTCATTACTCATGTTGTTATGGGTAACTGCTGCGTGCGCGACAGGAACGCCTGATTATCACTTTTCCCATACTGGTGATACTAACAGCACGAGCTTCGAAAACATCACCCAGAAGGGCCTCGCTGACTCCAATCAGTTACCCAGTAAGCCAAGTTCTGCGACTCCAATAAAGCTCAGTGGTGAAACCACACATCACGAAAAGGGCTTATTGCCGGAACGTGAGCGTACTAGCCACCCTAGTTATTTTCTACATCCTAAACAACAAGCCGAATATGCGCTTGTATTTGAGCTTGCAGCAGAAAAATATGTACCGGCCTCAGTCTATGACATCAATAGACCTAAACCCGTGCCTTGGTATATGTGTGATACT…	ATGAAGCGTTCTAACCTTTTTGCCGTTATGTCATTACTCATGTTGTTATGGGTAACTGCTGCGTGCGCGACAGGAACGCCTGATTATCACTTTTCCCATACTGGTGATACTAACAGCACGAGCTTCGAAAACATCACCCAGAAGGGCCTCGCTGACTCCAATCAGTTACCCAGTAAGCCAAGTTCTGCGACTCCAATAAAGCTCAGTGGTGAAACCACACATCACGAAAAGGGCTTATTGCCGGAACGTGAGCGTACTAGCCACCCTAGTTATTTTCTACATCCTAAACAACAAGCCGAATATGCGCTTGTATTTGAGCTTGCAGCAGAAAAATATGTACCGGCCTCAGTCTATGACATCAATAGACCTAAACCCGTGCCTTGGTATATGTGTGATACT…	ATGAAAGATATAAATTCGCCAACGAGGCCATCAACCCCTCGTGGTGCCAACGCGCGTGCAAAACGCTTTTTTACTGCGCTTATTGTGTTCCTGTTGATCCTTTGTGCACTACCAAACTTGTATCCCAATAAGAATTTGATTCAAATTCAAGCAAGTAGTAACGAGGTTGTGTCTCTGTCGCTGCCTGAGCTTAAATCTCAGTTAGAAGGAGAGGGATTCAAAGTCAAGCAAATCGAGTCTCATCAAGGTGGCTATTTAGTTGAACTTGAAAACCGCACGCTAACCGCCGAAGCGCGTGCTTATATGGCTGAGTCTCACTCAAAGCTAAGTGTTAAGGTTGTTAGTACTTCGACGATGCCACAGTGGTTAGAAAGCACAGGACTCAAACCTATCAAGCTA…	MKRSNLFAVMSLLMLLWVTAACATGTPDYHFSHTGDTNSTSFENITQKGLADSNQLPSKPSSATPIKLSGETTHHEKGLLPERERTSHPSYFLHPKQQAEYALVFELAAEKYVPASVYDINRPKPVPWYMCDTRPNNGFIDNCKPANLTFKGSLNFAS	MKDINSPTRPSTPRGANARAKRFFTALIVFLLILCALPNLYPNKNLIQIQASSNEVVSLSLPELKSQLEGEGFKVKQIESHQGGYLVELENRTLTAEARAYMAESHSKLSVKVVSTSTMPQWLESTGLKPIKLGLDLDGGVLFVLKVDTEQAAQNKLQSLADEANSLRIKNRYRNLSIPQVISGEQVEVIAKAQGQNELVALIATLRELYPQFTNTTHKQGSLTKVNFRFAEAKKAEFDKQLMTQALSTLRSRIEELGITEAVTQRQGTNYIRIELPGVQDPEQAKRIIGATAKLSFHALQEMGGQKLKDKSGALVSVDPVAIFGGDEIESATAGRDEYGKPLVQLFLSSQGGEKINRFSRNNVGKPMATVFSEYYADTKGEIKRKTEVISVATIQQVL…	477	158	1833	610	118	MEM1;SSio;1to21	MEM1;TMio;5to27	MEM1;SSio;1to21	MEM1;SSio;1to21	SignalP-6.0	type1a	VemP	uDF_VemP_Enterobacterales	uSecDF_2	uSecDF_3	CKPAN	143	156	FALSE
GCF_002608565.1	refseq	RS_GCF_002608565.1	d__Bacteria;p__Proteobacteria;c__Gammaproteobacteria;o__Enterobacterales;f__Vibrionaceae;g__Vibrio;s__Vibrio sp002608565	p__Proteobacteria	c__Gammaproteobacteria	o__Enterobacterales	f__Vibrionaceae	s__Vibrio sp002608565	NZ_LIXM01000008.1	122315	124153	-	AK965_RS07660	secD	protein translocase subunit SecD	WP_099079058.1	BsSecDF_NP_390643.1	5.99E-42	124320	124799	-	AK965_RS20430	NA	hypothetical protein	WP_099079059.1	ATGTCTTGGTTTGACGTTAGAAAACTGTTTTTGCTGCTACTTGCAATGGCTTTGTTGCCAGTGCAAGCCTCTGCTGTGCAAAAAGAACAGAAAACTCACGTACTTCACTTATCAAAATTACAGTCCTTCACGACGAGTGACTCTACTTCCAGTCCTTCCATCGATTTTTCTGAACTGACGGAAGAAACCGTACCGTCACCTGTTTCTGAAGGACACGCAAGCCAAGACTCACTTGCCATATTTAACTCTCAACGCTGGATATCGCATCTGCGTGAGAACATCGATGACGAACATGTTGATTCGGTCACCGATTTTACAGCTCCTTTCTATGCTGATGCCGGTTATTCTTATCGCTTAATGGACATCAGCTGGCGTCAAAACCAGTCAATTTTTCATCAT…	ATGTCTTGGTTTGACGTTAGAAAACTGTTTTTGCTGCTACTTGCAATGGCTTTGTTGCCAGTGCAAGCCTCTGCTGTGCAAAAAGAACAGAAAACTCACGTACTTCACTTATCAAAATTACAGTCCTTCACGACGAGTGACTCTACTTCCAGTCCTTCCATCGATTTTTCTGAACTGACGGAAGAAACCGTACCGTCACCTGTTTCTGAAGGACACGCAAGCCAAGACTCACTTGCCATATTTAACTCTCAACGCTGGATATCGCATCTGCGTGAGAACATCGATGACGAACATGTTGATTCGGTCACCGATTTTACAGCTCCTTTCTATGCTGATGCCGGTTATTCTTATCGCTTAATGGACATCAGCTGGCGTCAAAACCAGTCAATTTTTCATCAT…	ATGAAGAAAACACCAAAACCACAAAAGACAACAAAAGTGCTGAATCATTACTCAGCATGGAAATACGTCGTCCTTGTTACGACCATCATTATTTTAACGCTAAGTGCAATCCCCACTTGGTTTGGTGAGCAACCATCGATTCAGGTGACGTTTGCGGACCGAAACAACAGTGCGATGTCGGTCGTTCAACTCGATCAACTTCTAAAAAAGCACAACATTCCCGTGTCTAAGATCATTGAGAAAGACGGGAAAACAACCATGGTTTTTGATGGGGAAGATGCACAAAGTAAAGCACGTGCTCTGCTCAATGAAGAATTAGACAAGGGTGACAGCATTACATTTTCATACGTATCGGTCGCACCAGATTGGCTAAACGAAATGGGCTTTAGTCCAATCAAA…	MSWFDVRKLFLLLLAMALLPVQASAVQKEQKTHVLHLSKLQSFTTSDSTSSPSIDFSELTEETVPSPVSEGHASQDSLAIFNSQRWISHLRENIDDEHVDSVTDFTAPFYADAGYSYRLMDISWRQNQSIFHHFVNDHRIAGWKETNAMYVALNSQFSI	MKKTPKPQKTTKVLNHYSAWKYVVLVTTIIILTLSAIPTWFGEQPSIQVTFADRNNSAMSVVQLDQLLKKHNIPVSKIIEKDGKTTMVFDGEDAQSKARALLNEELDKGDSITFSYVSVAPDWLNEMGFSPIKLGLDLRGGVQFLLNVDVNKAFEEQRDALIDEIKANLREQRIRGVQVRAESGNHIAVNSDNDDALKAASQFIRQNYLGWQMTSSDRGFDLQPSEQSIQEFETTTLQQNVKIMRDRIEELGITEAMVQRQGKDSIRIELPGVQDPAQAKNVIGATASLAFYEVKDASQARSNQDLVLQDNDDRTVILAKRPLLTGEHIVDARAGIDQMGMSEVNISLDHAGGKKMSDFSATHIGKLMATVYREYKTNDRGMTERSERVISVATIQSQL…	480	159	1839	612	166	MEM1;SSio;1to23	NA	MEM1;SSio;1to25	MEM1;SSio;1to23	SignalP-6.0	type1a	VemP	uDF_VemP_Enterobacterales	uSecDF_2	uSecDF_3	WKETN	143	156	FALSE
GCF_002723455.1	refseq	RS_GCF_002723455.1	d__Bacteria;p__Proteobacteria;c__Gammaproteobacteria;o__Enterobacterales;f__Alteromonadaceae;g__Pseudoalteromonas;s__Pseudoalteromonas sp002723455	p__Proteobacteria	c__Gammaproteobacteria	o__Enterobacterales	f__Alteromonadaceae	s__Pseudoalteromonas sp002723455	NZ_PDUS01000002.1	367307	369142	-	CSC79_RS03980	secD	protein translocase subunit SecD	WP_099294282.1	BsSecDF_NP_390643.1	4.42E-45	369236	369721	-	CSC79_RS03985	NA	hypothetical protein	WP_099294284.1	ATGACTCACTTACGCTTTATTTTAAATACATTACTGCTTGTTGTTGCACTGTTAAGTGCGCAGGTTGCAAGTGGCGTGAGCGTAAACAAAACGGATTCAATTGCCTCTCTTTTGAGTATTAAATTAGAGCACAGCCAATTTATAGATAAAGCGCGAAGTGTTAATCTATCTGCTTTAACAACTGCCCCCTTAAAATATGATAAACATATTGATGAACAACCGAAGCAATCGGATTTTGAGTCTGTACAATTTCGTTTAGCTTTAAGTAACTCATCTTTATTTTTACAACAGGTCCAAGTCGAGCCTAACTACACCCCTATATTTGAGTTTTTTACACCAAGCTTGGCTCGTGAACTCTATTTAAAGCCTTTAGCGCCACCCATTACCCGCCCGTGGTAT…	ATGACTCACTTACGCTTTATTTTAAATACATTACTGCTTGTTGTTGCACTGTTAAGTGCGCAGGTTGCAAGTGGCGTGAGCGTAAACAAAACGGATTCAATTGCCTCTCTTTTGAGTATTAAATTAGAGCACAGCCAATTTATAGATAAAGCGCGAAGTGTTAATCTATCTGCTTTAACAACTGCCCCCTTAAAATATGATAAACATATTGATGAACAACCGAAGCAATCGGATTTTGAGTCTGTACAATTTCGTTTAGCTTTAAGTAACTCATCTTTATTTTTACAACAGGTCCAAGTCGAGCCTAACTACACCCCTATATTTGAGTTTTTTACACCAAGCTTGGCTCGTGAACTCTATTTAAAGCCTTTAGCGCCACCCATTACCCGCCCGTGGTAT…	ATGTTAAAAAAACCAGTAAAAAAATCGCTTTTGCAGCGTTTCAAACTCAGTTATATGGCAATGTGTATCGCTTTGCTCTTACTTGCAGTGAGTGCTGCTCCCAATTTATACCCTACAACTTCTTGGTTGCATATTCAGGTGATAAATAATCAAACGATAGCGCACCCAATTACAACAAAAAGCCTCATTGAATACCTCAACCAACATAAGTTTGAGGTTGCTCAAGCAATTGAGCAAACGACAAGTGATGGCTTTGAACTTGAGCTTTTACTTGATAGCCCCGCAAAGAGTGCCAATGCACAACAATTACTTAAACATCAATTTACTCATCTAAGCAGTAAAATTGTTAGTCACCAAACCAGCCCACAGTGGTTACAAAGTTTAGGACTCGCACCAATA…	MTHLRFILNTLLLVVALLSAQVASGVSVNKTDSIASLLSIKLEHSQFIDKARSVNLSALTTAPLKYDKHIDEQPKQSDFESVQFRLALSNSSLFLQQVQVEPNYTPIFEFFTPSLARELYLKPLAPPITRPWYTAYDGKKNRLSGWKDANLLYRAVTTYHS	MLKKPVKKSLLQRFKLSYMAMCIALLLLAVSAAPNLYPTTSWLHIQVINNQTIAHPITTKSLIEYLNQHKFEVAQAIEQTTSDGFELELLLDSPAKSANAQQLLKHQFTHLSSKIVSHQTSPQWLQSLGLAPIKLGLDLNGGVLFVLDVDLSKAEQEQIDNAFEQTKKLIRENKARGMRVQKSSVGFELHSQDKANALAIEKEVLSHFEYLQAVSHNQGRFISVSFSFSEQGSNEFAKGVMSQTLTTLRGRIEELGITEAVTQRQGKQRIRIELPGVQDPSEAKRIIGATASLEFYQIKELGGKTFNLQDGGKVNLDPVAIFSGEHINNAQSGRDEWGKPLVQLSLDSQGGEAMSAFSKRNIGKPMATVYSEYYINEQGETVKKSEVINVANILGHLSS…	486	161	1836	611	93	MEM1;SSio;1to25	NA	MEM1;SSio;1to25	MEM1;SSio;1to25	SignalP-6.0	type1a	VemP	uDF_VemP_Enterobacterales	uSecDF_2	uSecDF_3	WKDAN	146	159	FALSE
GCF_002741985.1	refseq	RS_GCF_002741985.1	d__Bacteria;p__Proteobacteria;c__Gammaproteobacteria;o__Enterobacterales;f__Vibrionaceae;g__Vibrio;s__Vibrio rotiferianus	p__Proteobacteria	c__Gammaproteobacteria	o__Enterobacterales	f__Vibrionaceae	s__Vibrio rotiferianus	NZ_APHW01000104.1	119241	121079	+	B853_RS20230	secD	protein translocase subunit SecD	WP_010451304.1	BsSecDF_NP_390643.1	4.27E-42	118600	119076	+	B853_RS20225	NA	hypothetical protein	WP_010451303.1	ATGCCTTGGTATTTCATTAGACACCTCTTTTTGTTGCTTTGTGCAATGGCGTTTGTGCCTGCATACGCAGCAATTTCTGATACAGAGGTTTCAGTACCAAGCCACGTTAAAATCAAAGTAAAACCTGTAGTCTCCAATCAAGTTAACCAACCTGTTGATTTTAAAGAGCTGACAGAAGAAGAGCCTGTTCAATCTCCAGTATCTGAAGGGCATGTCAGCCAAGACTCCTACGCTATTTTTAACTATCAACGATTTACGTCGCATCTAAGAGAAAATATCGATGATGAACATGTTGATAGTGTTTCCGATTTAACCTCGCCATTTTACGCCGATGCAGGCTACGCTTACGGACTGCACACTACAGTATGGCGTCAAAATCGTTCTACGTTTAACCACTTC…	ATGCCTTGGTATTTCATTAGACACCTCTTTTTGTTGCTTTGTGCAATGGCGTTTGTGCCTGCATACGCAGCAATTTCTGATACAGAGGTTTCAGTACCAAGCCACGTTAAAATCAAAGTAAAACCTGTAGTCTCCAATCAAGTTAACCAACCTGTTGATTTTAAAGAGCTGACAGAAGAAGAGCCTGTTCAATCTCCAGTATCTGAAGGGCATGTCAGCCAAGACTCCTACGCTATTTTTAACTATCAACGATTTACGTCGCATCTAAGAGAAAATATCGATGATGAACATGTTGATAGTGTTTCCGATTTAACCTCGCCATTTTACGCCGATGCAGGCTACGCTTACGGACTGCACACTACAGTATGGCGTCAAAATCGTTCTACGTTTAACCACTTC…	ATGAAGAAAACACCCGGAACACAAAAAAACAGAAAAGTGCTGAATCATTACTCAGCATGGAAATATGTTGTACTCGTTACGACCATCATTATCTTAACGCTAAGTGCAATCCCAACTTGGTTTGGTGAGCAACCTTCTATTCAGGTGACGTTTGCTGATCAAAACAACAGCGCGATGTCGTTGGTTCAATTAGACCAACTATTGAAAACGCATCATATTCCCGCCTCAAAGATTATCGAGAAAGACGGAAAAACCACTATCGTGTTTGATGGTGAAGATGCTCAAAGTAAAGCGCGTGCATTACTAAATGAGCAACTAGACCAAGACGACAGTATCACGTTCTCATACGTATCTGTTGCGCCAGAGTGGCTTAATGAAATGGGCTTTAGCCCAATTAAA…	MPWYFIRHLFLLLCAMAFVPAYAAISDTEVSVPSHVKIKVKPVVSNQVNQPVDFKELTEEEPVQSPVSEGHVSQDSYAIFNYQRFTSHLRENIDDEHVDSVSDLTSPFYADAGYAYGLHTTVWRQNRSTFNHFVSDHRLSGWKETNAMYVALNSQFSA	MKKTPGTQKNRKVLNHYSAWKYVVLVTTIIILTLSAIPTWFGEQPSIQVTFADQNNSAMSLVQLDQLLKTHHIPASKIIEKDGKTTIVFDGEDAQSKARALLNEQLDQDDSITFSYVSVAPEWLNEMGFSPIKLGLDLRGGVQFLLNVDVNKAFEEQRDALIDEIKANLREQRIRGVQVRSEAHNHIAVNSENEEGLKAASQFIRQNYPGWTMTSSDRGFELQPSEQNIQEFQTTTLQQNLKIMRGRIEELGITEALVQRQGKESIRIELPGVQDPAQAKNVIGATASLAFYEVKDASQARTSQDLVLKDNDGRTVILQKRPVLTGEHIVNARAGVDQMGMSEVNISLDHAGGKKMSDFSATHIGKPMATVYREYKTNERGMTERSERVISVATIQSQL…	477	158	1839	612	164	MEM1;SSio;1to23	MEM1;TMoi;4to26	MEM1;SSio;1to23	MEM1;SSio;1to23	SignalP-6.0	type1a	VemP	uDF_VemP_Enterobacterales	uSecDF_2	uSecDF_3	WKETN	142	155	FALSE
GCF_002744175.1	refseq	RS_GCF_002744175.1	d__Bacteria;p__Proteobacteria;c__Gammaproteobacteria;o__Enterobacterales;f__Alteromonadaceae;g__Pseudoalteromonas;s__Pseudoalteromonas piscicida_B	p__Proteobacteria	c__Gammaproteobacteria	o__Enterobacterales	f__Alteromonadaceae	s__Pseudoalteromonas piscicida_B	NZ_NKHF01000025.1	116060	117895	+	CEX98_RS05915	secD	protein translocase subunit SecD	WP_099641187.1	BsSecDF_NP_390643.1	2.38E-37	115507	116007	+	CEX98_RS05910	NA	hypothetical protein	WP_099641186.1	ATGAAGCGATTTAGCTTTTCAGCGGTTATTTCTTTACTCCTGTTATTATGGGTAGGAAGTGCTGCGTGCGCGACAGAGGTCAATGGCAATAATATTGACGATATAGCAAATGAAATGCATCTTAATGTGGCCGCTGTGTTGGCCGTAGATACTAGTTTATCTACCCCGCATACCAAGCAAAAGTTCCCAGCTGCGCCTATTAAGTTTAGTGGTGAGCACGCCCATCACGAAAAAGGCTTATTACCTGAGCGCGAACGAACAAGTCACCCAAGCTACTTTTTACATCCTCAACAACAAGCGGAATATGCTTTGGTATTTGCGCTTGCTGAGCACAGATACATCCCAGCCGCTATTTATGAAATTAATGGCCCAGAGCCACTGCCATGGTATATATGTGAT…	ATGAAGCGATTTAGCTTTTCAGCGGTTATTTCTTTACTCCTGTTATTATGGGTAGGAAGTGCTGCGTGCGCGACAGAGGTCAATGGCAATAATATTGACGATATAGCAAATGAAATGCATCTTAATGTGGCCGCTGTGTTGGCCGTAGATACTAGTTTATCTACCCCGCATACCAAGCAAAAGTTCCCAGCTGCGCCTATTAAGTTTAGTGGTGAGCACGCCCATCACGAAAAAGGCTTATTACCTGAGCGCGAACGAACAAGTCACCCAAGCTACTTTTTACATCCTCAACAACAAGCGGAATATGCTTTGGTATTTGCGCTTGCTGAGCACAGATACATCCCAGCCGCTATTTATGAAATTAATGGCCCAGAGCCACTGCCATGGTATATATGTGAT…	ATGAAAGATATTAATTCCCCGACGAGGGTTGTTAACCCGCGCGGCTCAATGCCCCGTGCCAAACGCATTTTTACCGCATTTATTGTGTTAATGCTGATATTGTGCGCATTACCAAACCTATATCCAAACAAAAACTTAATACAAATTCAAAGCGTTAGCCATGAGGCTGTGACGGTATCACTCCCTGATCTAAAAACGCAGTTAGAAACAGAAGGTTTTAATGTTAAACAAATAGCCTCCCATCAAGGGGGTTATCTGGTTGAGTTAGAAAACAGAGCCTTGACAGCGCAAGCTCGTGCATATTTGGCTGAGGTTAATCAGCGTCTCAATATTAAAGTGGTGAGTGCATCAACGATGCCGCAATGGTTAGAGCGTACAGGGTTGCGGCCCATCAAACTC…	MKRFSFSAVISLLLLLWVGSAACATEVNGNNIDDIANEMHLNVAAVLAVDTSLSTPHTKQKFPAAPIKFSGEHAHHEKGLLPERERTSHPSYFLHPQQQAEYALVFALAEHRYIPAAIYEINGPEPLPWYICDTRPNNGFIDNCKPANLLFKGRINYAAQSLSSQY	MKDINSPTRVVNPRGSMPRAKRIFTAFIVLMLILCALPNLYPNKNLIQIQSVSHEAVTVSLPDLKTQLETEGFNVKQIASHQGGYLVELENRALTAQARAYLAEVNQRLNIKVVSASTMPQWLERTGLRPIKLGLDLDGGVLFVLKVDTEQAAQNKLQSLADEANSLRIKNRFRNLSIPKLINGEMVEIIAKAQGKNELIALNATLLELYPQFTSTTHLQGSLTKISFHFAESKRAEFDKQLMTQALSTLRSRIEELGITEAVTQRQGNNYIRIELPGVQDPEQAKRIIGATAKLSFHALQEIGGQKLMDKSGAPVSVDPVAIFGGDEIESATAGRGEYGKPLVQLFLSSQGGEKINRFSRNNVGKPMATVFSEYYADAKGEIKRKTEVISVATIQQVL…	501	166	1836	611	52	MEM1;SSio;1to22	NA	MEM1;SSio;1to24	MEM1;SSio;1to22	SignalP-6.0	type1a	VemP	uDF_VemP_Enterobacterales	uSecDF_2	uSecDF_3	CKPAN	144	157	FALSE
GCF_002777975.1	refseq	RS_GCF_002777975.1	d__Bacteria;p__Proteobacteria;c__Gammaproteobacteria;o__Enterobacterales;f__Shewanellaceae;g__Shewanella;s__Shewanella carassii	p__Proteobacteria	c__Gammaproteobacteria	o__Enterobacterales	f__Shewanellaceae	s__Shewanella carassii	NZ_NGVS01000028.1	103448	105283	+	CBE72_RS13805	secD	protein translocase subunit SecD	WP_100144226.1	BsSecDF_NP_390643.1	3.26E-38	102762	103328	+	CBE72_RS13800	NA	hypothetical protein	WP_100144224.1	ATGGACACCTTGTTGCTGAAAATCATGCGCCTCTTTACCCTGCTGATCGCCATAGGTCTGCTGGGAAATGTGTATTCCGGGATTGCCTCAGATGCAACTTGGAAGGCGTTTGAACAGGCTTTGCCCGAGCTCAGTCAGCAAGATGCTGACAAAGAGCCGTTGTCCATAGCTTCATCTACCTCAGTTGGTCAGGAGTCTCAAGTCCAAGAGGCCCGGTATCACAAGTTTGGCAAGCATGATGCTAGTGGCAGAGCTGAGGTGGATGGCAAGGTTTCCCTGTCTGACTTATCCAAGTTGCTGCGCTCCGAGCAGGGCGACCAACTCTATTCTGCCCCTGGTGCTCGTCTGCGCTGTCTCAGTATGGCCGCTCAGCAGGATGTGCCCGAGCCGCCCTATGAA…	ATGGACACCTTGTTGCTGAAAATCATGCGCCTCTTTACCCTGCTGATCGCCATAGGTCTGCTGGGAAATGTGTATTCCGGGATTGCCTCAGATGCAACTTGGAAGGCGTTTGAACAGGCTTTGCCCGAGCTCAGTCAGCAAGATGCTGACAAAGAGCCGTTGTCCATAGCTTCATCTACCTCAGTTGGTCAGGAGTCTCAAGTCCAAGAGGCCCGGTATCACAAGTTTGGCAAGCATGATGCTAGTGGCAGAGCTGAGGTGGATGGCAAGGTTTCCCTGTCTGACTTATCCAAGTTGCTGCGCTCCGAGCAGGGCGACCAACTCTATTCTGCCCCTGGTGCTCGTCTGCGCTGTCTCAGTATGGCCGCTCAGCAGGATGTGCCCGAGCCGCCCTATGAA…	ATGATAACTGACTCATTATTAAAGAGTAATGGCCGTGGGCGCCAGCCTAAAAAATTGCTTAATCACTACAGCGCCTGGAAATATCTGGTGTTGGTAGTCACTCTGGTGGTGATGGCGCTGAGCGCCTTGCCAACCTGGTATGGTGAAGATGCCGCGGTGCAAATTTCTCCCAAGGCCGGACTGGACTTATCTCCGACCCAGATAGTTTCTGAACTGGCCAAGGCCGATATTCAAGTCAAGCGCCTGGACAGCAAAGATCAGCAAACCCTGGTTATTCTCAATGACGAAGGCCAACAGACGCTGGCCAAGTCATTGCTGGCCGATCATGCCCAAGATCCGGCTGAGCTCACTTTGGCCTTGAGACCGGCGGCGCCCGAGTGGCTGCTCGGCATGGGATTT…	MDTLLLKIMRLFTLLIAIGLLGNVYSGIASDATWKAFEQALPELSQQDADKEPLSIASSTSVGQESQVQEARYHKFGKHDASGRAEVDGKVSLSDLSKLLRSEQGDQLYSAPGARLRCLSMAAQQDVPEPPYELAFEIAMPPAPVLSIGFAEQLPIELNWTLTHPGAGLRLGGWKDANLRYRFSQQAA	MITDSLLKSNGRGRQPKKLLNHYSAWKYLVLVVTLVVMALSALPTWYGEDAAVQISPKAGLDLSPTQIVSELAKADIQVKRLDSKDQQTLVILNDEGQQTLAKSLLADHAQDPAELTLALRPAAPEWLLGMGFEPIKLGLDLRGGVQFLLDVDIAPVYQTQGSSLADALRVFARETGIRGLSVRQGAEEQLTVVMPEAARAEVRQFMAKQYPLWQVSSDNSQLKLVLTEAEKINLRNLTVQQNLQIMRTRIEELGITEALVQRQGESRIRIELPGVQDPAAAKSVIGATATLAFYEVKDSATGAILIKDKSGNPVPVARKPVLTGEHIVDARAGIGEMGIAEVNITLDSEGGRRMTDFSRGHIGKPMATAYSEYSRDADGKAVQSNEIISVATIQSVLP…	567	188	1836	611	119	NA	MEM1;TMio;12to34	MEM1;SSio;1to22	MEM1;SSio;1to22	DeepTMHMM	type1a	VemP	uDF_VemP_Enterobacterales	uSecDF_2	uSecDF_3	WKDAN	174	187	FALSE
GCF_002811245.1	refseq	RS_GCF_002811245.1	d__Bacteria;p__Proteobacteria;c__Gammaproteobacteria;o__Enterobacterales;f__Vibrionaceae;g__Vibrio;s__Vibrio salilacus	p__Proteobacteria	c__Gammaproteobacteria	o__Enterobacterales	f__Vibrionaceae	s__Vibrio salilacus	NZ_NIVQ01000006.1	63621	65471	-	CDZ87_RS05935	secD	protein translocase subunit SecD	WP_100752624.1	BsSecDF_NP_390643.1	9.74E-36	65548	66033	-	CDZ87_RS05940	NA	hypothetical protein	WP_100752625.1	ATGTTTCAACGGCTGATTTCTATTATTTGGTTATTTATGTTTGCGATGGTGCTACCAACGCAAGCCTTTGGCTATTTATGGAAAGCCGAATCGGAAGTTTCTGCACGGTTAATTAGTGGTACTAACGCTCCGACTCTCTACGCACACCCAACGGTTCAAACGCTGTTTGATAAGGTTAAGCAGCAACCAGAGTCTGAACCTGTTACTCAATCTGAAGTTTCTCAAGATTGGCTGGCGATTATTCATAGCCACCGATGGCTCAATGATAACCGTCATTTTGATGAGAGTGAATCATCATCAAATGTTGACTTGCCTATCGTTGAATCCGCAGCCGTTCCGCTATATCGACTATACAACAAGTTACTGCGCGTCGAGCTGTACTTAGCTCCGGTCGCTCGC…	ATGTTTCAACGGCTGATTTCTATTATTTGGTTATTTATGTTTGCGATGGTGCTACCAACGCAAGCCTTTGGCTATTTATGGAAAGCCGAATCGGAAGTTTCTGCACGGTTAATTAGTGGTACTAACGCTCCGACTCTCTACGCACACCCAACGGTTCAAACGCTGTTTGATAAGGTTAAGCAGCAACCAGAGTCTGAACCTGTTACTCAATCTGAAGTTTCTCAAGATTGGCTGGCGATTATTCATAGCCACCGATGGCTCAATGATAACCGTCATTTTGATGAGAGTGAATCATCATCAAATGTTGACTTGCCTATCGTTGAATCCGCAGCCGTTCCGCTATATCGACTATACAACAAGTTACTGCGCGTCGAGCTGTACTTAGCTCCGGTCGCTCGC…	ATGAAGAAAATGAATCCTGCAAAACAGGCCAAATCAGCGCGCCTGATGAACCACTATTCTGTTTGGAAATACGTGGTATTAATTGTCACTGTAGTGATGCTCACCTTAAGTGCTATTCCAACATGGTATGGTGAAAAACCGTCAATACAGGTGACAGCGTCACCTGGCGCGGAGCACTCAGTGTTGAATGATGTCACCGAGTTGAATCATTACCTACAACAACATGATGTCCAAACCAGTCAAATTGAGCAAAAGGGTACTCTGACGACGTTGGTGTTTGACAATGAAACGGATCAAACACAAGCGCGGCAATTGCTCGATACATTGTTGGGCCCAGATGACTCGATTACTTTTTCCTACGTGTCTGTTGCTCCGACATGGCTGTCTGATTTTGGTTTT…	MFQRLISIIWLFMFAMVLPTQAFGYLWKAESEVSARLISGTNAPTLYAHPTVQTLFDKVKQQPESEPVTQSEVSQDWLAIIHSHRWLNDNRHFDESESSSNVDLPIVESAAVPLYRLYNKLLRVELYLAPVARYPSSYRISGWKESNVLYVALNSQFTPIC	MKKMNPAKQAKSARLMNHYSVWKYVVLIVTVVMLTLSAIPTWYGEKPSIQVTASPGAEHSVLNDVTELNHYLQQHDVQTSQIEQKGTLTTLVFDNETDQTQARQLLDTLLGPDDSITFSYVSVAPTWLSDFGFSPIKLGLDLRGGVQFLLNVDIDKAFEDQRNSLIEETRDFLRQERLRTVQITLVGTEAFEIKSNDQKALGQITQFLNHNYGGWNIKRQSDSLMVNPTVDNKSEFQSVTLQQNLKIMRGRIEELGITEALVQRQGEHSIRIELPGVQDPSLAKNVIGATASLAFHQARTPSDSKAYGDVVLKNNEGMEVTVAKHPVLTGEHIINARAGMDKMGFSEVNISLDHAGGKIMSDFSADHIGKPMATVYREYTTNAQGETERSERVISIATI…	486	161	1851	616	76	MEM1;SSio;1to22	MEM1;TMio;5to27	MEM1;SSio;1to24	MEM1;SSio;1to22	SignalP-6.0	type1a	VemP	uDF_VemP_Enterobacterales	uSecDF_2	uSecDF_3	WKESN	143	156	FALSE
GCF_002835995.1	refseq	RS_GCF_002835995.1	d__Bacteria;p__Proteobacteria;c__Gammaproteobacteria;o__Enterobacterales;f__Psychromonadaceae;g__Psychromonas;s__Psychromonas sp002835995	p__Proteobacteria	c__Gammaproteobacteria	o__Enterobacterales	f__Psychromonadaceae	s__Psychromonas sp002835995	NZ_PJBZ01000053.1	39598	41481	-	CXF74_RS08765	secD	protein translocase subunit SecD	WP_101082030.1	BsSecDF_NP_390643.1	1.53E-45	41680	42138	-	CXF74_RS08770	NA	hypothetical protein	WP_101082031.1	TTGCTACGAATATTTCTTCTGCTTATCACTTTATTTGTCTCTTTTTCAGCATTTTCTGGAACAGAACAACCTAACTTATCGTTGCCTTTGGCAAATGCGATAACGCTGAGTGATAGCGGCCAAGTCAATATTCTCGATAACAGCGCTGCCGATGAGCAACTGTCAGAAACAGATAACTCGCCTTCACAGCCAGCATCAGAAAACCACAGTAAGTCGATTGATTTTGTGCAACCGATGCATATCAATCAGCTTAATAACAAACAGCAGCCATCCCCTGAATATGTATTGATCTATGAATTATTAATAGAAAAAACCAATGAATTTGCAAACCTAGAAAGTACATTATCAACGCCCCCTGTGGCTTGGTTTATGAGCTATGCAAACAGTGACTCTCGTCTT…	TTGCTACGAATATTTCTTCTGCTTATCACTTTATTTGTCTCTTTTTCAGCATTTTCTGGAACAGAACAACCTAACTTATCGTTGCCTTTGGCAAATGCGATAACGCTGAGTGATAGCGGCCAAGTCAATATTCTCGATAACAGCGCTGCCGATGAGCAACTGTCAGAAACAGATAACTCGCCTTCACAGCCAGCATCAGAAAACCACAGTAAGTCGATTGATTTTGTGCAACCGATGCATATCAATCAGCTTAATAACAAACAGCAGCCATCCCCTGAATATGTATTGATCTATGAATTATTAATAGAAAAAACCAATGAATTTGCAAACCTAGAAAGTACATTATCAACGCCCCCTGTGGCTTGGTTTATGAGCTATGCAAACAGTGACTCTCGTCTT…	ATGAAAAAAGTACATAAAGCAATCAATCGTTATTCAAAATTGCAATACTTAGTGATCATTTTCACTATTGCTATTCTTGGCTTAAATGCCCTGCCTAACTGGTTTGGTGAGAAAGCAGCATTACACGTTCAAAGCAATTCAACAGAAATGCCTAACATCGATAGCGCCACTCTTTTTAACCTATTAACTAAGCAAGGCATACAGGTTGACAGCATTAACCAACAACAGGGACAAAACATCGTTCTATTAGATAACAAAACGCAACAACAAAAAGCACGTAATCTGCTTGCCACACAATTAGGTGAACAGTATAGCGTCGCCATGGCGATGGAATCAGACAGCCCCGATTGGTTAAAAAACATAGGTGCGAAACCGATTAAATTAGGTTTGGATTTACGC…	MLRIFLLLITLFVSFSAFSGTEQPNLSLPLANAITLSDSGQVNILDNSAADEQLSETDNSPSQPASENHSKSIDFVQPMHINQLNNKQQPSPEYVLIYELLIEKTNEFANLESTLSTPPVAWFMSYANSDSRLSGWKDSNSQYASKVTYHFS	MKKVHKAINRYSKLQYLVIIFTIAILGLNALPNWFGEKAALHVQSNSTEMPNIDSATLFNLLTKQGIQVDSINQQQGQNIVLLDNKTQQQKARNLLATQLGEQYSVAMAMESDSPDWLKNIGAKPIKLGLDLRGGVQFVMDVDTQAAMVERKAQIEQDLSQLIRQFNARGTRITSKHNGEIVLRYPENSAQKAALSVQALVELYPELLLRVNTAQQTTLRENEQFAKTFHQALMQQNIKTMRDRIEALGITEAVVQRQGDHFIRIELPGVQDPSQARRIIGATASLDFHQLQQQGGALYKSNSGEMVRLNPSPIMSGTHITDAQSRFGETGQPEVAITLDSAGGKLMSDFTKNHIGKPMATLFSEYQQNEQGLREKNSKVISVATIQAHLGSRFTISGM…	459	152	1884	627	198	MEM1;SSio;1to17	NA	MEM1;SSio;1to19	MEM1;SSio;1to17	SignalP-6.0	type1a	VemP	uDF_VemP_Enterobacterales	uSecDF_2	uSecDF_3	WKDSN	136	149	FALSE
GCF_002836205.1	refseq	RS_GCF_002836205.1	d__Bacteria;p__Proteobacteria;c__Gammaproteobacteria;o__Enterobacterales;f__Shewanellaceae;g__Shewanella;s__Shewanella sp002836205	p__Proteobacteria	c__Gammaproteobacteria	o__Enterobacterales	f__Shewanellaceae	s__Shewanella sp002836205	NZ_PJBE01000013.1	108983	110797	+	CXF83_RS07330	secD	protein translocase subunit SecD	WP_101089988.1	BsSecDF_NP_390643.1	4.20E-37	108148	108633	+	CXF83_RS07325	NA	hypothetical protein	WP_101090039.1	TTGCTATTCATAGGGGGATTATTTCTCACTCCTATGTCTGCGAGTGCATCAGTGCCAAATCAAAATAATGACATCGGCTTTGTTACTTTAGATCTTACTCTGTCTGAAGTGGCGCTTGGATTTTATAGTCACACTTCGATCGCTCCAGATAGCCAGCAGTTGCATAATCTATCCAGCAATATGCTTTTAAGGTTTCAAAACAAGCAAGCCAAGCAGACTGAAGGCGACGGCTCTGAATATGCCCCGTTGGTGTCGCAACGTTTTATCAGTTTTTCGCAGCACGATCCGCTACGAAATCGTCCAAGCTATCTGTTAGCCTTTGAGTTTTTATCCCCCCCGATCCCTTCTTTAACTGTTGGATATCGAATAGATGTCAACCCTACCGTGGATTGGTTGCTG…	TTGCTATTCATAGGGGGATTATTTCTCACTCCTATGTCTGCGAGTGCATCAGTGCCAAATCAAAATAATGACATCGGCTTTGTTACTTTAGATCTTACTCTGTCTGAAGTGGCGCTTGGATTTTATAGTCACACTTCGATCGCTCCAGATAGCCAGCAGTTGCATAATCTATCCAGCAATATGCTTTTAAGGTTTCAAAACAAGCAAGCCAAGCAGACTGAAGGCGACGGCTCTGAATATGCCCCGTTGGTGTCGCAACGTTTTATCAGTTTTTCGCAGCACGATCCGCTACGAAATCGTCCAAGCTATCTGTTAGCCTTTGAGTTTTTATCCCCCCCGATCCCTTCTTTAACTGTTGGATATCGAATAGATGTCAACCCTACCGTGGATTGGTTGCTG…	ATGAGAGAAAATAAAAAATCGACGATTTTAAATCATTACAGTGCATGGAAGTATGTGCTGTTACTAGTCACTATTATCATTATGTTATTCAGTGCATTGCCCACTTTTTATGGTGAAGATGCCGCCGTGCAAATCGGTGCGAAAGCGGGTCTAAAAGTTAACTCTTTAGCGTTACACCATTTGCTGGAGTCCCAGGGCGTTAACGTCAAACGTATTGACCAAGCTAAGGGGGAAACACTGATCGTACTCGATGATAACTCGCAGCAGTCCCAGCTTAAAACGATGCTCTCCGAGCAAGTAGCTGATCCTTCAGAGTTGACTCTAACACTGGTACCTGATGCACCCAATTGGTTGCTATCTCTAGGCTTTTCGCCAATTAAACTTGGCTTAGATCTTAGA…	MLFIGGLFLTPMSASASVPNQNNDIGFVTLDLTLSEVALGFYSHTSIAPDSQQLHNLSSNMLLRFQNKQAKQTEGDGSEYAPLVSQRFISFSQHDPLRNRPSYLLAFEFLSPPIPSLTVGYRIDVNPTVDWLLHIESASHRLSAWKESNLLYRFSHSRSLS	MRENKKSTILNHYSAWKYVLLLVTIIIMLFSALPTFYGEDAAVQIGAKAGLKVNSLALHHLLESQGVNVKRIDQAKGETLIVLDDNSQQSQLKTMLSEQVADPSELTLTLVPDAPNWLLSLGFSPIKLGLDLRGGVQFLLDVEIEPVYTVHYDALVESVRQFIRGESLYGAKVQQHSSGKVNISVSDPNQRQALRQFVKQQYPNWQVTNAGDSALNVDLLASEKINIRDLIVKQNLQIMRSRIEQLGITEAVVQRQGEHRIRIELPGVQDPAAAKSVIGATASLAFYQVMQPGSVNAKVLSDEQKAPVYVARKPVLGGDHIIDARASLGEMGLPEVVIHLDREGGKIMSNFSRDNIGKPMATSYSEYSRDDKGQIRQTTEVISVATIQSQLSDRFSITG…	486	161	1815	604	349	MEM1;SSio;1to16	NA	MEM1;SSio;1to16	MEM1;SSio;1to16	SignalP-6.0	type1a	VemP	uDF_VemP_Enterobacterales	uSecDF_2	uSecDF_3	WKESN	145	158	FALSE
GCF_002836355.1	refseq	RS_GCF_002836355.1	d__Bacteria;p__Proteobacteria;c__Gammaproteobacteria;o__Enterobacterales;f__Moritellaceae;g__Moritella;s__Moritella sp002836355	p__Proteobacteria	c__Gammaproteobacteria	o__Enterobacterales	f__Moritellaceae	s__Moritella sp002836355	NZ_PJCA01000001.1	236986	238824	-	CXF93_RS01020	secD	protein translocase subunit SecD	WP_101060462.1	BsSecDF_NP_390643.1	4.30E-37	239055	239531	-	CXF93_RS01025	NA	hypothetical protein	WP_198551555.1	ATGCTAGTTCGGTTGATGCGATATTTTATTCTGCTGTTTGTTATAGTTTTGGGCTTTAATGCTCAGGCTAGTACACAGGTAGAATTATCGGAAATACCGTTGTCATCATTCGCACCAGCATCTTTACTGGTTAACGTGAATGAAGATAATAGCGTTAGCCAAGATCTCGGTGAATCAGAACAACCGCCAATTTCATCGAAAACACGCCATAATTATGAATTTACGTTAACGGAAACCTCCCGTTATAGCAGTACTGGTCGTTTAGTGTTGAACAACCCTGAACCGGACTATCAAGTCGAAATTGAATTATCGATCCCACCATCACCGTCTTTTGTGATCGGCTATGCGGTCAATTTTAATCTCTATCAATACTGGTTAACGAGTACGTCCTTTTCTAAG…	ATGCTAGTTCGGTTGATGCGATATTTTATTCTGCTGTTTGTTATAGTTTTGGGCTTTAATGCTCAGGCTAGTACACAGGTAGAATTATCGGAAATACCGTTGTCATCATTCGCACCAGCATCTTTACTGGTTAACGTGAATGAAGATAATAGCGTTAGCCAAGATCTCGGTGAATCAGAACAACCGCCAATTTCATCGAAAACACGCCATAATTATGAATTTACGTTAACGGAAACCTCCCGTTATAGCAGTACTGGTCGTTTAGTGTTGAACAACCCTGAACCGGACTATCAAGTCGAAATTGAATTATCGATCCCACCATCACCGTCTTTTGTGATCGGCTATGCGGTCAATTTTAATCTCTATCAATACTGGTTAACGAGTACGTCCTTTTCTAAG…	ATGGACAGCTATCAAATGACAAGAAAATCAAATACAAAAGTACCACGTAAACTACTTAACCACTATGCTGGTTGGAAATACGTGGCCTTGATCTGCACACTCTTATTGATGTTACTCAGCGCAATTCCAACCTTATATGGTGAATATCCAGCGTTGCAAATTAATCACCAACAAGCATCAAAAACTGCTATTTATACGCTTAAGCAAACCCTTGAAAATAATGATATTACAGTGACGCGTATCGATCAAGAGGTCGATAAAACCACTATTGTACTGGCAGAAGGTAGTACCCAAACCCGCGCTAAGGCGATACTTGAAAGCATTTTACCTGCAGATGATGATATTACCTTAGCCTTGGTTTCTGCTGCACCGTCTTGGCTACAGAACATGGGAATGAAG…	MLVRLMRYFILLFVIVLGFNAQASTQVELSEIPLSSFAPASLLVNVNEDNSVSQDLGESEQPPISSKTRHNYEFTLTETSRYSSTGRLVLNNPEPDYQVEIELSIPPSPSFVIGYAVNFNLYQYWLTSTSFSKSRISGWKDSNLLYSHRLYPAVITSA	MDSYQMTRKSNTKVPRKLLNHYAGWKYVALICTLLLMLLSAIPTLYGEYPALQINHQQASKTAIYTLKQTLENNDITVTRIDQEVDKTTIVLAEGSTQTRAKAILESILPADDDITLALVSAAPSWLQNMGMKPIKLGLDLRGGVQFLLDVDMEPVFNIRAQQLLDNLRVDFRDQGLRGVRISIDRDNRLQLNLPTDEAKVALLKRMKTTYPQWKVTQSSGLFVEVSMPQAEKTDIVNLTVQQNLQTMRSRIEELGITEAMVQRQGEHRIRIELPGVQDPATAKNVIGATASLAFHELKSINSGSMVVSNNDGAPIRIARDAILGGEHIIDARASVGEMGAAQVNITLDNAGGKKMSDFTKHNIGKPMATLYSEYSRNTDGSTKKTNNVISVATIQAQL…	477	158	1839	612	230	MEM1;SSio;1to23	NA	MEM1;SSio;1to23	MEM1;SSio;1to23	SignalP-6.0	type1a	VemP	uDF_VemP_Enterobacterales	uSecDF_2	uSecDF_3	WKDSN	139	152	FALSE
GCF_002836945.1	refseq	RS_GCF_002836945.1	d__Bacteria;p__Proteobacteria;c__Gammaproteobacteria;o__Enterobacterales;f__Shewanellaceae;g__Shewanella;s__Shewanella chilikensis	p__Proteobacteria	c__Gammaproteobacteria	o__Enterobacterales	f__Shewanellaceae	s__Shewanella chilikensis	NZ_NIJM01000008.1	44613	46448	+	CX651_RS04460	secD	protein translocase subunit SecD	WP_101053934.1	BsSecDF_NP_390643.1	3.11E-38	43927	44493	+	CX651_RS04455	NA	hypothetical protein	WP_101053931.1	ATGGACACCTTGTTGCTGAAAATCATGCGCCTCTTTACCCTGCTGATCGCCATAGGTCTGCTGGGCAATGTGTATTCCGGGATTGCCTCTGATGCAACCTGGAAGGCGTTTGAACAGGCTTTACCCGAGCTCAGTCAGCAAGATGCTGACAAAGAGCCGTTGTCCATAGCTTCATCTACCTCAGTTGGCCAGGAGCCTCAAGCCCAAGAGTCCCGGCATCACAAGTTTGGCAAGCATGATGCTAGTGGCAGAGCTGAGGTGGAAGGCAAGGTTTCCCTGTCTCACTTATCCAAGTTGCTGCGCTCCGAGCAGGGCGACCAACTCTATTCGGCGCCCGGAGCCAGCCAGCGCTGCCTCAGCACTGCCGCTCCGCATGATGTGGCCGAGCCACCCTATGAA…	ATGGACACCTTGTTGCTGAAAATCATGCGCCTCTTTACCCTGCTGATCGCCATAGGTCTGCTGGGCAATGTGTATTCCGGGATTGCCTCTGATGCAACCTGGAAGGCGTTTGAACAGGCTTTACCCGAGCTCAGTCAGCAAGATGCTGACAAAGAGCCGTTGTCCATAGCTTCATCTACCTCAGTTGGCCAGGAGCCTCAAGCCCAAGAGTCCCGGCATCACAAGTTTGGCAAGCATGATGCTAGTGGCAGAGCTGAGGTGGAAGGCAAGGTTTCCCTGTCTCACTTATCCAAGTTGCTGCGCTCCGAGCAGGGCGACCAACTCTATTCGGCGCCCGGAGCCAGCCAGCGCTGCCTCAGCACTGCCGCTCCGCATGATGTGGCCGAGCCACCCTATGAA…	ATGATAACTGACTCATTATTAAAGAGTAATGCCCGCGGGCGCCAGCCTAAAAAACTGCTGAATCACTACAGCGCCTGGAAATATCTGGTACTGGTAGTCACCCTGGTGGTGATGGCGCTGAGTGCCTTGCCGACTTGGTATGGTGAAGATGCCGCGGTGCAAATATCCCCCAAGGCCGGAATCGCCTTATCTCCGACCCAGATAGTTTCTGAACTGGCCAAGGCCGATATTCTCGTCAAGCGCCTGGACAGCAAAGATCAGCAAACCCTGGTTATTCTCAATGACGAAGGCCAACAGACGCTGGCCAAGTCATTGCTGGCCACTCATGCCCAAGATCCCGCTGAACTCACTCTGGCCTTGAGTCCGGCGGCGCCCGAGTGGTTGCTCGGCATGGGGTTT…	MDTLLLKIMRLFTLLIAIGLLGNVYSGIASDATWKAFEQALPELSQQDADKEPLSIASSTSVGQEPQAQESRHHKFGKHDASGRAEVEGKVSLSHLSKLLRSEQGDQLYSAPGASQRCLSTAAPHDVAEPPYELAFEIAMPPAPLLSIGFAEQLPIEQYWTLKHPGAGLRLGGWKDANLRYRFSQQAA	MITDSLLKSNARGRQPKKLLNHYSAWKYLVLVVTLVVMALSALPTWYGEDAAVQISPKAGIALSPTQIVSELAKADILVKRLDSKDQQTLVILNDEGQQTLAKSLLATHAQDPAELTLALSPAAPEWLLGMGFEPIKLGLDLRGGVQFLLDVDITPVYQTQGSSLADALRAFAREQGIRGLSVRQGAEEQLTVVMPEAARAEVRQFMAKQYPLWQVSSNNSQLKLALTEAEKINLRNLTVQQNLQIMRTRIEELGITEALVQRQGESRIRIELPGVQDPAAAKSVIGATATLAFYEVKDSATGAILIKDKTGNPVPVARKPVLTGEHIVDARAGIGEMGTAEVNITLDSEGGRRMTDFSRGHIGKPMATAYSEYSRDANGKAVQSNEIISVATIQSVLP…	567	188	1836	611	119	NA	MEM1;TMio;12to34	MEM1;SSio;1to22	MEM1;SSio;1to22	DeepTMHMM	type1a	VemP	uDF_VemP_Enterobacterales	uSecDF_2	uSecDF_3	WKDAN	174	187	FALSE
GCF_002836975.1	refseq	RS_GCF_002836975.1	d__Bacteria;p__Proteobacteria;c__Gammaproteobacteria;o__Enterobacterales;f__Shewanellaceae;g__Shewanella;s__Shewanella indica	p__Proteobacteria	c__Gammaproteobacteria	o__Enterobacterales	f__Shewanellaceae	s__Shewanella indica	NZ_NIJK01000009.1	85729	87564	-	CX650_RS02705	secD	protein translocase subunit SecD	WP_101094949.1	BsSecDF_NP_390643.1	4.18E-38	87684	88250	-	CX650_RS02710	NA	hypothetical protein	WP_101094950.1	ATGGACACCTTGTTGCTGAAAATCATGCGCCTCTTTACCCTGCTGATCGCCATAGGTCTGCTGGGAAATGTGTATTCCGGGATTGCCTCAGATGCAACCTGGAAGGCGTTTGAACAGGCTTTGCCCGAGCTCAGTCAGCAAGATGCTGACAAAGAGCCGTTGTCCATAGCTTCATCTACCTCAGTTGGTCAGGAGTCTCAAGTCCAAGAGGCCCGGTATCACAAGTTTGGCAAGCATGATGCTAGTGGCAGAGCTGAGGTGGATGGCAAGGTTTCCCTGTCTGACTTATCCAAGTTGCTGCGCTCCGAGCAGGGCGACCAACTCTATTCTGCCCCTGGTGCTCGTCTGCGCTGTCTCAGTATGGCCGCTCAGCAGGATGTGCCCGAGCCGCCCTATGAA…	ATGGACACCTTGTTGCTGAAAATCATGCGCCTCTTTACCCTGCTGATCGCCATAGGTCTGCTGGGAAATGTGTATTCCGGGATTGCCTCAGATGCAACCTGGAAGGCGTTTGAACAGGCTTTGCCCGAGCTCAGTCAGCAAGATGCTGACAAAGAGCCGTTGTCCATAGCTTCATCTACCTCAGTTGGTCAGGAGTCTCAAGTCCAAGAGGCCCGGTATCACAAGTTTGGCAAGCATGATGCTAGTGGCAGAGCTGAGGTGGATGGCAAGGTTTCCCTGTCTGACTTATCCAAGTTGCTGCGCTCCGAGCAGGGCGACCAACTCTATTCTGCCCCTGGTGCTCGTCTGCGCTGTCTCAGTATGGCCGCTCAGCAGGATGTGCCCGAGCCGCCCTATGAA…	ATGATAACTGACTCATTATTAAAGAGTAATGGCCGTGGGCGCCAGCCTAAAAAATTGCTTAATCACTACAGCGCCTGGAAATATCTGGTGTTGGTAGTCACTCTGGTGGTGATGGCGCTGAGCGCCTTGCCAACCTGGTATGGTGAAGATGCCGCGGTGCAAATTTCTCCCAAGGCTGGAATAGCCTTATCTCCGACCCAGATAGTTTCTGAACTGGCCAAGGCCGATATTCTCGTCAAGCGCCTGGACAGCAAAGATCAGCAAACCTTGGTTATTCTCAATGACGAAGGCCAACAGACACTGGCCAAGTCATTGCTGGCCAATCATGCCCAAGATCCGGCTGAGCTCACTTTGGCCTTGAGCCCGGCGGCGCCCGAGTGGCTGCTCGGCATGGGATTT…	MDTLLLKIMRLFTLLIAIGLLGNVYSGIASDATWKAFEQALPELSQQDADKEPLSIASSTSVGQESQVQEARYHKFGKHDASGRAEVDGKVSLSDLSKLLRSEQGDQLYSAPGARLRCLSMAAQQDVPEPPYELAFEIAMPPAPVLSIGFAEQLPIEQNWTLTHPGAGLRLGGWKDANLCYRFSQQAA	MITDSLLKSNGRGRQPKKLLNHYSAWKYLVLVVTLVVMALSALPTWYGEDAAVQISPKAGIALSPTQIVSELAKADILVKRLDSKDQQTLVILNDEGQQTLAKSLLANHAQDPAELTLALSPAAPEWLLGMGFEPIKLGLDLRGGVQFLLDVDIAPVYQTQGSSLADALRAFAREKGIRGLSVRQGAEEQLTVIMPEAARAEVRQFMAKQYPLWQVSSDNSQLKLVLTEAEKINLRNLTVQQNLQIMRTRIEELGITEALVQRQGESRIRIELPGVQDPAAAKSVIGATATLAFYEVKDSATGAILIKDKSGNPVPVARKPVLTGEHIVDARAGIGEMGAAEVNITLDSEGGRRMTDFSRGHIGKPMATAYSEYSRDADGKAVQSNEIISVATIQSVLP…	567	188	1836	611	119	NA	MEM1;TMio;12to34	MEM1;SSio;1to32	MEM1;SSio;1to32	DeepTMHMM	type1a	VemP	uDF_VemP_Enterobacterales	uSecDF_2	uSecDF_3	WKDAN	174	187	FALSE
GCF_002838165.1	refseq	RS_GCF_002838165.1	d__Bacteria;p__Proteobacteria;c__Gammaproteobacteria;o__Enterobacterales;f__Shewanellaceae;g__Shewanella;s__Shewanella sp002838165	p__Proteobacteria	c__Gammaproteobacteria	o__Enterobacterales	f__Shewanellaceae	s__Shewanella sp002838165	NZ_CP015194.1	4413262	4415076	-	AYJ58_RS19410	secD	protein translocase subunit SecD	WP_106651355.1	BsSecDF_NP_390643.1	2.32E-41	4415303	4415911	-	AYJ58_RS19415	NA	hypothetical protein	WP_198555697.1	ATGTTAGTTTGTGTGGCGATCATGCTGATTGCGCACTCGGCTAGCTATACGCCAAAAACCTCAGTACAACGCAGTGATACAAGTCATCATTATATTCAGACACATACAAATCTTAAGAAAGCGGCTCTAAAACAAACGGCCCAGATGCACACAGTGAGTCCTGATAGTTCAACTCCCGATGCAGAGCCAAGCGCTGAATCTCAAAGTTTGCCCGATGCTATTGCTCAATCAAATTCACATTCTGATGCGCAAACCGTTGAAAGCTGCGGCTCATTGAGTCGCCATGATGTCCATGGTACCAGTTCAGAGTCAGCATCCCAGCCAACACCTTGTCCAAGCTCAGATTACATGAGTCATTCGGACGACTTAAATTTTGCCCCAATCAATTCGCCGCGCTTT…	ATGTTAGTTTGTGTGGCGATCATGCTGATTGCGCACTCGGCTAGCTATACGCCAAAAACCTCAGTACAACGCAGTGATACAAGTCATCATTATATTCAGACACATACAAATCTTAAGAAAGCGGCTCTAAAACAAACGGCCCAGATGCACACAGTGAGTCCTGATAGTTCAACTCCCGATGCAGAGCCAAGCGCTGAATCTCAAAGTTTGCCCGATGCTATTGCTCAATCAAATTCACATTCTGATGCGCAAACCGTTGAAAGCTGCGGCTCATTGAGTCGCCATGATGTCCATGGTACCAGTTCAGAGTCAGCATCCCAGCCAACACCTTGTCCAAGCTCAGATTACATGAGTCATTCGGACGACTTAAATTTTGCCCCAATCAATTCGCCGCGCTTT…	ATGGAAATAAAACCCAATAAACGGCTGCTAAATCACTATTCAGCTTGGAAATACTTAGTGCTTATCGTCACTATTATAGTGATGTTATTCAGTGCTTTGCCGACATTTTACGGTGAGGATGCTGCGGTGCAGGTGGGCGCTAAGGCGGGGTTAACACTCACGCCTGTAGCCCTTAGAGATAAGCTGCAAGCTGAAGGCGTGACGGTAAAACGTATCGACCAAAAGAATGGTGAAACCTTAATTGTCCTTGATGATGATAGCCAACAAACCTTAGTCAAAACCTTGGTTTCGTCTATGGTCAAAGAGCCCAAGGAGTTGACCTTATCCCTTGCCAGTGCGGCGCCAAGTTGGTTGCAAAACTTAGGTTTTCAGCCGATTAAACTGGGGCTCGATTTACGT…	MLVCVAIMLIAHSASYTPKTSVQRSDTSHHYIQTHTNLKKAALKQTAQMHTVSPDSSTPDAEPSAESQSLPDAIAQSNSHSDAQTVESCGSLSRHDVHGTSSESASQPTPCPSSDYMSHSDDLNFAPINSPRFISLAQHDVREVKPIYVLAVDFTAEPTPDVVEPTVLDITSDWTLSAVSSPARISGWKVSNLQYRFSQQAA	MEIKPNKRLLNHYSAWKYLVLIVTIIVMLFSALPTFYGEDAAVQVGAKAGLTLTPVALRDKLQAEGVTVKRIDQKNGETLIVLDDDSQQTLVKTLVSSMVKEPKELTLSLASAAPSWLQNLGFQPIKLGLDLRGGVQFLLDVDVEPVYQTQAEALVDSLRQFIREQKIRGASVYLDQASQLNLTLPDNDARAAVRQMMKQSYPNWQLSNADGAGLQIKLSQEEQTKLRNLTVQQNLQVMRSRIEELGITEALVQRQGEHRIRIELPGVQDPAAAKNVIGATASLAFFEVKESGSVNAQVLKDKSGKPIYVSRSPVLGGDHIVDARASLGEMGMAEVNINLDRVGGQKMSEFSRSNIGKPMATSYSEYSRDEQGKAKQTQEIISVATIQSQLGDRFRITG…	609	202	1815	604	226	MEM1;SSio;1to15	NA	MEM1;SSio;1to11	MEM1;SSio;1to15	SignalP-6.0	type1a	VemP	uDF_VemP_Enterobacterales	uSecDF_2	uSecDF_3	WKVSN	188	201	FALSE
GCF_002849605.1	refseq	RS_GCF_002849605.1	d__Bacteria;p__Proteobacteria;c__Gammaproteobacteria;o__Enterobacterales;f__Vibrionaceae;g__Photobacterium;s__Photobacterium carnosum	p__Proteobacteria	c__Gammaproteobacteria	o__Enterobacterales	f__Vibrionaceae	s__Photobacterium carnosum	NZ_NPIB01000004.1	122995	124809	+	CIK00_RS05680	secD	protein translocase subunit SecD	WP_101767948.1	BsSecDF_NP_390643.1	3.57E-36	122095	122742	+	CIK00_RS05675	NA	hypothetical protein	WP_101767947.1	ATGATGTCAATCGTGTTACGCATTATGTTATTGGTGTTATGTCTAGGAGCAAGTTCATTTGCTTCCGCATCGCCACAAGCAAATATTATGCATTTCACCTCGACCAGTCCTGTTTATACTGATGTTATTGAAGCGCCAGTATTTAGCACCCATGTTGTTAATACTATCGCTGTGGCTCCTGATATGGTCAGCCGTACTGATCAGTCTCTTACTCTTCAACATAAGAGCGATCAATCGCCAATCCAAAAACATCCAACAGATCGCTATGTAAGTAATAATGGTTTACCTGTTTCTTTTTATAGCACTAGATTAGTTTGGAATTTCCCATCTCCAGCTAATATTAAGATACCACTCCACAGTGGTAAGCATCATCGTGCTGACGTTATTAATTTAAGTAAT…	ATGATGTCAATCGTGTTACGCATTATGTTATTGGTGTTATGTCTAGGAGCAAGTTCATTTGCTTCCGCATCGCCACAAGCAAATATTATGCATTTCACCTCGACCAGTCCTGTTTATACTGATGTTATTGAAGCGCCAGTATTTAGCACCCATGTTGTTAATACTATCGCTGTGGCTCCTGATATGGTCAGCCGTACTGATCAGTCTCTTACTCTTCAACATAAGAGCGATCAATCGCCAATCCAAAAACATCCAACAGATCGCTATGTAAGTAATAATGGTTTACCTGTTTCTTTTTATAGCACTAGATTAGTTTGGAATTTCCCATCTCCAGCTAATATTAAGATACCACTCCACAGTGGTAAGCATCATCGTGCTGACGTTATTAATTTAAGTAAT…	ATGAGAAAAAAGAATAATAAACAGATTCTGAATCATTACTCAGCATGGAAATATGTTGTGTTAATTGTGACGGTTTCGATTATGTTGCTTAGTGCTATTCCAACGTGGTATGGCGAAAATGCAGCAGTACAAATTAGTGCGAAAGGCGGCGCGATGCCAACACCTTTTGAGATTCAACGTGTTCTAAAAGAAAATGGCATTGAAGCCAAAACTATTGAACAGCAGCCAACTCGTACTATTGTGGTGGTTAATTCAACCAAAGAACAAACTAATACGAAAGAAGCGTTAAACAGCATTATTCATAATGAAGACCGCTTAACGTTAGCATTAGAACCTGCCGCACCGAAATGGTTGCTAGGTCTAGGTTTTGAGCCTATTAAGTTAGGTCTTGATTTACGT…	MMSIVLRIMLLVLCLGASSFASASPQANIMHFTSTSPVYTDVIEAPVFSTHVVNTIAVAPDMVSRTDQSLTLQHKSDQSPIQKHPTDRYVSNNGLPVSFYSTRLVWNFPSPANIKIPLHSGKHHRADVINLSNMINISTRSLNSFYHSADEIAPTFEVVFELPLLPIPMLAIGYAEPLSPQNDWILTIKSSSSRVSGWKESNLLYSQYGHSFVTA	MRKKNNKQILNHYSAWKYVVLIVTVSIMLLSAIPTWYGENAAVQISAKGGAMPTPFEIQRVLKENGIEAKTIEQQPTRTIVVVNSTKEQTNTKEALNSIIHNEDRLTLALEPAAPKWLLGLGFEPIKLGLDLRGGVQFLLDVDMKEVYKQHAQQLTDDLRGDFRKQDIRAARSEMTKNNQVIVRLPSEEANDKIRTYLRTQYPLWQAKNGEGNNLVLSMREDEQTNLRNLTVQQNLQTMRGRIEQLGITEASVQRQGENRIRIELPGVQDPAAAKNVIGATASLAFYAVKQEGTGSTMIIDDKNGRPVRVSRKPVLTGDHIIDARASMGEMGSPEVNITLDSAGGSMMSDFSRNNVGQPMATSFSEYTRNAKGQTVQTNKIISVATIQTQLGSRFRITG…	648	215	1815	604	252	MEM1;SSio;1to23	NA	MEM1;SSio;1to23	MEM1;SSio;1to23	SignalP-6.0	type1a	VemP	uDF_VemP_Enterobacterales	uSecDF_2	uSecDF_3	WKESN	198	211	FALSE
GCF_002849855.1	refseq	RS_GCF_002849855.1	d__Bacteria;p__Proteobacteria;c__Gammaproteobacteria;o__Enterobacterales;f__Vibrionaceae;g__Vibrio;s__Vibrio azureus	p__Proteobacteria	c__Gammaproteobacteria	o__Enterobacterales	f__Vibrionaceae	s__Vibrio azureus	NZ_CP018617.1	1134520	1136349	-	BS333_RS18820	secD	protein translocase subunit SecD	WP_033004429.1	BsSecDF_NP_390643.1	2.50E-36	1136722	1137255	-	BS333_RS18825	NA	hypothetical protein	WP_021711451.1	ATGGTCTGGATTAAGTTTAGAACGGCTTTACTCTTGCTCCTTTCAATGATGCTCCTATCATTGGCTGTGGGTTCCGTGCAAGCGAAAATTGACTCAAACCATTTTAACCCATCAAATAACGCTTATCAGATCCAATACAATCAGCAACAAAGCTGTTCATATTTAAACCTACTTTGTTCAGGATTGACAGTCAAAACAAGTCCATTGTCTGTCGCTTTAGGTGTGATTTTTTCAGAAGACACGGCCTCTGATCCGATTTCACAACAAAACGTTTACCATAATGCACCTGCGCTCCTTCCTTTTTCTCGTTGGCAACTGAACCAACGTCAAGGTGGAGCACACAAGCTAGGTTATGAGCAGAGTAAGTTGTCTTCTGATGATGACGGACATTTTAGTTTT…	ATGGTCTGGATTAAGTTTAGAACGGCTTTACTCTTGCTCCTTTCAATGATGCTCCTATCATTGGCTGTGGGTTCCGTGCAAGCGAAAATTGACTCAAACCATTTTAACCCATCAAATAACGCTTATCAGATCCAATACAATCAGCAACAAAGCTGTTCATATTTAAACCTACTTTGTTCAGGATTGACAGTCAAAACAAGTCCATTGTCTGTCGCTTTAGGTGTGATTTTTTCAGAAGACACGGCCTCTGATCCGATTTCACAACAAAACGTTTACCATAATGCACCTGCGCTCCTTCCTTTTTCTCGTTGGCAACTGAACCAACGTCAAGGTGGAGCACACAAGCTAGGTTATGAGCAGAGTAAGTTGTCTTCTGATGATGACGGACATTTTAGTTTT…	ATGAAGAAACAAATGACAAAACGAACCAACAAGAAAATATTGAATCATTATTCAGCATGGAAATATGTAGTTTTGATTATCACACTTGTGATCTTAACGCTCAGTGCTTTACCCACATGGTTTGGTGAACAGCCTTCTATTCAGATAACTCAGACTGAGAAAGAGCAGCATGCACCATCGATCTTTCAATTAAATGCTTTATTAAAAGACAATGGTATTAAGCCTTCTCAGACCTATCAAAAAGATGAAAACGTTACCTTAATTTTTACCAATGAAGATGATCAGGCTAAAGCTCGGAAGTTATTAAGTGACAACTTAAGTAATAATGAGGACCTTTCATTCTCTTACGTTTCTGTTGCACCGCAATGGTTAAGTGATCTTGGATTTAATCCAATAAAA…	MVWIKFRTALLLLLSMMLLSLAVGSVQAKIDSNHFNPSNNAYQIQYNQQQSCSYLNLLCSGLTVKTSPLSVALGVIFSEDTASDPISQQNVYHNAPALLPFSRWQLNQRQGGAHKLGYEQSKLSSDDDGHFSFLYPSIAVLWRSIQTSFYGYISDHRLSGWKETNALYVALNGHFLR	MKKQMTKRTNKKILNHYSAWKYVVLIITLVILTLSALPTWFGEQPSIQITQTEKEQHAPSIFQLNALLKDNGIKPSQTYQKDENVTLIFTNEDDQAKARKLLSDNLSNNEDLSFSYVSVAPQWLSDLGFNPIKLGLDLRGGVQFLLNVDVGKALEEQQDALVDEVKTHLRELRIRDVQVRSDSSEIIARGSNPNSLQSVRTFIQQNYPGWIVTSVDTGIKVQPSEQYVQEFQTSTLQQNLKIMRGRIEELGITEALVQRQGKESIRIELPGVQDPAQAKNVIGATASLAFYEVKSEPSRQGNLVLKDTAGQNVILNKRPVLAGEHIVNARAGVGDMGMPEVNISLDQAGGEKMSDFSADHIGKPMATVYREYTTNPRGVTQRTERVISVATIQSQLGSQ…	534	177	1830	609	372	MEM1;SSio;1to28	MEM1;TMio;9to28	MEM1;SSio;1to28	MEM1;SSio;1to28	SignalP-6.0	type1a	VemP	uDF_VemP_Enterobacterales	uSecDF_2	uSecDF_3	WKETN	161	174	FALSE
GCF_002850255.1	refseq	RS_GCF_002850255.1	d__Bacteria;p__Proteobacteria;c__Gammaproteobacteria;o__Enterobacterales;f__Alteromonadaceae;g__Pseudoalteromonas;s__Pseudoalteromonas sp002850255	p__Proteobacteria	c__Gammaproteobacteria	o__Enterobacterales	f__Alteromonadaceae	s__Pseudoalteromonas sp002850255	NZ_CP022523.1	304534	306366	-	PNC201_RS19275	secD	protein translocase subunit SecD	WP_102058070.1	BsSecDF_NP_390643.1	1.79E-36	306484	306960	-	PNC201_RS19280	NA	hypothetical protein	WP_010605446.1	ATGAAGCGTTTTAACCTTTTCGCCGTTATGTCATTACTCATGTTGTTATGGGTAGCTGCTGCGTGCGCGACAGGAACGCCTGATAATCACTTATCCCATACTTCTGATACGCACAGCACGAGCTTCGAAAACATCACCCAAAAGGGCCTCGCTGACTCCAATCAGTTACCCAGTAAGCCAAGCCCTACAAGTCCAATAAAGCTCAGTGGTGAAACCACGCATCACGAAAAGGGCTTATTACCGGAACGCGAGCGTACTAGCCACCCTAGTTATTTTCTACATCCTAAACAACAAGCCGAATATGCGCTTGTATTTGAGCTTGCAGCAGAAAAATATATACCGGCCTCAGTCTATGACATCAATAGACCTAAACCTGTACCTTGGTATATGTGTGATACT…	ATGAAGCGTTTTAACCTTTTCGCCGTTATGTCATTACTCATGTTGTTATGGGTAGCTGCTGCGTGCGCGACAGGAACGCCTGATAATCACTTATCCCATACTTCTGATACGCACAGCACGAGCTTCGAAAACATCACCCAAAAGGGCCTCGCTGACTCCAATCAGTTACCCAGTAAGCCAAGCCCTACAAGTCCAATAAAGCTCAGTGGTGAAACCACGCATCACGAAAAGGGCTTATTACCGGAACGCGAGCGTACTAGCCACCCTAGTTATTTTCTACATCCTAAACAACAAGCCGAATATGCGCTTGTATTTGAGCTTGCAGCAGAAAAATATATACCGGCCTCAGTCTATGACATCAATAGACCTAAACCTGTACCTTGGTATATGTGTGATACT…	ATGAAAGATATAAATTCGCCAACGAGGCCATCAACCTCTCGTGGAGCAACCGCGCGTGCAAAACGCTTTTTTACTGCGCTTATTGTGTTCTTGTTGATCCTTTGTGCACTACCAAACTTGTATCCCAATAAGAATTTGATTCAAATTCAAGCAAGTAGTAACGAGGTAGTGTCTCTATCGCTGCCTGAGCTTAAATCTCAGCTAGAAGGAGAGGGATTCAAAGTCAAGCAAATCGAGTCTCATCAAGGTGGCTACTTAGTTGAACTTGAAAACCGCACGCTAACCGCCGAAGCGCGTGCTTATATGGCTGAGTCTCACTCCAAGCTAAGTGTTAAGGTTGTTAGTGCTTCAACGATGCCACAGTGGTTAGAAAGCACTGGACTCAAACCTATCAAGCTC…	MKRFNLFAVMSLLMLLWVAAACATGTPDNHLSHTSDTHSTSFENITQKGLADSNQLPSKPSPTSPIKLSGETTHHEKGLLPERERTSHPSYFLHPKQQAEYALVFELAAEKYIPASVYDINRPKPVPWYMCDTRPNNGFIDNCKPANLTFKGSLNFAS	MKDINSPTRPSTSRGATARAKRFFTALIVFLLILCALPNLYPNKNLIQIQASSNEVVSLSLPELKSQLEGEGFKVKQIESHQGGYLVELENRTLTAEARAYMAESHSKLSVKVVSASTMPQWLESTGLKPIKLGLDLDGGVLFVLKVDTEQAAQNKLQSLADEANSLRIKNRYRNLSIPQVISGEQVEVIAKAQGQNELVALTATLRELYPQFTSTTHKQGSLTRVNFRFAEAKKAEFDKQLMTQALSTLRSRIEELGITEAVTQRQGTNYIRIELPGVQDPEQAKRIIGATAKLSFHALQEMGGQKLKDKSGALVSVDPVAIFGGDEIESATAGRDEYGKPLVQLFLSSQGGEKINRFSRNNVGKPMATVFSEYYADPKGEIRRKTEVISVATIQQVL…	477	158	1833	610	117	MEM1;SSio;1to21	MEM1;TMio;5to27	MEM1;SSio;1to21	MEM1;SSio;1to21	SignalP-6.0	type1a	VemP	uDF_VemP_Enterobacterales	uSecDF_2	uSecDF_3	CKPAN	143	156	FALSE
[truncated: 2,032 more rows]
