# Supplementary material for: Patchy and widespread distribution of bacterial translation arrest peptides associated with the protein localization machinery
Source: Nat Commun. 2024 Apr 2;15:2711. doi: 10.1038/s41467-024-46993-3 (PMC10987492; doi:10.1038/s41467-024-46993-3)
Supplement: Supplementary file 7 — Supplementary Data 4 [file 41467_2024_46993_MOESM7_ESM.csv]

database_id	database	database_id_gtdb	gtdb_taxonomy	phylum	class	order	family	species	mORF_seqid	mORF_start	mORF_end	mORF_strand	mORF_locus_tag	mORF_gene	mORF_product	mORF_protein_id	Qec_QueryID	Qec_E	Qbs_QueryID	Qbs_E	uORF_start	uORF_end	uORF_strand	uORF_locus_tag	uORF_gene	uORF_product	uORF_protein_id	uORF_mORF_seq	uORF_seq_cds_fna	mORF_seq_cds_fna	uORF_aa	mORF_aa	uORF_width	uORF_len_aa	mORF_width	mORF_len_aa	intergenic_width	sp6_region_info	tmhmm2_region_info	tmhmm3_region_info	SSTM_info_used	SSTM_info_source	topo_type	AP	AP_id	clustering_pp1	clustering_pp2	motif	motif_position
GCA_000698185.1	genbank	RS_GCF_000698185.1	d__Bacteria;p__Firmicutes;c__Bacilli;o__Bacillales_H;f__Marinococcaceae;g__JCM-19038;s__JCM-19038 sp000698185	p__Firmicutes	c__Bacilli	o__Bacillales_H	f__Marinococcaceae	s__JCM-19038 sp000698185	BAXL01000033.1	416	799	-	JCM19055_4788	NA	inner membrane protein translocase component YidC, short form OxaI-like	GAK01608.1	EcYidC_NP_418161.1	3.95E-29	BsYidC_NP_391984.1	1.06E-83	1223	1492	-	JCM19055_4789	NA	hypothetical protein	GAK01609.1	ATGATTGAAATGATATCAGATACTGAGTGGTTTACGTTTATGTTGTTGCTTTCACAAATTGCGCTACTCGGTTTGCAGATTCGATTATTTATCGAGTTTGCATACGTATGGGATGAACGGCATGTTCATCAACGATGTTATCAAACTAAAGATTTAGAAGCTCATAGTCTCAACCCTAGACGGACATTTAGCATCATTAAGCGCAAAGTACCATCGCTTGCGGATCATTCATCCGATGATGATGAAATTTCTTTCCTTCAAACTCGTTAACGTGTTGTAAAAACGAAGGAGGAAATGAAATGAAACGACGCTTACAAATAATAACGTTACTCGTTATAGCTCTAATGGTATTAACTGCTTGTGGAATGGACCAAGCACCAATTACTTCTGAAAGTGAAG…	ATGATTGAAATGATATCAGATACTGAGTGGTTTACGTTTATGTTGTTGCTTTCACAAATTGCGCTACTCGGTTTGCAGATTCGATTATTTATCGAGTTTGCATACGTATGGGATGAACGGCATGTTCATCAACGATGTTATCAAACTAAAGATTTAGAAGCTCATAGTCTCAACCCTAGACGGACATTTAGCATCATTAAGCGCAAAGTACCATCGCTTGCGGATCATTCATCCGATGATGATGAAATTTCTTTCCTTCAAACTCGTTAA	ATGAAACGACGCTTACAAATAATAACGTTACTCGTTATAGCTCTAATGGTATTAACTGCTTGTGGAATGGACCAAGCACCAATTACTTCTGAAAGTGAAGGCATATGGGATCACTTCTTCGTATTTCCGCTTTCGTGGTTAATCATCCAAGCTGCGGAGCTGTTTAACGGCAGTTATGGACTTGCAATTATGCTTATGACGGTCGTCATAAGATTGGCGATTTTGCCGTTGTTTTTGAAACAACAAAAAAGCAGCAAGGCTATGCAAAAACTAAGACCTGAATTGGATAAGCTTCGTGAAAAGTACGATCCAAAGAAGCAAGAAGATCAAGCGAAAATGCAACAAGAAATGATTCAGCTCTATCAAAAAAAGTGGCATCCCGTTAATGGGTGTCTTCCG…	MIEMISDTEWFTFMLLLSQIALLGLQIRLFIEFAYVWDERHVHQRCYQTKDLEAHSLNPRRTFSIIKRKVPSLADHSSDDDEISFLQTR	MKRRLQIITLLVIALMVLTACGMDQAPITSESEGIWDHFFVFPLSWLIIQAAELFNGSYGLAIMLMTVVIRLAILPLFLKQQKSSKAMQKLRPELDKLREKYDPKKQEDQAKMQQEMIQLYQKKWHPVNGCLPILIQMPILMAFYFAIIRTEQIATHSFLWMDLGAPDPYYIMPALAGVLMYLQMQLSTRQLPQEMAAQMKIMQYIMPVMIVFIGIALPSALSLYWATGSLFMIIQTYVIQMRDKRNEASSDVATEQ	270	89	384	257	423	NA	MEM1;TMoi;15to37	MEM1;TMoi;11to31	MEM1;TMoi;11to31	DeepTMHMM	type2a	MifM	uYidC_MifM_Bacillales_H	uYidC_10	uYidC_2	SDDDE	78
GCA_000935965.1	genbank	GB_GCA_000935965.1	d__Bacteria;p__Firmicutes;c__Bacilli;o__Bacillales_A;f__Planococcaceae;g__Metalysinibacillus;s__Metalysinibacillus saudimassiliensis	p__Firmicutes	c__Bacilli	o__Bacillales_A	f__Planococcaceae	s__Metalysinibacillus saudimassiliensis	LN483077.1	111646	112389	+	BN1050_02443	misCB	Membrane protein insertase MisCB precursor	CEA05399.1	EcYidC_NP_418161.1	2.59E-22	BsYidC_NP_391984.1	2.26E-54	111340	111618	+	BN1050_02442	NA	hypothetical protein	CEA05397.1	TTGTTTCTGTCATTTTTTACAGACGCACTCTTTACCACAACGGACTTTTATATGTCCATGATGCTATTATTTATTGTGCTTACATTAACGCTTATATTAACCTCGCATGCTACACAGCTTGTGTATACACAGCATGTTACAGTACAAAATATGACGACACAACAAACCCAGCACAGTAGCGCTCCGTTTATTTACAATGCCGACGTAAAAAGCTGGCTAGCCTTAACCTTTAAACGTAGCGCGCAGCCAGATGATGAAGCTGACAGCTCTTGCTCTTAATCCATTATTTAAGAGGAGGCTACATCATTGACGAACAAATTATTCACTAAACAAACGGTACTTATGCTGTTATTGCTAAGTACAACGGTAGTATTATCAGGTTGCGGAGAGGCTGGGGTC…	TTGTTTCTGTCATTTTTTACAGACGCACTCTTTACCACAACGGACTTTTATATGTCCATGATGCTATTATTTATTGTGCTTACATTAACGCTTATATTAACCTCGCATGCTACACAGCTTGTGTATACACAGCATGTTACAGTACAAAATATGACGACACAACAAACCCAGCACAGTAGCGCTCCGTTTATTTACAATGCCGACGTAAAAAGCTGGCTAGCCTTAACCTTTAAACGTAGCGCGCAGCCAGATGATGAAGCTGACAGCTCTTGCTCTTAA	TTGACGAACAAATTATTCACTAAACAAACGGTACTTATGCTGTTATTGCTAAGTACAACGGTAGTATTATCAGGTTGCGGAGAGGCTGGGGTCTTTCATGATTATTTTGTGCACCCCTTCTCCTTTTTAATTGTTAAACTTGCGACCTTTTTTGGCGGTAGTTATGGCTATGCCATCATCGCTATTACACTAGGCGTACGCTTTATTTTATTGCCGCTCGTTATTAAACAAACACGCAGTAATAAAACGATGCAAGAAAAAATGAAAGTGCTTAAGCCTGAGATGGACGAGGTAATGGCAAAATATAAAGGTGATAAAACGCCAGAGTCACAAGTAGCTATGCAAAAGGAGCTAAGCGCGCTCTACCAAAAACATGGTACTAGCCCCTTTGCAGCCGTA…	MFLSFFTDALFTTTDFYMSMMLLFIVLTLTLILTSHATQLVYTQHVTVQNMTTQQTQHSSAPFIYNADVKSWLALTFKRSAQPDDEADSSCS	MTNKLFTKQTVLMLLLLSTTVVLSGCGEAGVFHDYFVHPFSFLIVKLATFFGGSYGYAIIAITLGVRFILLPLVIKQTRSNKTMQEKMKVLKPEMDEVMAKYKGDKTPESQVAMQKELSALYQKHGTSPFAAVSGCLPLLIQMPIFIALFYAIRQTPEIATHSFLWFELGSRDTPLAVITIMMYFLQARISLINVAPEQQKQMKMLMYITPIMMGMIAFTAPSALALYWCVGAIFLVIQTLIIKRLT	279	92	744	247	27	NA	MEM1;TMoi;20to42	MEM1;SSio;1to37	MEM1;TMoi;20to42	tmhmm2.0	type1a	MifM	uYidC_MifM_Bacillales_A	uYidC_20	uYidC_2	DDEAD	84
GCA_001038565.1	genbank	GB_GCA_001038565.1	d__Bacteria;p__Firmicutes;c__Bacilli;o__Bacillales_H;f__Bacillaceae_D;g__Alkalihalobacillus;s__Alkalihalobacillus pseudalcaliphilus	p__Firmicutes	c__Bacilli	o__Bacillales_H	f__Bacillaceae_D	s__Alkalihalobacillus pseudalcaliphilus	LFJO01000005.1	322935	323693	+	AB990_10345	NA	OxaA-like protein precursor	KMK75675.1	EcYidC_NP_418161.1	7.92E-24	BsYidC_NP_391984.1	5.16E-74	322642	322908	+	AB990_10340	NA	hypothetical protein	KMK75674.1	GTGTTGGAGATTATTGTTGATACGTGGGCTTTTTGGAGTAGCGTGGTTTTAACAATCTGGTTAGTATCGGCTTATACAAGAGCTGAGTTGTTTAGGTTTGAATTTACGTATCAGGCGATGCTTCATTCCAATCAGGTTCAAATTACACCGGGGCAGATTTATTTACGCTTAACGTGTAGACCGATGACGATATTTTATCGCCCAAAAATTCCAAACTCCTTTGACCAAAATGATGATGAAGATTCTCCATTTATTTATTCTCGTTAATGACGAAATAAATAAGGAGGATTTACGTGAAAAATAAATGGATGTTATTAATGGTTATCCTTGGCTTAGTACTCGTGCTAACAAGCTGTGGAACGGACCAACCAATCAATGCAGAATCAACAGGTATTTGGA…	GTGTTGGAGATTATTGTTGATACGTGGGCTTTTTGGAGTAGCGTGGTTTTAACAATCTGGTTAGTATCGGCTTATACAAGAGCTGAGTTGTTTAGGTTTGAATTTACGTATCAGGCGATGCTTCATTCCAATCAGGTTCAAATTACACCGGGGCAGATTTATTTACGCTTAACGTGTAGACCGATGACGATATTTTATCGCCCAAAAATTCCAAACTCCTTTGACCAAAATGATGATGAAGATTCTCCATTTATTTATTCTCGTTAA	GTGAAAAATAAATGGATGTTATTAATGGTTATCCTTGGCTTAGTACTCGTGCTAACAAGCTGTGGAACGGACCAACCAATCAATGCAGAATCAACAGGTATTTGGAATCACTTTTTTGTGTATCCATTGTCTTGGGTCATTATTCAAACAGCAGCTCTATTTAAAGGGAATTTTGGCTTAGCGATTATATTAGTTACCGTTGTTATTCGCTTCATGTTGTTACCTTTAGTATTAAAGCAGCAAAAAAGTTCAAGAGCGATGCAGGCAATGAAGCCGGAATTAGATGAACTACAAAAAAAATATAAGACAGATAAGCCAGATCCTAAAAAGCAACAGGAGCTTCAAAAGGAAATGATGACACTTTATCAAAGGAATGGGGTTAATCCAGTAGCGGGCTGT…	MLEIIVDTWAFWSSVVLTIWLVSAYTRAELFRFEFTYQAMLHSNQVQITPGQIYLRLTCRPMTIFYRPKIPNSFDQNDDEDSPFIYSR	MKNKWMLLMVILGLVLVLTSCGTDQPINAESTGIWNHFFVYPLSWVIIQTAALFKGNFGLAIILVTVVIRFMLLPLVLKQQKSSRAMQAMKPELDELQKKYKTDKPDPKKQQELQKEMMTLYQRNGVNPVAGCLPMFVQMPILMAFYFAIMRTEAISATSFLWFNLGQPDLILPFVAGLTTLIQLRMTSAEMPQQMKVIMYIMPIMIIVAGLSLPSALSMYWVIGNIFTIFQTYFVIVLPRKAAQQQEVSKV	267	88	759	252	26	NA	MEM1;TMoi;4to26	MEM1;SSio;1to12_MEM2;TMoi;14to23	MEM1;SSio;1to12_MEM2;TMoi;14to23	DeepTMHMM	type2b	MifM	uYidC_MifM_Bacillales_H	uYidC_10	uYidC_2	NDDED	77
GCA_001938995.1	genbank	GB_GCA_001938995.1	d__Bacteria;p__Firmicutes;c__Bacilli;o__Bacillales;f__Bacillaceae;g__Bacillus;s__Bacillus pumilus_G	p__Firmicutes	c__Bacilli	o__Bacillales	f__Bacillaceae	s__Bacillus pumilus_G	MKZN01000010.1	60209	61027	+	BACPU_24450	misCB	Membrane protein insertase MisCB precursor	OLP64521.1	EcYidC_NP_418161.1	3.81E-19	BsYidC_NP_391984.1	5.68E-46	59901	60182	+	BACPU_24440	mifM	Membrane protein insertion and folding monitor	OLP64520.1	ATGATCATTGATACATTCAACGAATTCTTTTTCCTTGTTGATTTCTTCACGATGATTCTTCCCGCGCTTACCGCCATCGGCATTGTCTTTTTATTGAAAGATTGCCGGGTGAACGAGCACCTAAGCGGACATCGTTTCGAAGAGTTGAACGCATCTATATTGAATCGAACAGACTTTCTGTTTATCATATATGATCGCATTACAATTTGGATTAGTAAAGTCATTCGAATGAAAAGATCATCAAATGATGACGAAGACCATTCGCTTCCTCTCTCTAATTAGATTTATATCATTGAGGAGGAAACGAATTGAAACGAATAGTCACTGCCTTTGTTACTTTATTTTTGATGACGATTGCATCACCTGCATTTGCGGCAAATGCACAAACGAATACGAACA…	ATGATCATTGATACATTCAACGAATTCTTTTTCCTTGTTGATTTCTTCACGATGATTCTTCCCGCGCTTACCGCCATCGGCATTGTCTTTTTATTGAAAGATTGCCGGGTGAACGAGCACCTAAGCGGACATCGTTTCGAAGAGTTGAACGCATCTATATTGAATCGAACAGACTTTCTGTTTATCATATATGATCGCATTACAATTTGGATTAGTAAAGTCATTCGAATGAAAAGATCATCAAATGATGACGAAGACCATTCGCTTCCTCTCTCTAATTAG	TTGAAACGAATAGTCACTGCCTTTGTTACTTTATTTTTGATGACGATTGCATCACCTGCATTTGCGGCAAATGCACAAACGAATACGAACACTGATGGGTTTTTCCATCATTTTTTTGTACAACCTTTTTCTGAATTGATCATTTGGCTTGCGCATTTCTTTCATGATGATTATGGTTTATCCATTATGTTCGTGACCTTGATCGTCCGTCTGCTCATTTTCCCGCTTTTTGCGAATCAATTTAAGAAACAAAAAATCATGCAGGAAAAAATGGCACTGATTAAACCGCAAATTGACGAAATTCAAGACAAATTGAAAAAAATAAAAGAACCCGAGAAACAAAAAGAATTGCAAATGGACATGATGCAAGTCTATAAAGAAAACAATATCAATCCATTA…	MIIDTFNEFFFLVDFFTMILPALTAIGIVFLLKDCRVNEHLSGHRFEELNASILNRTDFLFIIYDRITIWISKVIRMKRSSNDDEDHSLPLSN	MKRIVTAFVTLFLMTIASPAFAANAQTNTNTDGFFHHFFVQPFSELIIWLAHFFHDDYGLSIMFVTLIVRLLIFPLFANQFKKQKIMQEKMALIKPQIDEIQDKLKKIKEPEKQKELQMDMMQVYKENNINPLAMGCLPMLIQIPIVLGFYSAIRSTPEIATHSFLWFNLGQTDLLVAIFAGAMYVLQFYVTQRYAKKSGTQTESALKQAKIMGMIFPVMMLILSMNAPAALPLYWMTSGFLLTVQTVILHVMYQKSKTRIAANEEVKPAAE	282	93	819	272	26	NA	MEM1;TMoi;10to32	MEM1;TMoi;12to32	MEM1;TMoi;12to32	DeepTMHMM	type2a	MifM	uYidC_MifM_Bacillales	uYidC_5	uYidC_2	NDDED	82
GCA_002243605.1	genbank	GB_GCA_002243605.1	d__Bacteria;p__Firmicutes;c__Bacilli;o__Bacillales;f__Anoxybacillaceae;g__Geobacillus;s__Geobacillus lituanicus	p__Firmicutes	c__Bacilli	o__Bacillales	f__Anoxybacillaceae	s__Geobacillus lituanicus	CP017692.1	468630	469379	-	GLN3_02365	NA	hypothetical protein	ASS86065.1	EcYidC_NP_418161.1	4.56E-37	BsYidC_NP_391984.1	4.24E-86	469422	469691	-	GLN3_02370	NA	hypothetical protein	ASS86066.1	ATGGAAGCGCCTATTGATTTGCTTGTGTATATGTCGCTTGTCGGCGCGCTATGGATCATCATGAAAGGACATACGAGCGCGCGCCGGATGGCAGGTTCGCTGTTTTATGAACCGGCGTTGGCCGCGGTTCGCGAGCATGAAGCAGAGGGAGGCGCCGAACGGGCGGCGCTTCCATGGCGCCCGCTGTTTTTGCCGCAGCGGCGGAAAATTCCCGTTCGGGAACGGACAAGCCGAACGGATGAGGATGGAAGGCCCTTTCCTTTATGTTGAAACGGCATGATTTTGCAACATGATATTGAAGGAGGGCTTTTCATGAAAAAATGGGTATTGGTGCTGCTTGGCGCCGTTTTGCTTCTTGCCGGCTGCAACCGCAACGAACCGATCGACGAACATAGCCAA…	ATGGAAGCGCCTATTGATTTGCTTGTGTATATGTCGCTTGTCGGCGCGCTATGGATCATCATGAAAGGACATACGAGCGCGCGCCGGATGGCAGGTTCGCTGTTTTATGAACCGGCGTTGGCCGCGGTTCGCGAGCATGAAGCAGAGGGAGGCGCCGAACGGGCGGCGCTTCCATGGCGCCCGCTGTTTTTGCCGCAGCGGCGGAAAATTCCCGTTCGGGAACGGACAAGCCGAACGGATGAGGATGGAAGGCCCTTTCCTTTATGTTGA	ATGAAAAAATGGGTATTGGTGCTGCTTGGCGCCGTTTTGCTTCTTGCCGGCTGCAACCGCAACGAACCGATCGACGAACATAGCCAAGGCATTTGGAACCATTATTTTGTCTATCCAATGTCGAAGCTTCTTTTGACGCTTGGGCACTGGTTTGGCGACAATTACGGCATCGCCATTATCGTGCTGACGCTCATCGTCCGCTTTTGCTTGCTGCCGCTCATTTTGAAGCAGTTCCGCGCATCGATCGCCATGCAAAAACTGCGCCCGGAGCTTATGAAGCTGCAAGAAAAATATAAAAGCAAAGACCCGGAAACGCAGCGCAAGCTCCAGCAAGAAATGATGCAGCTGTATCAAAAGCACGGCGTCAACCCGGCGAGCGGCTGCCTGCCGGTGCTCATT…	MEAPIDLLVYMSLVGALWIIMKGHTSARRMAGSLFYEPALAAVREHEAEGGAERAALPWRPLFLPQRRKIPVRERTSRTDEDGRPFPLC	MKKWVLVLLGAVLLLAGCNRNEPIDEHSQGIWNHYFVYPMSKLLLTLGHWFGDNYGIAIIVLTLIVRFCLLPLILKQFRASIAMQKLRPELMKLQEKYKSKDPETQRKLQQEMMQLYQKHGVNPASGCLPVLIQMPIFMALYYAISRTQEIKTHSFLWVELGHRDPYFILPVLAALTTFISLRLSPSMAEEQMPQMVMMSYIMPVMIFIGASSVPSALSLYWVVGGCFSIIQSLILRAQMKAAKAAENS	270	89	750	249	42	NA	MEM1;TMoi;4to21	MEM1;SSio;1to10_MEM2;TMoi;12to21	MEM1;SSio;1to10_MEM2;TMoi;12to21	DeepTMHMM	type2b	MifM	uYidC_MifM_Bacillales	uYidC_9	uYidC_2	TDEDG	79
GCA_002243685.1	genbank	GB_GCA_002243685.1	d__Bacteria;p__Firmicutes;c__Bacilli;o__Bacillales;f__Bacillaceae_G;g__Bacillus_A;s__Bacillus_A thuringiensis	p__Firmicutes	c__Bacilli	o__Bacillales	f__Bacillaceae_G	s__Bacillus_A thuringiensis	CP020754.1	4151829	4152611	+	BT10792_22245	NA	protein translocase component YidC	AST03730.1	EcYidC_NP_418161.1	6.95E-37	BsYidC_NP_391984.1	6.15E-67	4151516	4151800	+	BT10792_22240	NA	hypothetical protein	AST03729.1	ATGGAATTTTTATTGCAGGATGCAATTCTATATATATCGTTTGTAACGACGGCACTTTGTTTATTAGAAGTTTTCTTCCTTGCTAATGTTTCTCGCTTTGTGCGTCAACAAGCATCAAGCGGTAGACAAAGAGCTTTTGCGCTAGTTGATACATGTGAAGATAGTGCGGGAAATGTACCGCTATTTTCTATTTTTTATAAATATGGAATGATTCGTTCTGTACGCAGACAAGAATCAAGTGAAGAGAATGACGAGGTCGGTCCGTATACACCAATGTTTCGCTAAATAATTACGAAACATTGGAGGAATGAACATGTTAAAATCATACCGAGCTGTGCTCGTTAGTTTATCATTATTATTTGTTTTTGTTTTATCTGGTTGCAGTAATGCAGCCCCAAT…	ATGGAATTTTTATTGCAGGATGCAATTCTATATATATCGTTTGTAACGACGGCACTTTGTTTATTAGAAGTTTTCTTCCTTGCTAATGTTTCTCGCTTTGTGCGTCAACAAGCATCAAGCGGTAGACAAAGAGCTTTTGCGCTAGTTGATACATGTGAAGATAGTGCGGGAAATGTACCGCTATTTTCTATTTTTTATAAATATGGAATGATTCGTTCTGTACGCAGACAAGAATCAAGTGAAGAGAATGACGAGGTCGGTCCGTATACACCAATGTTTCGCTAA	ATGTTAAAATCATACCGAGCTGTGCTCGTTAGTTTATCATTATTATTTGTTTTTGTTTTATCTGGTTGCAGTAATGCAGCCCCAATTGATGCACATAGTACTGGGATTTGGGATCATTATTTTGTATATCCAATCTCGTTTATGATTCAATTTGTCGCTCATCATATACCTGGAGCTAGCTTTGGGATTGCTATCATTATTATGACGCTCGTTATTCGTTCAGCAATGATTCCATTAGCTGTTTCGCAATATCGCAGCCAAGCGAAAATGAAGAAAATGCAACCTGAATTGCAGAAGTTAAAGAAAAAGTACGGTGATGTAAGCAAAGACCTTGAAAAACAAAAGCAGTATCAAAAAGAAATGTCAGAACTAATGAAATCAGGCGGTTGGAATCCACTT…	MEFLLQDAILYISFVTTALCLLEVFFLANVSRFVRQQASSGRQRAFALVDTCEDSAGNVPLFSIFYKYGMIRSVRRQESSEENDEVGPYTPMFR	MLKSYRAVLVSLSLLFVFVLSGCSNAAPIDAHSTGIWDHYFVYPISFMIQFVAHHIPGASFGIAIIIMTLVIRSAMIPLAVSQYRSQAKMKKMQPELQKLKKKYGDVSKDLEKQKQYQKEMSELMKSGGWNPLAGCWPLLIQMPIFSALYYAISRTEEIRTSSFLWVNLGHADPYHILPIIAALTTFIQMKVFQSNITPGEQVQMLKMQQIMMPAMILFMGFAAPSGLVLYWITGNLFTMTQTIVLRKIMEREELQLQKA	285	94	783	260	28	NA	MEM1;TMoi;5to27	MEM1;TMoi;8to28	MEM1;TMoi;8to28	DeepTMHMM	type2a	MifM	uYidC_MifM_Bacillales	uYidC_7	uYidC_2	EENDE	81
GCA_002578045.1	genbank	RS_GCF_002578045.1	d__Bacteria;p__Firmicutes;c__Bacilli;o__Bacillales;f__Bacillaceae_G;g__Bacillus_A;s__Bacillus_A cereus_AK	p__Firmicutes	c__Bacilli	o__Bacillales	f__Bacillaceae_G	s__Bacillus_A cereus_AK	NUMR01000065.1	5689	6471	+	COD67_12880	NA	hypothetical protein	PGU66619.1	EcYidC_NP_418161.1	7.29E-36	BsYidC_NP_391984.1	2.49E-62	5376	5660	+	COD67_12875	NA	hypothetical protein	PGU66618.1	ATGGAATTTTTATTGCAGGATGCAATTCTCTATATATCGTTTGTAACGACAGCGCTTTGTTTATTAGAAGTTTTCTTTCTTGCTAATGTTTCTCGCTTTGTGCGTCAGCAAGCATCGAGCGGCAGACAAAGAGCTTTTGCGTTAGTTGATACATGTGAAGATAGTGCAGGGAACGTACCGCTATTTTCTATTTTTTATAAATATGGAATGATTCGTTCAGTTCGTAGACAAGAATCGAGTGAAGAGAGCGACGAGGTCGGTCCGTATACACCAATGTTTCGCTAAATAATTATGAAACATTGGAGGAATGAATATGTTAAAATCATACCGAGCTGTGCTCGTTAGTCTATCATTATTACTTGTTTTTGTTTTATCTGGTTGCAGTAATGCAGGCGCAAT…	ATGGAATTTTTATTGCAGGATGCAATTCTCTATATATCGTTTGTAACGACAGCGCTTTGTTTATTAGAAGTTTTCTTTCTTGCTAATGTTTCTCGCTTTGTGCGTCAGCAAGCATCGAGCGGCAGACAAAGAGCTTTTGCGTTAGTTGATACATGTGAAGATAGTGCAGGGAACGTACCGCTATTTTCTATTTTTTATAAATATGGAATGATTCGTTCAGTTCGTAGACAAGAATCGAGTGAAGAGAGCGACGAGGTCGGTCCGTATACACCAATGTTTCGCTAA	ATGTTAAAATCATACCGAGCTGTGCTCGTTAGTCTATCATTATTACTTGTTTTTGTTTTATCTGGTTGCAGTAATGCAGGCGCAATAGATTCACATAGTACGGGAATTTGGAACCATTATTTCGTATATCCAATCTCGTATATGATTCAATTTGTTGCTCATCATATACCTGGAGCTAGCTTTGGGATTGCCATCATTATCATGACGCTCGTTATTCGTTCAGCAATGATTCCATTAGCTGTTTCGCAATATCGTAGCCAAGCGAAAATGAAAAAAATGCAACCTGAATTACAGAAGCTAAAGAAAAAATACGGTGATGCAAGCAAAAATCTTGAAAAACAAAAGCAGTATCAAAAAGAAATGTCAGAACTAATGAAATCAGGCGGTTGGAATCCACTT…	MEFLLQDAILYISFVTTALCLLEVFFLANVSRFVRQQASSGRQRAFALVDTCEDSAGNVPLFSIFYKYGMIRSVRRQESSEESDEVGPYTPMFR	MLKSYRAVLVSLSLLLVFVLSGCSNAGAIDSHSTGIWNHYFVYPISYMIQFVAHHIPGASFGIAIIIMTLVIRSAMIPLAVSQYRSQAKMKKMQPELQKLKKKYGDASKNLEKQKQYQKEMSELMKSGGWNPLAGCWPIFIQMPIFSALYYAISRTEEIRTSSFLWVNLGHADPYHILPIIAALTTFIQMKVFQSNSTPGEQVQMLKMQQIMMPAMILFMGFAAPSGLVLYWITGNLFTMTQTIVLRKIMEREEVKLQNA	285	94	783	260	28	NA	MEM1;TMoi;5to27	MEM1;TMoi;8to28	MEM1;TMoi;8to28	DeepTMHMM	type2a	MifM	uYidC_MifM_Bacillales	uYidC_7	uYidC_2	EESDE	81
GCA_003457145.1	genbank	GB_GCA_003457145.1	d__Bacteria;p__Firmicutes;c__Bacilli;o__Bacillales_B;f__DSM-18226;g__Mesobacillus;s__Mesobacillus sp003457145	p__Firmicutes	c__Bacilli	o__Bacillales_B	f__DSM-18226	s__Mesobacillus sp003457145	DMSR01000180.1	1	646	-	DCR24_05105	NA	OxaA precursor	HAQ06917.1	EcYidC_NP_418161.1	3.02E-20	BsYidC_NP_391984.1	4.45E-46	673	957	-	DCR24_05110	NA	hypothetical protein	HAQ06918.1	ATGCTGCTGGAGATCTACGCGCAATCATTCGACCTGACAGCTATTTACAGCGTTTATATTACGCTGTTAGTAAGCGCATCAATTTCAGCATTCTGGATTATTAAACCGGGAACCTCTTTTATTGATTCCTGCCTATTAAAGATTAAGCTTAAGCCATCTGTATCTGAAACTGCATATAAATACCAATCTGAGCTTGGAACTAACATCCCTTTGCTGTTGCTTAAACGAATTAAGATAAAGGTTGAACCAGGTGATGAAGCAATTTCAATTTTCTTCCTAAACTGACAAACGAAACAATTAGGAGGAAAAAAATGAAAAAGATTTTTGCTTCAATATTTTTTCTGCTTTTACCAGTGTTTTTAACTGGATGCCAGCCTATAAATAGCGAAGGTTCTTTTT…	ATGCTGCTGGAGATCTACGCGCAATCATTCGACCTGACAGCTATTTACAGCGTTTATATTACGCTGTTAGTAAGCGCATCAATTTCAGCATTCTGGATTATTAAACCGGGAACCTCTTTTATTGATTCCTGCCTATTAAAGATTAAGCTTAAGCCATCTGTATCTGAAACTGCATATAAATACCAATCTGAGCTTGGAACTAACATCCCTTTGCTGTTGCTTAAACGAATTAAGATAAAGGTTGAACCAGGTGATGAAGCAATTTCAATTTTCTTCCTAAACTGA	ATGAAAAAGATTTTTGCTTCAATATTTTTTCTGCTTTTACCAGTGTTTTTAACTGGATGCCAGCCTATAAATAGCGAAGGTTCTTTTTTCGCATCAACCTTTATTAATCCCTTTTCGTGGCTAATTCATATTCTTGCCGACTTTACAGGGGGAAGCTTTGGAATAGCGATCATCTCCATCACTTTGCTAATCAGGTTAATATTAATGCCGTTAACCATGAAACAATATAATAATCAAAAGCATACTAAAGAGAAAATGGAAGCTCTTAAGCCTGAAATGGACCAAATCCAAAAGAAATTAAAGGGGATAAGAGATCCTGCAGAACAAAAGAAACTACAGCAGGAAATGTTCGGGTTATATCAAAAACATGGAGTTAACCCTTTATCCGGAGGCTGCTTG…	MLLEIYAQSFDLTAIYSVYITLLVSASISAFWIIKPGTSFIDSCLLKIKLKPSVSETAYKYQSELGTNIPLLLLKRIKIKVEPGDEAISIFFLN	MKKIFASIFFLLLPVFLTGCQPINSEGSFFASTFINPFSWLIHILADFTGGSFGIAIISITLLIRLILMPLTMKQYNNQKHTKEKMEALKPEMDQIQKKLKGIRDPAEQKKLQQEMFGLYQKHGVNPLSGGCLPLLIQMPILMGLYDAISGSSEIASHSFLWFSLGHPDIWITASAGFIYYLQFKVSQSTMTEEQRKQMKFMGILSPVMIVMFSL	285	94	646	215	26	NA	MEM1;TMio;12to34	MEM1;SSio;1to36	MEM1;TMio;12to34	tmhmm2.0	type1a	MifM	uYidC_MifM_Bacillales_B	uYidC_24	uYidC_2	EPGDE	82
GCA_008180335.1	genbank	RS_GCF_008180335.1	d__Bacteria;p__Firmicutes;c__Bacilli;o__Bacillales;f__Bacillaceae_H;g__Priestia;s__Priestia megaterium_B	p__Firmicutes	c__Bacilli	o__Bacillales	f__Bacillaceae_H	s__Priestia megaterium_B	VTEF01000002.1	153222	153995	+	FZC66_04950	yidC	membrane protein insertase YidC	TYR81213.1	EcYidC_NP_418161.1	2.57E-27	BsYidC_NP_391984.1	7.13E-84	152931	153194	+	FZC66_04945	NA	hypothetical protein	TYR81212.1	ATGGAATTTTACCATGATTTATTTCTATATGTTCCGTATTTATCTGCTTTAGTTACATATATTGTCTGCTATTATATGTTGCGTGAGGCGAAAATTTTTGCTGTTCATGCAGAACAAGTAACAGACTCAGACAATGCATTTATGAACTCAGCAGCTTTAACGGCATGGAAGCGCAGAATTGTGTTTATTCATGTATATAGAAAGAAGCCTGTTAAAGAAAAAAACAATGATGAAGAAGATCCTTTCCTTCTTATGAATGTATAACGAACTTATTATGTAGGAGGAAAGAAAATGAAAAAAAATAAAAAGTTATTACTCGTATTAGTTGGGATTTTAGTAGTAGCACTTGCAGGGTGTAGTACGCAAAATCCAATTACATCAACAAGCGGTGGATTTTGG…	ATGGAATTTTACCATGATTTATTTCTATATGTTCCGTATTTATCTGCTTTAGTTACATATATTGTCTGCTATTATATGTTGCGTGAGGCGAAAATTTTTGCTGTTCATGCAGAACAAGTAACAGACTCAGACAATGCATTTATGAACTCAGCAGCTTTAACGGCATGGAAGCGCAGAATTGTGTTTATTCATGTATATAGAAAGAAGCCTGTTAAAGAAAAAAACAATGATGAAGAAGATCCTTTCCTTCTTATGAATGTATAA	ATGAAAAAAAATAAAAAGTTATTACTCGTATTAGTTGGGATTTTAGTAGTAGCACTTGCAGGGTGTAGTACGCAAAATCCAATTACATCAACAAGCGGTGGATTTTGGGATCATTATTTTGTTTATCCATTATCTGTCGCATTAACAACTGTTGCTAAATGGGCAGGCGGTAGTTATGGATTATCGATTATTATTGTTACCATCATCATCCGAGTTGTTTTACTGCCACTTATTTTAAAACAGCAAAAAAGTACAATGGCAATGCAAGCACTGCGTCCAGAAATGGAAAAAATTCAAAAAAAATATGCGGGTAAGAAAGATCCCGAAACACAGCAAAAGCTTCAAAAAGAAATGATGGGGCTTTATCAAAAGCATCAGATCAACCCTCTTGGCGGATGT…	MEFYHDLFLYVPYLSALVTYIVCYYMLREAKIFAVHAEQVTDSDNAFMNSAALTAWKRRIVFIHVYRKKPVKEKNNDEEDPFLLMNV	MKKNKKLLLVLVGILVVALAGCSTQNPITSTSGGFWDHYFVYPLSVALTTVAKWAGGSYGLSIIIVTIIIRVVLLPLILKQQKSTMAMQALRPEMEKIQKKYAGKKDPETQQKLQKEMMGLYQKHQINPLGGCLPILIQMPIIFAFYNAIARTEAIAQHSFLWVSLGQPDPYFILPIVAAITTYLQIRVSMTDDIQPPMKMMMNIMPIFILIAGFTLPAALALYWVIGNIFGIGQGYYLKKRMSLLKETSNKSASTK	264	87	774	257	27	NA	MEM1;TMoi;10to27	MEM1;TMoi;7to27	MEM1;TMoi;7to27	DeepTMHMM	type2a	MifM	uYidC_MifM_Bacillales	uYidC_9	uYidC_2	NDEED	76
GCA_008364785.1	genbank	GB_GCA_008364785.1	d__Bacteria;p__Firmicutes;c__Bacilli;o__Bacillales;f__SA4;g__Bacillus_BS;s__Bacillus_BS sp008364785	p__Firmicutes	c__Bacilli	o__Bacillales	f__SA4	s__Bacillus_BS sp008364785	VTTJ01000007.1	239388	240200	+	FZW96_13880	yidC	membrane protein insertase YidC	KAA0547066.1	EcYidC_NP_418161.1	7.56E-23	BsYidC_NP_391984.1	4.61E-69	239074	239439	+	FZW96_13875	NA	hypothetical protein	KAA0547065.1	ATGTTTCTCGAGATGACCGAAGAATTTAGTCAATTTATGATGTTAGTTAGTATTCTTGTAACATTAGCGACGATCTTTACTTATGGCTATTTTCTAAAAAGTTACTTATTCGATCAGTACTCATTACACAAACCAAATCGTGACACAAAGCATATATTTTCCCATGCTTCCTCGCGAATGCTTAATCAAAAGACAGATGATATTCGGAGTTGGATTACGAAAACGACAAAGCGATTGGAAGCACCAGATGACGTACCATCTCACATCCTTCTTGTTCTGTTCTCAAAATGTGAAAACAACCAAGGAGGATATCAATGGAAACGAAAGCAGCATTCACCTCAAGGAAACTTTTATATATTGGAGTAGGTACAGTATTACTAGCCATGTTAAGTGGTTGTG…	ATGTTTCTCGAGATGACCGAAGAATTTAGTCAATTTATGATGTTAGTTAGTATTCTTGTAACATTAGCGACGATCTTTACTTATGGCTATTTTCTAAAAAGTTACTTATTCGATCAGTACTCATTACACAAACCAAATCGTGACACAAAGCATATATTTTCCCATGCTTCCTCGCGAATGCTTAATCAAAAGACAGATGATATTCGGAGTTGGATTACGAAAACGACAAAGCGATTGGAAGCACCAGATGACGTACCATCTCACATCCTTCTTGTTCTGTTCTCAAAATGTGAAAACAACCAAGGAGGATATCAATGGAAACGAAAGCAGCATTCACCTCAAGGAAACTTTTATATATTGGAGTAG	ATGGAAACGAAAGCAGCATTCACCTCAAGGAAACTTTTATATATTGGAGTAGGTACAGTATTACTAGCCATGTTAAGTGGTTGTGGGATAAATTCAGAAGCTATAACGAATGAAACACCTGGATTCTTTAATCATTATTTTGTATATAGTTTTTCACTTGTGCTAAAAACAATCGCGAACTGGTTTCATGGAAACTACGGTCTATCAATAATACTGGTCACACTACTTATTCGATTGGGATTAATGCCAATGATGCTGAAGCAATCGAAATCACAGCAAGTGATGAAAAGTCAAATGGCTGTCGTACAACCTGAAGTAAAAGAAATTCAAGATAAGATGAAAGTAGCAAAAGATGCCGAGACGAAACAGAAACTGCAGCAAGAAATGATGGCGGTTTAT…	MFLEMTEEFSQFMMLVSILVTLATIFTYGYFLKSYLFDQYSLHKPNRDTKHIFSHASSRMLNQKTDDIRSWITKTTKRLEAPDDVPSHILLVLFSKCENNQGGYQWKRKQHSPQGNFYILE	METKAAFTSRKLLYIGVGTVLLAMLSGCGINSEAITNETPGFFNHYFVYSFSLVLKTIANWFHGNYGLSIILVTLLIRLGLMPMMLKQSKSQQVMKSQMAVVQPEVKEIQDKMKVAKDAETKQKLQQEMMAVYQKHGVNPLASLGGCLPMLIQMPILMGFYYAIMRTPEIATHSFMWFNLGEADIIMAIIAAGVYLVQFKISLSGMDEAQKKQMALFGYLSPIMMGVFSLSAPAAMPLYWTVGGLFLIIQTILSKRLYGQTKTETIMEMK	366	121	813	270	-52	NA	MEM1;TMoi;10to32	MEM1;SSio;1to10_MEM2;TMoi;12to32	MEM1;SSio;1to10_MEM2;TMoi;12to32	DeepTMHMM	type2b	MifM	uYidC_MifM_Bacillales	uYidC_5	uYidC_2	EAPDD	80
GCA_012840465.1	genbank	GB_GCA_012840465.1	d__Bacteria;p__Firmicutes;c__Bacilli;o__Bacillales_C;f__Bacillaceae_J;g__Calidifontibacillus;s__Calidifontibacillus sp012840465	p__Firmicutes	c__Bacilli	o__Bacillales_C	f__Bacillaceae_J	s__Calidifontibacillus sp012840465	DULJ01000023.1	28396	29091	-	GXX18_03140	yidC	membrane protein insertase YidC	HHW36276.1	EcYidC_NP_418161.1	2.44E-19	BsYidC_NP_391984.1	5.91E-53	29110	29394	-	GXX18_03145	NA	hypothetical protein	HHW36277.1	TTGTTTGAAATAGTTGAAATTCTGGATATTGTAAATGCTTATCCCCTATATGCCGGTATATTGCTTGGCTGGTTTTATGTCCATTTGTACTACTCCGACAATAAACAAAGGTACAGGAAAGATCATCCACTTGTAAGCAATAGAGTAAAGTTACGTTGTGAAACTTTACAAATAAAAATTGAAGTTAAAATTAATCCAGTGATCACCTGGTTATTTAAAGCGATTAAAAAATATGAACGTGACGGCGATGACGATAGTACTATTCCTTCCTTTATTTATATTTAAATAAAATAATAGGAGGAAATCGTATTGTTCCAAACTCTACTTGTTAACCCATTTATACAGGCAATTCATGGGATTGCCGTCTTGTTCAATGATAACTTTGGGATTTCAATTATC…	TTGTTTGAAATAGTTGAAATTCTGGATATTGTAAATGCTTATCCCCTATATGCCGGTATATTGCTTGGCTGGTTTTATGTCCATTTGTACTACTCCGACAATAAACAAAGGTACAGGAAAGATCATCCACTTGTAAGCAATAGAGTAAAGTTACGTTGTGAAACTTTACAAATAAAAATTGAAGTTAAAATTAATCCAGTGATCACCTGGTTATTTAAAGCGATTAAAAAATATGAACGTGACGGCGATGACGATAGTACTATTCCTTCCTTTATTTATATTTAA	ATCGTATTGTTCCAAACTCTACTTGTTAACCCATTTATACAGGCAATTCATGGGATTGCCGTCTTGTTCAATGATAACTTTGGGATTTCAATTATCATCATTACACTAATAATCAGGCTTGTCTTAATGCCATTTATGTTAAAGCAATACAAAAATCAACAACTGCTAAAGTCAAAAATGGAAAGTATCAAGCCGGAAATGGATAAAATCCAAGAGAAAATAAAGAATTCAAAAGATAAAGAAGAACAGCAAAAACTTCAACAAGAAATGTTTGCACTTTATCGACAGCATGGAGTCAATCCATTAAATATGGGATGTCTGCCCCTCCTCATTCAGATGCCCATCCTAATGGGATTATATTATGCCATCCGAGGTTCTCATGAGATTGCAACCCATTCC…	MFEIVEILDIVNAYPLYAGILLGWFYVHLYYSDNKQRYRKDHPLVSNRVKLRCETLQIKIEVKINPVITWLFKAIKKYERDGDDDSTIPSFIYI	MVLFQTLLVNPFIQAIHGIAVLFNDNFGISIIIITLIIRLVLMPFMLKQYKNQQLLKSKMESIKPEMDKIQEKIKNSKDKEEQQKLQQEMFALYRQHGVNPLNMGCLPLLIQMPILMGLYYAIRGSHEIATHSFLWFSLGQPNLGITLIAGIVYFMQFKVTQQSMPVTQQNQMKIMGLLSPIMIIIFSINSPAALPLYWAVGGTFLVFQSLISRNIYNPSRGMKDLGKEIG	285	94	696	231	18	NA	MEM1;TMoi;10to32	MEM1;SSio;1to13_MEM2;TMoi;15to28	MEM1;SSio;1to13_MEM2;TMoi;15to28	DeepTMHMM	type2b	MifM	uYidC_MifM_Bacillales_C	uYidC_8	uYidC_2	DGDDD	81
GCA_012842745.1	genbank	GB_GCA_012842745.1	d__Bacteria;p__Firmicutes;c__Bacilli;o__Bacillales_C;f__Bacillaceae_J;g__Calidifontibacillus;s__Calidifontibacillus sp012842745	p__Firmicutes	c__Bacilli	o__Bacillales_C	f__Bacillaceae_J	s__Calidifontibacillus sp012842745	DUSF01000037.1	73346	74047	+	GX497_08720	yidC	membrane protein insertase YidC	HHY73294.1	EcYidC_NP_418161.1	1.95E-15	BsYidC_NP_391984.1	1.67E-47	73049	73327	+	GX497_08715	NA	hypothetical protein	HHY73293.1	TTGTTTGAAATAGTTGGAATTCTAGACATTACTAGCACTTATCCCCTATATATTGGCATATTGTTAAGCTGTTTTTTTGTTTATTTATTTTATATAGACAGGAAACAAAGGGTTAGGGAAAATCATGCGCTTTTAACTAATAGAGTAAGATTACAAAGTGAAACTTCACTAATAAATATTGAAATCAGAATAAATCCAGTGATTACTTGGCTATTTAAAGCAGTCAAAAAATATGAGCCAGACGGAGATGATGAAATTTCTATTTCTTCCTTAATCTAAATAAAAAATTAGGAGGAAATAGAATTGAAATTTTTCCAAGCAATCTTTGTTAACCCATTTTTGCAGGCGATTCATGGAATTGCCATATTGTTTAATGACAATTATGGTATTTCGATTATT…	TTGTTTGAAATAGTTGGAATTCTAGACATTACTAGCACTTATCCCCTATATATTGGCATATTGTTAAGCTGTTTTTTTGTTTATTTATTTTATATAGACAGGAAACAAAGGGTTAGGGAAAATCATGCGCTTTTAACTAATAGAGTAAGATTACAAAGTGAAACTTCACTAATAAATATTGAAATCAGAATAAATCCAGTGATTACTTGGCTATTTAAAGCAGTCAAAAAATATGAGCCAGACGGAGATGATGAAATTTCTATTTCTTCCTTAATCTAA	ATAGAATTGAAATTTTTCCAAGCAATCTTTGTTAACCCATTTTTGCAGGCGATTCATGGAATTGCCATATTGTTTAATGACAATTATGGTATTTCGATTATTATCATTACGTTAATCATTAGGCTTATCTTAATGCCATTTATGCTTAAACAATATAAAAATCAACAGCTTCTAAAGACAAAAATGGAAAATATAAAGCCGGAGATGGCAACAATACAAGAAAAAATAAAGAATACAAAAGATAAACAAGAAGAGCGGGTCCTTCAGCAGGAATTAATCTCGCTTTATTCCAAGCATGGAATCAATCCATTAAATATGGGTTGCCTGCCGCTTCTTATTCAAATGCCTATCCTAATGGGATTATATTATGCCATCCGAGGTTCGCACGAGATTGCAACA…	MFEIVGILDITSTYPLYIGILLSCFFVYLFYIDRKQRVRENHALLTNRVRLQSETSLINIEIRINPVITWLFKAVKKYEPDGDDEISISSLI	MELKFFQAIFVNPFLQAIHGIAILFNDNYGISIIIITLIIRLILMPFMLKQYKNQQLLKTKMENIKPEMATIQEKIKNTKDKQEERVLQQELISLYSKHGINPLNMGCLPLLIQMPILMGLYYAIRGSHEIATHSFLWFSLGQPDIGITLIAGIVYFVQIKVTQSSFPIEQQKQMKFMGFLYPIMIIMISMNAPAALPLYWAVGGIYLVLQSLLSKKLYHSSLDTKATSNDIG	279	92	702	233	18	NA	MEM1;TMoi;10to32	MEM1;TMoi;15to30	MEM1;TMoi;15to30	DeepTMHMM	type2a	MifM	uYidC_MifM_Bacillales_C	uYidC_5	uYidC_2	DGDDE	81
GCA_012970285.1	genbank	RS_GCF_012970285.1	d__Bacteria;p__Firmicutes;c__Bacilli;o__Bacillales_H;f__Marinococcaceae;g__JCM-19038;s__JCM-19038 sp012970285	p__Firmicutes	c__Bacilli	o__Bacillales_H	f__Marinococcaceae	s__JCM-19038 sp012970285	JIBW01000002.1	1333649	1334425	-	DH09_08865	NA	OxaA-like protein precursor	EZH68012.1	EcYidC_NP_418161.1	3.09E-31	BsYidC_NP_391984.1	1.82E-87	1334455	1334724	-	DH09_08870	NA	hypothetical protein	EZH68013.1	ATGATTGAAATGATATCAGATACTGAGTGGTTTACGTTTATGTTATTGCTTTCGCAAATTGCACTACTCGGTTTGCAAATTCGATTATTTATAGAGTTTGCATATGTATTGGATGAACGACATGTTCACCAACAATGTTATCAAAGTAAACATATAGAAGCTCATAGTCTCAACCCTAAACGGACATTTAGTATCATTAAGCGCAAAGTCCCGTCGCTTGCGGATCATTCATCCGATGATGATGAGATTTCTTTCCTTCATACTCGTTAACGTGCTGTAAAAACGAAGGAGGAAATGAAATGAAACGACGACTACAAATGATAACGTTACTCGTTATAGCTCTAATGGTATTAACGGCTTGTGGAATGGATCAAGCACCAATTACTTCTGAAAGTGAAG…	ATGATTGAAATGATATCAGATACTGAGTGGTTTACGTTTATGTTATTGCTTTCGCAAATTGCACTACTCGGTTTGCAAATTCGATTATTTATAGAGTTTGCATATGTATTGGATGAACGACATGTTCACCAACAATGTTATCAAAGTAAACATATAGAAGCTCATAGTCTCAACCCTAAACGGACATTTAGTATCATTAAGCGCAAAGTCCCGTCGCTTGCGGATCATTCATCCGATGATGATGAGATTTCTTTCCTTCATACTCGTTAA	ATGAAACGACGACTACAAATGATAACGTTACTCGTTATAGCTCTAATGGTATTAACGGCTTGTGGAATGGATCAAGCACCAATTACTTCTGAAAGTGAAGGCATATGGAATCACTTCTTTGTGTTTCCGCTTTCGTGGTTAATCATACAAGCTGCGGAGTTGTTTAACGGCAGCTATGGTCTTGCAATTATGCTTATGACAGTCGTTATAAGGTTGGCGATTTTGCCGTTGTTTTTGAAACAACAAAAGAGCAGCAAGGCAATGCAAACACTAAGACCTGAATTAGATAAGCTTCGTGAAAAGTACGATCCAAAAAAGCAAGAAGATCAAGCGAAAATGCAACAAGAAATGATTCAGCTTTATCAAAGAAGTGGCATTAACCCTTTGATGGGGTGTCTT…	MIEMISDTEWFTFMLLLSQIALLGLQIRLFIEFAYVLDERHVHQQCYQSKHIEAHSLNPKRTFSIIKRKVPSLADHSSDDDEISFLHTR	MKRRLQMITLLVIALMVLTACGMDQAPITSESEGIWNHFFVFPLSWLIIQAAELFNGSYGLAIMLMTVVIRLAILPLFLKQQKSSKAMQTLRPELDKLREKYDPKKQEDQAKMQQEMIQLYQRSGINPLMGCLPILIQMPILMAFYFAIIRTEEIATHSFLWMDLGAPDPYYIMPALAGVLMYAQMHLSTRQLPQEMAAQMKIMQYIMPVMIVFIGIALPSALSLYWATGSLFMIIQTYAIQMRDKRKEASSDVATEQ	270	89	777	258	29	NA	MEM1;TMoi;15to37	MEM1;TMoi;11to31	MEM1;TMoi;11to31	DeepTMHMM	type2a	MifM	uYidC_MifM_Bacillales_H	uYidC_10	uYidC_2	SDDDE	78
GCF_000005825.2	refseq	RS_GCF_000005825.2	d__Bacteria;p__Firmicutes;c__Bacilli;o__Bacillales_H;f__Bacillaceae_D;g__Bacillus_S;s__Bacillus_S pseudofirmus	p__Firmicutes	c__Bacilli	o__Bacillales_H	f__Bacillaceae_D	s__Bacillus_S pseudofirmus	NC_013791.2	726012	726770	+	BPOF4_RS03600	yidC	membrane protein insertase YidC	WP_012957701.1	EcYidC_NP_418161.1	9.78E-34	BsYidC_NP_391984.1	9.31E-91	725712	725978	+	BPOF4_RS03595	NA	hypothetical protein	WP_012957700.1	ATGATTGAGTTTATAACAGATATGACGATGCTTTGGTTAAGTGTTGTTATGACAGTACTTTTAGTTGCCGCTTTTGCGAGAGCGAGTGTGGCAGGAGTTTGGTTTACGTTTCATATGACAAGTAAAAAGCAGTTAAGCCAAACAGAACATCAACCGTTAGTCATAGCTGCTCTCATTCGCCCTTCATCAAATCCATATCGACCTAAGATACCATCTGTATTTGATAAGGGCCAGTCTGATGATGAGCCGCACTCTCTTGTTGTTTAACTAAAATAGTTAAAACAACAAGGAGGAATAAAGTTGAAAAAAGTATTATGGATCATAATAATCATCTTAATGGTAGGTGCATTAGCAGGCTGTGGTGCGAACGGTCAGCCGATTACTGCAGAAACAGAGGGG…	ATGATTGAGTTTATAACAGATATGACGATGCTTTGGTTAAGTGTTGTTATGACAGTACTTTTAGTTGCCGCTTTTGCGAGAGCGAGTGTGGCAGGAGTTTGGTTTACGTTTCATATGACAAGTAAAAAGCAGTTAAGCCAAACAGAACATCAACCGTTAGTCATAGCTGCTCTCATTCGCCCTTCATCAAATCCATATCGACCTAAGATACCATCTGTATTTGATAAGGGCCAGTCTGATGATGAGCCGCACTCTCTTGTTGTTTAA	TTGAAAAAAGTATTATGGATCATAATAATCATCTTAATGGTAGGTGCATTAGCAGGCTGTGGTGCGAACGGTCAGCCGATTACTGCAGAAACAGAGGGGATTTGGAATCACTTCTTTGTTTACCCGCTTTCTTGGGTTCTGATAAGTGTAGCAGATCTATTGAATGGAAGCTTTGGATTATCGATTATTGTTGTGACAATAGGCATCCGGCTATTCTTACTACCATTGATGATCAAGCAGCAAAAAAGCAGCCGTGCAATGCAGGCATTGCGTCCCGAGATGGAAGCTTTGCAGAAAAAGTACGGTCAAGGAACAAAGCGTGATCCAAAAGACCAGCAGAAAATGCAAAAAGAATTGATGGCTTTATATAAAGACAGCGGAGTTAATCCAATGGCTGGT…	MIEFITDMTMLWLSVVMTVLLVAAFARASVAGVWFTFHMTSKKQLSQTEHQPLVIAALIRPSSNPYRPKIPSVFDKGQSDDEPHSLVV	MKKVLWIIIIILMVGALAGCGANGQPITAETEGIWNHFFVYPLSWVLISVADLLNGSFGLSIIVVTIGIRLFLLPLMIKQQKSSRAMQALRPEMEALQKKYGQGTKRDPKDQQKMQKELMALYKDSGVNPMAGCLPLFIQLPVMMAFYFAIMRTEVIALHSFLWFDLGSPDPLYILPVVAGITTFLQVKMTSFQLNDQMKVIIYIMPVMIVVAGVTLPSALSLYWVVGNLFMIIQTYFTVVRFEQLKTDISK	267	88	759	252	33	NA	MEM1;TMoi;15to37	MEM1;TMoi;15to25	MEM1;TMoi;15to25	DeepTMHMM	type2a	MifM	uYidC_MifM_Bacillales_H	uYidC_10	uYidC_2	QSDDE	78
GCF_000007825.1	refseq	RS_GCF_000007825.1	d__Bacteria;p__Firmicutes;c__Bacilli;o__Bacillales;f__Bacillaceae_G;g__Bacillus_A;s__Bacillus_A cereus	p__Firmicutes	c__Bacilli	o__Bacillales	f__Bacillaceae_G	s__Bacillus_A cereus	NC_004722.1	4920725	4921507	-	BC_RS25010	yidC	membrane protein insertase YidC	WP_000920524.1	EcYidC_NP_418161.1	9.56E-37	BsYidC_NP_391984.1	8.46E-67	4921536	4921820	-	BC_RS25015	NA	hypothetical protein	WP_000394926.1	ATGGAATTTTTATTGCAGGATGCAATTCTATATATATCGTTTGTAACGACGGCACTTTGTTTATTAGAAGTTTTCTTCCTTGCTAATGTTTCTCGCTTTGTGCGTCAACAAGCATCAAACGGTAGACAAAGAGCTTTTGCGTTAGTTGATACATGTGAAGATAGTGCAGGAAATGTACCGCTATTTTCTATTTTTTATAAATATGGAATGATTCGTTCTGTACGCAGACAAGAATCAAGTGAAGAGAATGACGAGGTCGGTCCGTATACACCAATGTTTCGCTAAATAATTACGAAACATTGGAGGAATGAACATGTTAAAATCATACCGAGCTGTGCTCGTTAGTTTATCATTATTATTTGTTTTTGTTTTATCTGGTTGCAGTAATGCAGCCCCAAT…	ATGGAATTTTTATTGCAGGATGCAATTCTATATATATCGTTTGTAACGACGGCACTTTGTTTATTAGAAGTTTTCTTCCTTGCTAATGTTTCTCGCTTTGTGCGTCAACAAGCATCAAACGGTAGACAAAGAGCTTTTGCGTTAGTTGATACATGTGAAGATAGTGCAGGAAATGTACCGCTATTTTCTATTTTTTATAAATATGGAATGATTCGTTCTGTACGCAGACAAGAATCAAGTGAAGAGAATGACGAGGTCGGTCCGTATACACCAATGTTTCGCTAA	ATGTTAAAATCATACCGAGCTGTGCTCGTTAGTTTATCATTATTATTTGTTTTTGTTTTATCTGGTTGCAGTAATGCAGCCCCAATTGATGCACATAGTACGGGAATTTGGGATCATTATTTTGTATATCCAATCTCGTTTATGATTCAATTTGTTGCTCATCATATACCTGGAGCTAGCTTTGGGATTGCTATCATTATTATGACGCTCGTTATTCGTTCAGCAATGATTCCATTAGCTGTTTCGCAATATCGCAGCCAAGCGAAAATGAAGAAAATGCAACCTGAATTGCAGAAGCTAAAGAAAAAGTACGGTGATGTAAGCAAAGACCTTGAAAAACAAAAGCAGTATCAAAAAGAAATGTCAGAACTAATGAAATCAGGCGGTTGGAATCCACTT…	MEFLLQDAILYISFVTTALCLLEVFFLANVSRFVRQQASNGRQRAFALVDTCEDSAGNVPLFSIFYKYGMIRSVRRQESSEENDEVGPYTPMFR	MLKSYRAVLVSLSLLFVFVLSGCSNAAPIDAHSTGIWDHYFVYPISFMIQFVAHHIPGASFGIAIIIMTLVIRSAMIPLAVSQYRSQAKMKKMQPELQKLKKKYGDVSKDLEKQKQYQKEMSELMKSGGWNPLAGCWPLLIQMPIFSALYYAISRTEEIRTSSFLWVNLGHADPYHILPIIAALTTFIQMKVFQSNITPGEQVQMLKMQQIMMPAMILFMGFAAPSGLVLYWITGNLFTMTQTIVLRKIMEREELQLQKA	285	94	783	260	28	NA	MEM1;TMoi;10to32	MEM1;TMoi;8to28	MEM1;TMoi;8to28	DeepTMHMM	type2a	MifM	uYidC_MifM_Bacillales	uYidC_7	uYidC_2	EENDE	81
GCF_000009045.1	refseq	RS_GCF_000009045.1	d__Bacteria;p__Firmicutes;c__Bacilli;o__Bacillales;f__Bacillaceae;g__Bacillus;s__Bacillus subtilis	p__Firmicutes	c__Bacilli	o__Bacillales	f__Bacillaceae	s__Bacillus subtilis	NC_000964.3	2483904	2484731	+	BSU_23890	oxaAB	Sec-independent factor for membrane protein insertion (YidC/SpoIIIJ family)	NP_390269.1	EcYidC_NP_418161.1	2.49E-21	BsYidC_NP_391984.1	2.06E-51	2483586	2483873	+	BSU_23880	mifM	regulator of OxaAB translation	YP_054586.1	ATGACAATGTTTGTGGAATCGATAAATGACGTTTTATTCTTAGTCGATTTTTTCACAATTATTCTTCCTGCTCTAACGGCAATCGGGATTGCATTCCTCTTACGGGAGTGCCGTGCGGGCGAGCAATGGAAATCAAAACGAACAGATGAACATCAGACGGTCTTTCACATTAACCGAACAGACTTTCTTATTATTATATATCATCGCATTACAACTTGGATACGTAAAGTCTTCCGCATGAATTCGCCTGTGAACGATGAGGAAGACGCCGGTTCTCTTCTTTTATAAACCGCATTTATAAAAAGGAGGAGAACAAAATTGTTAAAAACATATCAAAAACTTTTGGCTATGGGTATCTTTTTGATCGTATTATGCTCGGGCAATGCTGCATTTGCAGCG…	ATGACAATGTTTGTGGAATCGATAAATGACGTTTTATTCTTAGTCGATTTTTTCACAATTATTCTTCCTGCTCTAACGGCAATCGGGATTGCATTCCTCTTACGGGAGTGCCGTGCGGGCGAGCAATGGAAATCAAAACGAACAGATGAACATCAGACGGTCTTTCACATTAACCGAACAGACTTTCTTATTATTATATATCATCGCATTACAACTTGGATACGTAAAGTCTTCCGCATGAATTCGCCTGTGAACGATGAGGAAGACGCCGGTTCTCTTCTTTTATAA	TTGTTAAAAACATATCAAAAACTTTTGGCTATGGGTATCTTTTTGATCGTATTATGCTCGGGCAATGCTGCATTTGCAGCGACTAATCAGGTGGGAGGCCTCAGCAACGTAGGTTTTTTCCACGATTATTTAATCGAACCGTTTTCCGCTCTGCTTAAGGGTGTTGCCGGGCTGTTTCACGGAGAATACGGACTCTCTATTATCCTCGTAACCATTATTGTGCGTATAGTTGTATTGCCTTTGTTTGTCAATCAGTTCAAAAAACAGCGCATCTTCCAAGAGAAAATGGCCGTTATTAAACCTCAGGTTGACAGTATCCAGGTTAAGTTGAAAAAGACGAAGGACCCGGAAAAGCAAAAAGAGCTGCAAATGGAAATGATGAAGCTGTATCAGGAGCAT…	MTMFVESINDVLFLVDFFTIILPALTAIGIAFLLRECRAGEQWKSKRTDEHQTVFHINRTDFLIIIYHRITTWIRKVFRMNSPVNDEEDAGSLLL	MLKTYQKLLAMGIFLIVLCSGNAAFAATNQVGGLSNVGFFHDYLIEPFSALLKGVAGLFHGEYGLSIILVTIIVRIVVLPLFVNQFKKQRIFQEKMAVIKPQVDSIQVKLKKTKDPEKQKELQMEMMKLYQEHNINPLAMGCLPMLIQSPIMIGLYYAIRSTPEIASHSFLWFSLGQSDILMSLSAGIMYFVQAYIAQKLSAKYSAVPQNPAAQQSAKLMVFIFPVMMTIFSLNVPAALPLYWFTSGLFLTVQNIVLQMTHHKSKKTAALTESVK	288	95	828	275	30	NA	MEM1;TMoi;12to34	MEM1;TMoi;14to34	MEM1;TMoi;14to34	DeepTMHMM	type2a	MifM	uYidC_MifM_Bacillales	uYidC_5	uYidC_2	NDEED	85
GCF_000011645.1	refseq	RS_GCF_000011645.1	d__Bacteria;p__Firmicutes;c__Bacilli;o__Bacillales;f__Bacillaceae;g__Bacillus;s__Bacillus licheniformis	p__Firmicutes	c__Bacilli	o__Bacillales	f__Bacillaceae	s__Bacillus licheniformis	NC_006270.3	2488975	2489799	+	TRNA_RS34230	yidC	membrane protein insertase YidC	WP_003183305.1	EcYidC_NP_418161.1	3.51E-26	BsYidC_NP_391984.1	8.40E-59	2488639	2488926	+	TRNA_RS34225	NA	hypothetical protein	WP_003183303.1	ATGATTCTTGAATCTTTCAACGATGCTTTTTTTCTGATTGAGTTTTTCACAATCGTCCTCCCCGCACTGACGGCGATCGGTATCGCCCTGATCCTGAAGGATTGCAGTACGGGAGACAGCTGGAAAACGAAACGGTTTGAAGAATATCATGCAATACAGTTTGTTTCTGCAGTCGATTTTCTCATCATCCTATATCATCGCATTACGGTATGGATAAGTAAAGTCATTCGCATGAAAGCTTCATCGAACGACGATGAAGACCACCGTTTCCTTCTTCTTTCAATTTAAACGTGAAGGGCGTCCGGCATACGGGCCCTTATTTAGAAGGAGGAGAACGTGTTGAACACGAAACTAAAGCAATTGTTTGCGACTGCAATGTTTTTGATCATGACTATGTTT…	ATGATTCTTGAATCTTTCAACGATGCTTTTTTTCTGATTGAGTTTTTCACAATCGTCCTCCCCGCACTGACGGCGATCGGTATCGCCCTGATCCTGAAGGATTGCAGTACGGGAGACAGCTGGAAAACGAAACGGTTTGAAGAATATCATGCAATACAGTTTGTTTCTGCAGTCGATTTTCTCATCATCCTATATCATCGCATTACGGTATGGATAAGTAAAGTCATTCGCATGAAAGCTTCATCGAACGACGATGAAGACCACCGTTTCCTTCTTCTTTCAATTTAA	GTGTTGAACACGAAACTAAAGCAATTGTTTGCGACTGCAATGTTTTTGATCATGACTATGTTTATAGGTGAACAAGCTTCGGCAGCCACCGGCAGCACCGGAGGAAGCGACAACTTCTTCCACCATTATGTCGTGGTGCCTTTTTCAGAGCTGATTAAGGGAATCGCCGGAATCTTCCACGGAAACTACGGATTGTCGATTATTTTTGTGACCATCATCGTCCGGGTTCTCGTTTTTCCGCTGTTTGCCAACCAGTATAAAAAGCAGCGGGCGATGCAGGAAAAAATGGCGCTTGTCAAACCTGAGCTGGATGCGATTCAAAGCAGGTTAAAAAAGACGAAAGACCCCGTGAAGCAGAGGGAAATCCAGCAGGAGATGATGCAGCTTTACCAAAAGCAC…	MILESFNDAFFLIEFFTIVLPALTAIGIALILKDCSTGDSWKTKRFEEYHAIQFVSAVDFLIILYHRITVWISKVIRMKASSNDDEDHRFLLLSI	MLNTKLKQLFATAMFLIMTMFIGEQASAATGSTGGSDNFFHHYVVVPFSELIKGIAGIFHGNYGLSIIFVTIIVRVLVFPLFANQYKKQRAMQEKMALVKPELDAIQSRLKKTKDPVKQREIQQEMMQLYQKHNINPLAMGCLPMLIQFPILIGFYYAIRSTPEIASHSFLWFNLGHSDIIVSLSAGFMYFIQFYVSQKLNAQNAQSNPAAQQSAKIMGFFFPVMMTIFSINVPAALPLYWLTSGLLLTIQSVVLHQVYQKNKKAIQPAESATK	288	95	825	274	48	NA	MEM1;TMio;9to31_MEM2;TMoi;51to73	MEM1;TMio;12to32_MEM2;TMoi;52to72	MEM1;TMio;12to32_MEM2;TMoi;52to72	DeepTMHMM	type2b	MifM	uYidC_MifM_Bacillales	uYidC_8	uYidC_2	NDDED	83
GCF_000017425.1	refseq	RS_GCF_000017425.1	d__Bacteria;p__Firmicutes;c__Bacilli;o__Bacillales;f__Bacillaceae_G;g__Bacillus_A;s__Bacillus_A cytotoxicus	p__Firmicutes	c__Bacilli	o__Bacillales	f__Bacillaceae_G	s__Bacillus_A cytotoxicus	NC_009674.1	3666516	3667289	-	BCER98_RS18240	yidC	membrane protein insertase YidC	WP_012096060.1	EcYidC_NP_418161.1	7.52E-38	BsYidC_NP_391984.1	3.84E-64	3667318	3667602	-	BCER98_RS18245	NA	hypothetical protein	WP_012096061.1	ATGGACTTTTTATTGCAAGATATTGCTTTATATATATCTGTTGTAACGACAGCATTATGTTTATTAGAAGTTTTTTTCCTTACTAATATTTCTCATTTTGTACGTCAACAAGCATCGAGTAGTAGACAAAAAGCTTTTACATTTGTTGATACATGTGAGGAGAGTATAGATCATTGGCTGCTTTTTTCTATTTTTTATAAATACGGAATGGTTCATTCTGTTCGTAGACAAGAATCAAGCGATGAGAGTGATGAAGCTGGTCCGTATACACCAATGTTTCGCTAATTCATTACGAAACATTGGAGGAATGAACATGTTAAAATCATACCGAGCTGTGCTCATTTATTTATCATTGTTACTTGTTTTTGTTTTATCTGGTTGCAGTCATGCAAGTCCTAT…	ATGGACTTTTTATTGCAAGATATTGCTTTATATATATCTGTTGTAACGACAGCATTATGTTTATTAGAAGTTTTTTTCCTTACTAATATTTCTCATTTTGTACGTCAACAAGCATCGAGTAGTAGACAAAAAGCTTTTACATTTGTTGATACATGTGAGGAGAGTATAGATCATTGGCTGCTTTTTTCTATTTTTTATAAATACGGAATGGTTCATTCTGTTCGTAGACAAGAATCAAGCGATGAGAGTGATGAAGCTGGTCCGTATACACCAATGTTTCGCTAA	ATGTTAAAATCATACCGAGCTGTGCTCATTTATTTATCATTGTTACTTGTTTTTGTTTTATCTGGTTGCAGTCATGCAAGTCCTATTGATGCAAATAGTACTGGAATTTGGGATCACTACTTTGTTTATCCCATCTCATTTTTGCTTCAATTTGCCCATGATCATATAGCTGGCGGGAGTTTTGGGGTTGCGATTATTCTTATTACGCTTTTAGTTCGCTCTGCAATGATCCCATTAGCTATTTCGCAATATCGCAGTCAAATGAAAATGAAGCAAATGCAACCTGAGCTTCAAAGGTTGAAGGACAAATATGGCGATGTAAGCAAAGATATTGAAAAACAAAAAGAGTATCAAAAAGAAATGTCAAAACTCATGAAGTCAGGTGGTTGGAATCCACTA…	MDFLLQDIALYISVVTTALCLLEVFFLTNISHFVRQQASSSRQKAFTFVDTCEESIDHWLLFSIFYKYGMVHSVRRQESSDESDEAGPYTPMFR	MLKSYRAVLIYLSLLLVFVLSGCSHASPIDANSTGIWDHYFVYPISFLLQFAHDHIAGGSFGVAIILITLLVRSAMIPLAISQYRSQMKMKQMQPELQRLKDKYGDVSKDIEKQKEYQKEMSKLMKSGGWNPLAGCLPILIQMPIFSALYYAISRTEEIRTSSFLWVNLGHADPYYILPMLAAFTTFLQMKVMQTSKDQVQMLKIQQFMMPAMILFMGFAAPSGLVLYWVTGNTFTMMQTIILRKFMEHEQGQLQNG	285	94	774	257	28	NA	MEM1;TMoi;5to27	MEM1;TMoi;8to28	MEM1;TMoi;8to28	DeepTMHMM	type2a	MifM	uYidC_MifM_Bacillales	uYidC_7	uYidC_2	DESDE	81
GCF_000021305.1	refseq	RS_GCF_000021305.1	d__Bacteria;p__Firmicutes;c__Bacilli;o__Bacillales;f__Bacillaceae_G;g__Bacillus_A;s__Bacillus_A thuringiensis_S	p__Firmicutes	c__Bacilli	o__Bacillales	f__Bacillaceae_G	s__Bacillus_A thuringiensis_S	NC_011772.1	4917370	4918152	-	BCG9842_RS24995	yidC	membrane protein insertase YidC	WP_000920528.1	EcYidC_NP_418161.1	4.33E-36	BsYidC_NP_391984.1	3.68E-63	4918181	4918465	-	BCG9842_RS25000	NA	hypothetical protein	WP_000394930.1	ATGGAATTTTTATTGCAGGATGCAATTTTATATATATCGTTTGTAACGACGGCACTTTGTTTATTAGAAGTTTTCTTCCTTGCTAATGTTTCTCGCTTTGTGCGTCAACAAGCATCAAGCGGTAGACAAAGAGCTTTTGCGTTAGTTGATACATGTGAAGATAGTGCGGGAAATGTACCGCTATTTTCTATTTTTTATAAATATGGAATGATTCGTTCTGTACGTAGACAAGAATCAAGTGAAGAGAATGATGAGGTCGGTCCGTATACACCAATGTTTCGCTAAATAATTACGAAACATTGGAGGAATGAACATGTTAAAATCATACCGAGCTGTGCTCGTTAGTTTATCATTATTACTTGTTTTTGTTTTATCTGGCTGCAGTAATGCAGCCCCAAT…	ATGGAATTTTTATTGCAGGATGCAATTTTATATATATCGTTTGTAACGACGGCACTTTGTTTATTAGAAGTTTTCTTCCTTGCTAATGTTTCTCGCTTTGTGCGTCAACAAGCATCAAGCGGTAGACAAAGAGCTTTTGCGTTAGTTGATACATGTGAAGATAGTGCGGGAAATGTACCGCTATTTTCTATTTTTTATAAATATGGAATGATTCGTTCTGTACGTAGACAAGAATCAAGTGAAGAGAATGATGAGGTCGGTCCGTATACACCAATGTTTCGCTAA	ATGTTAAAATCATACCGAGCTGTGCTCGTTAGTTTATCATTATTACTTGTTTTTGTTTTATCTGGCTGCAGTAATGCAGCCCCAATTGATGCACATAGTACTGGGATTTGGGATCATTATTTCGTATATCCAATCTCGTTTATGATTCAATTTGTTGCTCATCATATACCTGGAGCTAGCTTTGGGATTGCAATCATTATTATGACGCTCGTTATTCGTTCAGCGATGATTCCATTAGCTGTTTCACAATATCGTAGCCAAGCGAAAATGAAGAAAATGCAACCTGAATTGCAGAAGCTAAAGAAAAAGTACGGTGATGTAGGCAAAGATCTTGAAAAACAAAAGCAGTATCAAAAAGAAATGTCAGAGCTAATGAAATCAGGCGGTTGGAATCCACTT…	MEFLLQDAILYISFVTTALCLLEVFFLANVSRFVRQQASSGRQRAFALVDTCEDSAGNVPLFSIFYKYGMIRSVRRQESSEENDEVGPYTPMFR	MLKSYRAVLVSLSLLLVFVLSGCSNAAPIDAHSTGIWDHYFVYPISFMIQFVAHHIPGASFGIAIIIMTLVIRSAMIPLAVSQYRSQAKMKKMQPELQKLKKKYGDVGKDLEKQKQYQKEMSELMKSGGWNPLAGCWPIFIQMPIFSALYYAISRTEEIRTSSFLWVNLGHADPYHILPIIAALTTFIQMKVFQSNITPGEQVQMLKIQQIMMPAMILFMGFAAPSGLVLYWITGNLFTMTQTIVLRKIMEREELQLQKA	285	94	783	260	28	NA	MEM1;TMoi;5to27	MEM1;TMoi;8to28	MEM1;TMoi;8to28	DeepTMHMM	type2a	MifM	uYidC_MifM_Bacillales	uYidC_7	uYidC_2	EENDE	81
GCF_000027145.1	refseq	RS_GCF_000027145.1	d__Bacteria;p__Firmicutes;c__Bacilli;o__Lactobacillales;f__Listeriaceae;g__Listeria;s__Listeria seeligeri	p__Firmicutes	c__Bacilli	o__Lactobacillales	f__Listeriaceae	s__Listeria seeligeri	NC_013891.1	1314036	1314863	-	LSE_RS06440	yidC	membrane protein insertase YidC	WP_012985581.1	EcYidC_NP_418161.1	1.44E-23	BsYidC_NP_391984.1	8.33E-54	1314900	1315181	-	LSE_RS06445	NA	hypothetical protein	WP_003747595.1	ATGATTTCCATTTTGCAAATTTTGCTTGAACCAGAATTCATTTCACTTACGGTAACGTTTTTATTAATGCTTACGATCTTTAGTTATTGGTCGGCGATTACATTACTAAAACCGAAAATGGTATTACCCGCTGACGCTATCTGTTTAAAGCAAAGTAAGCTATCCTTAAAAGCTTATTTTTACCGAGCTTCTCCCAATTTTATTATTAATTGGCTGGCAGTAACGATGAAATGTAGCGCTATTACCGATGAAGAAGACAGTTTTTCATTTTCCAACGTATAAGCTTATTATTTTACCATTTAGGAGGAAAATGAAACATTGAAAAAGAAAAATATTATTTTAATTAGCGTATTACTTGGTGCACTACTACTTCTTACTGGTTGTAGTATGGACCCTTCA…	ATGATTTCCATTTTGCAAATTTTGCTTGAACCAGAATTCATTTCACTTACGGTAACGTTTTTATTAATGCTTACGATCTTTAGTTATTGGTCGGCGATTACATTACTAAAACCGAAAATGGTATTACCCGCTGACGCTATCTGTTTAAAGCAAAGTAAGCTATCCTTAAAAGCTTATTTTTACCGAGCTTCTCCCAATTTTATTATTAATTGGCTGGCAGTAACGATGAAATGTAGCGCTATTACCGATGAAGAAGACAGTTTTTCATTTTCCAACGTATAA	TTGAAAAAGAAAAATATTATTTTAATTAGCGTATTACTTGGTGCACTACTACTTCTTACTGGTTGTAGTATGGACCCTTCACAAAATACAGATGGGTTTTTTAGCACTTATTTAATTCAACCATTTACTAGCTTTATTATGTTTGTTGCATCGTTTGTCGGTGATAACTACGGTGTCGCGATTATTATTACCACATTAATCATCCGTGCTTTAATTATGCCGCTCAACATGCGTACAGCCAAAGCACAAATGGGTATGCAATCAAAAATGGCTGTGGCGAAACCAGAAATTGACGAAATCCAAGCTCGCCTAAAACGTGCAACTTCCAAAGAAGAGCAAGCAACAATCCAAAAAGAAATGATGACTGTTTATTCTAAGTATAATATTAACCCGATGCAA…	MISILQILLEPEFISLTVTFLLMLTIFSYWSAITLLKPKMVLPADAICLKQSKLSLKAYFYRASPNFIINWLAVTMKCSAITDEEDSFSFSNV	MKKKNIILISVLLGALLLLTGCSMDPSQNTDGFFSTYLIQPFTSFIMFVASFVGDNYGVAIIITTLIIRALIMPLNMRTAKAQMGMQSKMAVAKPEIDEIQARLKRATSKEEQATIQKEMMTVYSKYNINPMQMGCLPLLIQMPILMAFYYAIRGSSEIASHSFLWFNLGSPDMVLAVIAGLVYLAQYFVSMIGYSPEQKKQMKIIGLMSPIMILFVSFTAPSALALYWAVGGLFLAGQTLLTKKLYMNKHPEVKIMEQEEKEFEQIVEEQNKEK	282	93	828	275	36	NA	MEM1;TMio;13to35	MEM1;SSio;1to18_MEM2;TMoi;20to29	MEM1;SSio;1to18_MEM2;TMoi;20to29	DeepTMHMM	type2b	MifM	uYidC_MifM_Lactobacillales	uYidC_8	uYidC_2	TDEED	82
GCF_000060285.1	refseq	RS_GCF_000060285.1	d__Bacteria;p__Firmicutes;c__Bacilli;o__Lactobacillales;f__Listeriaceae;g__Listeria;s__Listeria welshimeri	p__Firmicutes	c__Bacilli	o__Lactobacillales	f__Listeriaceae	s__Listeria welshimeri	NC_008555.1	1383654	1384481	-	LWE_RS07030	yidC	membrane protein insertase YidC	WP_011702191.1	EcYidC_NP_418161.1	1.61E-23	BsYidC_NP_391984.1	1.44E-55	1384518	1384799	-	LWE_RS07035	NA	hypothetical protein	WP_041176344.1	ATGATTTCCATTTTGCAACTTTTACTTGAACCAGAATTCATTTCACTCACAGTGACGTTTTTATTAATGTTGACGATATTTAGTTATTGGTCGGCAATTACATTATTAAAACCGAAAATGGTGCTACCCGCTGACGCTATCTGCTTAAAGCCAGTAAAGATAACACTTCGAGCACATTTTTATAGATCCTCGCCAAATTTTATTATTAATTGGCTAGCTATAACTATGAAATGTAGCGCCATTACTGATGATGAAGACAGTTTTTCATTTTCCAACATATGAAGTTATTATTTTACTATTTAGGAGGAAAATGAAACATTGAAAAAGAAAAATATGATTTTAATTAGCGTTTTACTTGGTGCACTACTACTACTTTCAGGATGTAGTTTGGACCCGTCT…	ATGATTTCCATTTTGCAACTTTTACTTGAACCAGAATTCATTTCACTCACAGTGACGTTTTTATTAATGTTGACGATATTTAGTTATTGGTCGGCAATTACATTATTAAAACCGAAAATGGTGCTACCCGCTGACGCTATCTGCTTAAAGCCAGTAAAGATAACACTTCGAGCACATTTTTATAGATCCTCGCCAAATTTTATTATTAATTGGCTAGCTATAACTATGAAATGTAGCGCCATTACTGATGATGAAGACAGTTTTTCATTTTCCAACATATGA	TTGAAAAAGAAAAATATGATTTTAATTAGCGTTTTACTTGGTGCACTACTACTACTTTCAGGATGTAGTTTGGACCCGTCTCAAAATACAGATGGTTTTTTTAGTACTTATCTAATCCAACCATTTACTAGTTTTATTATGTTTGTTGCATCGTTTGTTGGAGATAACTACGGAGTTGCGATTATAATTACCACTTTGCTAATCCGGGCATTAATTATGCCGCTAAACTTACGAACTGCCAAAGCTCAAATGGGCATGCAATCCAAAATGGCTGTTGCCAAACCAGAAATTGATGAAATTCAGGCTCGTTTAAAACGGGCAACATCCAAAGAAGAACAAGCAACTATTCAAAAAGAAATGATGACTGTATATTCGAAGTATAATATTAATCCGCTGCAA…	MISILQLLLEPEFISLTVTFLLMLTIFSYWSAITLLKPKMVLPADAICLKPVKITLRAHFYRSSPNFIINWLAITMKCSAITDDEDSFSFSNI	MKKKNMILISVLLGALLLLSGCSLDPSQNTDGFFSTYLIQPFTSFIMFVASFVGDNYGVAIIITTLLIRALIMPLNLRTAKAQMGMQSKMAVAKPEIDEIQARLKRATSKEEQATIQKEMMTVYSKYNINPLQMGCLPLLIQMPILMAFYYAIRGSSEIASHTFLWFNLGESDMVLAIIAGLVYLAQYFVSMIGYSPEQKKQMKIIGLMSPIMILFVSFTAPSALALYWAVGGLFLAGQTLLTKKLYMNKHPEIKVMEQEEKEFEQIVDEQNKEK	282	93	828	275	36	NA	MEM1;TMio;13to35	NA	MEM1;TMio;13to35	tmhmm2.0	type1b	MifM	uYidC_MifM_Lactobacillales	uYidC_8	uYidC_2	TDDED	82
GCF_000093085.1	refseq	RS_GCF_000093085.1	d__Bacteria;p__Firmicutes;c__Bacilli;o__Bacillales_H;f__Salisediminibacteriaceae;g__Salisediminibacterium;s__Salisediminibacterium selenitireducens	p__Firmicutes	c__Bacilli	o__Bacillales_H	f__Salisediminibacteriaceae	s__Salisediminibacterium selenitireducens	NC_014219.1	3515048	3515908	-	BSEL_RS16455	yidC	membrane protein insertase YidC	WP_013174142.1	EcYidC_NP_418161.1	3.34E-19	BsYidC_NP_391984.1	5.59E-69	3515868	3516227	-	BSEL_RS16460	NA	hypothetical protein	WP_013174143.1	ATGATGATCGAAGTGTATCAGGATCTCGTGCCTGTACTGATGACAGTAGGGCTGATCATGACCGTGACGTCTGCGAGACTCGGGTTTTTGTTTGTCCGTTCAGGCGGCAGTATCGGTACCCATCATATGCGCAGGAAATGGCTGCGCCCATGGCAGCTGAATCTCGTTATGACAGAGGCGGATACGGCAGCGGATCACTGGCCGATCCGTCTTGTGACAATGATTCAACGAAAACTCGCCCCGGATGACGATGATGATGAGCATGGCAACTCCCTCGTAATGAATGAAAGACAACCATTAAAAAGGGAGTGTATCCAACATGACTATCTGGCATCATCGATTCACCCGTCCTGCACGTAAACATGGGCTCTTGCTGATTGTGGCGGCGCTCATTCTGGT…	ATGATGATCGAAGTGTATCAGGATCTCGTGCCTGTACTGATGACAGTAGGGCTGATCATGACCGTGACGTCTGCGAGACTCGGGTTTTTGTTTGTCCGTTCAGGCGGCAGTATCGGTACCCATCATATGCGCAGGAAATGGCTGCGCCCATGGCAGCTGAATCTCGTTATGACAGAGGCGGATACGGCAGCGGATCACTGGCCGATCCGTCTTGTGACAATGATTCAACGAAAACTCGCCCCGGATGACGATGATGATGAGCATGGCAACTCCCTCGTAATGAATGAAAGACAACCATTAAAAAGGGAGTGTATCCAACATGACTATCTGGCATCATCGATTCACCCGTCCTGCACGTAA	ATGACTATCTGGCATCATCGATTCACCCGTCCTGCACGTAAACATGGGCTCTTGCTGATTGTGGCGGCGCTCATTCTGGTTATCCTGAGCGGCTGTCAGCAGGTAGCGGCCATGGAACCGATCAACGCAGAGACGACCGGTTTCTTTAATCACTACGTCATCTATCCGTTTTCTTATTTGCTGACGTTTTTTGCGGATCTCTTTGGCGGAAGCTACGGGGCTTCCATCATCATGATGACCGTTCTGATCCGCACCGGACTCATGCCGCTCATGCTCAAACAGCAGCGCACCCAGCTTGGAACAAAGAAAAAAATGATCGAAATTCAGCCGGAGCTGGAGGCGTTAAAGGCAAAGTATAAAGACAAAAAAGAACCGGAAGCCCAGCAGGAGATGCAACAG…	MMIEVYQDLVPVLMTVGLIMTVTSARLGFLFVRSGGSIGTHHMRRKWLRPWQLNLVMTEADTAADHWPIRLVTMIQRKLAPDDDDDEHGNSLVMNERQPLKRECIQHDYLASSIHPSCT	MTIWHHRFTRPARKHGLLLIVAALILVILSGCQQVAAMEPINAETTGFFNHYVIYPFSYLLTFFADLFGGSYGASIIMMTVLIRTGLMPLMLKQQRTQLGTKKKMIEIQPELEALKAKYKDKKEPEAQQEMQQEMMGIYTKHQFNPLTSMGCLPMLIQLPILIGFYQAIMRTEEIASQQFLWFSLGETDLILPILAALVYFIQFRISLFGMEETQKKQMAVFGYLTPVMMGGFSFMVSAALPLYWTIGGLFLIAQTLVFKWMFREKNRELRERALMKKEAAPSEST	360	119	861	286	-41	NA	MEM1;TMoi;10to32	MEM1;SSio;1to10_MEM2;TMoi;12to31	MEM1;SSio;1to10_MEM2;TMoi;12to31	DeepTMHMM	type2b	MifM	uYidC_MifM_Bacillales_H	uYidC_4	uYidC_2	DDDDD	82
GCF_000148995.1	refseq	RS_GCF_000148995.1	d__Bacteria;p__Firmicutes;c__Bacilli;o__Lactobacillales;f__Listeriaceae;g__Listeria;s__Listeria grayi	p__Firmicutes	c__Bacilli	o__Lactobacillales	f__Listeriaceae	s__Listeria grayi	NZ_GL538352.1	913948	914772	+	HMPREF0556_RS04580	yidC	membrane protein insertase YidC	WP_003755991.1	EcYidC_NP_418161.1	7.27E-16	BsYidC_NP_391984.1	9.23E-44	913629	913910	+	HMPREF0556_RS04575	NA	hypothetical protein	WP_050776988.1	ATGTTGTTATCCACCCTACAAATATTCCAAGAACCAGATTTCATCGCAATGACAGTCACATTCCTCTTGGTTCTTACTGTGCTAAGGTATTGGACCGTCATTTCGTTTCTGAAACCTTCTATGACAGTGGGACAGGGATTTTTTCCAGCGATCGAATTACCGCTCAATAAGGAAAAGGAAACCTTTCCGATTCTACTGGACTCGCTGATCGTTTGGTTAAGTCTTTTGAAGCGGCAACATACCTTTACGGATGAAGATGCCTCTATTTCCTTTTCTAACTGACGAACATAGATTTTTTAATTAGGAGGAAATAGTAATAGTGAAAAAGAAATATGTCATACTCATGTTAGTCGCATTGGGAGCGCTCTTAGTATTAAGTGGTTGTAGTTTAGACCCTTC…	ATGTTGTTATCCACCCTACAAATATTCCAAGAACCAGATTTCATCGCAATGACAGTCACATTCCTCTTGGTTCTTACTGTGCTAAGGTATTGGACCGTCATTTCGTTTCTGAAACCTTCTATGACAGTGGGACAGGGATTTTTTCCAGCGATCGAATTACCGCTCAATAAGGAAAAGGAAACCTTTCCGATTCTACTGGACTCGCTGATCGTTTGGTTAAGTCTTTTGAAGCGGCAACATACCTTTACGGATGAAGATGCCTCTATTTCCTTTTCTAACTGA	GTGAAAAAGAAATATGTCATACTCATGTTAGTCGCATTGGGAGCGCTCTTAGTATTAAGTGGTTGTAGTTTAGACCCTTCCCAAAATCAAGATGGTTTCTTCAATGTTTATTTGATCAAGCCTTTCGCAAGCGTTATTAAATTCTTTGCTTCTTTCTTTGATGGTAGCTATGGGATCGCGATCATTATCACAACGATCATCATCCGTGCCATCATCATGCCATTAAATCTGCGTACGGCAAAAGCGCAAATGGGCATGCAAACAAAGATGGCTGCTGCCAAACCTGAGATTGATGATATCCAAGCACGAGTAAAACGAGCTGCTACGAAAGAAGAACAAGTCAAGATCCAGCAAGAAATGACGCTCGTATATCAAAAATATGACATCAATCCATTGCAA…	MLLSTLQIFQEPDFIAMTVTFLLVLTVLRYWTVISFLKPSMTVGQGFFPAIELPLNKEKETFPILLDSLIVWLSLLKRQHTFTDEDASISFSN	MKKKYVILMLVALGALLVLSGCSLDPSQNQDGFFNVYLIKPFASVIKFFASFFDGSYGIAIIITTIIIRAIIMPLNLRTAKAQMGMQTKMAAAKPEIDDIQARVKRAATKEEQVKIQQEMTLVYQKYDINPLQMGCLPLIIQMPILMAFYYAIRGSQEIATHTFLWFNLGHPDMVLAILAGLVYLLQYFVSMIGNTPEQKKQMRVMGLISPAMILFISFSAPSALALYWAVGGLFLAGQTLLTKKLYMNKHPEIKEIEKEEQEIQDMLDKNKEK	282	93	825	274	37	NA	MEM1;TMoi;15to37	MEM1;SSio;1to55	MEM1;TMoi;15to37	tmhmm2.0	type1a	MifM	uYidC_MifM_Lactobacillales	uYidC_8	uYidC_2	FTDED	82
GCF_000161455.1	refseq	RS_GCF_000161455.1	d__Bacteria;p__Firmicutes;c__Bacilli;o__Bacillales;f__Bacillaceae_G;g__Bacillus_A;s__Bacillus_A pseudomycoides	p__Firmicutes	c__Bacilli	o__Bacillales	f__Bacillaceae_G	s__Bacillus_A pseudomycoides	NZ_CM000745.1	4298001	4298783	+	BPMYX0001_RS21945	yidC	membrane protein insertase YidC	WP_006096484.1	EcYidC_NP_418161.1	3.19E-34	BsYidC_NP_391984.1	2.00E-61	4297688	4297972	+	BPMYX0001_RS21940	NA	hypothetical protein	WP_018782757.1	ATGGAATTTTTATTGCAAGATGCAATTCTATATATAACTTTTGTAACGACAGCATTCTGTTTATTAGAAGTCTATTTTCTCGCTAATGTTTCTCGCTTTGTACGCCAACAAACATCAAGCGGTAGACAAAGAGCTTTCGCATTCGTTGATATATGTGAAGAACATATAGGAAATACTCCGCTTTTTTCCATCTTCTATAAATATGGAATGGTTCGGTCGGTTCGCAGACAAGAATCGAGCGGAGAGAGTGATGAGGTCGGTCCATATTTACCAATGTTTCGCTAACTAATTACGAAACATTGGAGGAATGAACATGTTAAAATCATACCGAGCTGTGCTCGTTAGTTTATCATTATTACTTGTTTTTGTTTTATCTGGTTGTAGCAGTACGGCACCAAT…	ATGGAATTTTTATTGCAAGATGCAATTCTATATATAACTTTTGTAACGACAGCATTCTGTTTATTAGAAGTCTATTTTCTCGCTAATGTTTCTCGCTTTGTACGCCAACAAACATCAAGCGGTAGACAAAGAGCTTTCGCATTCGTTGATATATGTGAAGAACATATAGGAAATACTCCGCTTTTTTCCATCTTCTATAAATATGGAATGGTTCGGTCGGTTCGCAGACAAGAATCGAGCGGAGAGAGTGATGAGGTCGGTCCATATTTACCAATGTTTCGCTAA	ATGTTAAAATCATACCGAGCTGTGCTCGTTAGTTTATCATTATTACTTGTTTTTGTTTTATCTGGTTGTAGCAGTACGGCACCAATTGATGCACATAGTACGGGGGTTTGGGATCACTATTTTGTTTATCCAATCTCGCTTATGCTTCAATTTGTTGCTCATCATGTACCTGGCGGAAGCTTCGGTATTGCAATTATTATCATTACGCTTGTGATTCGTTCAGCAATGATTCCATTAGCTGTTTCGCAATATCGTAGTCAAATGAAAATGAAAAAAATGCAGCCACAGATTCAGAAGTTGAAAGAAAAGCATGGTAATGTAAGCAAAGATATTGAAAAGCAAAAACAATATCAAAAAGAAATGTCAGAACTAATGAAAACAGGCGGTTGGAATCCTTTG…	MEFLLQDAILYITFVTTAFCLLEVYFLANVSRFVRQQTSSGRQRAFAFVDICEEHIGNTPLFSIFYKYGMVRSVRRQESSGESDEVGPYLPMFR	MLKSYRAVLVSLSLLLVFVLSGCSSTAPIDAHSTGVWDHYFVYPISLMLQFVAHHVPGGSFGIAIIIITLVIRSAMIPLAVSQYRSQMKMKKMQPQIQKLKEKHGNVSKDIEKQKQYQKEMSELMKTGGWNPLAGCLPLLIQMPIFSALYYAISRTEEIRTSSFLWVNLGHADPYHILPILAALATFIQMKVMQSNVTPGEQVQMLKVQQFMMPAMILFMGFAAPSGLVLYWITGNIFTMLQTIVLRKVMDREEGQLQNA	285	94	783	260	28	NA	MEM1;TMoi;5to27	MEM1;TMoi;8to28	MEM1;TMoi;8to28	DeepTMHMM	type2a	MifM	uYidC_MifM_Bacillales	uYidC_7	uYidC_2	GESDE	81
GCF_000169195.2	refseq	RS_GCF_000169195.2	d__Bacteria;p__Firmicutes;c__Bacilli;o__Bacillales_B;f__Bacillaceae_C;g__Weizmannia;s__Weizmannia coagulans_A	p__Firmicutes	c__Bacilli	o__Bacillales_B	f__Bacillaceae_C	s__Weizmannia coagulans_A	NC_016023.1	3448776	3449552	+	BCOA_RS33855	yidC	membrane protein insertase YidC	WP_014098429.1	EcYidC_NP_418161.1	1.06E-20	BsYidC_NP_391984.1	3.57E-58	3448454	3448762	+	BCOA_RS33850	NA	hypothetical protein	WP_014098428.1	TTGATTCAAAACATCATCGATTTTGTAAATGACCCGGCCGTCTGCACGCTGTCATTTTACGTACTGGCAGCAGGTTTTCTTTATTTGAGCCGGTTTGTGATCAGGCCGGCAGCGTTTGTTGAAGCAAGGCCTGCCGCCGTCATGCAGGATTTTACTGTACACACCCGCCCGGCTGCGGAATGCCGGTGCAATTTCTTTACGATTTGGATTTTAAGTTGCGTCAGAATACGGACATATCCTTCTGAAGATCCTGATTCGGAACCGGATTTAAGACCGGTCAGAAAGGACAGGATTTGTGCAATATACTAAAGGAGGATATTTCATGAAAAGATTTTTCAGTTTTACATTGGTTTTAAGCAGTTTGCTGTTCGTTTTAAGCGCATGTTCAAATTCAACAAA…	TTGATTCAAAACATCATCGATTTTGTAAATGACCCGGCCGTCTGCACGCTGTCATTTTACGTACTGGCAGCAGGTTTTCTTTATTTGAGCCGGTTTGTGATCAGGCCGGCAGCGTTTGTTGAAGCAAGGCCTGCCGCCGTCATGCAGGATTTTACTGTACACACCCGCCCGGCTGCGGAATGCCGGTGCAATTTCTTTACGATTTGGATTTTAAGTTGCGTCAGAATACGGACATATCCTTCTGAAGATCCTGATTCGGAACCGGATTTAAGACCGGTCAGAAAGGACAGGATTTGTGCAATATACTAA	ATGAAAAGATTTTTCAGTTTTACATTGGTTTTAAGCAGTTTGCTGTTCGTTTTAAGCGCATGTTCAAATTCAACAAACAGCACGCACAGCGGTGGATTTTTCCATCATTATTTTGTTTCCCCGTTTTCAGTTGTCATTAAAGCAACGGCCCAGCTGCTTCATGGTGATTACGGGATTGCCATTATTGTTTTGACGTTAATCATCCGGCTGATTCTCATGCCTTTTATGCTGCATACATTCAAAAAACAGCAAATCATGCAGGATAAAATGAAAGTTTTGAAGCCGGAAATGGATAAGCTGCAGACAAAAATCAAAGCGGCCAAAACGAAAGAAGAACAGGCAAAGCTGCAGCAGGAAATGATGGGGTTGTATCAAAAACACGGCGTTAACCCGCTGAAT…	MIQNIIDFVNDPAVCTLSFYVLAAGFLYLSRFVIRPAAFVEARPAAVMQDFTVHTRPAAECRCNFFTIWILSCVRIRTYPSEDPDSEPDLRPVRKDRICAIY	MKRFFSFTLVLSSLLFVLSACSNSTNSTHSGGFFHHYFVSPFSVVIKATAQLLHGDYGIAIIVLTLIIRLILMPFMLHTFKKQQIMQDKMKVLKPEMDKLQTKIKAAKTKEEQAKLQQEMMGLYQKHGVNPLNMGCLPIIIQMPILMGFYYAIRGSKEIATHSFLWFNLGQTDIPMAILAGVIYFIQAQISLIGIPEEQKKQMKYMMLMSPIMILFVSFSAPAVLPLYWTVSGLFMIGQTLIQKKFYQSHPPKEESNS	309	102	777	258	13	NA	MEM1;TMio;12to34	MEM1;SSio;1to59	MEM1;TMio;12to34	tmhmm2.0	type1a	MifM	uYidC_MifM_Bacillales_B	uYidC_5	uYidC_2	SEDPD	81
GCF_000177235.2	refseq	RS_GCF_000177235.2	d__Bacteria;p__Firmicutes;c__Bacilli;o__Bacillales_H;f__Salisediminibacteriaceae;g__Bacillus_AR;s__Bacillus_AR cellulosilyticus	p__Firmicutes	c__Bacilli	o__Bacillales_H	f__Salisediminibacteriaceae	s__Bacillus_AR cellulosilyticus	NC_014829.1	4508247	4509071	-	BCELL_RS20630	yidC	membrane protein insertase YidC	WP_013490734.1	EcYidC_NP_418161.1	9.54E-21	BsYidC_NP_391984.1	1.44E-76	4509017	4509382	-	BCELL_RS20635	NA	hypothetical protein	WP_013490735.1	ATGATATTCGAGTTTTCTAATGATCTAGTACCCATACTTTTATCAATTAGTGTATATGTAACGATATTAGCAGCACATACTGCCAATTTATTGGCAAATGAGCATGTTGTCAAGCAGCGGTTTATGGCAAACGATACATTACAAAAAGTACAGTGGCAGGCATGCTTTCATAGTGAGGTGCCGCTAGATATTGTCGAAAGGAATCAATTCATAACAAGGATTGTAAAGCGAAAAGAAGCGCCTGAAGATGATGCAGATTATTTTTTCTCCTCGAAAATAGCAACAACAGAAACAATACGAGGAGGACAACGATGGAAAACAAATCTGTATTCAAGTTCTTTAAAAGGTACGGTATTTTCATTTTAATAGCATTTCTAGCGATTACTTTGAGTGGGTGTG…	ATGATATTCGAGTTTTCTAATGATCTAGTACCCATACTTTTATCAATTAGTGTATATGTAACGATATTAGCAGCACATACTGCCAATTTATTGGCAAATGAGCATGTTGTCAAGCAGCGGTTTATGGCAAACGATACATTACAAAAAGTACAGTGGCAGGCATGCTTTCATAGTGAGGTGCCGCTAGATATTGTCGAAAGGAATCAATTCATAACAAGGATTGTAAAGCGAAAAGAAGCGCCTGAAGATGATGCAGATTATTTTTTCTCCTCGAAAATAGCAACAACAGAAACAATACGAGGAGGACAACGATGGAAAACAAATCTGTATTCAAGTTCTTTAAAAGGTACGGTATTTTCATTTTAA	ATGGAAAACAAATCTGTATTCAAGTTCTTTAAAAGGTACGGTATTTTCATTTTAATAGCATTTCTAGCGATTACTTTGAGTGGGTGTGGAGCAACCAATGAACCAATTGATGAAAATACAGCAGGCTTTTTTAATCATTATGTTGTATACCCATTCTCATATTTAATTAAATTTTTTGCTGCAATGTTTAATGGTAACTACGGAGCATCCATTATATTAATGACGATTTTATTGAGAATGGCGTTAATGCCATTAATGCTAAAGCAATATAAAAATCAGATTGTTATGAAGGAAAAAATGAGTGTCATCCAACCTGAAATGCAAAAAATAAATGAGCAATATAAAGATAAAAAGGATCAAGAAAGTCAAAGAAAAAAACAGCAGGAATTGATGGCAGTT…	MIFEFSNDLVPILLSISVYVTILAAHTANLLANEHVVKQRFMANDTLQKVQWQACFHSEVPLDIVERNQFITRIVKRKEAPEDDADYFFSSKIATTETIRGGQRWKTNLYSSSLKGTVFSF	MENKSVFKFFKRYGIFILIAFLAITLSGCGATNEPIDENTAGFFNHYVVYPFSYLIKFFAAMFNGNYGASIILMTILLRMALMPLMLKQYKNQIVMKEKMSVIQPEMQKINEQYKDKKDQESQRKKQQELMAVYQKHNFNPIASMGCLPMIIQLPILMGFYWAIMRTPEIASHSFLWFNLGETDLILPFLAAFVYFVQFKVSQIGVIPQPGQENMMKMMGFITPVMMGVFSFGMAAALPLYWTIGGLFLIFQTLLSKAIYKKPEPAIAASVDKS	366	121	825	274	-55	NA	MEM1;TMoi;10to32	MEM1;SSio;1to32	MEM1;TMoi;10to32	tmhmm2.0	type1a	MifM	uYidC_MifM_Bacillales_H	uYidC_4	uYidC_2	EDDAD	82
GCF_000190475.1	refseq	RS_GCF_000190475.1	d__Bacteria;p__Firmicutes;c__Bacilli;o__Bacillales_D;f__Amphibacillaceae;g__Ornithinibacillus;s__Ornithinibacillus scapharcae	p__Firmicutes	c__Bacilli	o__Bacillales_D	f__Amphibacillaceae	s__Ornithinibacillus scapharcae	NZ_AEWH01000050.1	11414	12208	-	G5W_RS0112620	yidC	membrane protein insertase YidC	WP_010097161.1	EcYidC_NP_418161.1	2.64E-09	BsYidC_NP_391984.1	7.48E-45	12145	12519	-	G5W_RS0112625	NA	hypothetical protein	WP_010097163.1	ATGTTACTGGAATTTTTATATGATTTCCTTACCGATTTAACCCCGGTATATATGTACGTAAGTATTTTATTTTCTGGTTTTTGTTTGATTCGTTACGTATCACAATTTGAAATCTATTCCAAAAGAAAGTTTGATATAAGACTACAAAGGCTGGAAAGAATTCACGTACCAATTCAAGATGCAAACATAGAAATGGTAGAAAAACGTAATTGGTTAGCAGTAATAGCCAAGCGTGTGGAAGTACCAGATGATGAAGAAGAAGCATCTTTCTCGTTTTTTAAACGCTTATTGAAAAAACGAGGAGGAACAACATGCAAAAAAAATCTGTATTCACACGCTTTAAGAGAACGAGTCTATTTGGAACTTTTATTTTAACGATACTTCTAGCTGGATGTTCAG…	ATGTTACTGGAATTTTTATATGATTTCCTTACCGATTTAACCCCGGTATATATGTACGTAAGTATTTTATTTTCTGGTTTTTGTTTGATTCGTTACGTATCACAATTTGAAATCTATTCCAAAAGAAAGTTTGATATAAGACTACAAAGGCTGGAAAGAATTCACGTACCAATTCAAGATGCAAACATAGAAATGGTAGAAAAACGTAATTGGTTAGCAGTAATAGCCAAGCGTGTGGAAGTACCAGATGATGAAGAAGAAGCATCTTTCTCGTTTTTTAAACGCTTATTGAAAAAACGAGGAGGAACAACATGCAAAAAAAATCTGTATTCACACGCTTTAAGAGAACGAGTCTATTTGGAACTTTTATTTTAA	ATGCAAAAAAAATCTGTATTCACACGCTTTAAGAGAACGAGTCTATTTGGAACTTTTATTTTAACGATACTTCTAGCTGGATGTTCAGGAGGGAGTTCAACAGAATCATCTGGATGGTTCGATTCAATATTTGTTGATAGCTTTTCCGCTCTTATCAAAAGTATAGCTGTATTTTTTAATGATAATTATGGACTATCGATTATTATCATTACGATTCTACTTCGGATAATCATCATGCCATTTATGATAAAACAATCGAAAAATAGTCTGGTAGTTCAAGATAAGATGAAAGAACTAAAACCAGAAATGGATAAGATTCAAGCTAAGTATAAGGATAAAAAAGATCCTGAATCCCAAAAAGCAATGCAACAGGAACTGATGCAATTTTATCAAAAGCAT…	MLLEFLYDFLTDLTPVYMYVSILFSGFCLIRYVSQFEIYSKRKFDIRLQRLERIHVPIQDANIEMVEKRNWLAVIAKRVEVPDDEEEASFSFFKRLLKKRGGTTCKKNLYSHALRERVYLELLF	MQKKSVFTRFKRTSLFGTFILTILLAGCSGGSSTESSGWFDSIFVDSFSALIKSIAVFFNDNYGLSIIIITILLRIIIMPFMIKQSKNSLVVQDKMKELKPEMDKIQAKYKDKKDPESQKAMQQELMQFYQKHNFNPFASLSGCLPMLIQFPFLIGFYLAIRQTPEIASHAFLWFNLGETDLLLVGIAVLVYFIQYKVSQIGLDPKMKKQMALLGLMSPIMIGIISWNTLAALPLYWTVGGVMVIIQTLISKKIYLAHKKEQSN	375	124	795	264	-64	NA	MEM1;TMoi;15to34	MEM1;TMoi;16to30	MEM1;TMoi;16to30	DeepTMHMM	type2a	MifM	uYidC_MifM_Bacillales_D	uYidC_5	uYidC_2	DDEEE	83
GCF_000196735.1	refseq	RS_GCF_000196735.1	d__Bacteria;p__Firmicutes;c__Bacilli;o__Bacillales;f__Bacillaceae;g__Bacillus;s__Bacillus amyloliquefaciens	p__Firmicutes	c__Bacilli	o__Bacillales	f__Bacillaceae	s__Bacillus amyloliquefaciens	NC_014551.1	2351760	2352596	+	BAMF_RS32075	yidC	membrane protein insertase YidC	WP_013352789.1	EcYidC_NP_418161.1	1.63E-22	BsYidC_NP_391984.1	1.49E-52	2351445	2351726	+	BAMF_RS32070	NA	hypothetical protein	WP_013352788.1	ATGATTCTTGAGTCAATGAATGACTTTTTATTTTTAGTCGATTTTTTCACAATTATTCTTCCCGCTCTGACCGCGATCGGCATCGCATTTCTTTTGCGTGAGTGCCGCGCAGGCGAGCATTGGAGAACGAAACGTATAGATGAACATCAAGCAGTCGTTCAGCTGAACCGAACAGACTTTCTTATTATTATATATCATCGCATTACAACTTGGATACGTAAAGTCATCCGCATGAATTCACCGGCGAATGATGATGAAGATGTCAGCTTCCTCCTTTTATAACGGCAAGTGATAATAAAAAGGAGGAGACATGAATTGTCTAAAACATATCAAAAATGGATTGCTTTCGGATTGTTTTTTATCGTGCTGTTCACAGGCCGCTCGGCGTTTGCGGCGACA…	ATGATTCTTGAGTCAATGAATGACTTTTTATTTTTAGTCGATTTTTTCACAATTATTCTTCCCGCTCTGACCGCGATCGGCATCGCATTTCTTTTGCGTGAGTGCCGCGCAGGCGAGCATTGGAGAACGAAACGTATAGATGAACATCAAGCAGTCGTTCAGCTGAACCGAACAGACTTTCTTATTATTATATATCATCGCATTACAACTTGGATACGTAAAGTCATCCGCATGAATTCACCGGCGAATGATGATGAAGATGTCAGCTTCCTCCTTTTATAA	TTGTCTAAAACATATCAAAAATGGATTGCTTTCGGATTGTTTTTTATCGTGCTGTTCACAGGCCGCTCGGCGTTTGCGGCGACATCTCAGACTCAGACGGGAGGACTCGGAAATATCGGGTTTTTCCACGATTACCTGATCGAACCGTTTTCGGCCCTATTAAAAGGTGTGGCGGGCCTGTTCCACGGTGAGTACGGACTGTCGATTATTCTGGTGACGATTATCGTCCGGATCGTTGTATTGCCTTTGTTTGTGAACCAATTTAAGAAACAGCGGGTGTTCCAGGAAAAAATGGCTGTGATCAAACCGCAGGTCGACAGCATTCAGGCTAAAATGAAAAAAACGAAAGATGCGGAAAAACAAAAAGAACTGCAAATGGAAATGATGAAGCTTTACCGT…	MILESMNDFLFLVDFFTIILPALTAIGIAFLLRECRAGEHWRTKRIDEHQAVVQLNRTDFLIIIYHRITTWIRKVIRMNSPANDDEDVSFLLL	MSKTYQKWIAFGLFFIVLFTGRSAFAATSQTQTGGLGNIGFFHDYLIEPFSALLKGVAGLFHGEYGLSIILVTIIVRIVVLPLFVNQFKKQRVFQEKMAVIKPQVDSIQAKMKKTKDAEKQKELQMEMMKLYREHNLNPMAMGCLPMLVQFPILIGFYYAIRSTPEIASHSFLWFSLGHSDMLVSLCAGAMYFLQAYVSQKLNEKYSPAAQNPAAMQSAKIMVFIFPVMMTVFSLNVPAALPLYWFTSGLFLTVQNVLLQQTHHKKKQAAAQAEPVKS	282	93	837	278	33	NA	MEM1;TMoi;10to32	MEM1;SSio;1to10_MEM2;TMoi;12to32	MEM1;SSio;1to10_MEM2;TMoi;12to32	DeepTMHMM	type2b	MifM	uYidC_MifM_Bacillales	uYidC_5	uYidC_2	NDDED	83
GCF_000217775.1	refseq	RS_GCF_000217775.1	d__Bacteria;p__Firmicutes;c__Bacilli;o__Paenibacillales;f__Paenibacillaceae;g__Paenibacillus;s__Paenibacillus polymyxa	p__Firmicutes	c__Bacilli	o__Paenibacillales	f__Paenibacillaceae	s__Paenibacillus polymyxa	NZ_GL905390.1	2577243	2578076	+	PPT_RS0111905	yidC	membrane protein insertase YidC	WP_016818947.1	EcYidC_NP_418161.1	8.37E-20	BsYidC_NP_391984.1	3.58E-65	2576957	2577277	+	PPT_RS0111900	NA	hypothetical protein	WP_017428493.1	TTGTTTGAGCTTCAGGACCTACTCCCCTATTTGCTTACGATCGGCTTGCTGTGCACTGTGACTTATACGTATCTTGCTCATTTGCATGGCAGCGTAGCTGAATGCTGGGTCGAAGGCGGCCCCGTTCGCTCGCATGCTTCTCCACTGATGCCGATGTCTGCCCGCGGACAGGACATGCCTGTCCGGCTAGCACGTCACATTCGGCGGAAGGAAGCGCCAGATGAAGATGCTTCCGATTGTTCCCCCTTGTTGAAAAATGGCACAGCCAATCAACGAGGAGGAACATATGAAACGATTCAAGGGATTCACTTTTTGGGGTAAACAAGAACGGATATTGGGTTTAATCGTAGCGTTGGCGGTGGTCATGCTGCTGTCTGGTTGTGGTGCGAATGCTGCGGA…	TTGTTTGAGCTTCAGGACCTACTCCCCTATTTGCTTACGATCGGCTTGCTGTGCACTGTGACTTATACGTATCTTGCTCATTTGCATGGCAGCGTAGCTGAATGCTGGGTCGAAGGCGGCCCCGTTCGCTCGCATGCTTCTCCACTGATGCCGATGTCTGCCCGCGGACAGGACATGCCTGTCCGGCTAGCACGTCACATTCGGCGGAAGGAAGCGCCAGATGAAGATGCTTCCGATTGTTCCCCCTTGTTGAAAAATGGCACAGCCAATCAACGAGGAGGAACATATGAAACGATTCAAGGGATTCACTTTTTGGGGTAA	ATGAAACGATTCAAGGGATTCACTTTTTGGGGTAAACAAGAACGGATATTGGGTTTAATCGTAGCGTTGGCGGTGGTCATGCTGCTGTCTGGTTGTGGTGCGAATGCTGCGGAGATTAATGCACAGACACCTGGTTTTTTTAATCATTACGTGGTATTCCCACTTTCTTGGCTCATTCAGCATTTGGCGGAATGGTTCGGTGGAAGTTTTGGGCTGGCGATCATGACTTTGACATTCATTGTCCGTCTGGCCTTATTGCCGCTAATGATGCGTCAAACGCGTGCCCAGCAGGGTATGAAGCGCAAGATGAGCGCTATGCAGCCCGACTTGGACCGAATTAAAAAGAAGTATGAGAATAAAAAAGATACCACCAGCCAGCAGAGTATGCAGCAGGAAATG…	MFELQDLLPYLLTIGLLCTVTYTYLAHLHGSVAECWVEGGPVRSHASPLMPMSARGQDMPVRLARHIRRKEAPDEDASDCSPLLKNGTANQRGGTYETIQGIHFLG	MKRFKGFTFWGKQERILGLIVALAVVMLLSGCGANAAEINAQTPGFFNHYVVFPLSWLIQHLAEWFGGSFGLAIMTLTFIVRLALLPLMMRQTRAQQGMKRKMSAMQPDLDRIKKKYENKKDTTSQQSMQQEMMALYKEHQFNPLNIGCLPILIQLPILSGMYTAIRLTPELASHSFLWFRLGQPDWILAIVVAVVYLAQAKLSQQQMTADQRKQFAIMGYLSPIMMAVFSFNAPAAMPLYWTVSGTFLLLQSLWFRKRYPIEEAENKIKLGEVTPT	321	106	834	277	-35	NA	MEM1;TMio;7to26	MEM1;SSio;1to12_MEM2;TMoi;14to23	MEM1;SSio;1to12_MEM2;TMoi;14to23	DeepTMHMM	type2b	MifM	uYidC_MifM_Paenibacillales	uYidC_4	uYidC_2	APDED	72
GCF_000219535.2	refseq	RS_GCF_000219535.2	d__Bacteria;p__Firmicutes;c__Bacilli;o__Brevibacillales;f__Brevibacillaceae;g__Brevibacillus_B;s__Brevibacillus_B halotolerans	p__Firmicutes	c__Bacilli	o__Brevibacillales	f__Brevibacillaceae	s__Brevibacillus_B halotolerans	NZ_CP007806.1	3100282	3101061	-	BRLA_RS13245	yidC	membrane protein insertase YidC	WP_003336124.1	EcYidC_NP_418161.1	1.35E-26	BsYidC_NP_391984.1	7.84E-77	3101091	3101372	-	BRLA_RS13250	NA	hypothetical protein	WP_003340366.1	GTGGTGGATGAATTAATTGGGTTGTCATTACCTTATGTTTGGTTGCTCTTCTGGGTATCTGTAATTGTAGTTCCATGCTGTCAATTATTATTTACTCACATCGTTGGGAAACGTCAGTCAATGCAATACGAAGAACGTTTTGAATGGCGTCAACAGCTTGTGACAATGCCAATACGTTCGTCTTTTATTAAATTATATCGACGAGTACCTATGCGAAAAGAGAAGCGAGCAACCACGTCATCTGATGATACACTCCCAAATCTTCTCCTTGTTTGTTTATAGAGTTTGCAAACAATGAGGAGGATTTGTTCATGAAAGCTGTACGTAAATCATTACCTGTATTTTTATTTGGTGCTGTGGTGTTATTGCTGAGCGGATGTAGCAATACAGCTCCGATAA…	GTGGTGGATGAATTAATTGGGTTGTCATTACCTTATGTTTGGTTGCTCTTCTGGGTATCTGTAATTGTAGTTCCATGCTGTCAATTATTATTTACTCACATCGTTGGGAAACGTCAGTCAATGCAATACGAAGAACGTTTTGAATGGCGTCAACAGCTTGTGACAATGCCAATACGTTCGTCTTTTATTAAATTATATCGACGAGTACCTATGCGAAAAGAGAAGCGAGCAACCACGTCATCTGATGATACACTCCCAAATCTTCTCCTTGTTTGTTTATAG	ATGAAAGCTGTACGTAAATCATTACCTGTATTTTTATTTGGTGCTGTGGTGTTATTGCTGAGCGGATGTAGCAATACAGCTCCGATAACATCAGATAGTCCTGGTATCTGGGATCACTTTTTTGTTTATCCATTTTCATGGTTAATCCAAAACGTTGCTAGCTTAACAGATGGGAATTATGGGCTAGCGATTGTCATTATGACGCTGTTGATTCGAACACTTTTATTGCCTCTCATGATGAAGCAAATGAAAAGTGGGGCTGCCATGAAAAAGCTGCAACCACAGATTGATAAACTGAAAAAAAAGTATAGTAATTCCAATCAGGACCCTAAACAAGCCCAAAAAATGCAAATGGAAATGATGGAATTGTACAAAGCAAGCGGAGTTAATCCAATGGCG…	MVDELIGLSLPYVWLLFWVSVIVVPCCQLLFTHIVGKRQSMQYEERFEWRQQLVTMPIRSSFIKLYRRVPMRKEKRATTSSDDTLPNLLLVCL	MKAVRKSLPVFLFGAVVLLLSGCSNTAPITSDSPGIWDHFFVYPFSWLIQNVASLTDGNYGLAIVIMTLLIRTLLLPLMMKQMKSGAAMKKLQPQIDKLKKKYSNSNQDPKQAQKMQMEMMELYKASGVNPMAGCLPALVQMPILMAFYFAIRRTPEIADHSFMWFNLGHADPFYILPLLAAATTFFQTMLSMKMTPTMGANNMKMFYYMMPIMIFMAGMNLPAALPLYWVVGGVFSLVQTYFLNKVYHVPLTSSTSAK	282	93	780	259	29	NA	MEM1;TMoi;10to32	MEM1;TMoi;13to31	MEM1;TMoi;13to31	DeepTMHMM	type2a	MifM	uYidC_MifM_Brevibacillales	uYidC_53	uYidC_2	TSSDD	79
GCF_000224785.1	refseq	RS_GCF_000224785.1	d__Bacteria;p__Firmicutes;c__Bacilli;o__Bacillales_D;f__Amphibacillaceae;g__Lentibacillus;s__Lentibacillus jeotgali	p__Firmicutes	c__Bacilli	o__Bacillales_D	f__Amphibacillaceae	s__Lentibacillus jeotgali	NZ_AGAV01000015.1	208288	209094	-	ON01_RS12510	yidC	membrane protein insertase YidC	WP_010531394.1	EcYidC_NP_418161.1	2.35E-20	BsYidC_NP_391984.1	3.52E-65	209040	209417	-	ON01_RS12515	NA	hypothetical protein	WP_010531395.1	ATGATCATCGAACTGTTATATGAACTGCTTGCCGAGACATCGCCTTTTTACTTTTACTTCAGCGTTTTCCTGTCTGTCATCGGCAGCATTAAAATCACACAACTCGGTTTGAATAAGTTTGTCGGGCATGCCTATGTGCATACGAAAAATTCCCATTCAGTCAAAATCCAGTCGGCCCCCATCCAAGAATCTATCGGTGAGGTGACAGATGTAATGGTCTGGATTGTCCAAAAGGCAAAGCGGATAGACGCACCGGACGATGATAATGACGACCATGCCTGCTCTTTTTTCAGCACAATGATGAAAAAACGAGGAGGCATTAGATGGAACAAACATCTGTATTCACACTCACGAAGAAATTTAGCCTTGCCGGACTGACTCTCATCATTTTTCTGTCAG…	ATGATCATCGAACTGTTATATGAACTGCTTGCCGAGACATCGCCTTTTTACTTTTACTTCAGCGTTTTCCTGTCTGTCATCGGCAGCATTAAAATCACACAACTCGGTTTGAATAAGTTTGTCGGGCATGCCTATGTGCATACGAAAAATTCCCATTCAGTCAAAATCCAGTCGGCCCCCATCCAAGAATCTATCGGTGAGGTGACAGATGTAATGGTCTGGATTGTCCAAAAGGCAAAGCGGATAGACGCACCGGACGATGATAATGACGACCATGCCTGCTCTTTTTTCAGCACAATGATGAAAAAACGAGGAGGCATTAGATGGAACAAACATCTGTATTCACACTCACGAAGAAATTTAGCCTTGCCGGACTGA	ATGGAACAAACATCTGTATTCACACTCACGAAGAAATTTAGCCTTGCCGGACTGACTCTCATCATTTTTCTGTCAGGGTGCGGATTGGGAAACGAGCCGATCAGTGCTGATACAGAAGGCTTTTTCAATCACTACTTTGTTTACAACTTTTCTCTGTTAATCAAAGGTCTGGCATCCTTTTTCAACGGAAGCTACGGACTGTCGATCATCATGATCACGCTCATTATCCGGCTTGCCGTCATGCCCTTTATGCTGAAACAGACGAGAAGCAGTCTTGAAATGCAGGATAAGATGAAAGAACTGAAACCAGAAATGGACAAGGTCCAGAAAAAATACAAGGATCACAAAGACCGGGAATCACAGATGAACATGCAGCAGGAAATGATGCAGCTATATCAA…	MIIELLYELLAETSPFYFYFSVFLSVIGSIKITQLGLNKFVGHAYVHTKNSHSVKIQSAPIQESIGEVTDVMVWIVQKAKRIDAPDDDNDDHACSFFSTMMKKRGGIRWNKHLYSHSRRNLALPD	MEQTSVFTLTKKFSLAGLTLIIFLSGCGLGNEPISADTEGFFNHYFVYNFSLLIKGLASFFNGSYGLSIIMITLIIRLAVMPFMLKQTRSSLEMQDKMKELKPEMDKVQKKYKDHKDRESQMNMQQEMMQLYQRHNFNPLASFAGCLPMLIQMPILIAFYWAIRGTQEIAAHQFLWFDLGETDILLTILAVIIYFVQFKVTQIGLEPQQKKQMALIGIFSPVMIGIISLNAPAALPLYWAVGGLFIIGQTLISKKIYLAHKKGTAETS	378	125	807	268	-55	NA	MEM1;TMoi;15to37	MEM1;SSio;1to11_MEM2;TMoi;16to25	MEM1;SSio;1to11_MEM2;TMoi;16to25	DeepTMHMM	type2b	MifM	uYidC_MifM_Bacillales_D	uYidC_4	uYidC_2	DDDND	86
GCF_000235585.1	refseq	RS_GCF_000235585.1	d__Bacteria;p__Firmicutes;c__Bacilli;o__Paenibacillales;f__Paenibacillaceae;g__Paenibacillus;s__Paenibacillus terrae_B	p__Firmicutes	c__Bacilli	o__Paenibacillales	f__Paenibacillaceae	s__Paenibacillus terrae_B	NC_016641.1	4931562	4932395	-	HPL003_RS22005	yidC	membrane protein insertase YidC	WP_014281983.1	EcYidC_NP_418161.1	1.07E-18	BsYidC_NP_391984.1	3.45E-63	4932361	4932681	-	HPL003_RS22010	NA	hypothetical protein	WP_014281984.1	TTGTTTGAGCTTCAGGACCTGCTCCCCTATTTATTTACGATCGGCTTGCTGTGTACAGTAACCTACGCATATCTCGCTCATTTGTACGGCAATGTGCCCGAATGCTGGATAGAAGGCGGGGCCGTGCGCCCGCATGCTTCTCCGCTGATGCCGATAACTGCCCGTGGGCAGGACATGCCTGTTCGGCTGGCACGTCATATCCGGCGGAAGGAAGCGCCGGATGAAGACGCGTCAGATTGCCTCCTCTCGTTGAACGATGGCACAGCCAATCAACGAGGAGGAACATATGAAACGATTCAAGGGATTCACTTTTTGGGGTAAAAAAGAACGGATATTCGGAATCATGTTAACGTTGGCGTTGGTTATGCTGCTTTCCGGTTGCGGTGTGAATGCTGCGGA…	TTGTTTGAGCTTCAGGACCTGCTCCCCTATTTATTTACGATCGGCTTGCTGTGTACAGTAACCTACGCATATCTCGCTCATTTGTACGGCAATGTGCCCGAATGCTGGATAGAAGGCGGGGCCGTGCGCCCGCATGCTTCTCCGCTGATGCCGATAACTGCCCGTGGGCAGGACATGCCTGTTCGGCTGGCACGTCATATCCGGCGGAAGGAAGCGCCGGATGAAGACGCGTCAGATTGCCTCCTCTCGTTGAACGATGGCACAGCCAATCAACGAGGAGGAACATATGAAACGATTCAAGGGATTCACTTTTTGGGGTAA	ATGAAACGATTCAAGGGATTCACTTTTTGGGGTAAAAAAGAACGGATATTCGGAATCATGTTAACGTTGGCGTTGGTTATGCTGCTTTCCGGTTGCGGTGTGAATGCTGCGGAAATTAATGCACAGACACCCGGATTTTTTAATCATTACGTGGTGTTCCCGCTATCCTGGCTCATTCAGCAACTAGCGCAATGGTTTGGCGGAAGCTTTGGATTGGCGATCATGTCATTGACGCTAATCGTCCGTCTGGCGTTACTACCTTTTATGATGCGACAAACGCGCGCCCAACAGGGGATGAAGCGCAAAATGAGCGCTATGCAGCCTGATTTGGACCGTATTAAGAAAAAGTACGAAAATAAGAAGGATGCTGCCAGCCAGCAGAGTATGCAGCAGGAAATG…	MFELQDLLPYLFTIGLLCTVTYAYLAHLYGNVPECWIEGGAVRPHASPLMPITARGQDMPVRLARHIRRKEAPDEDASDCLLSLNDGTANQRGGTYETIQGIHFLG	MKRFKGFTFWGKKERIFGIMLTLALVMLLSGCGVNAAEINAQTPGFFNHYVVFPLSWLIQQLAQWFGGSFGLAIMSLTLIVRLALLPFMMRQTRAQQGMKRKMSAMQPDLDRIKKKYENKKDAASQQSMQQEMMSLYKEHQFNPLNIGCLPILIQLPILSGMYTAIRLTPELASHSFLWFRLGQPDWILAIIVAVVYLAQAKLSQSQMTAEQRKQFAIMGYLSPIMMAVFSFNAPAAMPLYWTVSGTFLLLQSLWFRRRYPTEEAESKVKLGEVTPT	321	106	834	277	-35	NA	MEM1;TMio;7to29	MEM1;TMoi;7to25	MEM1;TMoi;7to25	DeepTMHMM	type2a	MifM	uYidC_MifM_Paenibacillales	uYidC_4	uYidC_2	APDED	72
GCF_000236805.1	refseq	RS_GCF_000236805.1	d__Bacteria;p__Firmicutes;c__Bacilli;o__Paenibacillales;f__Paenibacillaceae;g__Paenibacillus;s__Paenibacillus peoriae	p__Firmicutes	c__Bacilli	o__Paenibacillales	f__Paenibacillaceae	s__Paenibacillus peoriae	NZ_AGFX01000012.1	64750	65583	-	KQI_RS0106990	yidC	membrane protein insertase YidC	WP_010346039.1	EcYidC_NP_418161.1	8.10E-19	BsYidC_NP_391984.1	8.79E-64	65549	65869	-	KQI_RS0106995	NA	hypothetical protein	WP_010346040.1	TTGTTTGAGCTTCAGGACCTGCTCCCCTATTTATTTACAATTGGCTTGCTGTGTACCGTAACCTATGCGTATCTTACTCATTTGCACGGCAATGTGCCCGAATGCTGGGTAGAAGGCGGGGCCGTTCGGTCGCATGCTTCTTCGCTGATGCCGATATCTGCTCGTGGACAGGACATGCCTGTCCGACTGGCACGCCATATCCGGCGCAAGGAAGCGCCGGATGAAGACACATCAGATTGTCTCCCCTCGTTGAACGATAGTACAGCCAATCAACGAGGAGGAACATATGAAACGTTTCAAGGGATTCACCTTTTGGGGTAAAAAAGAACGGATATTAGGAATAATGGTAGCGTTGGCGGTGATCATGCTGCTGTCTGGCTGCGGTGCGAGTACTGGAGA…	TTGTTTGAGCTTCAGGACCTGCTCCCCTATTTATTTACAATTGGCTTGCTGTGTACCGTAACCTATGCGTATCTTACTCATTTGCACGGCAATGTGCCCGAATGCTGGGTAGAAGGCGGGGCCGTTCGGTCGCATGCTTCTTCGCTGATGCCGATATCTGCTCGTGGACAGGACATGCCTGTCCGACTGGCACGCCATATCCGGCGCAAGGAAGCGCCGGATGAAGACACATCAGATTGTCTCCCCTCGTTGAACGATAGTACAGCCAATCAACGAGGAGGAACATATGAAACGTTTCAAGGGATTCACCTTTTGGGGTAA	ATGAAACGTTTCAAGGGATTCACCTTTTGGGGTAAAAAAGAACGGATATTAGGAATAATGGTAGCGTTGGCGGTGATCATGCTGCTGTCTGGCTGCGGTGCGAGTACTGGAGAGATAAATGCACAGACACCCGGATTTTTTAATCATTATGTGGTGTTCCCGCTTTCTTGGCTCATCCAGCAATTGGCGCAATGGTTTGGCGGAAGCTTTGGCCTGGCGATCATGACACTGACGTTAGTTGTCCGTCTGGCGTTACTGCCGCTAATGATGCGTCAAGCACGTGCCCAGCAGGGAATGAAGCGCAAGATGAGCGCCATGCAGCCCGACCTGGACCGAATTAAGAAGAAGTACGAAAATAAGAAGGATGCTGCCAGCCAGCAGAGTATGCAGCAGGAAATG…	MFELQDLLPYLFTIGLLCTVTYAYLTHLHGNVPECWVEGGAVRSHASSLMPISARGQDMPVRLARHIRRKEAPDEDTSDCLPSLNDSTANQRGGTYETFQGIHLLG	MKRFKGFTFWGKKERILGIMVALAVIMLLSGCGASTGEINAQTPGFFNHYVVFPLSWLIQQLAQWFGGSFGLAIMTLTLVVRLALLPLMMRQARAQQGMKRKMSAMQPDLDRIKKKYENKKDAASQQSMQQEMMSLYKEHQFNPLNIGCLPILIQLPILSGMYTAIRLTPELASHSFLWFRLGQPDWILSIIVAIVYLAQAKLSQSQMTAEQRKQFAIMGYLSPIMMAVFSFSAPAAMPLYWTVSGTFLLLQSLWFRKRYPTEEAESKAKLGEVTPT	321	106	834	277	-35	NA	MEM1;TMio;7to26	MEM1;SSio;1to14_MEM2;TMoi;16to25	MEM1;SSio;1to14_MEM2;TMoi;16to25	DeepTMHMM	type2b	MifM	uYidC_MifM_Paenibacillales	uYidC_4	uYidC_2	APDED	72
GCF_000237325.1	refseq	RS_GCF_000237325.1	d__Bacteria;p__Firmicutes;c__Bacilli;o__Paenibacillales;f__Paenibacillaceae;g__Paenibacillus;s__Paenibacillus polymyxa_C	p__Firmicutes	c__Bacilli	o__Paenibacillales	f__Paenibacillaceae	s__Paenibacillus polymyxa_C	NC_017542.1	2533816	2534649	+	PPM_RS11435	yidC	membrane protein insertase YidC	WP_013371011.1	EcYidC_NP_418161.1	2.48E-19	BsYidC_NP_391984.1	4.02E-65	2533530	2533850	+	PPM_RS11430	NA	hypothetical protein	WP_013371010.1	TTGTTTGAGCTTCAGGACCTACTCCCTTATTTGCTTACGATCGGCTTGCTGTGCACTGTGACTTATACGTATCTTGCTCATTTGCATGGCAGTGTAGCTGAATGCTGGGTCGAAGGCGGGCCCGTTCGCTCGCATGCTTCTCCGCTGATGCCGATATCTGCCCGCGGACAGGACATGCCTGTACGGCTAGCACGTCACATTCGGCGGAAAGAAGCGCCAGATGAAGATGCATCCGATTGCTCCCCCTTGTTGAGTGATGGCACAGTCAATCAACGAGGAGGAACATATGAAACAATTCAAGGGATTCACTTTCTGGGGTAAACAAGAACGGATATTGGGTTTAATCGTAGCGTTGGCGGTGGTCATGCTGCTGTCTGGTTGTGGTGCGAATGCTGCGGA…	TTGTTTGAGCTTCAGGACCTACTCCCTTATTTGCTTACGATCGGCTTGCTGTGCACTGTGACTTATACGTATCTTGCTCATTTGCATGGCAGTGTAGCTGAATGCTGGGTCGAAGGCGGGCCCGTTCGCTCGCATGCTTCTCCGCTGATGCCGATATCTGCCCGCGGACAGGACATGCCTGTACGGCTAGCACGTCACATTCGGCGGAAAGAAGCGCCAGATGAAGATGCATCCGATTGCTCCCCCTTGTTGAGTGATGGCACAGTCAATCAACGAGGAGGAACATATGAAACAATTCAAGGGATTCACTTTCTGGGGTAA	ATGAAACAATTCAAGGGATTCACTTTCTGGGGTAAACAAGAACGGATATTGGGTTTAATCGTAGCGTTGGCGGTGGTCATGCTGCTGTCTGGTTGTGGTGCGAATGCTGCGGAGATTAATGCACAGACACCTGGTTTTTTTAATCATTACGTGGTATTCCCACTTTCTTGGCTCATTCAGCATTTGGCGCAATGGTTTGGTGGAAGCTTTGGGCTGGCGATCATGACTTTGACATTCATTGTCCGTCTGGCCTTACTGCCGCTAATGATGCGTCAAACGCGTGCCCAGCAGGGGATGAAGCGCAAGATGAGCGCTATGCAGCCCGACTTGGACCGAATTAAGAAGAAGTATGAGAATAAGAAAGACGCCAACAGTCAGCAAAGTATGCAGCAGGAAATG…	MFELQDLLPYLLTIGLLCTVTYTYLAHLHGSVAECWVEGGPVRSHASPLMPISARGQDMPVRLARHIRRKEAPDEDASDCSPLLSDGTVNQRGGTYETIQGIHFLG	MKQFKGFTFWGKQERILGLIVALAVVMLLSGCGANAAEINAQTPGFFNHYVVFPLSWLIQHLAQWFGGSFGLAIMTLTFIVRLALLPLMMRQTRAQQGMKRKMSAMQPDLDRIKKKYENKKDANSQQSMQQEMMSLYKEHQFNPLNIGCLPILIQLPILSGMYTAIRLTPELASHSFLWFRLGQPDWILAIVVAVVYLAQAKLSQLQMTADQHKQFAIMGYLSPIMMAVFSFNAPAAMPLYWTVSGTFLLLQSLWFRKRYPIEEAENKIKLGEVTPT	321	106	834	277	-35	NA	MEM1;TMio;7to26	MEM1;SSio;1to12_MEM2;TMoi;14to23	MEM1;SSio;1to12_MEM2;TMoi;14to23	DeepTMHMM	type2b	MifM	uYidC_MifM_Paenibacillales	uYidC_4	uYidC_2	APDED	72
GCF_000242895.2	refseq	RS_GCF_000242895.2	d__Bacteria;p__Firmicutes;c__Bacilli;o__Bacillales_B;f__DSM-18226;g__Bacillus_BU;s__Bacillus_BU sp000242895	p__Firmicutes	c__Bacilli	o__Bacillales_B	f__DSM-18226	s__Bacillus_BU sp000242895	NC_021171.1	2839594	2840376	+	B1NLA3E_RS13420	yidC	membrane protein insertase YidC	WP_015594379.1	EcYidC_NP_418161.1	1.40E-16	BsYidC_NP_391984.1	5.17E-53	2839276	2839566	+	B1NLA3E_RS13415	NA	hypothetical protein	WP_041580524.1	TTGCTCGAATATATTTTGGATTTCACCAATATATATGCTCTTTACTCGTTATATGCTGGACTTCTAATTGGTCTTACATTAAAACTGCTTTTAGTGTGGACGCTCAAGAATACAAATATTGATTTAATTACAAATAAAATTGAATTTTCATTGACGATAAATGATTTACAGATTCAAAAAAAGAGTCGAACCATACCCAACCAGTTGCTTGTATGGATTATTAAGTTTGTCCGTAATAAAACTGGTACGAATGATGAAACTGATACAAATTTGGTTTTCCTTCACATTTAGAATAAATTTACTTCAGGAGGAATAATCATGAAATTAAACAAATCAGTTATCATCATGATGATGATCGGACTATTAACCCTTATCTTATCTGGATGTTCTGCATCTAGT…	TTGCTCGAATATATTTTGGATTTCACCAATATATATGCTCTTTACTCGTTATATGCTGGACTTCTAATTGGTCTTACATTAAAACTGCTTTTAGTGTGGACGCTCAAGAATACAAATATTGATTTAATTACAAATAAAATTGAATTTTCATTGACGATAAATGATTTACAGATTCAAAAAAAGAGTCGAACCATACCCAACCAGTTGCTTGTATGGATTATTAAGTTTGTCCGTAATAAAACTGGTACGAATGATGAAACTGATACAAATTTGGTTTTCCTTCACATTTAG	ATGAAATTAAACAAATCAGTTATCATCATGATGATGATCGGACTATTAACCCTTATCTTATCTGGATGTTCTGCATCTAGTGCTCAAAATAACAGTAGTTATTTTCATAAACTACTCGTAGGCCCATTTTCAACAGCGATTCACGGTTTGGCTACCCTTTTTAACGGCAGCTTTGGCTTAGCGATTATTTTTATTACCATAATTATTCGCTTAGTATTGATGCCCTTAATGTTAAAACAGTACAAAGGTCAACAAGAGATGAAAGAAAAAATGGAAGGCTTAAAGCCTGAACTAAACGAAATTCAAACTAAAATAAAAAATACAAAAGATAAAAATGAACAACAAAAACTCCAACAAGAAATGTTTGGATTATACAAAAAGCACGGGGTTAACCCAATG…	MLEYILDFTNIYALYSLYAGLLIGLTLKLLLVWTLKNTNIDLITNKIEFSLTINDLQIQKKSRTIPNQLLVWIIKFVRNKTGTNDETDTNLVFLHI	MKLNKSVIIMMMIGLLTLILSGCSASSAQNNSSYFHKLLVGPFSTAIHGLATLFNGSFGLAIIFITIIIRLVLMPLMLKQYKGQQEMKEKMEGLKPELNEIQTKIKNTKDKNEQQKLQQEMFGLYKKHGVNPMAMGCLPMIIQMPILMGLYYAIRSSSEIATHSFLWFNLGHSDLAITLAAGVIYYFQFKVSQSNMTTEQQKQMKMMGLMSPLMIVMVSFNAPAALPLYWTVGGTFLILQTLLAKKMYQTHTKSTPQLEK	291	96	783	260	27	NA	MEM1;TMoi;10to32	MEM1;TMoi;13to27	MEM1;TMoi;13to27	DeepTMHMM	type2a	MifM	uYidC_MifM_Bacillales_B	uYidC_5	uYidC_2	NDETD	84
GCF_000245335.1	refseq	RS_GCF_000245335.1	d__Bacteria;p__Firmicutes;c__Bacilli;o__Bacillales;f__Bacillaceae;g__Bacillus;s__Bacillus mojavensis	p__Firmicutes	c__Bacilli	o__Bacillales	f__Bacillaceae	s__Bacillus mojavensis	NZ_JH600303.1	71665	72492	+	GYU_RS0118365	yidC	membrane protein insertase YidC	WP_010334848.1	EcYidC_NP_418161.1	5.22E-22	BsYidC_NP_391984.1	5.43E-52	71348	71635	+	GYU_RS0118360	mifM	membrane protein insertion/folding monitor MifM	WP_081638334.1	ATGACAATGTTTGTGGAGTCGATAAATGACGTTTTATTCTTAGTCGATTTTTTCACAATTATTCTTCCGGCTCTGACCGCCATCGGGATCGCTTTTCTCTTGCGAGAGTGCCGTGCCGGCGAGCAGTGGAAATCAAAACGAACAGATGAACATCAGACGGTCTTTCGAATAAACCGAACAGACTTTCTTATTATTATATATCATCGCATTACAACTTGGATACGTAAAGTCTTCCGCATGAATTCACCTGTGAATGATGATGAAGACGTCAGTTCCCTTCTTTTATAAACCGCATTTATAAAAAGGAGGAGAACAAATTGTTAAAAACATATCAGAAACTTTTGGCTGTAGGGGCCTTTTTGATCGTATTATGCTCTGGAAACGCAGCTTTTGCTGCAA…	ATGACAATGTTTGTGGAGTCGATAAATGACGTTTTATTCTTAGTCGATTTTTTCACAATTATTCTTCCGGCTCTGACCGCCATCGGGATCGCTTTTCTCTTGCGAGAGTGCCGTGCCGGCGAGCAGTGGAAATCAAAACGAACAGATGAACATCAGACGGTCTTTCGAATAAACCGAACAGACTTTCTTATTATTATATATCATCGCATTACAACTTGGATACGTAAAGTCTTCCGCATGAATTCACCTGTGAATGATGATGAAGACGTCAGTTCCCTTCTTTTATAA	TTGTTAAAAACATATCAGAAACTTTTGGCTGTAGGGGCCTTTTTGATCGTATTATGCTCTGGAAACGCAGCTTTTGCTGCAACAAATCAGGTGGGAGGTCTCGGTAACGTCGGTTTTTTCCACGACTATTTAATCGAGCCGTTTTCCTCGCTGCTGAAAGGCGTTGCCGGACTGTTTCACGGAGAATACGGGTTATCTATCATTCTGGTAACCATTATTGTGCGCGTGGTGGTACTGCCTTTGTTTGTCAATCAGTTTAAAAAACAGCGTGTGTTCCAAGAAAAAATGGCAGTCATTAAACCGCAAGTAGACAGCATTCAAGCCAAAATTAAAAAGACAAAGGACCCGGAAAAGCAGAAAGAACTGCAAATGGAAATGATGAAGCTGTATCAGGAGCAT…	MTMFVESINDVLFLVDFFTIILPALTAIGIAFLLRECRAGEQWKSKRTDEHQTVFRINRTDFLIIIYHRITTWIRKVFRMNSPVNDDEDVSSLLL	MLKTYQKLLAVGAFLIVLCSGNAAFAATNQVGGLGNVGFFHDYLIEPFSSLLKGVAGLFHGEYGLSIILVTIIVRVVVLPLFVNQFKKQRVFQEKMAVIKPQVDSIQAKIKKTKDPEKQKELQMEMMKLYQEHNINPLAMGCLPMLIQSPIMIGLYYAIRSTPEIASHSFLWFSLGQSDILMSLSAGIMYFVQAYVAQKLSAKYSAVPQNPAAQQSAKLMVFIFPVMMTIFSLNVPAALPLYWFTSGLFLTVQNVVLQMTHHKQKKTVALTEPVK	288	95	828	275	29	NA	MEM1;TMoi;12to34	MEM1;TMoi;14to34	MEM1;TMoi;14to34	DeepTMHMM	type2a	MifM	uYidC_MifM_Bacillales	uYidC_5	uYidC_2	NDDED	85
GCF_000284515.1	refseq	RS_GCF_000284515.1	d__Bacteria;p__Firmicutes;c__Bacilli;o__Bacillales_D;f__Halobacillaceae;g__Halobacillus;s__Halobacillus halophilus	p__Firmicutes	c__Bacilli	o__Bacillales_D	f__Halobacillaceae	s__Halobacillus halophilus	NC_017668.1	1114916	1115647	+	HBHAL_RS05525	yidC	membrane protein insertase YidC	WP_014642358.1	EcYidC_NP_418161.1	9.32E-20	BsYidC_NP_391984.1	9.84E-56	1114598	1114888	+	HBHAL_RS05520	NA	hypothetical protein	WP_014642357.1	ATGGCCATTCTAATAGAATTATTTGACGGATCATTCGATTTACTGTTCTTGTCTTTATATATCACATTGCTTGCTGGAATAGCTTTTGAATCCATGTGGACTCATATGGTTTCAGGAAGTTCTTTATGGCTGCAATCGCGTCATGTTTTCCTGCAGAAGGATACAAAAGCATTCTCGCTGCAAGAAACATCTGTTTCAATCACTCATGGATTGATTCATTGGATACAACGGACAGTAGCCAGAAAAGAAGACGATGGAGACGATGATCATTACCTCTTTGTTCGTGCGTGAAGATACGAATAAAGAGGAGGACTACTATTGAAAAAATGGATAAGTTTATTCTTGATCAGCACCATTTCTTTAACGGGATGTGCACCGAAGGAAAGCGGTGAAGGGTTC…	ATGGCCATTCTAATAGAATTATTTGACGGATCATTCGATTTACTGTTCTTGTCTTTATATATCACATTGCTTGCTGGAATAGCTTTTGAATCCATGTGGACTCATATGGTTTCAGGAAGTTCTTTATGGCTGCAATCGCGTCATGTTTTCCTGCAGAAGGATACAAAAGCATTCTCGCTGCAAGAAACATCTGTTTCAATCACTCATGGATTGATTCATTGGATACAACGGACAGTAGCCAGAAAAGAAGACGATGGAGACGATGATCATTACCTCTTTGTTCGTGCGTGA	TTGAAAAAATGGATAAGTTTATTCTTGATCAGCACCATTTCTTTAACGGGATGTGCACCGAAGGAAAGCGGTGAAGGGTTCTTCAGCCAATACTTTGTTGAGCCCTTTATTGAGGCGATTACCTTCATTGCAGAGTTATTTGGAGAAAATTATGGCATAGCGATTATTTTGATTACCCTCGCGCTTAGAGTGGTTATTATGCCGTTCATGTTAAAAACATTTAAAAATAGTCAGGACATGCGTGGAAAAATGGATGCGGTGAAACCTGAGCTGAATGATCTTCAAAGCCGATTAAAGCAAGCATCCAGCCAGGAGGATAAGCAAAAGATACAGAGCGAAATGATGGAATTGTACCGGACCCATGAAATTAACCCGCTAAACACGGGATGTCTGCCGATC…	MAILIELFDGSFDLLFLSLYITLLAGIAFESMWTHMVSGSSLWLQSRHVFLQKDTKAFSLQETSVSITHGLIHWIQRTVARKEDDGDDDHYLFVRA	MKKWISLFLISTISLTGCAPKESGEGFFSQYFVEPFIEAITFIAELFGENYGIAIILITLALRVVIMPFMLKTFKNSQDMRGKMDAVKPELNDLQSRLKQASSQEDKQKIQSEMMELYRTHEINPLNTGCLPIVLQIPIFAGIYYAIRSSEEIATHSFLWFDLGQTDLTMAVIAGVLYFIQYRVSLIGMPEEQRKQMKWMGLLSPVMILFISISSPSALPLYWAAGGAFLVIQTVISKKLYTT	291	96	732	243	27	NA	MEM1;TMoi;15to37	MEM1;SSio;1to18_MEM2;TMoi;20to29	MEM1;SSio;1to18_MEM2;TMoi;20to29	DeepTMHMM	type2b	MifM	uYidC_MifM_Bacillales_D	uYidC_7	uYidC_2	DDGDD	84
GCF_000285495.1	refseq	RS_GCF_000285495.1	d__Bacteria;p__Firmicutes;c__Bacilli;o__Bacillales_D;f__Amphibacillaceae;g__Oceanobacillus;s__Oceanobacillus massiliensis	p__Firmicutes	c__Bacilli	o__Bacillales_D	f__Amphibacillaceae	s__Oceanobacillus massiliensis	NZ_HE610977.1	796842	797654	+	OMHG_RS09465	yidC	membrane protein insertase YidC	WP_010650379.1	EcYidC_NP_418161.1	2.80E-20	BsYidC_NP_391984.1	5.27E-68	796525	796890	+	OMHG_RS09460	NA	hypothetical protein	WP_010650378.1	ATGCTAATAGAATTATTGTCAGATTTGGTTAATGAATGTTCGCCGATTTATCTCTATCTGAGCTTACTGGTTACAATCATTCAATTTGAATTGATTCAACTGGACGACCATAATAAAATGTTTAGAAATGATGTACAGACAAGAAAATCACATGCGCTCCGTTTTCAACTGCTGCCACTGCAAAAAATTAACGCAGCAATGATTGATATACGTAACTGGATTGCCAATAGAACTAAGCGGATTGAAATTCCAGATGATGATAAGGAAGATCCTTCTTTCTCGATTTCCCACAGTAATATAAATCGAGGAGGAGTAACATGGAAGCAACTTCTGTATTCACCAAACTTAAAAAATATAGCCTGCTGATCGGGCTTTTGTTAATTGTATTTCTTGCCGGAT…	ATGCTAATAGAATTATTGTCAGATTTGGTTAATGAATGTTCGCCGATTTATCTCTATCTGAGCTTACTGGTTACAATCATTCAATTTGAATTGATTCAACTGGACGACCATAATAAAATGTTTAGAAATGATGTACAGACAAGAAAATCACATGCGCTCCGTTTTCAACTGCTGCCACTGCAAAAAATTAACGCAGCAATGATTGATATACGTAACTGGATTGCCAATAGAACTAAGCGGATTGAAATTCCAGATGATGATAAGGAAGATCCTTCTTTCTCGATTTCCCACAGTAATATAAATCGAGGAGGAGTAACATGGAAGCAACTTCTGTATTCACCAAACTTAAAAAATATAGCCTGCTGA	ATGGAAGCAACTTCTGTATTCACCAAACTTAAAAAATATAGCCTGCTGATCGGGCTTTTGTTAATTGTATTTCTTGCCGGATGCCAAGGATCGAATGAACCGATAAATGCCGAATCAACAGGCTGGTTCAATCATTATTTTGTTTATTCTTTTTCCGTATTGATTAAATCCATCGCTGGTTTCTTCAATGGTAATTTTGGATTATCCATTATTATCATAACCCTGTTTATCAGACTTGCGCTCATGCCAATTATGTTAAAACAAATGAAGAGCAGCTTTGAAATGCGGGACAAGATGACTGTGCTGCAGCCCGAGATTAAAGAAGTTCAAGATAAGTACAAGAATAAAAAGGATGCTGCATCTCAAAGAGAAATGCAGCAGGAAGTAATGAAGGTATAT…	MLIELLSDLVNECSPIYLYLSLLVTIIQFELIQLDDHNKMFRNDVQTRKSHALRFQLLPLQKINAAMIDIRNWIANRTKRIEIPDDDKEDPSFSISHSNINRGGVTWKQLLYSPNLKNIAC	MEATSVFTKLKKYSLLIGLLLIVFLAGCQGSNEPINAESTGWFNHYFVYSFSVLIKSIAGFFNGNFGLSIIIITLFIRLALMPIMLKQMKSSFEMRDKMTVLQPEIKEVQDKYKNKKDAASQREMQQEVMKVYQTHQVNPLSSLGGCLPMVIQFPILIGFYYAIRRTPEIASHSFLWFNLGETDIILTLTAIAVYYFQFRVSQIGMDPKMKKQMALMGLLSPLMIGIVSFNAPAALPLYWTIGGLFMICQTLISKRMYQSYKDKKNPAEV	366	121	813	270	-49	NA	MEM1;TMoi;15to32	NA	MEM1;TMoi;15to32	tmhmm2.0	type2a	MifM	uYidC_MifM_Bacillales_D	uYidC_20	uYidC_2	DDDKE	85
GCF_000290615.1	refseq	RS_GCF_000290615.1	d__Bacteria;p__Firmicutes;c__Bacilli;o__Bacillales_B;f__Bacillaceae_C;g__Weizmannia;s__Weizmannia coagulans	p__Firmicutes	c__Bacilli	o__Bacillales_B	f__Bacillaceae_C	s__Weizmannia coagulans	NZ_ALAS01000206.1	82156	82929	+	IC21_RS11385	yidC	membrane protein insertase YidC	WP_029141632.1	EcYidC_NP_418161.1	2.30E-21	BsYidC_NP_391984.1	2.25E-61	81834	82142	+	IC21_RS11380	NA	hypothetical protein	WP_017554079.1	TTGATTCAAAACATCATCGATTTTGTAAATGATCCGGCCGTCTGCACGCTGTCATTTTACGTACTGGCAGCAGGTTTTCTTTATCTCAGCCGGTTTGTGATCAGGCCGGCAGCGTTTGTTGAAGCAAGGCCCGCCGCCATCATGCAGGATTTTACTGTACACACCCGCCCGGCTGCGGAATGCCGGTGCAATTTCTTTACGGTTTGGATTTTAAGTTGTGTCAGAATACGGACATATCCTTCTGAGGATCCTGATCCGGAACCGGATTTAACGCCGGCCGGAGAGGGCAGGATTTGTGCAATATACTGAAGGAGGATATTTCATGAAAAGATTTTTCAGCTTCACATTGGTTTTAAGCGGTTTATTGTTCGTTTTGAGCGCATGTTCAAATACAAACGG…	TTGATTCAAAACATCATCGATTTTGTAAATGATCCGGCCGTCTGCACGCTGTCATTTTACGTACTGGCAGCAGGTTTTCTTTATCTCAGCCGGTTTGTGATCAGGCCGGCAGCGTTTGTTGAAGCAAGGCCCGCCGCCATCATGCAGGATTTTACTGTACACACCCGCCCGGCTGCGGAATGCCGGTGCAATTTCTTTACGGTTTGGATTTTAAGTTGTGTCAGAATACGGACATATCCTTCTGAGGATCCTGATCCGGAACCGGATTTAACGCCGGCCGGAGAGGGCAGGATTTGTGCAATATACTGA	ATGAAAAGATTTTTCAGCTTCACATTGGTTTTAAGCGGTTTATTGTTCGTTTTGAGCGCATGTTCAAATACAAACGGCGGGCACAGCGGTGGATTTTTCCATCATTATTTTGTTGCCCCGTTTTCAATTGTCATTAAAGCAACGGCCCAGCTGCTTCATGGCGATTACGGGATTGCCATTATTGTTTTGACGTTAATCATCCGGCTGATTCTTATGCCTTTTATGCTGCATACATTCAAAAAACAGCAAATCATGCAGGATAAAATGAAAGTTTTGAAGCCGGAAATGGATAAGCTGCAGGCAAAAATCAAAACGGCAAAAACGAAAGAAGAACAGGCAAAGCTTCAGCAGGAAATGATGGGGCTGTACCAAAAGCACGGCGTTAACCCGCTGAATATG…	MIQNIIDFVNDPAVCTLSFYVLAAGFLYLSRFVIRPAAFVEARPAAIMQDFTVHTRPAAECRCNFFTVWILSCVRIRTYPSEDPDPEPDLTPAGEGRICAIY	MKRFFSFTLVLSGLLFVLSACSNTNGGHSGGFFHHYFVAPFSIVIKATAQLLHGDYGIAIIVLTLIIRLILMPFMLHTFKKQQIMQDKMKVLKPEMDKLQAKIKTAKTKEEQAKLQQEMMGLYQKHGVNPLNMGCLPIIIQMPILMGFYYAIRGSKEIATHSFLWFNLGQADIPMAILAGVIYFIQAQISLIGVPEEQKKQMKYMMLMSPIMILFVSFSAPAVLPLYWTVSGLFMIGQTLIQKKFYQTHPPKEESNS	309	102	774	257	13	NA	MEM1;TMio;12to34	MEM1;SSio;1to19_MEM2;TMoi;21to30	MEM1;SSio;1to19_MEM2;TMoi;21to30	DeepTMHMM	type2b	MifM	uYidC_MifM_Bacillales_B	uYidC_5	uYidC_2	SEDPD	81
GCF_000291295.1	refseq	RS_GCF_000291295.1	d__Bacteria;p__Firmicutes;c__Bacilli;o__Bacillales;f__Bacillaceae_G;g__Bacillus_A;s__Bacillus_A cereus_U	p__Firmicutes	c__Bacilli	o__Bacillales	f__Bacillaceae_G	s__Bacillus_A cereus_U	NZ_JH791996.1	458510	459292	+	IEE_RS02220	yidC	membrane protein insertase YidC	WP_002112707.1	EcYidC_NP_418161.1	1.02E-36	BsYidC_NP_391984.1	7.16E-62	458197	458481	+	IEE_RS02215	NA	hypothetical protein	WP_002112708.1	ATGGAATTTTTATTGCAGGATGCAATTCTATATATATCGTTTGTAACGACGGCGCTTTGTTTATTAGAAGTCTTTTTTCTTGCTAACGTTTCTCGCTTTGTGCGTCAGCAAGCATCGAACGGTAGACAGAGAGCGTTTAAACTAGTTGATACGTGTGAAGAGGGTACAAGAAATGTACCGCTATTTTCTATTTTTTATAAATATGGAATGATTCGTTCTGTCCGCAGACAAGAATCGAGTGGAGAGAGTGACGAGGTAGGTCCGTATACACCAATGTTTCGCTAATTAATTACGAAACATTGGAGGAATGAACATGTTAAAATCATACCGAGCTAGGCTCATTAGTTTATCATTATTACTTGTTTTTGTTTTATCTGGCTGCAGTAATGCAGGTACAAT…	ATGGAATTTTTATTGCAGGATGCAATTCTATATATATCGTTTGTAACGACGGCGCTTTGTTTATTAGAAGTCTTTTTTCTTGCTAACGTTTCTCGCTTTGTGCGTCAGCAAGCATCGAACGGTAGACAGAGAGCGTTTAAACTAGTTGATACGTGTGAAGAGGGTACAAGAAATGTACCGCTATTTTCTATTTTTTATAAATATGGAATGATTCGTTCTGTCCGCAGACAAGAATCGAGTGGAGAGAGTGACGAGGTAGGTCCGTATACACCAATGTTTCGCTAA	ATGTTAAAATCATACCGAGCTAGGCTCATTAGTTTATCATTATTACTTGTTTTTGTTTTATCTGGCTGCAGTAATGCAGGTACAATTGATTCACATAGTACGGGAATTTGGAACCATTATTTCGTATATCCAATCTCATTTATGATTCAATTTGTTGCTCATCATATACCTGGAGCTAGCTTCGGGATTGCAATCATTATCATTACGCTTGTTGTTCGTTCAGCGATGATTCCATTAGCTGTTTCGCAATATCGTAGCCAAGCGAAAATGAAAAAAATGCAACCTGAATTACAGAAGCTGAAACAGAAATACGGTGATGTGGGTAAAGATCTTGAAAAACAAAAGCAGTATCAAAAAGAAATGTCAGAACTAATGAAATCAGGCGGTTGGAATCCGTTA…	MEFLLQDAILYISFVTTALCLLEVFFLANVSRFVRQQASNGRQRAFKLVDTCEEGTRNVPLFSIFYKYGMIRSVRRQESSGESDEVGPYTPMFR	MLKSYRARLISLSLLLVFVLSGCSNAGTIDSHSTGIWNHYFVYPISFMIQFVAHHIPGASFGIAIIIITLVVRSAMIPLAVSQYRSQAKMKKMQPELQKLKQKYGDVGKDLEKQKQYQKEMSELMKSGGWNPLAGCWPIFIQMPIFSALYYAISRTEEIRTSSFLWVNLGHADPYHILPIIAALTTFIQMKVFQSNITPGEQVQMLKIQQIMMPAMILFMGIAAPSGLVLYWITGNLFTMTQTIVLRKVMEREEVQLQNA	285	94	783	260	28	NA	MEM1;TMoi;10to32	MEM1;TMoi;8to28	MEM1;TMoi;8to28	DeepTMHMM	type2a	MifM	uYidC_MifM_Bacillales	uYidC_7	uYidC_2	GESDE	81
GCF_000291355.1	refseq	RS_GCF_000291355.1	d__Bacteria;p__Firmicutes;c__Bacilli;o__Bacillales;f__Bacillaceae_G;g__Bacillus_A;s__Bacillus_A cereus_O	p__Firmicutes	c__Bacilli	o__Bacillales	f__Bacillaceae_G	s__Bacillus_A cereus_O	NZ_JH791985.1	456660	457442	+	IEQ_RS23745	yidC	membrane protein insertase YidC	WP_002124186.1	EcYidC_NP_418161.1	1.41E-36	BsYidC_NP_391984.1	7.70E-62	456347	456631	+	IEQ_RS23740	NA	hypothetical protein	WP_000394940.1	ATGGAATTTTTATTGCAGGATGCAATTCTATATATATCGTTTGTAACGACAGCGCTTTGTGTATTAGAAGTCTTTTTTCTTGCTAACGTTTCTCGCTTTGTACGTCAGCAAGCATCGAGCGGTAGACAGAGAGCTTTTAAACTAGTTGATACGTGTGAAGAGGGTATCGGAAATGTACCGCTTTTCTCTATTTTTTATAAATATGGAATGATTCGCTCTGTCCGCAGACAAGAATCGAGTGGAGAGAGTGACGAGGTAGGTCCGTATACACCAATGTTTCGCTAATTAATTACGAAACATTGGAGGAATGAACATGTTAAAATCAAACCGAGCTGCGCTCATTAGTTTATCATTATTACTTGTTTTTGTTTTATCTGGCTGCAGTAATGCAGGCACAAT…	ATGGAATTTTTATTGCAGGATGCAATTCTATATATATCGTTTGTAACGACAGCGCTTTGTGTATTAGAAGTCTTTTTTCTTGCTAACGTTTCTCGCTTTGTACGTCAGCAAGCATCGAGCGGTAGACAGAGAGCTTTTAAACTAGTTGATACGTGTGAAGAGGGTATCGGAAATGTACCGCTTTTCTCTATTTTTTATAAATATGGAATGATTCGCTCTGTCCGCAGACAAGAATCGAGTGGAGAGAGTGACGAGGTAGGTCCGTATACACCAATGTTTCGCTAA	ATGTTAAAATCAAACCGAGCTGCGCTCATTAGTTTATCATTATTACTTGTTTTTGTTTTATCTGGCTGCAGTAATGCAGGCACAATAGATTCACATAGTACGGGAATTTGGAACCATTATTTCGTATATCCAATATCGTATATGATTCAATTTGTTGCTCATCATATATCTGGTGGAAGCTTTGGGATTGCTATCATTGTCATTACGCTTGTTGTTCGTTCAGCACTGATTCCATTAGCTGTTTCGCAATATCGTAGTCAAATGAAAATGAAAAAAATGCAACCTGAATTACAGAAGCTGAAAAAGAAACACGGTGATGTGGGTAAAGATCTTGAAAAACAAAAGCAGTATCAAAAAGAAATGTCAGAACTAATGAAATCAGGCGGTTGGAATCCGTTA…	MEFLLQDAILYISFVTTALCVLEVFFLANVSRFVRQQASSGRQRAFKLVDTCEEGIGNVPLFSIFYKYGMIRSVRRQESSGESDEVGPYTPMFR	MLKSNRAALISLSLLLVFVLSGCSNAGTIDSHSTGIWNHYFVYPISYMIQFVAHHISGGSFGIAIIVITLVVRSALIPLAVSQYRSQMKMKKMQPELQKLKKKHGDVGKDLEKQKQYQKEMSELMKSGGWNPLAGCWPIFIQMPIFSALYYAISRTEEIRTSSFLWVNLGHADPYHILPIIAALTTFIQMKVFQSNITPGEQVQMLKIQQIMMPAMILFMGIAAPSGLVLYWITGNLFTMTQTIVLRKVMEREELQLQKA	285	94	783	260	28	NA	MEM1;TMoi;5to27	MEM1;TMoi;8to28	MEM1;TMoi;8to28	DeepTMHMM	type2a	MifM	uYidC_MifM_Bacillales	uYidC_7	uYidC_2	GESDE	81
GCF_000292245.2	refseq	RS_GCF_000292245.2	d__Bacteria;p__Firmicutes;c__Bacilli;o__Bacillales_H;f__Bacillaceae_D;g__Alkalihalobacillus;s__Alkalihalobacillus alcalophilus	p__Firmicutes	c__Bacilli	o__Bacillales_H	f__Bacillaceae_D	s__Alkalihalobacillus alcalophilus	NZ_ALPT02000016.1	27819	28577	+	BALCAV_RS06120	yidC	membrane protein insertase YidC	WP_003322912.1	EcYidC_NP_418161.1	2.06E-28	BsYidC_NP_391984.1	4.62E-83	27520	27792	+	BALCAV_RS06115	NA	hypothetical protein	WP_003322911.1	ATGTTTGAGGTTATTATTGATACATGGTCTTTTTGGTGTAGTGTACTCTTAACGATTTGGTTAGTAGCGGCATATACAAAGGCAGAATTATTTCGCTTTGAATATGCTCATAAAACTTACTTGTTTTCAAGAAAACTAAACTTTTTAACAAAAGAGATCGAATTGTTACCTATCAATAGTTGCATTCAGAGGTTTTATCGTCCTAAAATTCCTTGCTACTATGATCATTCAAATGATGATGAAGATTCTTCCCTTATTAATTTTGCGAAATAATCGTTTAATTAATAAGGAGGATTTAAGTGAAATCAAATACAAAAGTTCTAATCTTTTTATTATTTATTGCTGTACTTTTAGCAGGCTGTGGTACGAATCAACCTATTAGTGCTGAATCAACAGGAG…	ATGTTTGAGGTTATTATTGATACATGGTCTTTTTGGTGTAGTGTACTCTTAACGATTTGGTTAGTAGCGGCATATACAAAGGCAGAATTATTTCGCTTTGAATATGCTCATAAAACTTACTTGTTTTCAAGAAAACTAAACTTTTTAACAAAAGAGATCGAATTGTTACCTATCAATAGTTGCATTCAGAGGTTTTATCGTCCTAAAATTCCTTGCTACTATGATCATTCAAATGATGATGAAGATTCTTCCCTTATTAATTTTGCGAAATAA	GTGAAATCAAATACAAAAGTTCTAATCTTTTTATTATTTATTGCTGTACTTTTAGCAGGCTGTGGTACGAATCAACCTATTAGTGCTGAATCAACAGGAGTCTGGAATCACTTTTTTGTTTATCCGATGTCTTGGCTCATTATTCAGACGGCTGGAATTTTTAAAGGGAACTTTGGGATTGCGATCATTCTAGTAACGATTTCGATTCGTTTTCTCTTGTTACCGCTCGTATTAAAGCAGCAAAAAAGCTCTAAAGCGATGCAGGCGTTGAAACCTGAATTAGATGAACTCCAAAAAAAGTATAAGTCCGATAAACCAGATCCAAAAAAACAGCAGGAAATGCAAAAGGAAATGATGGCTCTTTATCAACAGCATGGTGTAAATCCAATTGCTGGTTGT…	MFEVIIDTWSFWCSVLLTIWLVAAYTKAELFRFEYAHKTYLFSRKLNFLTKEIELLPINSCIQRFYRPKIPCYYDHSNDDEDSSLINFAK	MKSNTKVLIFLLFIAVLLAGCGTNQPISAESTGVWNHFFVYPMSWLIIQTAGIFKGNFGIAIILVTISIRFLLLPLVLKQQKSSKAMQALKPELDELQKKYKSDKPDPKKQQEMQKEMMALYQQHGVNPIAGCLPMLVQMPILMAFYFAIMRTEAIAGTSFLWFNLGQPDLFLPFVAGVTTMIQLRMTSAEMPAQMKIIMYIMPVMIVVAGLSLPSALSMYWVVGNIFTIFQTYFVVILPKKQIEQQQVSKV	273	90	759	252	26	NA	MEM1;TMoi;4to26	MEM1;TMoi;9to24	MEM1;TMoi;9to24	DeepTMHMM	type2a	MifM	uYidC_MifM_Bacillales_H	uYidC_10	uYidC_2	NDDED	78
GCF_000293805.1	refseq	RS_GCF_000293805.1	d__Bacteria;p__Firmicutes;c__Bacilli;o__Paenibacillales;f__Paenibacillaceae;g__Paenibacillus_B;s__Paenibacillus_B alvei	p__Firmicutes	c__Bacilli	o__Paenibacillales	f__Paenibacillaceae	s__Paenibacillus_B alvei	NZ_AMBZ01000009.1	180305	181120	-	PAV_RS25260	yidC	membrane protein insertase YidC	WP_005550869.1	EcYidC_NP_418161.1	1.23E-14	BsYidC_NP_391984.1	5.03E-51	181075	181425	-	PAV_RS25265	NA	hypothetical protein	WP_005550870.1	TTGCTGTTGGAATTCCAGGATCTGGTGTCTTCTGATTTGATTCCGTATTTGATCTCGATCGGTCTTATATGTTCACTTACGTATGCTTACGCTGCACATCTGTATGTCGCGGTCGATCACTTCTTAGTGCCTGCATACAGGGGCCGAGTCGCAATTGTTCTTCCTCAGGAGCGGATCGTCGGTCGGACAGAAATTCATCACTGGTTAACCAGAAGTGTGAAGCGAAAAGAAGCGCCGGATGGAGATTCAGGTGACTGCCATTCCTTGATTGGAATCAGAACGTTATCCAATCAAGGAGGATTATTATGGAGCAGTTCAATGTATTCACCTACAAACGAAAATATATTCTAATCGGGGCACTGGTGATCCTAGTGTTGTTAAGCGGATGCGGGGTAAGCG…	TTGCTGTTGGAATTCCAGGATCTGGTGTCTTCTGATTTGATTCCGTATTTGATCTCGATCGGTCTTATATGTTCACTTACGTATGCTTACGCTGCACATCTGTATGTCGCGGTCGATCACTTCTTAGTGCCTGCATACAGGGGCCGAGTCGCAATTGTTCTTCCTCAGGAGCGGATCGTCGGTCGGACAGAAATTCATCACTGGTTAACCAGAAGTGTGAAGCGAAAAGAAGCGCCGGATGGAGATTCAGGTGACTGCCATTCCTTGATTGGAATCAGAACGTTATCCAATCAAGGAGGATTATTATGGAGCAGTTCAATGTATTCACCTACAAACGAAAATATATTCTAA	ATGGAGCAGTTCAATGTATTCACCTACAAACGAAAATATATTCTAATCGGGGCACTGGTGATCCTAGTGTTGTTAAGCGGATGCGGGGTAAGCGGTTCTAATGCGGCGGTTGATGCTAATACGCCAGGCTTTTTTAACCATTACATCGTGTATCCGTTTGTGTATCTGATCCAACATTTCGCGGCATTTTTCGGTGGAAGCTACGGGCTCGCATTGATTTTGCTCACGCTGCTCGTACGATTATCGCTGATGCCGCTCATGATGAGACAGTATCGCAATCAACAGAAGATGAAACAGAAGATGGACGTATTGCAGCCTGAGTTGAAGCTTCTTCAAGACACATATAAGGATAAGAAGGATGCAGAATCAAAAGCAAAGATGCAGCAAGAAATGATGCAA…	MLLEFQDLVSSDLIPYLISIGLICSLTYAYAAHLYVAVDHFLVPAYRGRVAIVLPQERIVGRTEIHHWLTRSVKRKEAPDGDSGDCHSLIGIRTLSNQGGLLWSSSMYSPTNENIF	MEQFNVFTYKRKYILIGALVILVLLSGCGVSGSNAAVDANTPGFFNHYIVYPFVYLIQHFAAFFGGSYGLALILLTLLVRLSLMPLMMRQYRNQQKMKQKMDVLQPELKLLQDTYKDKKDAESKAKMQQEMMQLYQKHQVNPLAIGCLPLLIQLPILSGLYYAIKFTPEVAAHSFLWFQLGRPDIVLPLLVGIIYFFQYKVTQIGMDPMQSKQFAFMGYVFPIMMTVFSLTTPAVIPMYWCVGGVFIILQTLLAKKLYRTRVEPAATVSNN	351	116	816	271	-46	NA	MEM1;TMoi;15to37	MEM1;SSio;1to37	MEM1;TMoi;15to37	tmhmm2.0	type1a	MifM	uYidC_MifM_Paenibacillales	uYidC_7	uYidC_2	DSGDC	82
GCF_000299035.1	refseq	RS_GCF_000299035.1	d__Bacteria;p__Firmicutes;c__Bacilli;o__Bacillales;f__Bacillaceae_G;g__Bacillus_A;s__Bacillus_A bingmayongensis	p__Firmicutes	c__Bacilli	o__Bacillales	f__Bacillaceae_G	s__Bacillus_A bingmayongensis	NZ_JH921519.1	50016	50798	-	Y7E_RS0121340	yidC	membrane protein insertase YidC	WP_017153279.1	EcYidC_NP_418161.1	1.37E-37	BsYidC_NP_391984.1	6.61E-64	50827	51111	-	Y7E_RS0121345	NA	hypothetical protein	WP_017153280.1	ATGGAATTTTTATTGCAAGATGCAATTCTCTATATATCTGTTGTAACGACAGCGCTTTGTTTATTAGAAGTCTTTTTTCTCGCTAATGTTTCTCGCTTTGTACGCCAGCAAACATCGAGCGGTAGACAAAAAGCTTTCGCATTAGTTGATACATGTGAAGAGCGTATAGGAAATACTCCGCTTTTTTCTATCTTCTATAAATATGGAATGATTCGTTCGGTTCGTAGACAAGAATCGAGCGGAGAGAGTGACGAGGTCGGTCCGTATACACCAATGTTTCGCTAACTAATTACGAAACATTGGAGGAATGAACATGTTAAAATCATACCGAGCTGTGCTCGTTAGTTTATCATTATTACTTGTTTTTGTTTTATCTGGGTGTAGCAATACGGCACCGAT…	ATGGAATTTTTATTGCAAGATGCAATTCTCTATATATCTGTTGTAACGACAGCGCTTTGTTTATTAGAAGTCTTTTTTCTCGCTAATGTTTCTCGCTTTGTACGCCAGCAAACATCGAGCGGTAGACAAAAAGCTTTCGCATTAGTTGATACATGTGAAGAGCGTATAGGAAATACTCCGCTTTTTTCTATCTTCTATAAATATGGAATGATTCGTTCGGTTCGTAGACAAGAATCGAGCGGAGAGAGTGACGAGGTCGGTCCGTATACACCAATGTTTCGCTAA	ATGTTAAAATCATACCGAGCTGTGCTCGTTAGTTTATCATTATTACTTGTTTTTGTTTTATCTGGGTGTAGCAATACGGCACCGATTGATGCAAATAGTACTGGGATTTGGAATCACTATTTTGTATATCCAATCTCACTTATGCTTCAATTTGCCTCACATCATGTACCTGGTGGAAGCTTTGGGATTGCGATTATTATTATTACGCTTTTGGTTCGCTCAGCAATGATCCCATTAGCTGTTTCGCAATATCGTAGTCAAATGAAGATGAAAACAATGCAGCCAGAGATGCAAAAGTTGAAAGAAAAACATGGTGATGTAAGCAAAGATATTGAAAAACAAAAACAATATCAAAAAGAAATGTCAGAACTAATGAAAACAGGTGGGTGGAATCCTTTA…	MEFLLQDAILYISVVTTALCLLEVFFLANVSRFVRQQTSSGRQKAFALVDTCEERIGNTPLFSIFYKYGMIRSVRRQESSGESDEVGPYTPMFR	MLKSYRAVLVSLSLLLVFVLSGCSNTAPIDANSTGIWNHYFVYPISLMLQFASHHVPGGSFGIAIIIITLLVRSAMIPLAVSQYRSQMKMKTMQPEMQKLKEKHGDVSKDIEKQKQYQKEMSELMKTGGWNPLAGCLPLLIQMPIFSALYYAISRTEEIRTSSFLWVNLGHADPYHILPILAALTTFIQMKVMQSNTSAGEQVQMLKVQQFMMPAMILFMGFAAPSGLVLYWITGNIFTMLQTIVLRKVMDREQGQLQNA	285	94	783	260	28	NA	MEM1;TMoi;5to27	MEM1;TMoi;8to28	MEM1;TMoi;8to28	DeepTMHMM	type2a	MifM	uYidC_MifM_Bacillales	uYidC_7	uYidC_2	GESDE	81
GCF_000300535.1	refseq	RS_GCF_000300535.1	d__Bacteria;p__Firmicutes;c__Bacilli;o__Bacillales;f__Bacillaceae;g__Bacillus;s__Bacillus xiamenensis	p__Firmicutes	c__Bacilli	o__Bacillales	f__Bacillaceae	s__Bacillus xiamenensis	NZ_AMSH01000030.1	39345	40163	+	BA1_RS10980	yidC	membrane protein insertase YidC	WP_008358812.1	EcYidC_NP_418161.1	4.16E-20	BsYidC_NP_391984.1	3.37E-48	39038	39319	+	BA1_RS10975	NA	hypothetical protein	WP_008358810.1	ATGATTATTGATACATTCAATGAAGTCTTTTTCCTTGTTGAATTCTTTACGATTATTCTTCCAGCGCTGACGGCCATCGGCATTGCTTTCTTATTAAAAGACTGCCGAATGAACGAGCACCTTGGCGGACATCGTTTGGAAGAGTTGAACGCATCTTGCTTGAATCGAACAGACTTTCTGTTTATCATATATGATCGCATTACAACTTGGATTAGTAAAGTCATTCGAATGAAAAGATCATCAAATGATGATGAAGACCATTCGCTTCCTCTCTCTTATTAGATTTTATTATTGAGGAGGAAATGAATTGAAACGTTTATTGACTGTTTGTACGACTTTATTTTTGATGATGGTGGCGTCACCTGCATTTGCTGCAAGTACGCAAACGAATACGAGCTC…	ATGATTATTGATACATTCAATGAAGTCTTTTTCCTTGTTGAATTCTTTACGATTATTCTTCCAGCGCTGACGGCCATCGGCATTGCTTTCTTATTAAAAGACTGCCGAATGAACGAGCACCTTGGCGGACATCGTTTGGAAGAGTTGAACGCATCTTGCTTGAATCGAACAGACTTTCTGTTTATCATATATGATCGCATTACAACTTGGATTAGTAAAGTCATTCGAATGAAAAGATCATCAAATGATGATGAAGACCATTCGCTTCCTCTCTCTTATTAG	TTGAAACGTTTATTGACTGTTTGTACGACTTTATTTTTGATGATGGTGGCGTCACCTGCATTTGCTGCAAGTACGCAAACGAATACGAGCTCTGATGGGTTTTTCCATCATTATTTTGTCCAGCCTTTTTCTGAGTTGATCATTTGGCTTGCAAACTTCTTTCATGATGATTATGGTTTATCCATTATGTTCGTGACATTTATTGTGCGCTTGCTCATTTTCCCGCTTTTTGCAAACCAATTTAAAAAACAAAGAGTCATGCAAGAGAAAATGGCACTGATCAAACCACAAATTGACCAAATACAAAGCAAATTGAAGAAAACGAAAGAACCTGAAAAACAAAAAGAGCTGCAAATGGACATGATGAAATTATATAAAGACAACAATGTGAACCCGCTA…	MIIDTFNEVFFLVEFFTIILPALTAIGIAFLLKDCRMNEHLGGHRLEELNASCLNRTDFLFIIYDRITTWISKVIRMKRSSNDDEDHSLPLSY	MKRLLTVCTTLFLMMVASPAFAASTQTNTSSDGFFHHYFVQPFSELIIWLANFFHDDYGLSIMFVTFIVRLLIFPLFANQFKKQRVMQEKMALIKPQIDQIQSKLKKTKEPEKQKELQMDMMKLYKDNNVNPLAMGCLPMLIQIPIVLAFYSAIRSTPEIATHSFLWFSLGQTDLLVAIFAGAMYFLQFYVTQKYAKQSGTQTEAALKQAKLMGMIFPIMMLFLSINAPAALPLYWMTSGLLLTIQTIILNVMYQKSKTKAAANDPVNPAAE	282	93	819	272	25	NA	MEM1;TMoi;10to32	MEM1;SSio;1to13_MEM2;TMoi;15to32	MEM1;SSio;1to13_MEM2;TMoi;15to32	DeepTMHMM	type2b	MifM	uYidC_MifM_Bacillales	uYidC_5	uYidC_2	NDDED	82
GCF_000305495.1	refseq	RS_GCF_000305495.1	d__Bacteria;p__Firmicutes;c__Bacilli;o__Bacillales_B;f__DSM-1321;g__Peribacillus;s__Peribacillus psychrosaccharolyticus	p__Firmicutes	c__Bacilli	o__Bacillales_B	f__DSM-1321	s__Peribacillus psychrosaccharolyticus	NZ_AJTN02000013.1	4164	4946	+	WYK_RS02140	yidC	membrane protein insertase YidC	WP_040372866.1	EcYidC_NP_418161.1	1.94E-24	BsYidC_NP_391984.1	1.70E-57	3851	4234	+	WYK_RS02135	NA	hypothetical protein	WP_040372864.1	ATGGAATTATTACTAGAACTCGATTTACTCACGCTACGTAATGCACTCTGGGCAGGGTATTTGTTAGCCTTGGTACTTCCAGTCGCTGTCTATTTCTTTCACACCAGCAGTGGTGTAGCGTTTAACAAACGAGATGCAGCCTTCTTAGAACATAAAAGAAAGCTTGCCATTAAGGTTACAGGGGAAACGTATCACTTTGGCGTGAAACGTTTTTACACATATATTTGCAGAAAAGAAAGTCCAGATGACTCAGATGGTCCATCGAATCCTCAGATTGATACAAACGTATCTAATAATCTGAGGAGGAATAACATTGAAAAACAAATTTTTATTATTTTTACTTATTGGTTTACCCTTCGTATTAACCGGATGTCAAGCATCTAACGGAAAGAATGATGG…	ATGGAATTATTACTAGAACTCGATTTACTCACGCTACGTAATGCACTCTGGGCAGGGTATTTGTTAGCCTTGGTACTTCCAGTCGCTGTCTATTTCTTTCACACCAGCAGTGGTGTAGCGTTTAACAAACGAGATGCAGCCTTCTTAGAACATAAAAGAAAGCTTGCCATTAAGGTTACAGGGGAAACGTATCACTTTGGCGTGAAACGTTTTTACACATATATTTGCAGAAAAGAAAGTCCAGATGACTCAGATGGTCCATCGAATCCTCAGATTGATACAAACGTATCTAATAATCTGAGGAGGAATAACATTGAAAAACAAATTTTTATTATTTTTACTTATTGGTTTACCCTTCGTATTAACCGGATGTCAAGCATCTAA	TTGAAAAACAAATTTTTATTATTTTTACTTATTGGTTTACCCTTCGTATTAACCGGATGTCAAGCATCTAACGGAAAGAATGATGGTTTCTTTCATACATTCTTAGTTCATCCGATGACAGTCATGCTCGATTTTAACGCTGACCTATTCAGTGGTAATTATGGTTTAAGTATCATCATGATGACCTTAATTATTCGTCTTGTCCTGCTTCCATTAACTATGAAGCAATATAAGACACAGACATTGATGAAGGGGAAAATGGACGGGCTAAAACCAGAATTAACAGCTATCCAAGAAAAAATCAAAAAAACCAAAGATAAAGCTAAACAACAAGAGCTTCAAATGGAAATGATGTCACTATATAAGAAGCATAACGTTAACCCTTTGAATATGGGCTGC…	MELLLELDLLTLRNALWAGYLLALVLPVAVYFFHTSSGVAFNKRDAAFLEHKRKLAIKVTGETYHFGVKRFYTYICRKESPDDSDGPSNPQIDTNVSNNLRRNNIEKQIFIIFTYWFTLRINRMSSI	MKNKFLLFLLIGLPFVLTGCQASNGKNDGFFHTFLVHPMTVMLDFNADLFSGNYGLSIIMMTLIIRLVLLPLTMKQYKTQTLMKGKMDGLKPELTAIQEKIKKTKDKAKQQELQMEMMSLYKKHNVNPLNMGCLPLLIQMPILMGFYYAIKGSHEIATHSFLWFNLGQADHIMAIIAGVIYYFQSVVSMRQMPAEQQATMKMMSYISPAMILFISFSAPAALPLYWSIGGLFMIIQTTLLQKIYKRDTPAVLVKGTLDKN	384	127	783	260	-71	NA	MEM1;TMoi;15to34	MEM1;TMoi;15to33	MEM1;TMoi;15to33	DeepTMHMM	type2a	MifM	uYidC_MifM_Bacillales_B	uYidC_14	uYidC_2	PDDSD	81
GCF_000307025.1	refseq	RS_GCF_000307025.1	d__Bacteria;p__Firmicutes;c__Bacilli;o__Lactobacillales;f__Listeriaceae;g__Listeria;s__Listeria monocytogenes_B	p__Firmicutes	c__Bacilli	o__Lactobacillales	f__Listeriaceae	s__Listeria monocytogenes_B	NC_018584.1	1396742	1397569	-	LMOATCC19117_RS06975	yidC	membrane protein insertase YidC	WP_003722505.1	EcYidC_NP_418161.1	4.59E-19	BsYidC_NP_391984.1	7.83E-49	1397606	1397887	-	LMOATCC19117_RS06980	NA	hypothetical protein	WP_003726837.1	ATGATTTCCATTTTACAAATTTTACTTGAACCAGAATTCATTTCACTCACAGTAACGTTTTTATTAATGTTGACGATTTTCAGTTATTGGTCAGCCATTACATTATTAAAACCGAAAATGGTGCTACCCGCTGACGCTATCTGCTTAAAGCTAGTAAAAATTTCACTTCGAGCTCAAATTTATATAACTACGCCTAATTTTGTTATTAATTGGCTGGCTATAACCAGGAAATGTAGCGCCATTACTGATGATGAAGACAGTTTTTCATTTTCCAACGTATGAATTGATTATTTTACTATTTAGGAGGAAAATGAAACATTGAAAAAGAAAAATATTATTTTAATTAGCGTTTTACTTGGTGCTTTACTATTACTTACAGGTTGTAGTATGGACCCTTCA…	ATGATTTCCATTTTACAAATTTTACTTGAACCAGAATTCATTTCACTCACAGTAACGTTTTTATTAATGTTGACGATTTTCAGTTATTGGTCAGCCATTACATTATTAAAACCGAAAATGGTGCTACCCGCTGACGCTATCTGCTTAAAGCTAGTAAAAATTTCACTTCGAGCTCAAATTTATATAACTACGCCTAATTTTGTTATTAATTGGCTGGCTATAACCAGGAAATGTAGCGCCATTACTGATGATGAAGACAGTTTTTCATTTTCCAACGTATGA	TTGAAAAAGAAAAATATTATTTTAATTAGCGTTTTACTTGGTGCTTTACTATTACTTACAGGTTGTAGTATGGACCCTTCACAAAATACAGATGGTTTTTTCAGCACTTATTTAATCCAACCATTTACTAGTTTTATTATGTTCGTTGCAAAGTTTGTTGGGGGTAATTACGGAATTGCGATTATTATTACAACGTTACTTATCCGTGCACTAATTATGCCACTAAACTTGCGTACTGCTAAAGCTCAAATGGGAATGCAATCCAAAATGGCCGTTGCCAAACCAGAAATTGATGAAATTCAAGCTCGACTAAAACGTGCAACATCGAAAGAAGAACAAGCCACTATTCAAAAAGAAATGATGGCCGTCTATTCCAAGTATAATATCAATCCAATGCAA…	MISILQILLEPEFISLTVTFLLMLTIFSYWSAITLLKPKMVLPADAICLKLVKISLRAQIYITTPNFVINWLAITRKCSAITDDEDSFSFSNV	MKKKNIILISVLLGALLLLTGCSMDPSQNTDGFFSTYLIQPFTSFIMFVAKFVGGNYGIAIIITTLLIRALIMPLNLRTAKAQMGMQSKMAVAKPEIDEIQARLKRATSKEEQATIQKEMMAVYSKYNINPMQMGCLPLLIQMPILMAFYYAIRGSSEIASHTFLWFNLGSPDMVLAIIAGLVYLAQYFVSMIGYSPEQKKQMKIIGLMSPIMILFVSFTAPSALALYWAVGGLFLAGQTLLTKKLYMNKHPEIKVMEQEEKEFEQIVEEQKKEK	282	93	828	275	36	NA	MEM1;TMio;13to35	NA	MEM1;TMio;13to35	tmhmm2.0	type1b	MifM	uYidC_MifM_Lactobacillales	uYidC_8	uYidC_2	TDDED	82
GCF_000307855.1	refseq	RS_GCF_000307855.1	d__Bacteria;p__Firmicutes;c__Bacilli;o__Bacillales_C;f__Bacillaceae_J;g__Calidifontibacillus;s__Calidifontibacillus azotoformans	p__Firmicutes	c__Bacilli	o__Bacillales_C	f__Bacillaceae_J	s__Calidifontibacillus azotoformans	NZ_AJLR01000093.1	25148	25840	+	BAZO_RS11170	yidC	membrane protein insertase YidC	WP_157382122.1	EcYidC_NP_418161.1	1.23E-17	BsYidC_NP_391984.1	9.15E-55	24842	25126	+	BAZO_RS11165	NA	hypothetical protein	WP_003331624.1	TTGTTTGAAATAGTTGAAATTCTTGATATTATTAATGCTTATCCCCTATATGCCGGTATCTTGCTAGGCTGGTTTTTTGTCCATTTGTACTTCTCCGACAATAAACAAAAGTTCAGCAAAGATCATGCACTTTTCAGCAATAAAGTAAGATTACAAACTGAAACTTTACAAATAAAACTTGAAGTAAGAATAAATCCGGTGATTACCTGGTTATTTAAAGCGATTAAAAAATATGAACGTGACGGAGATGATGATAATATTATTTCTTCCTTTATTTATATTTAAATAAAATAATAGGAGGAATTAATATTGTTCCAAACTCTACTTGTTAACCCATTTTTACAGGCAATTCACGGGATTGCTGTCTTGTTTAATGATAACTATGGGATTTCAATTATC…	TTGTTTGAAATAGTTGAAATTCTTGATATTATTAATGCTTATCCCCTATATGCCGGTATCTTGCTAGGCTGGTTTTTTGTCCATTTGTACTTCTCCGACAATAAACAAAAGTTCAGCAAAGATCATGCACTTTTCAGCAATAAAGTAAGATTACAAACTGAAACTTTACAAATAAAACTTGAAGTAAGAATAAATCCGGTGATTACCTGGTTATTTAAAGCGATTAAAAAATATGAACGTGACGGAGATGATGATAATATTATTTCTTCCTTTATTTATATTTAA	ATATTGTTCCAAACTCTACTTGTTAACCCATTTTTACAGGCAATTCACGGGATTGCTGTCTTGTTTAATGATAACTATGGGATTTCAATTATCGTCATAACACTAATAATCAGGCTGGTCTTAATGCCATTTATGCTAAAACAATATAAAAATCAACAATTGCTAAAATCAAAAATAGAAAGTATTAAGCCTGAAATGGATAAAATTCAAGAAAAAATAAAGAATTCAAAAGATAAAGAGGAACAGCAAAAATTTCAGCAGGAAATATTTGCACTTTATCGGCAGCATGGGGTTAATCCATTAAATATGGGATGTCTGCCCCTTCTTATTCAAATGCCAATCCTAATGGGATTGTATTATGCCATCCGAGGTTCTCATGAGATCGCAACCCATTCCTTC…	MFEIVEILDIINAYPLYAGILLGWFFVHLYFSDNKQKFSKDHALFSNKVRLQTETLQIKLEVRINPVITWLFKAIKKYERDGDDDNIISSFIYI	MLFQTLLVNPFLQAIHGIAVLFNDNYGISIIVITLIIRLVLMPFMLKQYKNQQLLKSKIESIKPEMDKIQEKIKNSKDKEEQQKFQQEIFALYRQHGVNPLNMGCLPLLIQMPILMGLYYAIRGSHEIATHSFLWFSLGQPNLGITLIAGIVYYIQIKVTQHSLPEQQQKQMKIMGLLSPIMIIIFSINSPAALPLYWAVGGIFLVFQSFLSRKIYNPDRSMKDLGNEIG	285	94	693	230	21	NA	MEM1;TMoi;10to32	MEM1;TMoi;15to27	MEM1;TMoi;15to27	DeepTMHMM	type2a	MifM	uYidC_MifM_Bacillales_C	uYidC_4	uYidC_2	DGDDD	81
GCF_000311725.1	refseq	RS_GCF_000311725.1	d__Bacteria;p__Firmicutes;c__Bacilli;o__Bacillales_B;f__DSM-18226;g__Robertmurraya;s__Robertmurraya massiliosenegalensis	p__Firmicutes	c__Bacilli	o__Bacillales_B	f__DSM-18226	s__Robertmurraya massiliosenegalensis	NZ_HE978515.1	134277	135050	+	BMSHG_RS16960	yidC	membrane protein insertase YidC	WP_019155656.1	EcYidC_NP_418161.1	1.24E-25	BsYidC_NP_391984.1	1.84E-58	133960	134250	+	BMSHG_RS16955	NA	hypothetical protein	WP_019155655.1	ATGCTAGAATCCTTGTTTGACTTTATAAGCTTATCGGCTCTTTATACGATGTATGCTGGTTTATTCCTTGTCCTGCTCAATCTTGTGTGGATTTGGAATATTGAATATCAATTTACTGCATCCCATCAAATAGATTCTGAAGGCAGTTTGCTCCCTATCAGTGACTATTACAAAAAGACCAATCGTACCTATAATTATATCGTAATTTGGGTCATGCAATATATTCGCAAAAAAACAAGCTCCCCAGATGAAGACGACAGATATGCTTTTTCTACATGTAAAGCATACTAGTCTACTCATACTGGAGGTTCATATTGATGAAAAATAAATATAAAATGATGATCGTATTGCTGGTTAGTACGTTCTTACTATCTGCTTGTTCGGCACAAGAAGGCAATG…	ATGCTAGAATCCTTGTTTGACTTTATAAGCTTATCGGCTCTTTATACGATGTATGCTGGTTTATTCCTTGTCCTGCTCAATCTTGTGTGGATTTGGAATATTGAATATCAATTTACTGCATCCCATCAAATAGATTCTGAAGGCAGTTTGCTCCCTATCAGTGACTATTACAAAAAGACCAATCGTACCTATAATTATATCGTAATTTGGGTCATGCAATATATTCGCAAAAAAACAAGCTCCCCAGATGAAGACGACAGATATGCTTTTTCTACATGTAAAGCATACTAG	ATGAAAAATAAATATAAAATGATGATCGTATTGCTGGTTAGTACGTTCTTACTATCTGCTTGTTCGGCACAAGAAGGCAATGGAGATGGTTTCTTTAACACTTTTCTTGTCTCTCCATTTGAAAGTTTAATTCATGGCACTGCCAATCTATTTGGTGGTAATTTCGGCTTATCCATCATTTTTATAACGTTGATTATTCGACTTCTCCTTATGCCCATGATGCTTAAACAAACTAAAAAACAACGGACAATGAAATTAAAAATGGATGTTATGAAACCTGAACTTGAAGTCATTCAAAAAAAACTCAAAGAAACAAAAGAGGCTGGCGAACAGCAAAGGCTTCAACAAGAAATGTTTGCTTTATATAAAAAGCATAATATCAATCCATTATCAATGGGC…	MLESLFDFISLSALYTMYAGLFLVLLNLVWIWNIEYQFTASHQIDSEGSLLPISDYYKKTNRTYNYIVIWVMQYIRKKTSSPDEDDRYAFSTCKAY	MKNKYKMMIVLLVSTFLLSACSAQEGNGDGFFNTFLVSPFESLIHGTANLFGGNFGLSIIFITLIIRLLLMPMMLKQTKKQRTMKLKMDVMKPELEVIQKKLKETKEAGEQQRLQQEMFALYKKHNINPLSMGCLPMLIQMPILLGFYYAIRGSAEIASHSFLWFSLGQPDIWLTAIAGIVYYLQFRVSLSNMPIDQQKQMKFMGILSPVMIVFVSLNAPAALPLYWAIGGFFLILQTLLARYLYKNEDNIMSTNQQ	291	96	774	257	26	NA	MEM1;TMoi;10to32	MEM1;TMoi;12to32	MEM1;TMoi;12to32	DeepTMHMM	type2a	MifM	uYidC_MifM_Bacillales_B	uYidC_5	uYidC_2	PDEDD	82
GCF_000332645.1	refseq	GB_GCA_000332645.1	d__Bacteria;p__Firmicutes;c__Bacilli;o__Bacillales;f__Bacillaceae;g__Bacillus;s__Bacillus inaquosorum	p__Firmicutes	c__Bacilli	o__Bacillales	f__Bacillaceae	s__Bacillus inaquosorum	NZ_AMXN01000002.1	51615	52442	+	BSI_RS16350	NA	membrane protein insertase YidC	WP_003236812.1	EcYidC_NP_418161.1	1.51E-21	BsYidC_NP_391984.1	2.85E-52	51298	51585	+	BSI_RS16355	mifM	membrane protein insertion/folding monitor MifM	WP_080010842.1	ATTACAATGTTTGTGGAATCGATAAATGACGTTTTATTCTTAGTCGATTTTTTCACAATTATTCTTCCGACTCTGACGGCAATCGGGATTGCATTCCTCTTACGAGAGTGCCGTGCCGGCGAGCAATGGAAATCAAAACGAACAGATGAACATCAGACGGTCTTTCAAATTAACCGAACAGACTTTCTTATTATTATATATCATCGCATTACAACTTGGATACGTAAAGTCTTCCGCATGAATTCGCCTGTGAACGATGATGAAGACGCCAGTTCTCTTCTTTTATAAACCGCATTTATAAAAAGGAGGAGAACAAATTGTTAAAAACATATCAAAAACTTTTGGCTATGGGTATCTTTTTGATCGTATTATGCTCGGGCAATGCTGCATTTGCCGCGA…	ATTACAATGTTTGTGGAATCGATAAATGACGTTTTATTCTTAGTCGATTTTTTCACAATTATTCTTCCGACTCTGACGGCAATCGGGATTGCATTCCTCTTACGAGAGTGCCGTGCCGGCGAGCAATGGAAATCAAAACGAACAGATGAACATCAGACGGTCTTTCAAATTAACCGAACAGACTTTCTTATTATTATATATCATCGCATTACAACTTGGATACGTAAAGTCTTCCGCATGAATTCGCCTGTGAACGATGATGAAGACGCCAGTTCTCTTCTTTTATAA	TTGTTAAAAACATATCAAAAACTTTTGGCTATGGGTATCTTTTTGATCGTATTATGCTCGGGCAATGCTGCATTTGCCGCGACTAATCAGGTGGGAGGCCTCAGCAACGTCGGTTTTTTCCACGACTATTTAATCGAACCGTTTTCTGCTCTGCTTAAGGGTGTTGCCGGGCTGTTTCACGGAGAATACGGACTGTCTATTATTCTCGTCACCATTATTGTGCGTGTCGTTGTACTGCCTTTGTTTGTCAATCAGTTTAAAAAACAGCGCGTGTTCCAAGAGAAAATGGCGGTTATTAAACCTCAGGTTGACAGCATTCAGGCAAAAATAAAAAAAACGAAGGACCCGGAAAAACAAAAAGAACTGCAAATGGAAATGATGAAGCTTTATCAAGAGCAC…	MTMFVESINDVLFLVDFFTIILPTLTAIGIAFLLRECRAGEQWKSKRTDEHQTVFQINRTDFLIIIYHRITTWIRKVFRMNSPVNDDEDASSLLL	MLKTYQKLLAMGIFLIVLCSGNAAFAATNQVGGLSNVGFFHDYLIEPFSALLKGVAGLFHGEYGLSIILVTIIVRVVVLPLFVNQFKKQRVFQEKMAVIKPQVDSIQAKIKKTKDPEKQKELQMEMMKLYQEHNINPLAMGCLPMLIQFPIVIGFYYAIRSTPEIASHSFLWFSLGQSDILVSLSAGAMYFIQAYVAQKLSAKYSAVPQNPAAQQSAKLMVFIFPVMMTIFSLNVPAALPLYWFTSGLFLTVQNIVLQMTHHKSKKTAGLTEPVK	288	95	828	275	29	NA	MEM1;TMoi;12to34	MEM1;TMoi;14to34	MEM1;TMoi;14to34	DeepTMHMM	type2a	MifM	uYidC_MifM_Bacillales	uYidC_5	uYidC_2	NDDED	85
GCF_000334155.1	refseq	RS_GCF_000334155.1	d__Bacteria;p__Firmicutes;c__Bacilli;o__Bacillales_H;f__Bacillaceae_D;g__Bacillus_AN;s__Bacillus_AN ligniniphilus	p__Firmicutes	c__Bacilli	o__Bacillales_H	f__Bacillaceae_D	s__Bacillus_AN ligniniphilus	NZ_ANNK01000126.1	26250	27062	-	BLT_RS0115515	yidC	membrane protein insertase YidC	WP_017728691.1	EcYidC_NP_418161.1	1.51E-28	BsYidC_NP_391984.1	8.68E-90	27088	27363	-	BLT_RS0115520	NA	hypothetical protein	WP_152414377.1	GTGATCGAAGTCATTTTGGATATGGCGATGCTATGGTTAACGGTTGTGCTGACATTGTTACTTGTTACAGCCTTTGCACATGCGAATGTTTCTAGAATGGGTCGTTCTTTGCGTTCTACATGGAGGCAATATACACTAGAAACGATGAGACAAGAACGATTGACAGCACCGCTCATTCGTCCTTTATCAGTGTCGTACCACCCGAAGGTTCACTCGGTTAAGGATAAAAGATCACATGATGATGCACCGCCCCTCTTTGTTTGTTCCAAATCATGATTCGAGCATCAAGGAGGAAAATAAGTTGAAAAAACGTTGGATGTTATTAATGATTGTAGTACTCATTATTGTGCTTACTGGATGTGGCACGAATCAACCAATTACAGCGGAAACGGAAGGATT…	GTGATCGAAGTCATTTTGGATATGGCGATGCTATGGTTAACGGTTGTGCTGACATTGTTACTTGTTACAGCCTTTGCACATGCGAATGTTTCTAGAATGGGTCGTTCTTTGCGTTCTACATGGAGGCAATATACACTAGAAACGATGAGACAAGAACGATTGACAGCACCGCTCATTCGTCCTTTATCAGTGTCGTACCACCCGAAGGTTCACTCGGTTAAGGATAAAAGATCACATGATGATGCACCGCCCCTCTTTGTTTGTTCCAAATCATGA	TTGAAAAAACGTTGGATGTTATTAATGATTGTAGTACTCATTATTGTGCTTACTGGATGTGGCACGAATCAACCAATTACAGCGGAAACGGAAGGATTTTGGAATCACTTTTTTGTTTACCCAATGTCATGGTTAATTATATTTGTTGCAAATCTTTTTAATGGTAGCTATGGACTATCGATTATTCTTGTGACAATTCTTATTCGAACCGCTTTGCTTCCCTTAACGTTAAAGCAGCAAAAAAGTACTCGGGCCATGCAGGCATTGCGTCCTGAGATGGAAGAGCTGCAAAAGAAATTCAAAGCAACGTCAAAGGAAAAAGATATAAAAGCGCAGCAAGAAATGCAAAAAGAGCTGATGGCTCTTTATCAAAAGCATGGGGTGAACCCACTAGCTGGT…	MIEVILDMAMLWLTVVLTLLLVTAFAHANVSRMGRSLRSTWRQYTLETMRQERLTAPLIRPLSVSYHPKVHSVKDKRSHDDAPPLFVCSKS	MKKRWMLLMIVVLIIVLTGCGTNQPITAETEGFWNHFFVYPMSWLIIFVANLFNGSYGLSIILVTILIRTALLPLTLKQQKSTRAMQALRPEMEELQKKFKATSKEKDIKAQQEMQKELMALYQKHGVNPLAGCLPIFVQIPILMAFYFAIMRTEEIAQHTFLWFDLGQPDYILPFIAGLTTYFQVKMSMSQTPSLGDGKMAEVMATQMKLMMYMMPVMIIIAGITLPSALSLYWVIGNIYMIIQTYFIVVKAPPLEMNKEKTTKKPEKA	276	91	813	270	25	NA	MEM1;TMoi;4to26	MEM1;SSio;1to11_MEM2;TMoi;13to22	MEM1;SSio;1to11_MEM2;TMoi;13to22	DeepTMHMM	type2b	MifM	uYidC_MifM_Bacillales_H	uYidC_10	uYidC_2	DDAPP	80
GCF_000344175.1	refseq	RS_GCF_000344175.1	d__Bacteria;p__Firmicutes;c__Bacilli;o__Lactobacillales;f__Listeriaceae;g__Listeria;s__Listeria fleischmannii	p__Firmicutes	c__Bacilli	o__Lactobacillales	f__Listeriaceae	s__Listeria fleischmannii	NZ_ALWW01000029.1	16970	17797	-	LFLEISCH_RS09435	yidC	membrane protein insertase YidC	WP_007475834.1	EcYidC_NP_418161.1	3.43E-17	BsYidC_NP_391984.1	1.29E-47	17813	18112	-	LFLEISCH_RS09440	NA	hypothetical protein	WP_007475835.1	ATGACTATTCTTGCACAAATGTTTTCCGAGCCTGAATATGTATCTCTTACTGTTACATTTTTGCTCATGCTTGCGCTATTTCGTTTTTGGCCAGTCATTACACTGTTTAAACCTAAAATGTTATCGCGCGCGGAAGCCGTTTATATTTCTCACTTAACGACAGATTCCCACAAAGAAACTGTGAATGAACATATTAGTTTTGTCGTTAATTGGATTGTTGCGACTCTTAAGAACAGCCAATCAGATGATGAAGAAAATCATTGTTCTTTGTTTTTTGACAACGTGAAAGTGAACTTTTAGGAGGAAAAAAGAACAGTGAAAAATAAAAAATTAATTCTTGTTAGTATGCTTGCGGTAGCTTTACTTGTCCTATCGGGATGTAGTATGGATCCATCGCAA…	ATGACTATTCTTGCACAAATGTTTTCCGAGCCTGAATATGTATCTCTTACTGTTACATTTTTGCTCATGCTTGCGCTATTTCGTTTTTGGCCAGTCATTACACTGTTTAAACCTAAAATGTTATCGCGCGCGGAAGCCGTTTATATTTCTCACTTAACGACAGATTCCCACAAAGAAACTGTGAATGAACATATTAGTTTTGTCGTTAATTGGATTGTTGCGACTCTTAAGAACAGCCAATCAGATGATGAAGAAAATCATTGTTCTTTGTTTTTTGACAACGTGAAAGTGAACTTTTAG	GTGAAAAATAAAAAATTAATTCTTGTTAGTATGCTTGCGGTAGCTTTACTTGTCCTATCGGGATGTAGTATGGATCCATCGCAAAATCAAGATGGCTTTTTCTATACGTATTTAATTGGACCACTTATTTGGTTTATCCAATATGTAGCATCCTTTTTCAATGATAATTATGGTATTTCAATTATTATTACGACGCTTATTATTCGTGCCATTATTATGCCACTTAATTTACGTACTGCTAAAGCACAAATGTCTATGCAGTCAAAAATGGCCGTTGCTAAACCTGAAATTGATGATATCCAAGCGCGATTAAAGCGTGCTACAACAAAAGAAGAGCAAACTAAAATTCAACAAGAAATGATGGTTGTGTATAAAAAGTATGACATTAATCCTATGCAA…	MTILAQMFSEPEYVSLTVTFLLMLALFRFWPVITLFKPKMLSRAEAVYISHLTTDSHKETVNEHISFVVNWIVATLKNSQSDDEENHCSLFFDNVKVNF	MKNKKLILVSMLAVALLVLSGCSMDPSQNQDGFFYTYLIGPLIWFIQYVASFFNDNYGISIIITTLIIRAIIMPLNLRTAKAQMSMQSKMAVAKPEIDDIQARLKRATTKEEQTKIQQEMMVVYKKYDINPMQMGCLPLLIQMPVLMAFYYAIRGSEEIANHTFLWFNLGSPDTILAIIAGLVYLGQYFISMIGYTPEQKKQMRIMGLLSPAMILFISFSAPSALALYWAVGGIFLAGQTLLTKKLYMNKHPEVKEMAKEEREFEKIVEEQKKQQ	300	99	828	275	15	NA	MEM1;TMio;13to32	MEM1;TMoi;13to27	MEM1;TMoi;13to27	DeepTMHMM	type2a	MifM	uYidC_MifM_Lactobacillales	uYidC_8	uYidC_2	SDDEE	81
GCF_000374345.1	refseq	RS_GCF_000374345.1	d__Bacteria;p__Firmicutes;c__Bacilli;o__Bacillales_B;f__Bacillaceae_C;g__Weizmannia;s__Weizmannia acidiproducens	p__Firmicutes	c__Bacilli	o__Bacillales_B	f__Bacillaceae_C	s__Weizmannia acidiproducens	NZ_KB893985.1	54984	55766	+	C232_RS0105715	yidC	membrane protein insertase YidC	WP_018662210.1	EcYidC_NP_418161.1	1.19E-20	BsYidC_NP_391984.1	1.25E-55	54667	54957	+	C232_RS0105710	NA	hypothetical protein	WP_018662208.1	TTGACTCAAAATTTGCTTGATTTTATGAATGACCCTGCCATTTATATGCTTTCTTTTCTCGTTTTAACGGCTGGTTTAATGTATCTCGGCCGCTTAATCGGGAGACCTAATGCCTATTTTGCAGCTAAACCGGCGGCGTTACTGATAGACCGCTCGTTTCAGGACACGACGGTTTTAAATTGCGGCAGCCATTCAGTGATTATTTGGATTTTAAGCTGTGTCAGACTGAAAACATATCCTCCTGAAGATCCCGATGCTGTTCACCATTCTCCACTTACAGCACATGCATAGAGAACATCATTTAAGGAGGATATTTCATGAAAAGATTTTTTAATTTATCATTTTTAATTGTGGGTCTGCTTTTCGTACTAAGCGCGTGCTCCAGTTCAGCAGGCAGTG…	TTGACTCAAAATTTGCTTGATTTTATGAATGACCCTGCCATTTATATGCTTTCTTTTCTCGTTTTAACGGCTGGTTTAATGTATCTCGGCCGCTTAATCGGGAGACCTAATGCCTATTTTGCAGCTAAACCGGCGGCGTTACTGATAGACCGCTCGTTTCAGGACACGACGGTTTTAAATTGCGGCAGCCATTCAGTGATTATTTGGATTTTAAGCTGTGTCAGACTGAAAACATATCCTCCTGAAGATCCCGATGCTGTTCACCATTCTCCACTTACAGCACATGCATAG	ATGAAAAGATTTTTTAATTTATCATTTTTAATTGTGGGTCTGCTTTTCGTACTAAGCGCGTGCTCCAGTTCAGCAGGCAGTGCAAATAACGATGGATTTCTATACCATTATTTTGTAAGCCCGTTTGCCGTTGTCATCAAGGCGACAGCCCAGATGTGCAACGGCGATTACGGCATTGCAATTGTCATCTTGACACTTGTTATCCGTCTGATCCTGATGCCGTTGACTTTGCATACGTATAAAAACCAGCAGATCATGAAAGAAAAAATGGACAAGTTGAAACCTGAAATGAACGAATTGCAGAAAAAGATCAAAGCAGCGAAAACAAAAGAGGACCAAGCGAAATTGCAACAGCAAATGATGGGTTTGTACCAAAAGCACGGGGTCAATCCTTTAAAC…	MTQNLLDFMNDPAIYMLSFLVLTAGLMYLGRLIGRPNAYFAAKPAALLIDRSFQDTTVLNCGSHSVIIWILSCVRLKTYPPEDPDAVHHSPLTAHA	MKRFFNLSFLIVGLLFVLSACSSSAGSANNDGFLYHYFVSPFAVVIKATAQMCNGDYGIAIVILTLVIRLILMPLTLHTYKNQQIMKEKMDKLKPEMNELQKKIKAAKTKEDQAKLQQQMMGLYQKHGVNPLNMGCLPILIQMPILMGFYYAIRGSKEIATHSFLWFNLGHADLPMAILAGIIYLVQAQISLVGLPEEQKKQMKYMTLMSPIMILFVSFSAPAVLPLYWTVGGLFLIGQTLLAKKFYQTHPPKENTESNS	291	96	783	260	26	NA	MEM1;TMoi;15to34	MEM1;TMoi;13to33	MEM1;TMoi;13to33	DeepTMHMM	type2a	MifM	uYidC_MifM_Bacillales_B	uYidC_5	uYidC_2	PEDPD	81
GCF_000374845.1	refseq	RS_GCF_000374845.1	d__Bacteria;p__Firmicutes;c__Bacilli;o__Paenibacillales;f__Paenibacillaceae;g__Paenibacillus_K;s__Paenibacillus_K terrigena	p__Firmicutes	c__Bacilli	o__Paenibacillales	f__Paenibacillaceae	s__Paenibacillus_K terrigena	NZ_KB895422.1	54936	55625	-	C558_RS0124005	NA	membrane protein insertase YidC	WP_018758863.1	EcYidC_NP_418161.1	1.31E-16	BsYidC_NP_391984.1	1.90E-16	55552	55929	-	C558_RS0124010	NA	hypothetical protein	WP_018758864.1	ATGGAAATATCCGTGGATTATGGTGTGCTGTTATGGTCGATGATTGCGGTCGCTGCAGTGTTGGTAGGCTACTTCTATTTGCAGTCCCCGATCGGCATGCCGATTCGTACAGTTGTAATCGTGTCTCTGCAATCGCATACGGATGACTATCCGACACATGCGCAGAGCATGGTGCTGCGATTAGGATGGATACGTCGGAAAATACCGAGCCGCAAGCCGCGCAAAAAGCCAACCGATGATGAGATGCATTCCGCTGTAGGTGTACAGGACAGAGTAGAACAAACACCTATAGGAGGAATTATCCATGATCTCTTGGTTATCACCAATCGTATCTGTATTCAACACATTGCTCACCGATCTCTTCCAGCTTACGCATGACTGGGGACTTGCGATTATCGC…	ATGGAAATATCCGTGGATTATGGTGTGCTGTTATGGTCGATGATTGCGGTCGCTGCAGTGTTGGTAGGCTACTTCTATTTGCAGTCCCCGATCGGCATGCCGATTCGTACAGTTGTAATCGTGTCTCTGCAATCGCATACGGATGACTATCCGACACATGCGCAGAGCATGGTGCTGCGATTAGGATGGATACGTCGGAAAATACCGAGCCGCAAGCCGCGCAAAAAGCCAACCGATGATGAGATGCATTCCGCTGTAGGTGTACAGGACAGAGTAGAACAAACACCTATAGGAGGAATTATCCATGATCTCTTGGTTATCACCAATCGTATCTGTATTCAACACATTGCTCACCGATCTCTTCCAGCTTACGCATGA	ATGATCTCTTGGTTATCACCAATCGTATCTGTATTCAACACATTGCTCACCGATCTCTTCCAGCTTACGCATGACTGGGGACTTGCGATTATCGCATTAACCCTGATCGTTAGATTGTTATTCACGGGGTTGAATTTGATGAACTACCGGCAGATGGTCCGCCAGAAGGCCGTGCAGCCCATTCTTCAACAAGCCCGTGAGAAATATAAAGACAAGCAGGATCGATTGCTCGAAGAGACGCTTCGAATTAACAAGGAGCATGGCATTAAGCCGTTCAATATGCTATTGATCAGCTTTGCTCAAATTCCGATCTTCATGAGTCTTTTTGGTCTCTTTCGAACGCATGGGGGCGACATGAGCTCGACGATTGTATCTTGGGTGGACACGTTGTCCCAAACA…	MEISVDYGVLLWSMIAVAAVLVGYFYLQSPIGMPIRTVVIVSLQSHTDDYPTHAQSMVLRLGWIRRKIPSRKPRKKPTDDEMHSAVGVQDRVEQTPIGGIIHDLLVITNRICIQHIAHRSLPAYA	MISWLSPIVSVFNTLLTDLFQLTHDWGLAIIALTLIVRLLFTGLNLMNYRQMVRQKAVQPILQQAREKYKDKQDRLLEETLRINKEHGIKPFNMLLISFAQIPIFMSLFGLFRTHGGDMSSTIVSWVDTLSQTDPLHVLPILSALLTLATALIPITMELTILQAAKKQAGLSIVMNLIYLFVLWRSPIAIGLYYASSAVFALMEKLVYRTKWGQKLLYRGIQVPVEAAS	378	125	690	229	-74	NA	MEM1;TMio;7to26	MEM1;TMoi;9to27	MEM1;TMoi;9to27	DeepTMHMM	type2a	MifM	uYidC_MifM_Paenibacillales	uYidC_12	uYidC_2	PTDDE	77
GCF_000377505.1	refseq	RS_GCF_000377505.1	d__Bacteria;p__Firmicutes;c__Bacilli;o__Paenibacillales;f__Paenibacillaceae;g__Paenibacillus;s__Paenibacillus massiliensis	p__Firmicutes	c__Bacilli	o__Paenibacillales	f__Paenibacillaceae	s__Paenibacillus massiliensis	NZ_KB898185.1	179509	180333	-	D328_RS0100740	yidC	membrane protein insertase YidC	WP_026280950.1	EcYidC_NP_418161.1	2.34E-18	BsYidC_NP_391984.1	7.64E-61	180282	180626	-	D328_RS29960	NA	hypothetical protein	WP_051091080.1	TTGCTGGAATTACATGATTTGATTCCGTATATATTTACCATTGGCCTCATCTGCACAGTCAGCTATGCCTACATCGCACATCTTTATTGCGGAGTGACGAAGTACTGGCTTGATTACGAGGGTGGCAGCTTGTGGAGCGATACGGTCAGCAGCCCTCAGCTCTGCATTCATATTCGTCAGTTGTCTGGCCATTTATCTCGTGTCATTCGTCGTAGAGAAGCTCCGGATGATGATATATCTGCTTGTCATACCTCGTTGAAGCTCAAGAAGAACATTCAACGAGGAGGAGCATTATGGAGTCATTCAAGGGATTCACTTCCCGATCAGTTCAGGTACGGATTTTAGGAGTTATCGCCTTATTAGCAATAGTCATGCTACTATCCGGTTGCGGTACTCAGG…	TTGCTGGAATTACATGATTTGATTCCGTATATATTTACCATTGGCCTCATCTGCACAGTCAGCTATGCCTACATCGCACATCTTTATTGCGGAGTGACGAAGTACTGGCTTGATTACGAGGGTGGCAGCTTGTGGAGCGATACGGTCAGCAGCCCTCAGCTCTGCATTCATATTCGTCAGTTGTCTGGCCATTTATCTCGTGTCATTCGTCGTAGAGAAGCTCCGGATGATGATATATCTGCTTGTCATACCTCGTTGAAGCTCAAGAAGAACATTCAACGAGGAGGAGCATTATGGAGTCATTCAAGGGATTCACTTCCCGATCAGTTCAGGTACGGATTTTAG	ATGGAGTCATTCAAGGGATTCACTTCCCGATCAGTTCAGGTACGGATTTTAGGAGTTATCGCCTTATTAGCAATAGTCATGCTACTATCCGGTTGCGGTACTCAGGCGGCACAAATTGACAGCCAGACACCAGGGTTCTTCAATCACTACGTCGTATACCCGCTGTCCCTAGTATTACAGCAGCTTGCCGCTTGGTTCAGTGGAAGCTATGGTTTATCCATCATCGCGCTTACACTGATCGTGCGCTTGGCACTCCTGCCTCTGATGATGCGCCAAGCGCGTGCACAGCAGGGAATGAAGCAGAAGATGTCTGCCATGCAGCCACAGCTGGACGAGCTCAAGCAGAAGTACGAGAGCAAGAAGGATTCAGCTAGCCAACAGAAAATGCAGCAGGAAATG…	MLELHDLIPYIFTIGLICTVSYAYIAHLYCGVTKYWLDYEGGSLWSDTVSSPQLCIHIRQLSGHLSRVIRRREAPDDDISACHTSLKLKKNIQRGGALWSHSRDSLPDQFRYGF	MESFKGFTSRSVQVRILGVIALLAIVMLLSGCGTQAAQIDSQTPGFFNHYVVYPLSLVLQQLAAWFSGSYGLSIIALTLIVRLALLPLMMRQARAQQGMKQKMSAMQPQLDELKQKYESKKDSASQQKMQQEMMAIYKEHQFNPLNIGCLPILIQLPILSGMYTAIRLTPELSSHSFWWFQLGKPDIIMAIVVAGIYLLQARVSQASMSPEQRKQFALVGYLSPLMMAVFSFSAPAAMPLYWMVSGSFLLLQSIWFRRLYPTEEQALPAPQHAS	345	114	825	274	-52	NA	MEM1;TMoi;10to32	MEM1;TMoi;6to26	MEM1;TMoi;6to26	DeepTMHMM	type2a	MifM	uYidC_MifM_Paenibacillales	uYidC_4	uYidC_2	APDDD	74
GCF_000377765.1	refseq	RS_GCF_000377765.1	d__Bacteria;p__Firmicutes;c__Bacilli;o__Bacillales_D;f__Amphibacillaceae;g__Gracilibacillus;s__Gracilibacillus lacisalsi	p__Firmicutes	c__Bacilli	o__Bacillales_D	f__Amphibacillaceae	s__Gracilibacillus lacisalsi	NZ_KB898674.1	94696	95415	-	D569_RS23490	yidC	membrane protein insertase YidC	WP_018933621.1	EcYidC_NP_418161.1	1.77E-18	BsYidC_NP_391984.1	8.24E-65	95358	95741	-	D569_RS0116925	NA	hypothetical protein	WP_018933622.1	ATGGTTTTAGAAATGATTGGTGAAGTGAATAGCGATTTGCATCCAATGTATATTTACTTAACCTTTTACATTGCGCTGATTTGTTCCTATGGGTTGATTCATATCCCGCACTACCAGCTTACAAGGTATGAAAAAATAATCAATAATAATAACTACTACTCGATTCAATTACAGTTACAGCAAAAAGCATTGATTATTGGGCAGTGGCTAGATATCCAGAGTTGGCTCACTAACAAAATGAGACGTAAAGAAAGTCCGGATGATGATGATGACAACCATTCCTTCTCGTGCGTTCAAGCTATTTCATTAAAACGAGGAGGACAAACATGCAATCTGTATTCACTTTCATTAAAAAATATCGTTTTATTGGACTGGCTGTATTAGCCGTAGTCCTTTTAT…	ATGGTTTTAGAAATGATTGGTGAAGTGAATAGCGATTTGCATCCAATGTATATTTACTTAACCTTTTACATTGCGCTGATTTGTTCCTATGGGTTGATTCATATCCCGCACTACCAGCTTACAAGGTATGAAAAAATAATCAATAATAATAACTACTACTCGATTCAATTACAGTTACAGCAAAAAGCATTGATTATTGGGCAGTGGCTAGATATCCAGAGTTGGCTCACTAACAAAATGAGACGTAAAGAAAGTCCGGATGATGATGATGACAACCATTCCTTCTCGTGCGTTCAAGCTATTTCATTAAAACGAGGAGGACAAACATGCAATCTGTATTCACTTTCATTAAAAAATATCGTTTTATTGGACTGGCTGTATTAG	ATGCAATCTGTATTCACTTTCATTAAAAAATATCGTTTTATTGGACTGGCTGTATTAGCCGTAGTCCTTTTATCTGGCTGTCAAGCTGCGGCATCAGGTGAGCCAATCGACCCTGAAACTGCTGGTTTTTTTGATAAATATTTTGTTTTAACATTTTCGAACATCATTAAAGGGGTAGCTTCTGTATTAGGTGGTAGCTATGGATTTTCCATTATTGTTGTAACATTAATCGTGCGTTTAGCATTAATGCCACTTATGCTCAAGCAATCAAAGAATAGTTATCAAATGCGTGACAAGATGGCGGTTATAAAACCTGAAATGGAGTCCATTCAGGCAAAATATAAGGGGAAAAAAGACGCCGAATCACAAAAGAAAATGCAGCAGGAAACGATGGCATTA…	MVLEMIGEVNSDLHPMYIYLTFYIALICSYGLIHIPHYQLTRYEKIINNNNYYSIQLQLQQKALIIGQWLDIQSWLTNKMRRKESPDDDDDNHSFSCVQAISLKRGGQTCNLYSLSLKNIVLLDWLY	MQSVFTFIKKYRFIGLAVLAVVLLSGCQAAASGEPIDPETAGFFDKYFVLTFSNIIKGVASVLGGSYGFSIIVVTLIVRLALMPLMLKQSKNSYQMRDKMAVIKPEMESIQAKYKGKKDAESQKKMQQETMALYQKHNFNPIASIGCLPLIIQFPILIGFYYAIRTTQEIAEHSFLWFNLGQSDLIMPFVAAAIYFIQFRVTQIGMEPNQKKQMAIMGLISPVMIGLVSFNAPAALPLY	384	127	720	239	-58	NA	MEM1;TMoi;15to37	NA	MEM1;TMoi;15to37	tmhmm2.0	type2a	MifM	uYidC_MifM_Bacillales_D	uYidC_5	uYidC_2	DDDDD	87
GCF_000380245.2	refseq	RS_GCF_000380245.2	d__Bacteria;p__Firmicutes;c__Bacilli;o__Bacillales_B;f__DSM-1321;g__Bacillus_BN;s__Bacillus_BN massiliogorillae	p__Firmicutes	c__Bacilli	o__Bacillales_B	f__DSM-1321	s__Bacillus_BN massiliogorillae	NZ_HG428741.1	3321379	3322203	+	TX86_RS15315	yidC	membrane protein insertase YidC	WP_042349721.1	EcYidC_NP_418161.1	5.99E-18	BsYidC_NP_391984.1	1.20E-51	3321068	3321436	+	TX86_RS15310	NA	hypothetical protein	WP_042349720.1	ATGCTTGAGTTTTTCGAGTTAAATGATTTAGCATCCTATTTAACATTTGCAAGTTTAATCGTTCAAGTAACAGCGACTTTTGGATTGTTTTACTTTTTACAGTTTCATTTCAAAAATCGCACACAAATTCAACCAACACTGTTAAAAAGTGAAGACAGCATTACAACTGAATCTAAGTGCTTGTACAATGTAGTCAATTCATTCGCTCATTGGCTAGCACTATGTGTAAGGCGTAAAGAATCTCCGGATGAAGATCCATCACATGTTCTTCTTAAAAACAAACTAGTTTTTACAAATCAAGGAGGACAAACATGGAAAATAAATCAAATAAAGCTGTATCCTTTGCCTTTAAAGGATTTCTTTTACTAATCGGAGTATTCGTTGTAAGTTCAATCTTTG…	ATGCTTGAGTTTTTCGAGTTAAATGATTTAGCATCCTATTTAACATTTGCAAGTTTAATCGTTCAAGTAACAGCGACTTTTGGATTGTTTTACTTTTTACAGTTTCATTTCAAAAATCGCACACAAATTCAACCAACACTGTTAAAAAGTGAAGACAGCATTACAACTGAATCTAAGTGCTTGTACAATGTAGTCAATTCATTCGCTCATTGGCTAGCACTATGTGTAAGGCGTAAAGAATCTCCGGATGAAGATCCATCACATGTTCTTCTTAAAAACAAACTAGTTTTTACAAATCAAGGAGGACAAACATGGAAAATAAATCAAATAAAGCTGTATCCTTTGCCTTTAAAGGATTTCTTTTACTAA	ATGGAAAATAAATCAAATAAAGCTGTATCCTTTGCCTTTAAAGGATTTCTTTTACTAATCGGAGTATTCGTTGTAAGTTCAATCTTTGGAGGCGGGCATGCTTTTGCTGCTTCTGGCGCAGATGCATCACCTGGATTTTTTCATCACTATTTTGTTTCACCATTAGCTTTTGTGTTAAACACAGTAGCTGGTTGGTTTCAAGGAAGCTATGGTATGTCAATCATTTTAGTAACACTGTTACTACGATTCCTATTGATGCCTTTCATGCTTAAATCAACTAAGCAACAAATGCAAATGAAAGACAAAATGGCTGTGATACAACCTGAAATGAAGGTTATTCAAGATAAAATGAAAAAAGCAACAAGCCAAGCAGATAAAGCGAAGTTACAACAAGAAATG…	MLEFFELNDLASYLTFASLIVQVTATFGLFYFLQFHFKNRTQIQPTLLKSEDSITTESKCLYNVVNSFAHWLALCVRRKESPDEDPSHVLLKNKLVFTNQGGQTWKINQIKLYPLPLKDFFY	MENKSNKAVSFAFKGFLLLIGVFVVSSIFGGGHAFAASGADASPGFFHHYFVSPLAFVLNTVAGWFQGSYGMSIILVTLLLRFLLMPFMLKSTKQQMQMKDKMAVIQPEMKVIQDKMKKATSQADKAKLQQEMMQLYQKHNFNPLASFSGCLPILIQMPILMGFYYAIKSSPEMATHSFLWFNLGQPDYILAALAAGIYFLQAKVSLSNVPEEQRKQMAIVSYMSPIMMGFISLSAPAALPLYWTVGGCFLMVQTFVIRKLYYKKPAVQEAKTL	369	122	825	274	-58	NA	MEM1;TMoi;10to32	MEM1;TMoi;13to33	MEM1;TMoi;13to33	DeepTMHMM	type2a	MifM	uYidC_MifM_Bacillales_B	uYidC_5	uYidC_2	SPDED	81
GCF_000383235.1	refseq	RS_GCF_000383235.1	d__Bacteria;p__Firmicutes;c__Bacilli;o__Bacillales;f__Bacillaceae_G;g__Bacillus_A;s__Bacillus_A sp000383235	p__Firmicutes	c__Bacilli	o__Bacillales	f__Bacillaceae_G	s__Bacillus_A sp000383235	NZ_KB910960.1	22405	23208	-	H280_RS0116995	yidC	membrane protein insertase YidC	WP_020062337.1	EcYidC_NP_418161.1	2.77E-32	BsYidC_NP_391984.1	3.88E-58	23237	23521	-	H280_RS0117000	NA	hypothetical protein	WP_020062338.1	ATGGAATTTCTGTTGCAAGATGCAATGTTATATATATCTGTTGTAACAACGGCACTTTGTTTATTAGAAGTTTTGTTTCTCACTAATGTTTCGCGTTTTGTACGCCAACAAACATATAGAGGGAGACAGAAGGCTTTTGCATGTGTTGAAACGTGCGAGAAGCATATAGGGAATACTTCGTTTTTCTCTGTCTTTTATAAACATGGAATGGCCCGCTCAGTCCGCAGGCAAGAAGCAAGCGGAGAGAGTGATGATGTAGGTCCGTATATACCAATGTTTCGCTAACGAATTATGAAACATTGGAGGAATATATATGTTTAAATCATACCGAGCTTGGCTCGTAAGTTTATCATTATTACTTGTTGTTGTTTTATCGGGATGTGGTAATGCAAATGCGAA…	ATGGAATTTCTGTTGCAAGATGCAATGTTATATATATCTGTTGTAACAACGGCACTTTGTTTATTAGAAGTTTTGTTTCTCACTAATGTTTCGCGTTTTGTACGCCAACAAACATATAGAGGGAGACAGAAGGCTTTTGCATGTGTTGAAACGTGCGAGAAGCATATAGGGAATACTTCGTTTTTCTCTGTCTTTTATAAACATGGAATGGCCCGCTCAGTCCGCAGGCAAGAAGCAAGCGGAGAGAGTGATGATGTAGGTCCGTATATACCAATGTTTCGCTAA	ATGTTTAAATCATACCGAGCTTGGCTCGTAAGTTTATCATTATTACTTGTTGTTGTTTTATCGGGATGTGGTAATGCAAATGCGAATGCAAGTGCAAGTGCAGCACCAATTGATGCGAGTAGTCCTGGATTTTGGAATCACTATATTTTATATCCAATTTCTGTTATGTTGCAGTTTGTGGCACACCATTTGCCGAATCATAGCTTTGGAATCGCCATTATCATTATTACGATTGTAGTTCGTACGATCTTACTGCCACTGACGATTACGCAATATCGTAGTCAATTAAAAACAAAGAAAATACAGCCGGAACTTCAGAAATTGAAGGAGAAGTACGGCGATATGACGAAAAATCCAGAGAAGCAAAAGCAATATCAACAAGAAACGATGATTTTAATG…	MEFLLQDAMLYISVVTTALCLLEVLFLTNVSRFVRQQTYRGRQKAFACVETCEKHIGNTSFFSVFYKHGMARSVRRQEASGESDDVGPYIPMFR	MFKSYRAWLVSLSLLLVVVLSGCGNANANASASAAPIDASSPGFWNHYILYPISVMLQFVAHHLPNHSFGIAIIIITIVVRTILLPLTITQYRSQLKTKKIQPELQKLKEKYGDMTKNPEKQKQYQQETMILMRTNGVNPMMGCLPLLLQMPVFSALYYAISHTEEIRTASFLWVNLGHPDPYHILPVLAALSTFLQMKVFQSNMTGEQSQVLKVQQFMMPAMILFMGFAAPSGLVLYWITSNLFTVIQTVLLKKVMDREDGQLQEA	285	94	804	267	28	NA	MEM1;TMoi;10to32	MEM1;TMoi;8to28	MEM1;TMoi;8to28	DeepTMHMM	type2a	MifM	uYidC_MifM_Bacillales	uYidC_7	uYidC_2	GESDD	81
GCF_000383875.1	refseq	RS_GCF_000383875.1	d__Bacteria;p__Firmicutes;c__Bacilli;o__Bacillales_B;f__Caldibacillaceae;g__Caldibacillus;s__Caldibacillus debilis	p__Firmicutes	c__Bacilli	o__Bacillales_B	f__Caldibacillaceae	s__Caldibacillus debilis	NZ_KB912882.1	71087	71875	+	A3EQ_RS20715	yidC	membrane protein insertase YidC	WP_154652828.1	EcYidC_NP_418161.1	2.59E-20	BsYidC_NP_391984.1	2.77E-49	70724	71032	+	A3EQ_RS0106175	NA	hypothetical protein	WP_154652826.1	ATGATGGAGCTGTTCATGGAACATTGGCAGGAATTTTTCCTCTACTCTTTCTGCGTAAGCCTGGTTCTCCATTACATCTTCCTGCTCTCCTGCCATTGGATCCTCCACGCGCCGGAGCAGGAATGCGGGGCGGTGGAAAAATTCCGCATTTTCGAAAGGAAGCAGTTGCAAACGGACCGGACGGATATGAATTCCCTGTTCATCCGCCGGATCCATAAAACCGTCCGCCGAAGGGTCTATGCGAAAGAAGATTCGGAGGAAGGAACTATTCTTCTTCATCCTTGCGCATCTTCCATACGAATAAGATGAGGAGGAATAGTTGTGAAAAAAAGAACGCTCACCATTGTCCTGATCCTTGCCGCAATGGCACTTTCCGGCTGTAAAAGCGCCGAAACGGAA…	ATGATGGAGCTGTTCATGGAACATTGGCAGGAATTTTTCCTCTACTCTTTCTGCGTAAGCCTGGTTCTCCATTACATCTTCCTGCTCTCCTGCCATTGGATCCTCCACGCGCCGGAGCAGGAATGCGGGGCGGTGGAAAAATTCCGCATTTTCGAAAGGAAGCAGTTGCAAACGGACCGGACGGATATGAATTCCCTGTTCATCCGCCGGATCCATAAAACCGTCCGCCGAAGGGTCTATGCGAAAGAAGATTCGGAGGAAGGAACTATTCTTCTTCATCCTTGCGCATCTTCCATACGAATAAGATGA	ATGGCACTTTCCGGCTGTAAAAGCGCCGAAACGGAAGGCGCCTTTTTCCATGATTATTTCGTGGCCCCGTTCATCATGATGATCAAAGCCCTGGGGACCTTTTTCAACAGCAATTACGGCCTGGCCATCATCGCCATCACCCTCATCGTCCGTTTTGCCTTGCTGCCGCTGGTCCTCCATACGACGAAAAAGCAGCAGATCATGAAACAAAAGATGGAGATCATCCGTCCGGAAATGGAGGCGATCCAAAAGCGGCTGAAAGCGGCGAAAACAAAGGAAGAACAGGCGAAGCTCCAGCAAGAAATGATCCAGTTGTACCAAAAGCACAATTTTAATCCCTTCTCGATGGGATGCCTTCCGATGCTTTTGCAAATTCCGATCTGGACGGGGCTTTATTAC…	MMELFMEHWQEFFLYSFCVSLVLHYIFLLSCHWILHAPEQECGAVEKFRIFERKQLQTDRTDMNSLFIRRIHKTVRRRVYAKEDSEEGTILLHPCASSIRIR	MALSGCKSAETEGAFFHDYFVAPFIMMIKALGTFFNSNYGLAIIAITLIVRFALLPLVLHTTKKQQIMKQKMEIIRPEMEAIQKRLKAAKTKEEQAKLQQEMIQLYQKHNFNPFSMGCLPMLLQIPIWTGLYYAIRLSPEIYTHSFLWFNLGKPDTILAVIAAIAYYIQFQVSLFNIPAEQQAQMKMVGFLSPAMIFVASLTTSSALALYWVVSGLFLIIQTYFTKLYYQPKLEAAYGIGKKADNQAPGGKENRHKKSPQKK	309	102	789	262	54	NA	MEM1;TMio;12to34	MEM1;TMoi;12to29	MEM1;TMoi;12to29	DeepTMHMM	type2a	MifM	uYidC_MifM_Bacillales_B	uYidC_5	uYidC_2	EDSEE	83
GCF_000420725.1	refseq	RS_GCF_000420725.1	d__Bacteria;p__Firmicutes;c__Bacilli;o__Bacillales_H;f__Marinococcaceae;g__Marinococcus;s__Marinococcus halotolerans	p__Firmicutes	c__Bacilli	o__Bacillales_H	f__Marinococcaceae	s__Marinococcus halotolerans	NZ_ATVM01000010.1	24529	25266	+	G548_RS0108720	yidC	membrane protein insertase YidC	WP_040880856.1	EcYidC_NP_418161.1	5.94E-30	BsYidC_NP_391984.1	2.66E-75	24197	24466	+	G548_RS0108715	NA	hypothetical protein	WP_022793766.1	TTGTTTTTTATTGAAACGTTTGCAGAAATAAACTGGGTGGAGTGGCTGCTCCTTGTCAGCGTGCTCATTACTACGCTTTGGATCGTCAGTCAGCATCTTACAGGTACGAATGCTTATTCCCTCCATCATGAGGAAGCAAGTGTCTGCTATGACGATTACAGCCGGGTGCCGGAGATGGCTGCTCTCCGCTTTGTCACTGTACAAAAGAAAATACCGGACCGCTCAGACAGCAGGCATGATGATGAAGACTCTTCTTATTTTTCATCATAATTTGGAAGCATGAAAAATAAGAAGGAGTGAATGTAGTGAATAGTAAGTGGAAATTAATAGCAATGCTAAGTGTTTTAATGCTGGTGCTCGCCGGTTGTGGCGGCGAACAGGAAGCTATATCAGCAGATA…	TTGTTTTTTATTGAAACGTTTGCAGAAATAAACTGGGTGGAGTGGCTGCTCCTTGTCAGCGTGCTCATTACTACGCTTTGGATCGTCAGTCAGCATCTTACAGGTACGAATGCTTATTCCCTCCATCATGAGGAAGCAAGTGTCTGCTATGACGATTACAGCCGGGTGCCGGAGATGGCTGCTCTCCGCTTTGTCACTGTACAAAAGAAAATACCGGACCGCTCAGACAGCAGGCATGATGATGAAGACTCTTCTTATTTTTCATCATAA	ATGCTAAGTGTTTTAATGCTGGTGCTCGCCGGTTGTGGCGGCGAACAGGAAGCTATATCAGCAGATAGTGAAGGAATTTGGAATCGTTTCTTTGTATACCCGTTTTCGTGGCTTTTAATCACGATTGCCCAATTTTTTAATGGTGACTATGGCCTTTCGATCATTGTAGTGACGATTATCATCCGTATTGTGCTTCTACCGCTGTTTTTAAAACAGCAGAACAGCGCGATTGCCATGAAGCGGCTGCAGCCGAGAATGAAGGAGCTGCAGGAAAAGTACAGCTCTAAAAACCAGGCGGAAGCACAGAAGCTTCAGCAGGAAATGATGAAGCTGTACCGCGATGAAGGCGTGAATCCAATGATGGGCTGTCTGCCTATTCTGCTGCAGATGCCGATTTTA…	MFFIETFAEINWVEWLLLVSVLITTLWIVSQHLTGTNAYSLHHEEASVCYDDYSRVPEMAALRFVTVQKKIPDRSDSRHDDEDSSYFSS	MLSVLMLVLAGCGGEQEAISADSEGIWNRFFVYPFSWLLITIAQFFNGDYGLSIIVVTIIIRIVLLPLFLKQQNSAIAMKRLQPRMKELQEKYSSKNQAEAQKLQQEMMKLYRDEGVNPMMGCLPILLQMPILMAFYFAIQRTEELAAHSFLWVDLGEPDPFFIFPILAGLMMFLQTRITAKDMPENMRPIMMLMPVMMIVAGIFLPSALSLYWATGGVFMIFQTLVFTKRKEKMEQSQQEKTTT	270	89	738	245	62	NA	MEM1;TMoi;10to29	MEM1;TMoi;12to29	MEM1;TMoi;12to29	DeepTMHMM	type2a	MifM	uYidC_MifM_Bacillales_H	uYidC_10	uYidC_2	DDEDS	80
GCF_000422465.1	refseq	RS_GCF_000422465.1	d__Bacteria;p__Firmicutes;c__Bacilli;o__Paenibacillales;f__Paenibacillaceae;g__Paenibacillus_C;s__Paenibacillus_C harenae	p__Firmicutes	c__Bacilli	o__Paenibacillales	f__Paenibacillaceae	s__Paenibacillus_C harenae	NZ_AULV01000013.1	274039	274863	-	H581_RS0101255	yidC	membrane protein insertase YidC	WP_028608419.1	EcYidC_NP_418161.1	6.12E-26	BsYidC_NP_391984.1	6.19E-73	274833	275156	-	H581_RS0101260	NA	hypothetical protein	WP_028608420.1	TTGTTCGAGCTGGAGCTGCATGACGTCATTCCCTATTTGTTCTCGATAAGTCTGCTTTATACCTTGGCTTACGCTTATGCGTCGTATGCGCAAGAAGGGCAATTGGATTTTAGGCAAAACAGTCAGGAGTCCGAGGTTTTATTTACGCTGCTGCCTCAAATGCTGATTCGCGCTGTTCCGATCCGCCACTGGCTGGCGCGCAAGGTGAAACGCAAGGAATCGCCCGATGATGACGCCGCGGATTGCTTCTCCTCGTTTGTAGACGCTTGTTCAAACAAACGAGGAGGGTTTCCATGCGCAAGAACAATGTATTCGCTTCTTTAAAATATAACCGTCTCATCCTGGCCGGCGCGATGCTGGCGGGCCTGCTGCTGATTAGCGGCTGCGGCGCGACGACGG…	TTGTTCGAGCTGGAGCTGCATGACGTCATTCCCTATTTGTTCTCGATAAGTCTGCTTTATACCTTGGCTTACGCTTATGCGTCGTATGCGCAAGAAGGGCAATTGGATTTTAGGCAAAACAGTCAGGAGTCCGAGGTTTTATTTACGCTGCTGCCTCAAATGCTGATTCGCGCTGTTCCGATCCGCCACTGGCTGGCGCGCAAGGTGAAACGCAAGGAATCGCCCGATGATGACGCCGCGGATTGCTTCTCCTCGTTTGTAGACGCTTGTTCAAACAAACGAGGAGGGTTTCCATGCGCAAGAACAATGTATTCGCTTCTTTAA	ATGCGCAAGAACAATGTATTCGCTTCTTTAAAATATAACCGTCTCATCCTGGCCGGCGCGATGCTGGCGGGCCTGCTGCTGATTAGCGGCTGCGGCGCGACGACGGGGACGATCGACGGCGATACGCCGGGCTTTTTTAACCATTACGTTATTTATCCGCTGTCCGCCGTTTTGCAGTATATCGCCGGATTATTTCAAGGGAACTACGGCATCGCGATTATCGGCATTACGCTCATTATCCGGCTGGCGCTATTGCCGTTAATGATGCGCCAGTACCGTTCGCAGAGCCAGATGCGCACGAAGATGGCGGCGCTCCAGCCGGAGCTGAAGCAGCTTCAGGAGAAGTACAAAGGCAAGTCCGACGCCGAATCCAAGCAGAAGCTCCAGCAGGAGACGATG…	MFELELHDVIPYLFSISLLYTLAYAYASYAQEGQLDFRQNSQESEVLFTLLPQMLIRAVPIRHWLARKVKRKESPDDDAADCFSSFVDACSNKRGGFPCARTMYSLL	MRKNNVFASLKYNRLILAGAMLAGLLLISGCGATTGTIDGDTPGFFNHYVIYPLSAVLQYIAGLFQGNYGIAIIGITLIIRLALLPLMMRQYRSQSQMRTKMAALQPELKQLQEKYKGKSDAESKQKLQQETMQLYQKHQVNPLAVGCLPMLIQMPILMGLYSAIRMTPELADHSFLWFKLGSPDIVLPIIAALVYFVQFKASQTTQPGTDPAQQKQLAFMGYLSPVLMGVFALSAPAAISLYWVAGGLFMIAQSYLAKKIYAPKPELALEGGV	324	107	825	274	-31	NA	MEM1;TMoi;10to29	MEM1;SSio;1to16_MEM2;TMoi;18to27	MEM1;SSio;1to16_MEM2;TMoi;18to27	DeepTMHMM	type2b	MifM	uYidC_MifM_Paenibacillales	uYidC_4	uYidC_2	SPDDD	74
GCF_000422485.1	refseq	RS_GCF_000422485.1	d__Bacteria;p__Firmicutes;c__Bacilli;o__Paenibacillales;f__Paenibacillaceae;g__Paenibacillus_O;s__Paenibacillus_O pasadenensis	p__Firmicutes	c__Bacilli	o__Paenibacillales	f__Paenibacillaceae	s__Paenibacillus_O pasadenensis	NZ_KE383848.1	123504	124346	+	H582_RS27465	yidC	membrane protein insertase YidC	WP_084137310.1	EcYidC_NP_418161.1	3.78E-17	BsYidC_NP_391984.1	1.19E-55	123210	123473	+	H582_RS0113225	NA	hypothetical protein	WP_028598899.1	ATGCTGGACATGCATGAGCTGCTGTCTTGGATCTGGTCGATCGGCTTGGCCTGCTCGGCCGCGTATTATTACATGGCGTGGCTGCATTCCGGATCGCGCAGCGCTTCCCTGCTGCCTGCGGCGGCCGTGCTCGGCGCTCCTAGCGTGATCCGGCCCGCTGCCGCCAGCCGTCCGATCAGCCACAGGCTGATCCGGCTGAGGAAGCGCAAGGAATCGCCCGATGACGACGCCTCCGCCTGCCTGTCCCTTGTCGCTGTCGCTTAGACAACACAAGGGAGGATCACTATGTTTGCCATGATTCCGAAGCCGAGGCTCGGAGCATTCGCCAAGGGCGCGCTTGCGGCGATCGCCCTGCTGCTGCTCGCCGGCTGCGGCGCGCACGGCTCCATTGATGCCGAT…	ATGCTGGACATGCATGAGCTGCTGTCTTGGATCTGGTCGATCGGCTTGGCCTGCTCGGCCGCGTATTATTACATGGCGTGGCTGCATTCCGGATCGCGCAGCGCTTCCCTGCTGCCTGCGGCGGCCGTGCTCGGCGCTCCTAGCGTGATCCGGCCCGCTGCCGCCAGCCGTCCGATCAGCCACAGGCTGATCCGGCTGAGGAAGCGCAAGGAATCGCCCGATGACGACGCCTCCGCCTGCCTGTCCCTTGTCGCTGTCGCTTAG	ATGATTCCGAAGCCGAGGCTCGGAGCATTCGCCAAGGGCGCGCTTGCGGCGATCGCCCTGCTGCTGCTCGCCGGCTGCGGCGCGCACGGCTCCATTGATGCCGATACGCCAGGGATGTTCAACCACTACGTCGTTTTTCCGCTGAGCTGGCTGCTGCGCGTTCTGGCAGGGGGGCTGCACGATAATTACGGCATCGCGCTCATCCTCGTGACGCTGCTCGTGCGGCTCGCGCTCATGCCGCTCATGCTGCGGCAGTACCGCGGCCAGCAGGTGATGAAGGGCAAGATGAAGCGCATGCAGCCGGAGCTCGAGGCGCTCAAGGCGCGCCATGCGGGCGGGGACAAGACGCCGGAGTCGATGCAGAAGCAGCAGAAGGAAATGATGGAGCTGTACAGCAAG…	MLDMHELLSWIWSIGLACSAAYYYMAWLHSGSRSASLLPAAAVLGAPSVIRPAAASRPISHRLIRLRKRKESPDDDASACLSLVAVA	MIPKPRLGAFAKGALAAIALLLLAGCGAHGSIDADTPGMFNHYVVFPLSWLLRVLAGGLHDNYGIALILVTLLVRLALMPLMLRQYRGQQVMKGKMKRMQPELEALKARHAGGDKTPESMQKQQKEMMELYSKHGYNPLAIGCLPLLIQLPILTGLYYAIRMSPELSSHSFLWFQLGQPDLVLPLLAAAVYFVQAKLSQRGMEQTDMQKQMAWMVYLSPVMMGLFSFTAPAALPLYWTAGGLILIVQTLLGQRLYRHLAEGEEPAAPAGRARGAAAKGVR	264	87	843	280	30	NA	MEM1;TMio;7to29	MEM1;TMoi;7to25	MEM1;TMoi;7to25	DeepTMHMM	type2a	MifM	uYidC_MifM_Paenibacillales	uYidC_4	uYidC_2	SPDDD	72
GCF_000425125.1	refseq	RS_GCF_000425125.1	d__Bacteria;p__Firmicutes;c__Bacilli;o__Paenibacillales;f__Paenibacillaceae;g__Paenibacillus_B;s__Paenibacillus_B taiwanensis	p__Firmicutes	c__Bacilli	o__Paenibacillales	f__Paenibacillaceae	s__Paenibacillus_B taiwanensis	NZ_AULE01000024.1	122612	123271	+	H509_RS0105015	NA	membrane protein insertase YidC	WP_028544113.1	EcYidC_NP_418161.1	5.63E-14	BsYidC_NP_391984.1	6.68E-17	122321	122581	+	H509_RS0105010	NA	hypothetical protein	WP_028544112.1	ATGGAGACGTTGGATATTTCACTCATATGGTTGCTGCTCAGTATGTCAGGGCTTCTAATCGGGCTTCTCGCAACTCCCATTCGAGCACATCTAAGTGCAAATGAACATATGTTGCCGATTCATCATATACAGGCAACGGTTCGAACATGTGCATTACACGTATTACGACATGTCAGACGAATTCGGATTAAGAAACCTGACCAGAGCGACCATCGCTCCTCCGACGAAGATAAATCTCCCTTTGTATGTTGGATGAATTAGATTTAATCAACAACAAAGGAGAATGAACGTATGCAATGGATTACGGACGGTTTAAATTCCGTGTTGAACTACTTCTATCAAGCAACAGGTGATTGGGGAATTGCGGTAATCGCATTAACCTTGCTCGTGCGTGTTGCG…	ATGGAGACGTTGGATATTTCACTCATATGGTTGCTGCTCAGTATGTCAGGGCTTCTAATCGGGCTTCTCGCAACTCCCATTCGAGCACATCTAAGTGCAAATGAACATATGTTGCCGATTCATCATATACAGGCAACGGTTCGAACATGTGCATTACACGTATTACGACATGTCAGACGAATTCGGATTAAGAAACCTGACCAGAGCGACCATCGCTCCTCCGACGAAGATAAATCTCCCTTTGTATGTTGGATGAATTAG	ATGCAATGGATTACGGACGGTTTAAATTCCGTGTTGAACTACTTCTATCAAGCAACAGGTGATTGGGGAATTGCGGTAATCGCATTAACCTTGCTCGTGCGTGTTGCGCTTATATATGTTAATTTCTACAATGCAAAGGGGCAGGTCAAGCAGATTTCCATGCGTGCGGCGTTAAAGGGACTACAAGCCAAGTTTGAGCATAATAAAGAGAAGCTGCTTGAAGAATCGACAAAGCTGTATCGTCAGTATGGTATTGGACTGACGATGCTGCTGCCATTTATTCAGATGCCCCTTTTTATCGGGTTATATCGTATGTTTACTGCGCATGGCGGGGCGATGTCCTCAAGCTTTATACCTTGGGTAGCAAGCTTTGGGCAATCAGACCCATTCCACATTATG…	METLDISLIWLLLSMSGLLIGLLATPIRAHLSANEHMLPIHHIQATVRTCALHVLRHVRRIRIKKPDQSDHRSSDEDKSPFVCWMN	MQWITDGLNSVLNYFYQATGDWGIAVIALTLLVRVALIYVNFYNAKGQVKQISMRAALKGLQAKFEHNKEKLLEESTKLYRQYGIGLTMLLPFIQMPLFIGLYRMFTAHGGAMSSSFIPWVASFGQSDPFHIMPILYALLSFVAMMIPVVPELAIAGSVFKRMGLPFVFTATMLIVFWQAPVALGLYWAVNALFTLIERLIYRTSIVQRLLRKGIPETA	261	86	660	219	30	NA	MEM1;TMio;7to29	MEM1;TMoi;8to24	MEM1;TMoi;8to24	DeepTMHMM	type2a	MifM	uYidC_MifM_Paenibacillales	uYidC_10	uYidC_2	SSDED	73
GCF_000425205.1	refseq	RS_GCF_000425205.1	d__Bacteria;p__Firmicutes;c__Bacilli;o__Bacillales_D;f__Halobacillaceae;g__Pontibacillus_A;s__Pontibacillus_A halophilus	p__Firmicutes	c__Bacilli	o__Bacillales_D	f__Halobacillaceae	s__Pontibacillus_A halophilus	NZ_AULI01000013.1	24799	25569	+	H513_RS20230	yidC	membrane protein insertase YidC	WP_036770312.1	EcYidC_NP_418161.1	5.19E-21	BsYidC_NP_391984.1	1.28E-60	24479	24763	+	H513_RS0113020	NA	hypothetical protein	WP_026801133.1	ATGTACGAATTACTTATAGAAGGAATGAATGATACCGGTCTTTACGGAATCTACTTCACCTTCATCCTTTCCTATACAGTCTTCCACGTGGTTGGACCAATGATTGAACACCGCCCTCTTCAAATGTCCAAAGGCGTGCCGAATCATTCAGATACACAACGAACGCTTTATTATAAATCAAGAATGTGTAAACCAGAGACGATGCTTGTTATGCGGCTTATCAAGATGATTAAACGGAAAGACGGAAATGCAGACCCGGATTGTCAGCCTCTTTTATTCACATAAGCGCATTTGAATAGAAGAGGAGGATTTCATTTAGTATGAAACGATTGTCATTAATCTTCATCCTACTAACGACTATGCTTGCAGCTTGTGCTCCGCAAACTGGGGGAGACGGCT…	ATGTACGAATTACTTATAGAAGGAATGAATGATACCGGTCTTTACGGAATCTACTTCACCTTCATCCTTTCCTATACAGTCTTCCACGTGGTTGGACCAATGATTGAACACCGCCCTCTTCAAATGTCCAAAGGCGTGCCGAATCATTCAGATACACAACGAACGCTTTATTATAAATCAAGAATGTGTAAACCAGAGACGATGCTTGTTATGCGGCTTATCAAGATGATTAAACGGAAAGACGGAAATGCAGACCCGGATTGTCAGCCTCTTTTATTCACATAA	ATGAAACGATTGTCATTAATCTTCATCCTACTAACGACTATGCTTGCAGCTTGTGCTCCGCAAACTGGGGGAGACGGCTTCTTTCAAAGCACGTTTGTTCAGCCGTTTACATCGTTAATCGAACTGTTAGCTGGTGTGACGGGAGATAACTATGGACTAGCCATTGTGCTTATAACGGTCATTATTCGTCTTGTCGTCATGCCTTTTATGCTGAGTTCCTATAAGAAGCAACAAGACATGAAATCGAAAATGGAAGTGATGAAGCCAGAGATGGAGGACATTCAAGGTCGCCTGAAGGGTGCGAGTTCTGAAGAAGAGCGAAAAGAAGCACAGCAGGAGCTGGTACAACTCTATCAAAAGCATGGTGTAAACCCGCTGAATATGGGTTGTCTACCTATG…	MYELLIEGMNDTGLYGIYFTFILSYTVFHVVGPMIEHRPLQMSKGVPNHSDTQRTLYYKSRMCKPETMLVMRLIKMIKRKDGNADPDCQPLLFT	MKRLSLIFILLTTMLAACAPQTGGDGFFQSTFVQPFTSLIELLAGVTGDNYGLAIVLITVIIRLVVMPFMLSSYKKQQDMKSKMEVMKPEMEDIQGRLKGASSEEERKEAQQELVQLYQKHGVNPLNMGCLPMLLQMPILMGFYFAIRGSEEVASHTFLWFNLGETDLLLAVIAGILYFINYRISMMGLPEQQQKQMKVMGLLSPVMILVISLSTPAALPLYWAVGGLFLIVQTYVSKRMYQRSPSTGVSKTEQPV	285	94	771	256	35	NA	MEM1;TMio;13to35	MEM1;TMoi;14to28	MEM1;TMoi;14to28	DeepTMHMM	type2a	MifM	uYidC_MifM_Bacillales_D	uYidC_54	uYidC_2	ADPDC	84
GCF_000425225.1	refseq	RS_GCF_000425225.1	d__Bacteria;p__Firmicutes;c__Bacilli;o__Bacillales_D;f__Halobacillaceae;g__Pontibacillus;s__Pontibacillus marinus	p__Firmicutes	c__Bacilli	o__Bacillales_D	f__Halobacillaceae	s__Pontibacillus marinus	NZ_AULJ01000070.1	16086	16823	-	H514_RS0114230	yidC	membrane protein insertase YidC	WP_027447564.1	EcYidC_NP_418161.1	8.24E-21	BsYidC_NP_391984.1	3.57E-58	16851	17150	-	H514_RS0114235	NA	hypothetical protein	WP_027447565.1	ATGAACGCATTAATGGAATATTTATTTGAACTAGATCTGCTCAATGATCCATTCTTATACTCATTTTATATAAGCCTATTTTTCTCATATGCACTCAGCCAAGTTTGGAGTGCTTTTATACAAGATGCTTCTTCCCTTTGCAACAATGAGTGGAAAGTGGAGCAAGCTTACATTCAACAGAAAGAATCGCTTCAGCCATTAGAACAAGTACTAAATGATATTCGAGTGTGGATCTACAAAACTATACGAAGGCAGGAATCATCACCTGATGATGACCAATTCTCTGTATTTATCTCATAAAAGATAAAATACAGAGGAGGAAAATCATTGAAACGTATCGGAATTTTATTGACTGCCTTATTTTTAACGGGGTGTTCAGCCCAACCTGGACAGGGAGAT…	ATGAACGCATTAATGGAATATTTATTTGAACTAGATCTGCTCAATGATCCATTCTTATACTCATTTTATATAAGCCTATTTTTCTCATATGCACTCAGCCAAGTTTGGAGTGCTTTTATACAAGATGCTTCTTCCCTTTGCAACAATGAGTGGAAAGTGGAGCAAGCTTACATTCAACAGAAAGAATCGCTTCAGCCATTAGAACAAGTACTAAATGATATTCGAGTGTGGATCTACAAAACTATACGAAGGCAGGAATCATCACCTGATGATGACCAATTCTCTGTATTTATCTCATAA	TTGAAACGTATCGGAATTTTATTGACTGCCTTATTTTTAACGGGGTGTTCAGCCCAACCTGGACAGGGAGATGGATTTTTTAACGACTATTTTGTAAAGCCTTTTGCTGAAGCTATTCAAGGTGTAGCTGGTATTGTGGGAGACAATTATGGTGTGGCAATCATTGTCATTACAATAGCGATGCGCCTAGTCTTAATGCCATTCATGCTGAATATGTACAAAAAACAACAGGTCATGAAGCAAAAAATGGCTAAGATAAAACCAGAAATGGATGATGTACAAAACAGAATGAAAGAATCGAAAACACAGGAAGAAAAACAGGAAATTCAAAAGGAAATGATGGCTCTTTATCAGAAACATGGGGTAAACCCACTTAATATGGGATGTTTACCATTAATC…	MNALMEYLFELDLLNDPFLYSFYISLFFSYALSQVWSAFIQDASSLCNNEWKVEQAYIQQKESLQPLEQVLNDIRVWIYKTIRRQESSPDDDQFSVFIS	MKRIGILLTALFLTGCSAQPGQGDGFFNDYFVKPFAEAIQGVAGIVGDNYGVAIIVITIAMRLVLMPFMLNMYKKQQVMKQKMAKIKPEMDDVQNRMKESKTQEEKQEIQKEMMALYQKHGVNPLNMGCLPLILQMPVVMGFYYAIRGSQEIASHSFLWFPLGEMDISMALIAAVIYYVQYRVSMNNMPIEQQGQMKIMGLLSPGIILFISLSAPAALPLYWAVSGLFLILQTWIGQKLYKPIEE	300	99	738	245	27	NA	MEM1;TMoi;18to40	NA	MEM1;TMoi;18to40	tmhmm2.0	type2a	MifM	uYidC_MifM_Bacillales_D	uYidC_8	uYidC_2	SPDDD	88
GCF_000426545.1	refseq	RS_GCF_000426545.1	d__Bacteria;p__Firmicutes;c__Bacilli;o__Paenibacillales;f__Paenibacillaceae;g__Paenibacillus;s__Paenibacillus panacisoli	p__Firmicutes	c__Bacilli	o__Paenibacillales	f__Paenibacillaceae	s__Paenibacillus panacisoli	NZ_KE384535.1	63411	64235	+	K331_RS0125925	yidC	membrane protein insertase YidC	WP_028592538.1	EcYidC_NP_418161.1	2.84E-18	BsYidC_NP_391984.1	8.24E-61	63118	63462	+	K331_RS30625	NA	hypothetical protein	WP_051290051.1	TTGCTGGAATTACATGATTTGATTCCGTATATATTCACCATTGGCCTCATCTGCACAGTCAGCTATGCCTACATCGCACATCTTTATTGTGGAGTGACGAAGTACTGGCTTGATTACGAAGGTGGCAGCTTGTGGAGCGATACGATCAGCAGTCCTCAGCTGTGCATTCATATTCGTCAGTTGTCTGGCCATTTATCCCGTGTCATTCGTCGTAGAGAAGCTCCGGATGATGATATATCTGCTTGTCATACCTCGTTGAAGCTCAAGAAGAACATTCAACGAGGAGGAGCATTATGGAGTCATTCAAGGGATTCACATCCCGATCAGTTCAGGTACGGATTTTAGGAGTTATCGCCTTATTAGCAATAGTCATGCTACTATCCGGTTGCGGTACTCAGG…	TTGCTGGAATTACATGATTTGATTCCGTATATATTCACCATTGGCCTCATCTGCACAGTCAGCTATGCCTACATCGCACATCTTTATTGTGGAGTGACGAAGTACTGGCTTGATTACGAAGGTGGCAGCTTGTGGAGCGATACGATCAGCAGTCCTCAGCTGTGCATTCATATTCGTCAGTTGTCTGGCCATTTATCCCGTGTCATTCGTCGTAGAGAAGCTCCGGATGATGATATATCTGCTTGTCATACCTCGTTGAAGCTCAAGAAGAACATTCAACGAGGAGGAGCATTATGGAGTCATTCAAGGGATTCACATCCCGATCAGTTCAGGTACGGATTTTAG	ATGGAGTCATTCAAGGGATTCACATCCCGATCAGTTCAGGTACGGATTTTAGGAGTTATCGCCTTATTAGCAATAGTCATGCTACTATCCGGTTGCGGTACTCAGGCGGCACAAATTGACAGCCAGACACCAGGGTTCTTCAATCACTACGTCGTATACCCGCTGTCCCTAGTATTACAGCAGCTTGCCGCTTGGTTCAGTGGAAGCTATGGTTTATCCATCATCGCGCTTACACTGATCGTGCGCTTGGCACTCCTGCCTTTGATGATGCGCCAGGCGCGTGCACAGCAGGGAATGAAGCAGAAGATGTCTGCCATGCAGCCACAGCTGGACGACCTCAAGCAGAAGTACGAGAGCAAGAAGGATTCAGCTAGTCAACAGAAAATGCAGCAGGAAATG…	MLELHDLIPYIFTIGLICTVSYAYIAHLYCGVTKYWLDYEGGSLWSDTISSPQLCIHIRQLSGHLSRVIRRREAPDDDISACHTSLKLKKNIQRGGALWSHSRDSHPDQFRYGF	MESFKGFTSRSVQVRILGVIALLAIVMLLSGCGTQAAQIDSQTPGFFNHYVVYPLSLVLQQLAAWFSGSYGLSIIALTLIVRLALLPLMMRQARAQQGMKQKMSAMQPQLDDLKQKYESKKDSASQQKMQQEMMAIYKEHQFNPLNIGCLPILIQLPILSGMYTAIRLTPELSSHSFWWFQLGKPDIIMAIVVAGIYLLQARVSQASMSPEQRKQFALVGYLSPLMMAVFSFSAPAAMPLYWMVSGSFLLLQSIWFRRLYPTEEQALPAPQQAS	345	114	825	274	-52	NA	MEM1;TMoi;10to32	MEM1;TMoi;7to26	MEM1;TMoi;7to26	DeepTMHMM	type2a	MifM	uYidC_MifM_Paenibacillales	uYidC_4	uYidC_2	APDDD	74
GCF_000429685.1	refseq	RS_GCF_000429685.1	d__Bacteria;p__Firmicutes;c__Bacilli;o__Bacillales_H;f__Marinococcaceae;g__Bacillus_AP;s__Bacillus_AP aidingensis	p__Firmicutes	c__Bacilli	o__Bacillales_H	f__Marinococcaceae	s__Bacillus_AP aidingensis	NZ_AUCI01000003.1	303107	303793	-	G475_RS0105710	yidC	membrane protein insertase YidC	WP_084414018.1	EcYidC_NP_418161.1	1.84E-28	BsYidC_NP_391984.1	9.56E-76	303896	304168	-	G475_RS0105715	NA	hypothetical protein	WP_026700464.1	ATGCTGGAAATACTGTTTGATATCAATATTCTGGAGATGGTTCTGCTCGTCTCTGTCTTTTATATCGCAGGCTGGTCTGTGCTGGACGGCGGCATAACACCATGGTCGTCCAATCAGATGATCCATTCTCATTATATTATAGACCAACGCCGGCAAAGGGATCATGTTCCTGTTCTGTCTTTATTTTTATTTATCTTTATCTGCAGAAAAATTCCAGCATTAAAAGATCACCTCGATGATGACGAGTATTATTCTTTCATTCTTCTGCTCTAAAACAAACAAATATAAAGAGAGAGGAAGGAAGAAACATTGCTTCAAAAAAGAACAGTATTCATTATCATTGTGGCGTTATCTACTCTCCTTTCGGGATGCGGTATGAATCGTGACCCGATTACATCG…	ATGCTGGAAATACTGTTTGATATCAATATTCTGGAGATGGTTCTGCTCGTCTCTGTCTTTTATATCGCAGGCTGGTCTGTGCTGGACGGCGGCATAACACCATGGTCGTCCAATCAGATGATCCATTCTCATTATATTATAGACCAACGCCGGCAAAGGGATCATGTTCCTGTTCTGTCTTTATTTTTATTTATCTTTATCTGCAGAAAAATTCCAGCATTAAAAGATCACCTCGATGATGACGAGTATTATTCTTTCATTCTTCTGCTCTAA	ATGAATCGTGACCCGATTACATCGGAAAGTGAAGGCATATGGAATCACTTTTTTGTCTACCCGTTTTCCTGGGTATTAACCAACCTGGCAGATTTGTTTCAGGGAAGTTATGGCATGGCTATTATTTTTATGACCTTTGTCATTCGTTTATGCTTGCTTCCGCTGTTTATGAAACAGCAGAAAAGTACGGTGGCGATGCGTGAATTACAGCCTGAAATGGAAAAGCTTAAGGAGAAATATGATACCAAGAATCAGCAGCAGGCCCAAAAGTTCCAGCAGGAAATGATGCAGCTGTATTCGAAAAATGGAGTAAACCCGGCTGCGGGATGCCTGCCTGTCCTTATACAAATGCCGATTCTAATGGCATTTTATTTTGCAATTGTCCGTACTGAGGAAATT…	MLEILFDINILEMVLLVSVFYIAGWSVLDGGITPWSSNQMIHSHYIIDQRRQRDHVPVLSLFLFIFICRKIPALKDHLDDDEYYSFILLL	MNRDPITSESEGIWNHFFVYPFSWVLTNLADLFQGSYGMAIIFMTFVIRLCLLPLFMKQQKSTVAMRELQPEMEKLKEKYDTKNQQQAQKFQQEMMQLYSKNGVNPAAGCLPVLIQMPILMAFYFAIVRTEEIANHSFLWLDLGQPDPLFILPVAAGAAMFLQTKITMKDTPQQMKVMMYLMPVMIIAAGAALPSALSLYWFTGGIFMIFQSMYFSKYRARTETASDQ	273	90	687	228	102	NA	MEM1;TMoi;13to35_MEM2;TMio;56to73	MEM1;SSio;1to11_MEM2;TMoi;13to28	MEM1;SSio;1to11_MEM2;TMoi;13to28	DeepTMHMM	type2b	MifM	uYidC_MifM_Bacillales_H	uYidC_10	uYidC_2	DDDEY	79
GCF_000429705.1	refseq	RS_GCF_000429705.1	d__Bacteria;p__Firmicutes;c__Bacilli;o__Bacillales_H;f__Salisediminibacteriaceae;g__Bacillus_AS;s__Bacillus_AS aurantiacus	p__Firmicutes	c__Bacilli	o__Bacillales_H	f__Salisediminibacteriaceae	s__Bacillus_AS aurantiacus	NZ_KE386943.1	376245	377051	-	G476_RS0120310	yidC	membrane protein insertase YidC	WP_026691707.1	EcYidC_NP_418161.1	3.33E-25	BsYidC_NP_391984.1	1.24E-69	377026	377358	-	G476_RS0120315	NA	hypothetical protein	WP_026691708.1	ATGTTTTTAGAGCATTATCATGATTTGGTGCCGATTTTAATTTCAATTAGTATTCTTGTGGCATTAGCCGGGGCTCAGTGGGTTAACTACATGTCACACGAGTGTATGATTCGGAACAGGCATATGGCGAACAGTCGCATTGCTACTCTTGATCGTACCGGGATGGACGACGATGACGCTGGTGAGAGTATCGAGGAGAGGCAAAGCTTTATTACTCGGATTGTAAAAAGAAAAGAAGCACCTGAAGATGATGCGGATTATTTTTCCTTCTCGTTGGACATGATGAATGAGAGCGAGGAGGATAAATATGGAGAAAACATCTGCATCACTTAGGAACGTTCAGCTTTTGCTCGTTTTTGGATTATTACTCGTGATTTTAGGGGGATGTGGTGCTTCCAC…	ATGTTTTTAGAGCATTATCATGATTTGGTGCCGATTTTAATTTCAATTAGTATTCTTGTGGCATTAGCCGGGGCTCAGTGGGTTAACTACATGTCACACGAGTGTATGATTCGGAACAGGCATATGGCGAACAGTCGCATTGCTACTCTTGATCGTACCGGGATGGACGACGATGACGCTGGTGAGAGTATCGAGGAGAGGCAAAGCTTTATTACTCGGATTGTAAAAAGAAAAGAAGCACCTGAAGATGATGCGGATTATTTTTCCTTCTCGTTGGACATGATGAATGAGAGCGAGGAGGATAAATATGGAGAAAACATCTGCATCACTTAG	ATGGAGAAAACATCTGCATCACTTAGGAACGTTCAGCTTTTGCTCGTTTTTGGATTATTACTCGTGATTTTAGGGGGATGTGGTGCTTCCACAGAACCGATTAACGCGGAAACGACAGGGGTTTTTAACCATTACGTCGTTTGGCCGTTTTCGTTTTCAATTAAATTCTTTGCAGGAATGTTTGCAGGGAATTATGGCTTATCCCTTGTATTTATGACTTTTCTCATTCGTTTGGCTTTAATGCCGCTTATGATGAAACAATATAAAAGTCAACGTACGACAAGGGAGAAGATGGCTCACATTCAGCCGGCCATGAAAGAGATTCAGGAAAAATACAAGGATCGTAAAAACCCGGAAAACCAAAAGAAGCTTCAACAGGAAATGATGGCTCTTTACCGT…	MFLEHYHDLVPILISISILVALAGAQWVNYMSHECMIRNRHMANSRIATLDRTGMDDDDAGESIEERQSFITRIVKRKEAPEDDADYFSFSLDMMNESEEDKYGENICIT	MEKTSASLRNVQLLLVFGLLLVILGGCGASTEPINAETTGVFNHYVVWPFSFSIKFFAGMFAGNYGLSLVFMTFLIRLALMPLMMKQYKSQRTTREKMAHIQPAMKEIQEKYKDRKNPENQKKLQQEMMALYREHNFNPITSMGCLPMLIQFPIMIGFYYAIMRTPEIAEHSFLWFNLGQTDMILPFIAGGVYLIQFRVSMSGMDDQQQKQMAMLGYVTPIIMGVFSFNVAAALPLYWSVSGLLLIFQTMFFKSVYREKKQAVETTTV	333	110	807	268	-26	NA	MEM1;TMoi;10to32	MEM1;TMoi;9to28	MEM1;TMoi;9to28	DeepTMHMM	type2a	MifM	uYidC_MifM_Bacillales_H	uYidC_4	uYidC_2	EDDAD	82
GCF_000430765.1	refseq	RS_GCF_000430765.1	d__Bacteria;p__Firmicutes;c__Bacilli;o__Bacillales_B;f__DSM-1321;g__Bacillus_AI;s__Bacillus_AI kribbensis	p__Firmicutes	c__Bacilli	o__Bacillales_B	f__DSM-1321	s__Bacillus_AI kribbensis	NZ_KE387240.1	348827	349609	-	H539_RS0120015	yidC	membrane protein insertase YidC	WP_026695001.1	EcYidC_NP_418161.1	7.83E-22	BsYidC_NP_391984.1	6.17E-64	349633	349920	-	H539_RS0120020	NA	hypothetical protein	WP_026695002.1	ATGTGGGATAGTATTCTAGAACTTGATCACCATGTATTCCGGATGGCCATTCTCTTAGGTTTATTATTGACCATCGTCCTTCCTTATGCAGCCCTCTATTTTTCTTATAAATTGGACAAAAAGCTGGATTCCTGCCCTACAGTTTCCCTGCATGAGCAAGGAATTTCAGCTATAAAGCTTAAGATTTCACTCTGTAAATGTTTTATCACACAGATCATCAGCTTTATCCGAAGAAAATTAGATCCTGGGGATTCAGAGGAGCCAATTTCCTTACTCGTTAGCTCATAACCTAATAACGAGGAGGAAATAAATTGAATAAAAAATATTTGGGTTTACTAAGTTTGATTGTTGTCATCGGAGCTTTATTGACCGGGTGCCAATCACAATCCGGCGGAGGTT…	ATGTGGGATAGTATTCTAGAACTTGATCACCATGTATTCCGGATGGCCATTCTCTTAGGTTTATTATTGACCATCGTCCTTCCTTATGCAGCCCTCTATTTTTCTTATAAATTGGACAAAAAGCTGGATTCCTGCCCTACAGTTTCCCTGCATGAGCAAGGAATTTCAGCTATAAAGCTTAAGATTTCACTCTGTAAATGTTTTATCACACAGATCATCAGCTTTATCCGAAGAAAATTAGATCCTGGGGATTCAGAGGAGCCAATTTCCTTACTCGTTAGCTCATAA	TTGAATAAAAAATATTTGGGTTTACTAAGTTTGATTGTTGTCATCGGAGCTTTATTGACCGGGTGCCAATCACAATCCGGCGGAGGTTCGATTTTCCATAATCTCCTGATTGCACCCATGACTTCCGCGATTGAGTTTTTTGCCAGCATCACCGGCGGGAGCTATGGACTCAGCATCATTTGCATGACTTTACTGATCAGGCTAGTATTAATGCCGCTTTTCTTAAAGCAGTTGAAGACGCAGAATGCTATGAAGATGAAGATGGAAGCTTTCAAGCCAGAGATGGCTGTATTGCAGGAAAAAATGAAAAATGCTAAGGACCCGGCCAAGCAAAAGGAATATCAGCAGGAAATGATGCGGCTGTATCAAAAGCACGGCGTGAACCCGCTGAACATGGGG…	MWDSILELDHHVFRMAILLGLLLTIVLPYAALYFSYKLDKKLDSCPTVSLHEQGISAIKLKISLCKCFITQIISFIRRKLDPGDSEEPISLLVSS	MNKKYLGLLSLIVVIGALLTGCQSQSGGGSIFHNLLIAPMTSAIEFFASITGGSYGLSIICMTLLIRLVLMPLFLKQLKTQNAMKMKMEAFKPEMAVLQEKMKNAKDPAKQKEYQQEMMRLYQKHGVNPLNMGCLPVLIQMPILMGFYYAIKSSHHIASHTFLWFSLGHPDHILAIVAGIVYFLQFKVSQKNMPKEQQNTMKFMGLMSPLMILIFSFNAPAALPLYWSIGGLFLMLQTEIGQRMAKNHASADKAESVPVK	288	95	783	260	23	NA	MEM1;TMoi;15to34	MEM1;TMoi;13to34	MEM1;TMoi;13to34	DeepTMHMM	type2a	MifM	uYidC_MifM_Bacillales_B	uYidC_14	uYidC_2	GDSEE	83
GCF_000430785.1	refseq	RS_GCF_000430785.1	d__Bacteria;p__Firmicutes;c__Bacilli;o__Bacillales;f__Bacillaceae_G;g__Ectobacillus;s__Ectobacillus panaciterrae	p__Firmicutes	c__Bacilli	o__Bacillales	f__Bacillaceae_G	s__Ectobacillus panaciterrae	NZ_AUMR01000012.1	46740	47519	-	H540_RS0104585	yidC	membrane protein insertase YidC	WP_028399619.1	EcYidC_NP_418161.1	1.31E-20	BsYidC_NP_391984.1	6.30E-83	47545	47832	-	H540_RS0104590	NA	hypothetical protein	WP_028399620.1	TTGGAGATGCTTGAGGGACTGCTGATAGACAATTGGGAAACCGTCTTTACCCTTGCGATTTTAAGCACTGCTTTCTTGGCAGGGAAATGGTCCTGGCGTCTTTGCTCCGAGCTTCCGAAGGTGTATGATTCGCATATAACCATGCAGCTCTCATCTTCAGCTAGGGAACAAAGCAGAAAGAACAGCAGCGATTGGATTTTGGATGCCCGCAAACAAATTTCTATGTCTGTCCGTCACAAAACCGCTCCTGACGACGATGAAGATGGAGTATCCTTGTTACTTTCATAAATAAAAGTAACAAGGAGGAAACACGTTGAAAAGAATTTTAGGGCTTTTGCCTTTGACATTTGTATTGTTTTTATCTGGGTGCAGTACAAAGACACCTATTACATCGCATAA…	TTGGAGATGCTTGAGGGACTGCTGATAGACAATTGGGAAACCGTCTTTACCCTTGCGATTTTAAGCACTGCTTTCTTGGCAGGGAAATGGTCCTGGCGTCTTTGCTCCGAGCTTCCGAAGGTGTATGATTCGCATATAACCATGCAGCTCTCATCTTCAGCTAGGGAACAAAGCAGAAAGAACAGCAGCGATTGGATTTTGGATGCCCGCAAACAAATTTCTATGTCTGTCCGTCACAAAACCGCTCCTGACGACGATGAAGATGGAGTATCCTTGTTACTTTCATAA	TTGAAAAGAATTTTAGGGCTTTTGCCTTTGACATTTGTATTGTTTTTATCTGGGTGCAGTACAAAGACACCTATTACATCGCATAATACAGGGATTTGGGATCATTATTTGGTATATCCCATTTCATTCGTGATTACCCATATTTCACATCTTTTTAACGATAATTACGGCATCGGCATCATTGCTATTACGCTGCTGATTCGACTGGCGCTTTCACCGCTCGTCATTTCTTTAAATGATAATCAGTGGAGAATGCAGCAGCTCCAGCCTGAAATGAAAAAACTGAGAGAGCAATATAATGCGAAAGATCCGAAGACACAGCAGTTGCTGAATCAAGAAACGATGAAGCTTTATCAAAAACACGGCATAAATCCGGCGATGGGATGTTTGCCCGCTGTT…	MEMLEGLLIDNWETVFTLAILSTAFLAGKWSWRLCSELPKVYDSHITMQLSSSAREQSRKNSSDWILDARKQISMSVRHKTAPDDDEDGVSLLLS	MKRILGLLPLTFVLFLSGCSTKTPITSHNTGIWDHYLVYPISFVITHISHLFNDNYGIGIIAITLLIRLALSPLVISLNDNQWRMQQLQPEMKKLREQYNAKDPKTQQLLNQETMKLYQKHGINPAMGCLPAVIQMFILMALYNAIVRTKEIAAHTFLWFSLGQTDSLHILPVLAAVATFLQYWVMNSRAKQSDNAMLNQQMKMMLYVMPVMIFFMSFHLVSAIGLYWVVGNTFMAFQTLYLERRKQKKTLALQMNQEG	288	95	780	259	25	NA	NA	MEM1;SSio;1to12_MEM2;TMoi;14to28	MEM1;SSio;1to12_MEM2;TMoi;14to28	DeepTMHMM	type2b	MifM	uYidC_MifM_Bacillales	uYidC_5	uYidC_2	DDDED	84
GCF_000445995.2	refseq	RS_GCF_000445995.2	d__Bacteria;p__Firmicutes;c__Bacilli;o__Bacillales;f__Anoxybacillaceae;g__Geobacillus;s__Geobacillus sp000445995	p__Firmicutes	c__Bacilli	o__Bacillales	f__Anoxybacillaceae	s__Geobacillus sp000445995	NC_022080.4	1741907	1742656	-	M493_RS08710	yidC	membrane protein insertase YidC	WP_020959948.1	EcYidC_NP_418161.1	4.41E-35	BsYidC_NP_391984.1	1.97E-86	1742691	1742963	-	M493_RS08715	NA	hypothetical protein	WP_020959949.1	ATGGAAGCGCCTATTGATTTGCTTGCCTATATGTCGCTTGTCGGTGCGCTGTGGATCATCATGAAAGGATATATGGGCGTGCACCGGGCGACGAAATCATTGTTTTATGAGCCAACGTTAGCCTCAGTTCGTGAGCGGGAGGCGGCAGGAGGCGTCAAACGAGCGGCGCTTCCATCGCGCCCCTTGTTTTTGCCGCAGCGGCGGAAAATTCCGGTCCGGGAACGGGCAAACCGGACGGATGAGGATGGAAGGCCTTCGTCTTCATCAACGTAACGCACTTTTGCTAGATGATGAAGGAGGGCTTTTCATGAAAAAATGGTTGTTTGTTCTGCTTGGTGCAGCGCTGCTTCTTTCCGGCTGCAACCGCAATGAACCGATTGACGAACATAGCCAAGGGAT…	ATGGAAGCGCCTATTGATTTGCTTGCCTATATGTCGCTTGTCGGTGCGCTGTGGATCATCATGAAAGGATATATGGGCGTGCACCGGGCGACGAAATCATTGTTTTATGAGCCAACGTTAGCCTCAGTTCGTGAGCGGGAGGCGGCAGGAGGCGTCAAACGAGCGGCGCTTCCATCGCGCCCCTTGTTTTTGCCGCAGCGGCGGAAAATTCCGGTCCGGGAACGGGCAAACCGGACGGATGAGGATGGAAGGCCTTCGTCTTCATCAACGTAA	ATGAAAAAATGGTTGTTTGTTCTGCTTGGTGCAGCGCTGCTTCTTTCCGGCTGCAACCGCAATGAACCGATTGACGAACATAGCCAAGGGATTTGGAACCATTATTTTGTTTATCCGATGTCGAAGCTCCTTTTGGCGCTTGGACACTGGTTCGGCGACAACTACGGCATTGCCATTATTGTGTTGACGCTGATCGTCCGGTTTTGCTTGCTGCCGCTCATTTTGAAGCAGTTTCGCGCATCGTTCGCTATGCAAAAACTGCGCCCGGAACTGTTGAAGCTGCAAGAAAAGTATAAAAGCAAAGACCCGGAAACGCAGCGCAAGCTCCAGCAGGAAATGGTGCAGCTGTATCAAAAGCACGGCGTCAACCCGGCGAGCGGCTGCCTGCCGGTGCTCATT…	MEAPIDLLAYMSLVGALWIIMKGYMGVHRATKSLFYEPTLASVREREAAGGVKRAALPSRPLFLPQRRKIPVRERANRTDEDGRPSSSST	MKKWLFVLLGAALLLSGCNRNEPIDEHSQGIWNHYFVYPMSKLLLALGHWFGDNYGIAIIVLTLIVRFCLLPLILKQFRASFAMQKLRPELLKLQEKYKSKDPETQRKLQQEMVQLYQKHGVNPASGCLPVLIQMPIFMALYYAISRTQEIKTHSFLWVELGHRDPYFILPVLAALTTFISLRLSPSMTEEQLPQLAMMSYIMPVMIFIGASSVPSALSLYWVVGGCFSIIQSLILRSQLKAAKAAENN	273	90	750	249	34	NA	MEM1;TMoi;5to27	MEM1;TMoi;5to25	MEM1;TMoi;5to25	DeepTMHMM	type2a	MifM	uYidC_MifM_Bacillales	uYidC_9	uYidC_2	TDEDG	79
GCF_000469135.2	refseq	RS_GCF_000469135.2	d__Bacteria;p__Firmicutes;c__Bacilli;o__Bacillales_D;f__Halobacillaceae;g__Halobacillus;s__Halobacillus sp001592845	p__Firmicutes	c__Bacilli	o__Bacillales_D	f__Halobacillaceae	s__Halobacillus sp001592845	NZ_CP048117.1	991526	992269	+	M662_RS05085	yidC	membrane protein insertase YidC	WP_026578305.1	EcYidC_NP_418161.1	1.89E-20	BsYidC_NP_391984.1	9.36E-58	991205	991492	+	M662_RS05080	NA	hypothetical protein	WP_008634576.1	ATGTTCCCAATAATGGAATGGCTGGACGGATCTTATGATTTGCTGTTCCTGTCTATATACGTAACCGCCCTTACCGGTATGGCGCTTCAATCGCTGTGGTCCCACTTCATTAATGACTCTTCATCGTGGATAGAGGATCGATCCATTGAATTAATGACAGCTGATACGGGGCAGATCGGTGAAAGTACGGGGGCAGTGTTCGTACAACCGTTAATCCATTGGCTCCGCCGTACGGTTTGGAGGCAGGAGGCTTCGGACGAAAGCGACTATTCCCTCATTATTCGTTAACAGATATACACGAATAATGAGGAGGAATTATAATTGAAACGTTTATTATCCATTTTCGGTTTATTGACATTGCTGCTTGCCGGGTGTTCGCCATCTGATCAACAAGGGGGA…	ATGTTCCCAATAATGGAATGGCTGGACGGATCTTATGATTTGCTGTTCCTGTCTATATACGTAACCGCCCTTACCGGTATGGCGCTTCAATCGCTGTGGTCCCACTTCATTAATGACTCTTCATCGTGGATAGAGGATCGATCCATTGAATTAATGACAGCTGATACGGGGCAGATCGGTGAAAGTACGGGGGCAGTGTTCGTACAACCGTTAATCCATTGGCTCCGCCGTACGGTTTGGAGGCAGGAGGCTTCGGACGAAAGCGACTATTCCCTCATTATTCGTTAA	TTGAAACGTTTATTATCCATTTTCGGTTTATTGACATTGCTGCTTGCCGGGTGTTCGCCATCTGATCAACAAGGGGGAGGCTTCTTCCACACCTATTTCGTAGAGCCGTTCATTCAGGCGATTCAATTCCTTGCAGGATTGTTCCATGATAACTATGGACTGGCTATCATTATCATTACGCTCGGTGTCCGCTTCATTCTGATGCCGATCATGCTGAGAACTTACAAGAACAGTCAGCAGATGCGTGTGAAGATGAATACCGTCAAACCGGAGATGACCCTTGTTCAGGATAAGATGAAGAAGGCGAAGACACCAGAAGAAAAGCAAAAGGCTCAGGCGGAAATGATGGAACTGTATCGTAAACACGACATCAATCCGATGAACATGGGCTGTCTGCCG…	MFPIMEWLDGSYDLLFLSIYVTALTGMALQSLWSHFINDSSSWIEDRSIELMTADTGQIGESTGAVFVQPLIHWLRRTVWRQEASDESDYSLIIR	MKRLLSIFGLLTLLLAGCSPSDQQGGGFFHTYFVEPFIQAIQFLAGLFHDNYGLAIIIITLGVRFILMPIMLRTYKNSQQMRVKMNTVKPEMTLVQDKMKKAKTPEEKQKAQAEMMELYRKHDINPMNMGCLPILIQMPIFMGVYYAIRSSEEIATHSFLWFDLGQSDIAMALIAGLLYFIQYRVTLIGIPEQQQKQMKVIGLLSPIMILIISFNAPSALPLYWAVGGLFLIIQTLISKKLYPVQQS	288	95	744	247	33	NA	MEM1;TMoi;15to37	MEM1;SSio;1to55_MEM2;TMoi;59to68	MEM1;SSio;1to55_MEM2;TMoi;59to68	DeepTMHMM	type2b	MifM	uYidC_MifM_Bacillales_D	uYidC_7	uYidC_2	DESDY	86
GCF_000473245.1	refseq	RS_GCF_000473245.1	d__Bacteria;p__Firmicutes;c__Bacilli;o__Bacillales_B;f__DSM-18226;g__Bacillus_AB;s__Bacillus_AB infantis	p__Firmicutes	c__Bacilli	o__Bacillales_B	f__DSM-18226	s__Bacillus_AB infantis	NC_022524.1	2313032	2313820	+	N288_RS11515	yidC	membrane protein insertase YidC	WP_009793792.1	EcYidC_NP_418161.1	3.01E-13	BsYidC_NP_391984.1	6.65E-49	2312704	2313006	+	N288_RS11510	NA	hypothetical protein	WP_009793793.1	ATGTTTGATCTTTTAATGGATTTTACAAATATTCCGGCTGAATATACTTTGTATGCGAGCTTCATGCTTGGCCTTACAGTAAAGTTCTTATGGGCATGGAATATTGAATACTCTTTCATGGAATCTACCTGCAAGCCAGCCGAGCTGGGCGCCGGTTCTGAAAGCCTTAAGCTTTACGAAGCATGCGGCAGGCCCTTCAGCCCGCTTCTCCGCTGGATTGCCAAATATATACGCGCCAAGGAAGGATCGGGCAGCGACTCCGAGGATGCAGACTCCTCCATTTTGCTTAAATTTGCTATCTAAAATTTAAACTAATGGAGGAATTAAATTGAAATTGAAAAAAAATCCTGCTGCATTTCTTGTTCTATCTTTAACAGCTATCCTTCTTTCCGCATGCCA…	ATGTTTGATCTTTTAATGGATTTTACAAATATTCCGGCTGAATATACTTTGTATGCGAGCTTCATGCTTGGCCTTACAGTAAAGTTCTTATGGGCATGGAATATTGAATACTCTTTCATGGAATCTACCTGCAAGCCAGCCGAGCTGGGCGCCGGTTCTGAAAGCCTTAAGCTTTACGAAGCATGCGGCAGGCCCTTCAGCCCGCTTCTCCGCTGGATTGCCAAATATATACGCGCCAAGGAAGGATCGGGCAGCGACTCCGAGGATGCAGACTCCTCCATTTTGCTTAAATTTGCTATCTAA	TTGAAATTGAAAAAAAATCCTGCTGCATTTCTTGTTCTATCTTTAACAGCTATCCTTCTTTCCGCATGCCAGGCATCACAGCCCGGCCAGCAGAGTGATGGCTTTTTCAACACCTATCTGGTCCAGCCTTTTGCAAGTGCCATCCATATGGTCGCTGAATTATTTAATGGCAATTTCGGTTTATCCATCATCCTTATTACGCTGATCATCCGCCTGGCCCTTATGCCGCTTATGCTTAAGCAGTACAAAAGGCAGCAGGATATGAAAGGCAAAATGGATGTGCTGAAGCCGGAAATGGACAAGATCCAGGCCCAGTTGAAAAAGACGAAAGATCAAAAAGAACAGCAAAAGCTGCAGCAGGAAATGTTTGCCCTTTACCGCAAGCATGGAGTCAACCCG…	MFDLLMDFTNIPAEYTLYASFMLGLTVKFLWAWNIEYSFMESTCKPAELGAGSESLKLYEACGRPFSPLLRWIAKYIRAKEGSGSDSEDADSSILLKFAI	MKLKKNPAAFLVLSLTAILLSACQASQPGQQSDGFFNTYLVQPFASAIHMVAELFNGNFGLSIILITLIIRLALMPLMLKQYKRQQDMKGKMDVLKPEMDKIQAQLKKTKDQKEQQKLQQEMFALYRKHGVNPLNMGCLPILIQMPILMGFYYAIRSSHEIATHSFLWFNLGQPDLLITAAAGIVYYLQFKVTQANMPVQQQNQMKFMGLLSPVMIVVFSFSAPAALPLYWTVGGTFLIVQTLIGRRLYQTAPAAKEAEISK	303	100	789	262	25	NA	MEM1;TMoi;15to37	NA	MEM1;TMoi;15to37	tmhmm2.0	type2a	MifM	uYidC_MifM_Bacillales_B	uYidC_5	uYidC_2	SDSED	85
GCF_000474275.2	refseq	RS_GCF_000474275.2	d__Bacteria;p__Firmicutes;c__Bacilli;o__Bacillales_H;f__Bacillaceae_D;g__Bacillus_S;s__Bacillus_S marmarensis	p__Firmicutes	c__Bacilli	o__Bacillales_H	f__Bacillaceae_D	s__Bacillus_S marmarensis	NZ_ATAE01000003.1	11865	12623	+	A33I_RS00160	yidC	membrane protein insertase YidC	WP_022626462.1	EcYidC_NP_418161.1	8.44E-34	BsYidC_NP_391984.1	9.57E-91	11565	11831	+	A33I_RS00155	NA	hypothetical protein	WP_022626461.1	ATGATTGAATTTATAACAGATATGACGATGCTTTGGTTAAGTGTTGTTATGACAGTGCTTTTAGTTGCCGCTTTTGCGAGAGCGAGTGTGGCAGGAGTTTGGTTTACGTTTCATATGACAAGTAAAAAGCAGTTAAGCCAAACAGAAAATCAACCGTTAGTCATAGCTGCTCTCATTCGCCCTTCATCAAATCCGTATCGACCTAAGATACCATCTGTTTTTGATAAGGGCCAGTCTGATGATGAGCCGCACTCTCTTGTTGTTTAACTAAAATAGTTAAAACAACAAGGAGGAATAAAGTTGAAAAAAGTATTATGGATCTTAATAATCATCTTAATGGTAGGTGCATTAGCAGGCTGTGGTGCGAACGGTCAGCCGATTACAGCAGAAACAGAAGGG…	ATGATTGAATTTATAACAGATATGACGATGCTTTGGTTAAGTGTTGTTATGACAGTGCTTTTAGTTGCCGCTTTTGCGAGAGCGAGTGTGGCAGGAGTTTGGTTTACGTTTCATATGACAAGTAAAAAGCAGTTAAGCCAAACAGAAAATCAACCGTTAGTCATAGCTGCTCTCATTCGCCCTTCATCAAATCCGTATCGACCTAAGATACCATCTGTTTTTGATAAGGGCCAGTCTGATGATGAGCCGCACTCTCTTGTTGTTTAA	TTGAAAAAAGTATTATGGATCTTAATAATCATCTTAATGGTAGGTGCATTAGCAGGCTGTGGTGCGAACGGTCAGCCGATTACAGCAGAAACAGAAGGGATTTGGAATCACTTCTTTGTCTACCCGCTTTCTTGGGTTCTGATAAGTGTAGCAGACCTATTGAATGGAAGCTTTGGATTATCGATTATTGTTGTGACAATAGGAATCCGGCTATTCTTACTACCATTGATGATCAAGCAGCAAAAAAGCAGCCGTGCGATGCAGGCATTGCGTCCCGAGATGGAAGCTTTGCAGAAAAAGTACGGTCAAGGAACAAAGCGTGATCCAAAAGATCAGCAGAAAATGCAAAAAGAATTGATGGCTTTATATAAAGACAGCGGAGTCAATCCAATGGCTGGT…	MIEFITDMTMLWLSVVMTVLLVAAFARASVAGVWFTFHMTSKKQLSQTENQPLVIAALIRPSSNPYRPKIPSVFDKGQSDDEPHSLVV	MKKVLWILIIILMVGALAGCGANGQPITAETEGIWNHFFVYPLSWVLISVADLLNGSFGLSIIVVTIGIRLFLLPLMIKQQKSSRAMQALRPEMEALQKKYGQGTKRDPKDQQKMQKELMALYKDSGVNPMAGCLPLFIQLPVMMAFYFAIMRTEVIALHSFLWFDLGSPDPLYILPVVAGITTFLQVKMTSFQLNDQMKVIIYIMPVMIVVAGVTLPSALSLYWVVGNLFMIIQTYFTVVRFEQLKTDISK	267	88	759	252	33	NA	MEM1;TMoi;15to37	MEM1;TMoi;15to25	MEM1;TMoi;15to25	DeepTMHMM	type2a	MifM	uYidC_MifM_Bacillales_H	uYidC_10	uYidC_2	QSDDE	78
GCF_000482485.1	refseq	RS_GCF_000482485.1	d__Bacteria;p__Firmicutes;c__Bacilli;o__Bacillales_D;f__Amphibacillaceae;g__Ornithinibacillus;s__Ornithinibacillus globulus	p__Firmicutes	c__Bacilli	o__Bacillales_D	f__Amphibacillaceae	s__Ornithinibacillus globulus	NZ_KI519436.1	316136	316930	+	K332_RS0115345	yidC	membrane protein insertase YidC	WP_026908264.1	EcYidC_NP_418161.1	1.05E-10	BsYidC_NP_391984.1	9.60E-51	315813	316199	+	K332_RS0115340	NA	hypothetical protein	WP_026908263.1	ATGCTTTTCGATTTTATTATTGAATTATCTAGTGATTTTTCAGCTATGTATTTCTATTTTAGTGCTGTTTTAACTGTTTTATTTTCCATTCATTGGATGCCGCTAGTTGCGCAAAATGTCTATCGTGACACACGTATTACAATAGAAGGCATTCATAATGAGAAAGCTGAACAAAGTACACGTAATAATTCTATTAACAAAATGAACAAAAAGCGAAATTGGTTGGCAATGATTACAAAACGAATAGAAACACCAGATGATGATGATGAAGCATCTTCTTCCTTGTATTTCAATAGATTGAGACAATTACAAGGAGGAACAACATGCAAAAACAATCTGTATTCACATTCTTTAAGAAAACAAGTCTTATCGGTATCTTTGGATTAATATTATTACTAG…	ATGCTTTTCGATTTTATTATTGAATTATCTAGTGATTTTTCAGCTATGTATTTCTATTTTAGTGCTGTTTTAACTGTTTTATTTTCCATTCATTGGATGCCGCTAGTTGCGCAAAATGTCTATCGTGACACACGTATTACAATAGAAGGCATTCATAATGAGAAAGCTGAACAAAGTACACGTAATAATTCTATTAACAAAATGAACAAAAAGCGAAATTGGTTGGCAATGATTACAAAACGAATAGAAACACCAGATGATGATGATGAAGCATCTTCTTCCTTGTATTTCAATAGATTGAGACAATTACAAGGAGGAACAACATGCAAAAACAATCTGTATTCACATTCTTTAAGAAAACAAGTCTTATCGGTATCTTTGGATTAA	ATGCAAAAACAATCTGTATTCACATTCTTTAAGAAAACAAGTCTTATCGGTATCTTTGGATTAATATTATTACTAGCTGGGTGTTCTGGAGGGAATTCAGGAGATTCAGGATTCTTTCAACATTTTTTTGTAGAAACCTTTTCATCTTTAATCAAAAGTATTGCTGTGTTCTTTAATGATAACTATGGGTTATCGATTATTCTCATTACGATATTAATTAGACTAGTTGTTATGCCGTTTATGATTAAGCAAATGAAGAATAACTTAGTTGTACAAGATAAAATGAAAGAATTAAAGCCAGAAATGGAAGAAATTCAAAAAAAATATAAAGATAAAAAGGACCCTGATGCTCAAAGAAAGATGCAACAGGAAATGATGCAGCTTTATCAAAAGCATAAC…	MLFDFIIELSSDFSAMYFYFSAVLTVLFSIHWMPLVAQNVYRDTRITIEGIHNEKAEQSTRNNSINKMNKKRNWLAMITKRIETPDDDDEASSSLYFNRLRQLQGGTTCKNNLYSHSLRKQVLSVSLD	MQKQSVFTFFKKTSLIGIFGLILLLAGCSGGNSGDSGFFQHFFVETFSSLIKSIAVFFNDNYGLSIILITILIRLVVMPFMIKQMKNNLVVQDKMKELKPEMEEIQKKYKDKKDPDAQRKMQQEMMQLYQKHNFNPLASFSGCLPMLIQFPFLIGFYYAIRQTPEIATHSFLWFNLGETDYLLVAIAVAVYFIQYKVSQIGLDPKMKKQMALIGLLSPIMIGIISLNTFAALPLYWTVGGVIVIVQTLISKKIYLAHKKELEKE	387	128	795	264	-64	NA	MEM1;TMoi;15to37	MEM1;SSio;1to15_MEM2;TMoi;17to37	MEM1;SSio;1to15_MEM2;TMoi;17to37	DeepTMHMM	type2b	MifM	uYidC_MifM_Bacillales_D	uYidC_4	uYidC_2	DDDDE	86
GCF_000496285.1	refseq	RS_GCF_000496285.1	d__Bacteria;p__Firmicutes;c__Bacilli;o__Bacillales;f__Bacillaceae_G;g__Bacillus_A;s__Bacillus_A toyonensis	p__Firmicutes	c__Bacilli	o__Bacillales	f__Bacillaceae_G	s__Bacillus_A toyonensis	NC_022781.1	2173486	2174268	-	BTOYO_RS11360	yidC	membrane protein insertase YidC	WP_000920530.1	EcYidC_NP_418161.1	3.67E-36	BsYidC_NP_391984.1	1.56E-64	2174297	2174581	-	BTOYO_RS11365	NA	hypothetical protein	WP_000394927.1	ATGGAATTTTTATTGCAGGATGCAATTCTATATATATCGTTTGTAACAACGGCGCTTTGTTTATTAGAAGTTTTCTTCCTTGCCAATGTTTCTCGCTTTGTGCGTCAGCAAGCATCGAGCGGTAAACAAAGAGCTTTTGCGTTAGTTGATACATGTGAAGATAGTGCAGGAAATGTAACGCTATTTTCTATTTTTTATAAATATGGAATGATTCGTTCTGTTCGCAGACAAGAATCAAGTGAAGAGAATGACGAGATCGGTCCGTATACACCAATGTTTCGCTAAATAATTACGAAACATTGGAGGAATGAACATGTTAAAATCATATCGAGCTGTGCTCGTTAGTTTATCATTATTACTTGTTTTTGTTTTATCTGGTTGCAGTAATGCGGCCCCAAT…	ATGGAATTTTTATTGCAGGATGCAATTCTATATATATCGTTTGTAACAACGGCGCTTTGTTTATTAGAAGTTTTCTTCCTTGCCAATGTTTCTCGCTTTGTGCGTCAGCAAGCATCGAGCGGTAAACAAAGAGCTTTTGCGTTAGTTGATACATGTGAAGATAGTGCAGGAAATGTAACGCTATTTTCTATTTTTTATAAATATGGAATGATTCGTTCTGTTCGCAGACAAGAATCAAGTGAAGAGAATGACGAGATCGGTCCGTATACACCAATGTTTCGCTAA	ATGTTAAAATCATATCGAGCTGTGCTCGTTAGTTTATCATTATTACTTGTTTTTGTTTTATCTGGTTGCAGTAATGCGGCCCCAATTGATGCACATAGTACTGGGATTTGGGATCATTACTTTGTATATCCAATCTCGTTTATGATTCAATTTGTTGCTCATCATATACCTGGAGCTAGCTTCGGGATTGCGATCATTATCATGACGCTCGTTATTCGTTCAGCAATGATTCCATTAGCTGTTTCACAATACCGTAGCCAAGCGAAAATGAAAAAAATGCAACCTGAATTGCAGAAGTTAAAGAAAAAATACGGTGATGTAAGCAAAGATCTTGAAAAACAAAAGCAGTATCAAAAAGAAATGTCAGAACTAATGAAATCAGGCGGTTGGAATCCACTT…	MEFLLQDAILYISFVTTALCLLEVFFLANVSRFVRQQASSGKQRAFALVDTCEDSAGNVTLFSIFYKYGMIRSVRRQESSEENDEIGPYTPMFR	MLKSYRAVLVSLSLLLVFVLSGCSNAAPIDAHSTGIWDHYFVYPISFMIQFVAHHIPGASFGIAIIIMTLVIRSAMIPLAVSQYRSQAKMKKMQPELQKLKKKYGDVSKDLEKQKQYQKEMSELMKSGGWNPLAGCWPIFIQMPIFSALYYAISRTEEIRTSSFLWVNLGHADPYHILPIIAALTTFIQMKVFQSNITPGEQVQMLKMQQIMMPAMILFMGFAAPSGLVLYWITGNLFTMTQTIVLRKIMEREELQLQKA	285	94	783	260	28	NA	MEM1;TMoi;5to27	MEM1;TMoi;8to28	MEM1;TMoi;8to28	DeepTMHMM	type2a	MifM	uYidC_MifM_Bacillales	uYidC_7	uYidC_2	EENDE	81
GCF_000496575.1	refseq	RS_GCF_000496575.1	d__Bacteria;p__Firmicutes;c__Bacilli;o__Bacillales;f__Anoxybacillaceae;g__Geobacillus;s__Geobacillus thermodenitrificans	p__Firmicutes	c__Bacilli	o__Bacillales	f__Anoxybacillaceae	s__Geobacillus thermodenitrificans	NZ_AYKT01000008.1	154018	154767	+	DSM465_RS0110030	yidC	membrane protein insertase YidC	WP_008880137.1	EcYidC_NP_418161.1	1.43E-35	BsYidC_NP_391984.1	1.05E-87	153712	153975	+	DSM465_RS0110025	NA	hypothetical protein	WP_008880136.1	ATGGAAGCGCCGATCGAGCTGCTTTGGTACATGTCACTTGTTGGTGTGCTGTTTGTCATCGTTAAAGGCTATATGGGCATACACCGGGTGACGAAATCGTTATCTTACGAATCGGCATGGACTACGGTTCGCGAGTATCGGGCAGGAGCAGCTACGGGTTTCGTTGCGCTTCCATCACGTCCGCTGTTTTTGCCGCAGCGACGGAAAATCCCCATTCGCGAACGGACGAACCGGACCGATGAGGATGGAAGGCCCTTTTCTTGATGAAACGACATGATTTTTTGACATGATCAAGGAGGGCTTTTCATGAAAAAATGGTTAGTAGTGTTGCTTAGTGTTGCCTTGCTTCTTTCTGGCTGCAGCTCGAATGAACCGATCGACGAACATAGCCAAGGGATT…	ATGGAAGCGCCGATCGAGCTGCTTTGGTACATGTCACTTGTTGGTGTGCTGTTTGTCATCGTTAAAGGCTATATGGGCATACACCGGGTGACGAAATCGTTATCTTACGAATCGGCATGGACTACGGTTCGCGAGTATCGGGCAGGAGCAGCTACGGGTTTCGTTGCGCTTCCATCACGTCCGCTGTTTTTGCCGCAGCGACGGAAAATCCCCATTCGCGAACGGACGAACCGGACCGATGAGGATGGAAGGCCCTTTTCTTGA	ATGAAAAAATGGTTAGTAGTGTTGCTTAGTGTTGCCTTGCTTCTTTCTGGCTGCAGCTCGAATGAACCGATCGACGAACATAGCCAAGGGATTTGGAATCATTACTTTGTCTATCCGATGTCCAAGCTGTTGTTGACGTTTGGCCATTGGTTTGGCGACAACTACGGCATTGCCATTATCGTGTTGACGCTCATTGTCCGTTTTTGTTTGCTGCCGCTTATTTTGAAGCAGTTCCGCACCTCGATTGCTATGCAAAAGCTGCGCCCGGAGCTGTTGAAACTGCAAGAAAAATATAAAAGCAAAGACCCAGAAACACAACGCAAGCTCCAGCAAGAGATGGTTCAACTGTACCAAAAGCATGGGATCAATCCGGCGAGCGGTTGCCTGCCGGTACTTATC…	MEAPIELLWYMSLVGVLFVIVKGYMGIHRVTKSLSYESAWTTVREYRAGAATGFVALPSRPLFLPQRRKIPIRERTNRTDEDGRPFS	MKKWLVVLLSVALLLSGCSSNEPIDEHSQGIWNHYFVYPMSKLLLTFGHWFGDNYGIAIIVLTLIVRFCLLPLILKQFRTSIAMQKLRPELLKLQEKYKSKDPETQRKLQQEMVQLYQKHGINPASGCLPVLIQMPIFMALYYAISRTQEIKTHSFLWVELGHRDPYFILPILAALTTFLSLRLSPSMTEEQMPQMAMMSYIMPVMIFIGASSVPSALSLYWVVGGCFSIIQSLMLRSQLKAAKTAENS	264	87	750	249	42	NA	MEM1;TMoi;5to27	MEM1;SSio;1to11_MEM2;TMoi;13to23	MEM1;SSio;1to11_MEM2;TMoi;13to23	DeepTMHMM	type2b	MifM	uYidC_MifM_Bacillales	uYidC_9	uYidC_2	TDEDG	79
GCF_000496835.1	refseq	RS_GCF_000496835.1	d__Bacteria;p__Firmicutes;c__Bacilli;o__Bacillales_D;f__Halobacillaceae;g__Thalassobacillus;s__Thalassobacillus devorans_B	p__Firmicutes	c__Bacilli	o__Bacillales_D	f__Halobacillaceae	s__Thalassobacillus devorans_B	NZ_KI543236.1	749505	750239	+	P855_RS20505	yidC	membrane protein insertase YidC	WP_051353151.1	EcYidC_NP_418161.1	3.59E-17	BsYidC_NP_391984.1	6.52E-54	749154	749444	+	P855_RS0104650	NA	hypothetical protein	WP_028782475.1	GTGTTTGAAGTGTTATTTGATCTCCCATTAAATTTGCATCTCTATGCCATGGTTATGGCGGCACTGCTGCCGTTCTCCTTCCATGTTTTCAGCCATTATTTTGAAGGCTCTTACTTAAAAGGGTTAGCTTTCGATACAAGTACCGGATTCGAACGTTCGCTCACAAAAGGGGACGTGTCCAGTCCTGATTTACCGAAAGATACACACGTGTTTATCATCACAAAGTGTGTCAAACGAAAAGAGGCTCCTGATGGCGACCAGGACGACCATCCTATCCTTCTCACACCATAGATTTTAAAATTTGTGAGGAGGAGTAGCGTGAAACGTTTGGTGTTACTAGGGAGTTTATTGATGATAGTGTTAAGTGGATGTTCAGGGCCCGGAGAAGGCGGAAGTGCT…	GTGTTTGAAGTGTTATTTGATCTCCCATTAAATTTGCATCTCTATGCCATGGTTATGGCGGCACTGCTGCCGTTCTCCTTCCATGTTTTCAGCCATTATTTTGAAGGCTCTTACTTAAAAGGGTTAGCTTTCGATACAAGTACCGGATTCGAACGTTCGCTCACAAAAGGGGACGTGTCCAGTCCTGATTTACCGAAAGATACACACGTGTTTATCATCACAAAGTGTGTCAAACGAAAAGAGGCTCCTGATGGCGACCAGGACGACCATCCTATCCTTCTCACACCATAG	ATGATAGTGTTAAGTGGATGTTCAGGGCCCGGAGAAGGCGGAAGTGCTTTTATACGCGATATCTTCGTCGACCCATTCACTTTTTTGATTGAAAATACAGCTATCCTGTTTGATGGCAGCTTTGGCATCGCCATTATATTGATTACGATTCTGATTCGATTGGTGCTTATGCCTTTTACGTTGAAGCAATATAAAAACCAGCAGCATATGAAAGAGAAAATGAGCGTGATGCAGCCTGAGATGAAGGTCATCCAGGAAAAGTTAAAAGAAACGGATAAACGGGAAGAACAGCTGAAACTGCAGCAGGAAATGATGGAGCTTTATAAGAAACATGGCGTCAATCCTATGGCAATGGGCTGTCTGCCACTTCTGGTACAAATGCCGGTTCTGATGGGTTTT…	MFEVLFDLPLNLHLYAMVMAALLPFSFHVFSHYFEGSYLKGLAFDTSTGFERSLTKGDVSSPDLPKDTHVFIITKCVKRKEAPDGDQDDHPILLTP	MIVLSGCSGPGEGGSAFIRDIFVDPFTFLIENTAILFDGSFGIAIILITILIRLVLMPFTLKQYKNQQHMKEKMSVMQPEMKVIQEKLKETDKREEQLKLQQEMMELYKKHGVNPMAMGCLPLLVQMPVLMGFYYAIQSSQEIASHSFLWFSLGGPDIPLALIAGVIYYFQFKVQQKLMPQDSANNNPMMRWMGLISPIMILVISFNMPAALPLYWSVGGLFLIGQTLLAGNLGLRSSKAANQE	291	96	735	244	60	NA	MEM1;TMoi;15to34	MEM1;SSio;1to19_MEM2;TMoi;21to30	MEM1;SSio;1to19_MEM2;TMoi;21to30	DeepTMHMM	type2b	MifM	uYidC_MifM_Bacillales_D	uYidC_5	uYidC_2	DGDQD	84
GCF_000499205.1	refseq	RS_GCF_000499205.1	d__Bacteria;p__Firmicutes;c__Bacilli;o__Paenibacillales;f__Paenibacillaceae;g__Paenibacillus;s__Paenibacillus sp000499205	p__Firmicutes	c__Bacilli	o__Paenibacillales	f__Paenibacillaceae	s__Paenibacillus sp000499205	NZ_AWUK01000027.1	126620	127480	+	P364_RS0120250	yidC	membrane protein insertase YidC	WP_024631901.1	EcYidC_NP_418161.1	2.51E-21	BsYidC_NP_391984.1	3.96E-69	126333	126683	+	P364_RS36965	NA	hypothetical protein	WP_201770148.1	TTGTTTGAACTTCATGAATTAATACCCTATATATTCACAATCGGACTCATTTTCACCGTCAGTTATGCTTATATTGCCCATCTGCATTGCGGCATGACAGAGTACTGGATGGAAGCTGGAGCAGGTGGTGGACTTGAACCAGGCTTGCCTGCATTGTTCCTGGATGCACAGCACAGACCTGAAGCATTAACTCGAATGGTCAGACGCAGAGAATCACCGGATGAAGATGAACCCGATTGCACGCCCTCGTTGAGCGAAATTCCTACAAATCAACGAGGAGGATATATATGGAACATAAGACAAGCAAGGGGTTCACTTTTACATCGGGCAAGGGACGGATCTATGGCCTGATCGCCATTTTGTTTGCGGTCATGCTGCTTGCCGGTTGCAGCAACAACG…	TTGTTTGAACTTCATGAATTAATACCCTATATATTCACAATCGGACTCATTTTCACCGTCAGTTATGCTTATATTGCCCATCTGCATTGCGGCATGACAGAGTACTGGATGGAAGCTGGAGCAGGTGGTGGACTTGAACCAGGCTTGCCTGCATTGTTCCTGGATGCACAGCACAGACCTGAAGCATTAACTCGAATGGTCAGACGCAGAGAATCACCGGATGAAGATGAACCCGATTGCACGCCCTCGTTGAGCGAAATTCCTACAAATCAACGAGGAGGATATATATGGAACATAAGACAAGCAAGGGGTTCACTTTTACATCGGGCAAGGGACGGATCTATGGCCTGA	ATGGAACATAAGACAAGCAAGGGGTTCACTTTTACATCGGGCAAGGGACGGATCTATGGCCTGATCGCCATTTTGTTTGCGGTCATGCTGCTTGCCGGTTGCAGCAACAACGTATCAGAGATTACTTCATCAACACCAGGATTTTTTAATCATTACATTGTTTTTCCACTGTCGTATCTGATCCAGCACATTGCCACCCTGTTTAGCGGAAGCTATGGGGTTGCAATTATCGTGATTACACTGATCATTCGTCTTGCACTGCTGCCTTTGATGATGCGTCAAGCCAAATCTCAGCAAGGTACCCGAGTGATCATGAATGCCATGAAGCCGGAGATGGATGCGCTCAAGAAAAAATATGAGGGCAAAAACGATCCGGCCGATAAGCAGAAGCTTTCGCAG…	MFELHELIPYIFTIGLIFTVSYAYIAHLHCGMTEYWMEAGAGGGLEPGLPALFLDAQHRPEALTRMVRRRESPDEDEPDCTPSLSEIPTNQRGGYIWNIRQARGSLLHRARDGSMA	MEHKTSKGFTFTSGKGRIYGLIAILFAVMLLAGCSNNVSEITSSTPGFFNHYIVFPLSYLIQHIATLFSGSYGVAIIVITLIIRLALLPLMMRQAKSQQGTRVIMNAMKPEMDALKKKYEGKNDPADKQKLSQETMELYKKHKFNPLNIGCLPMLIQLPILSGIYTAIRLTPELSSHSFLWFKLGAPDYVLAVVVAVIYLIQAKVSQANMAPEQRKQFAIMGYISPLMMAFFSLSAPAAMPLYWTIGGSFLVLQTLLFRKLYPVEHPQDPAVIEVTKVKSAKHNMS	351	116	861	286	-64	NA	MEM1;TMio;7to29	MEM1;TMoi;7to26	MEM1;TMoi;7to26	DeepTMHMM	type2a	MifM	uYidC_MifM_Paenibacillales	uYidC_4	uYidC_2	PDEDE	73
GCF_000504165.1	refseq	RS_GCF_000504165.1	d__Bacteria;p__Firmicutes;c__Bacilli;o__Bacillales;f__Bacillaceae_H;g__Bacillus_BA;s__Bacillus_BA sp000504165	p__Firmicutes	c__Bacilli	o__Bacillales	f__Bacillaceae_H	s__Bacillus_BA sp000504165	NZ_AYSE01000006.1	376373	377116	-	V180_RS0114330	yidC	membrane protein insertase YidC	WP_028396543.1	EcYidC_NP_418161.1	9.94E-28	BsYidC_NP_391984.1	1.11E-83	377148	377432	-	V180_RS0114335	NA	hypothetical protein	WP_028396544.1	ATGGAAATATACAGCGATTTACTATTGTTGTACGCGACATATGCAAGCCCGGTTGTTTTGATTATGCTGATTTTCTTTCTGTGCCGTCATATTTATGTAGTACGCCCAGCGGCAAGTTCTCGCTATCAAAAACGGGAAATGAACGTACGCGAACAAAGTAAATGGGTATCGCTTCGCCAGCTATGGCGTTTCACTTATTTATTTATGAAAAAGCCAACAAAAGAAATGGACAAACAAGATGATGGTGAAGAACGACCTTTCCTTCAGGCAGGATCTTGTTTATAAACAACTAAACATGTTGGAGGAAAGAGAAAAGATGAAAAGTAAATTGCTCATTTTAGCTTCGTTATTGTTAGTCGTATTATCCGGCTGTAATTTAAATGAACCCATTACATCGGA…	ATGGAAATATACAGCGATTTACTATTGTTGTACGCGACATATGCAAGCCCGGTTGTTTTGATTATGCTGATTTTCTTTCTGTGCCGTCATATTTATGTAGTACGCCCAGCGGCAAGTTCTCGCTATCAAAAACGGGAAATGAACGTACGCGAACAAAGTAAATGGGTATCGCTTCGCCAGCTATGGCGTTTCACTTATTTATTTATGAAAAAGCCAACAAAAGAAATGGACAAACAAGATGATGGTGAAGAACGACCTTTCCTTCAGGCAGGATCTTGTTTATAA	ATGAAAAGTAAATTGCTCATTTTAGCTTCGTTATTGTTAGTCGTATTATCCGGCTGTAATTTAAATGAACCCATTACATCGGAAAGCACCGGTGTGTGGAATCATTATTTTGTTTATCCAATGTCGTTGCTGTTGACAAAAGTGGCAGAAACAGCAGGCGGAAGCTATGGCTTATCCATCATCATCGTGACGATTATCATTCGATTAGTGCTGCTTCCTCTAATTATGAGACAGCAAAAAAGTACGATGGGAATGCAAGCATTGCGTCCGGAAATGGAAAATTTACGTAAAAAATATCCGTCAAAAGATATGGAATCACAGCAAAAAATGCAAAAAGAAATGATGGAATTGTATCAAAAGCATAACATCAATCCGCTTGGCGGGTGTTTGCCCCTTTTA…	MEIYSDLLLLYATYASPVVLIMLIFFLCRHIYVVRPAASSRYQKREMNVREQSKWVSLRQLWRFTYLFMKKPTKEMDKQDDGEERPFLQAGSCL	MKSKLLILASLLLVVLSGCNLNEPITSESTGVWNHYFVYPMSLLLTKVAETAGGSYGLSIIIVTIIIRLVLLPLIMRQQKSTMGMQALRPEMENLRKKYPSKDMESQQKMQKEMMELYQKHNINPLGGCLPLLVQFPIIMAFYYAIGRTEAIAEHSFLWVSLGQPDPYFILPIVAALTTFVQIKVGMTDEMPPQMKITMYIMPVFVLIAGISLPSALALYWVIGNCFGIAQGIYLKKRMALLQKSAQ	285	94	744	247	31	NA	MEM1;TMoi;10to32	MEM1;SSio;1to16_MEM2;TMoi;18to28	MEM1;SSio;1to16_MEM2;TMoi;18to28	DeepTMHMM	type2b	MifM	uYidC_MifM_Bacillales	uYidC_12	uYidC_2	DDGEE	80
GCF_000505545.1	refseq	RS_GCF_000505545.1	d__Bacteria;p__Firmicutes;c__Bacilli;o__Bacillales_A;f__Planococcaceae;g__Kurthia;s__Kurthia huakuii	p__Firmicutes	c__Bacilli	o__Bacillales_A	f__Planococcaceae	s__Kurthia huakuii	NZ_AYTB01000040.1	2941	3615	+	V514_RS0118325	NA	membrane protein insertase YidC	WP_029501217.1	EcYidC_NP_418161.1	8.41E-14	BsYidC_NP_391984.1	2.58E-37	2650	2916	+	V514_RS0118320	NA	hypothetical protein	WP_029501216.1	GTGTTGCTATACGAATTGATGATGTGGGTACCATTACTTGATTTCTCGATGCAATTAATGCTACTAATGGCCTTAACGCTTGCGCTATCGATGGCGGTAATCTTTTTTTCAACAAACTTAACACCGACCACAAATCTAGTCGTTTTGACGACAATGATTGCGTCATTATATGTACCACAAATCGCGATTCGTACGTGGTTTGTGCGGCGATTTAGACGAGTAGCGCAGCATGACGACGAAGATATGATAGCCATTCAGTTTTTATAATCGAAAATGAATGGAGGAATTTCTTTGCAGCGCATTTCTTTTTTAATTAGTACGACGATTTTTTTAACGGGTTGTTCGCAGCAAGTAACCGAGCCTTTTACATGGTCACTGTCACAACTTGCTACAACGTTT…	GTGTTGCTATACGAATTGATGATGTGGGTACCATTACTTGATTTCTCGATGCAATTAATGCTACTAATGGCCTTAACGCTTGCGCTATCGATGGCGGTAATCTTTTTTTCAACAAACTTAACACCGACCACAAATCTAGTCGTTTTGACGACAATGATTGCGTCATTATATGTACCACAAATCGCGATTCGTACGTGGTTTGTGCGGCGATTTAGACGAGTAGCGCAGCATGACGACGAAGATATGATAGCCATTCAGTTTTTATAA	TTGCAGCGCATTTCTTTTTTAATTAGTACGACGATTTTTTTAACGGGTTGTTCGCAGCAAGTAACCGAGCCTTTTACATGGTCACTGTCACAACTTGCTACAACGTTTCAAGGGAGCTATGGTTTGGCGATTATTGCGTTAACACTTATAATTCGTTTTCTGTTGTTGCCGCTAACGGTGCGGCAGTGGCAGTCATCTAAGAAGTTTACTGAAAAGATGGCGATTATGAAGCCAGAAATGGATGAAATTACAGAAAAATATCGCGCTAAAGAACAACCAGTAGCAATGCAACAAGAGCTACAAGCTGTCTATACGAAGCATGACACATCACTATTTGCAACACTTAGTGGTTGTTTACTAGCATTACTTCAGATGCCCATTTTCCTTGCATTGTATTAT…	MLLYELMMWVPLLDFSMQLMLLMALTLALSMAVIFFSTNLTPTTNLVVLTTMIASLYVPQIAIRTWFVRRFRRVAQHDDEDMIAIQFL	MQRISFLISTTIFLTGCSQQVTEPFTWSLSQLATTFQGSYGLAIIALTLIIRFLLLPLTVRQWQSSKKFTEKMAIMKPEMDEITEKYRAKEQPVAMQQELQAVYTKHDTSLFATLSGCLLALLQMPIFLALYYAIREDSLIAQASFLGISLGQASIWIALIVLFFYGVQAYIQSKSMTQMRLFAYVTPIVMGFVAMTVPAALSLYWAVSGIFLVLQTMIFQLLK	267	88	675	224	24	NA	MEM1;TMoi;15to37_MEM2;TMio;44to63	MEM1;TMoi;2to13_MEM2;TMio;17to37_MEM3;TMoi;46to66	MEM1;TMoi;2to13_MEM2;TMio;17to37_MEM3;TMoi;46to66	DeepTMHMM	multi	MifM	uYidC_MifM_Bacillales_A	uYidC_20	uYidC_2	DDEDM	78
GCF_000507145.1	refseq	RS_GCF_000507145.1	d__Bacteria;p__Firmicutes;c__Bacilli;o__Bacillales;f__Bacillaceae;g__Bacillus;s__Bacillus tequilensis	p__Firmicutes	c__Bacilli	o__Bacillales	f__Bacillaceae	s__Bacillus tequilensis	NZ_AYTO01000034.1	405391	406218	-	V756_RS0113650	yidC	membrane protein insertase YidC	WP_024715140.1	EcYidC_NP_418161.1	5.17E-22	BsYidC_NP_391984.1	1.76E-51	406248	406535	-	V756_RS0113655	mifM	membrane protein insertion/folding monitor MifM	WP_081719884.1	ATTACAATGTTTGTGGAATCGATAAATGACGTTTTATTCTTAGTCGATTTTTTCACAATTATTCTTCCTGCTCTGACGGCAATCGGGATTGCATTCCTCTTACGCGAGTGCCGTGCCGGCGAGCAATGGAAATCTAAACGAACTGATGAACATCAGACGGTCTTTCATATTAACCGAACAGACTTTCTTATTATTATATATCATCGCATTACAACTTGGATACGTAAAGTCTTCCGCATGAATTCACCTGTGAACGATGATGAAGACGCCAGTCCTCTTCTTTTATAAACCGCATTTATAAAAAGGAGGAGAACAAATTGATAAAAACATATCAAAAACTTTTGGCTATGGGTGTCTTTTTCATCGTATTATGCTCGGGTAATGCTGCGTTTGCGGCGA…	ATTACAATGTTTGTGGAATCGATAAATGACGTTTTATTCTTAGTCGATTTTTTCACAATTATTCTTCCTGCTCTGACGGCAATCGGGATTGCATTCCTCTTACGCGAGTGCCGTGCCGGCGAGCAATGGAAATCTAAACGAACTGATGAACATCAGACGGTCTTTCATATTAACCGAACAGACTTTCTTATTATTATATATCATCGCATTACAACTTGGATACGTAAAGTCTTCCGCATGAATTCACCTGTGAACGATGATGAAGACGCCAGTCCTCTTCTTTTATAA	TTGATAAAAACATATCAAAAACTTTTGGCTATGGGTGTCTTTTTCATCGTATTATGCTCGGGTAATGCTGCGTTTGCGGCGACAAATCAGGTGGGAGGCCTCAGCAACGTTGGTTTTTTCCACGACTATTTAATCGAACCGTTTTCTGCTCTGCTTAAGGGGGTTGCCGGGTTCTTTCACGGAGAATACGGACTCTCTATTATTCTCGTCACTATTATTGTGCGTGTGGTTGTACTGCCTTTGTTTGTCAATCAGTTTAAAAAACAGCGCATGTTCCAAGAGAAAATGGCCGTTATTAAACCTCAGGTTGACAGCATTCAGGCCAAGTTGAAAAAGACGAAGGACCCTGAAAAGCAAAAAGAACTGCAAATGGAAATGATGAAGCTGTATCAGGAGCAC…	MTMFVESINDVLFLVDFFTIILPALTAIGIAFLLRECRAGEQWKSKRTDEHQTVFHINRTDFLIIIYHRITTWIRKVFRMNSPVNDDEDASPLLL	MIKTYQKLLAMGVFFIVLCSGNAAFAATNQVGGLSNVGFFHDYLIEPFSALLKGVAGFFHGEYGLSIILVTIIVRVVVLPLFVNQFKKQRMFQEKMAVIKPQVDSIQAKLKKTKDPEKQKELQMEMMKLYQEHNINPLAMGCLPMLIQFPIVIGFYYAIRSTPEIASHSFLWFSLGQSDILVSLSAGAMYFIQAYVAQKLSAKYSAVPQNPAAQQSAKLMVFIFPVMMTIFSLNVPAALPLYWFTSGLFLTVQNVVLQLTHHKSKKDAALTEPVK	288	95	828	275	29	NA	MEM1;TMoi;12to34	MEM1;TMoi;14to34	MEM1;TMoi;14to34	DeepTMHMM	type2a	MifM	uYidC_MifM_Bacillales	uYidC_5	uYidC_2	NDDED	85
GCF_000513095.1	refseq	RS_GCF_000513095.1	d__Bacteria;p__Firmicutes;c__Bacilli;o__Bacillales_H;f__Bacillaceae_D;g__Bacillus_L;s__Bacillus_L wakoensis	p__Firmicutes	c__Bacilli	o__Bacillales_H	f__Bacillaceae_D	s__Bacillus_L wakoensis	NZ_BAUT01000015.1	17015	17770	+	JCM9140_RS08330	yidC	membrane protein insertase YidC	WP_156314837.1	EcYidC_NP_418161.1	6.73E-28	BsYidC_NP_391984.1	4.34E-87	16715	16984	+	JCM9140_RS08325	NA	hypothetical protein	WP_034744908.1	ATGATCGAAATTCTTTCTGATCTGACGATGGTCTGGGTCACGTTGTTTATTACGGTGTCCGCACTAGCTGCGTTTACGGTCGCGAATGTGTTAGCTATTGAGTGGGAGTTACGTACGAATTGGAGAAAGCAACAGACTCATGTTCAGGATCAGTCGATCTTGACAATCTCGTATGACCCTCCTTCTATGAAACGATATCTTCCTAAAATTCCTTCACGGACGGATCATAAAAGTCTCGATGATGAAGATCCTAAACTTGTTGTCTTCTAACGAAAACAGAAACAACAAGGAGGAATCATAGTGAAAAGGATTGTTTTTTTATTAGTATTCATTGGAATAATAGTAACATTGACAGGCTGTGGAAGTGTGGAACAAGCGCCGATTACAGCCGAAACAGAA…	ATGATCGAAATTCTTTCTGATCTGACGATGGTCTGGGTCACGTTGTTTATTACGGTGTCCGCACTAGCTGCGTTTACGGTCGCGAATGTGTTAGCTATTGAGTGGGAGTTACGTACGAATTGGAGAAAGCAACAGACTCATGTTCAGGATCAGTCGATCTTGACAATCTCGTATGACCCTCCTTCTATGAAACGATATCTTCCTAAAATTCCTTCACGGACGGATCATAAAAGTCTCGATGATGAAGATCCTAAACTTGTTGTCTTCTAA	GTGAAAAGGATTGTTTTTTTATTAGTATTCATTGGAATAATAGTAACATTGACAGGCTGTGGAAGTGTGGAACAAGCGCCGATTACAGCCGAAACAGAAGGGGTGTGGAATCACTTCTTTGTTTATCCAATGTCGTGGGTGCTCATTTATGTAGCGGAGGCATTTAATGGTAGTTATGGTTTAGCTATTGTTTTAGTAACGATCGGTGTTCGCCTGCTGTTACTTCCTTTAGTTATGAAACAACAAAAAAGCACGAGAGCTTTGCAGACTCTTCGTCCTGAGATGGAGAAGTTGCAAATGAAATATAAAGAAGCAACAAAGAAAGACCCTAGCAAACAGCAAGAAATGCAAAAGGAGCTTTTTGCTCTATACCGCGATCAAGGTGTGAACCCAATGGCA…	MIEILSDLTMVWVTLFITVSALAAFTVANVLAIEWELRTNWRKQQTHVQDQSILTISYDPPSMKRYLPKIPSRTDHKSLDDEDPKLVVF	MKRIVFLLVFIGIIVTLTGCGSVEQAPITAETEGVWNHFFVYPMSWVLIYVAEAFNGSYGLAIVLVTIGVRLLLLPLVMKQQKSTRALQTLRPEMEKLQMKYKEATKKDPSKQQEMQKELFALYRDQGVNPMAGCFPMLIQLPVMMAFYFAIMRTEEIAFHTFLWFDLGNPDFILPFIAGLTTFLQVKMTSQQLEGQMKMIMYIMPVMIIVAGMSLPSALSLYWVVGNIFMIVQTYFTVTRFDQQAAQVSK	270	89	756	251	30	NA	MEM1;TMoi;10to32	MEM1;TMoi;11to31	MEM1;TMoi;11to31	DeepTMHMM	type2a	MifM	uYidC_MifM_Bacillales_H	uYidC_10	uYidC_2	LDDED	79
GCF_000513115.1	refseq	RS_GCF_000513115.1	d__Bacteria;p__Firmicutes;c__Bacilli;o__Bacillales_H;f__Bacillaceae_D;g__Bacillus_L;s__Bacillus_L hemicellulosilyticus	p__Firmicutes	c__Bacilli	o__Bacillales_H	f__Bacillaceae_D	s__Bacillus_L hemicellulosilyticus	NZ_BAUU01000023.1	37561	38385	+	JCM9152_RS14615	yidC	membrane protein insertase YidC	WP_035345781.1	EcYidC_NP_418161.1	4.18E-18	BsYidC_NP_391984.1	2.01E-72	37256	37615	+	JCM9152_RS14610	NA	hypothetical protein	WP_035345779.1	ATGTTAGTTGAATCATTTCAGGACATCATTCCACTGTTGCTCTCAATGAGTATCTTTTTGACTGTTGCAAGCTATAAAGTACTTCAGTATATGGAACGGTCCTTAATGATTAAGCAACGCATGTTAACGAAAAGTAGTTTATATTCGTTTGATGTGTTCGTGCCAAGTCAAATAGATCCTATCGGCCCAATGCAACGTCGTCAAACGTGGCTAACTTGTTTGACAAAACGAAAGGAATCTCCTGAAGATGATGGTGACTATGTAAACTCTTCGTTTATGAATGAAATCATACGAGGAGGATTTATATGGAACGATCATCTATATTCACGTCATCATATAAAAGGATTTATATCATACTAGTCATTATTGGCTTATTCATGATTTTAAGTGGATGTCAGG…	ATGTTAGTTGAATCATTTCAGGACATCATTCCACTGTTGCTCTCAATGAGTATCTTTTTGACTGTTGCAAGCTATAAAGTACTTCAGTATATGGAACGGTCCTTAATGATTAAGCAACGCATGTTAACGAAAAGTAGTTTATATTCGTTTGATGTGTTCGTGCCAAGTCAAATAGATCCTATCGGCCCAATGCAACGTCGTCAAACGTGGCTAACTTGTTTGACAAAACGAAAGGAATCTCCTGAAGATGATGGTGACTATGTAAACTCTTCGTTTATGAATGAAATCATACGAGGAGGATTTATATGGAACGATCATCTATATTCACGTCATCATATAAAAGGATTTATATCATACTAG	ATGGAACGATCATCTATATTCACGTCATCATATAAAAGGATTTATATCATACTAGTCATTATTGGCTTATTCATGATTTTAAGTGGATGTCAGGCTACGACAGAACCGATTAACGCGGAAACGACGGGAGTCTTTAATCATTACGTTGTGTACCCTTTTTCTTATTTAATAAAATCGATAGCGATGCTTTTTAATGGGAATTACGGCTTATCGCTTGTGCTAGTAACGTTATTGGTTCGTATCGCTCTTATGCCACTTATGCTAAAGCAATACAAAAATCAATTGACGATGCGTGAGAAAATGAGTGTGATTCAGCCAGAAATGAAGGAGCTGCAAGAAAAGTTTAAGGATAAAAATGACCCGGAAAATCAGAAGCAATTTCAAAAGGAAATGATGGAG…	MLVESFQDIIPLLLSMSIFLTVASYKVLQYMERSLMIKQRMLTKSSLYSFDVFVPSQIDPIGPMQRRQTWLTCLTKRKESPEDDGDYVNSSFMNEIIRGGFIWNDHLYSRHHIKGFISY	MERSSIFTSSYKRIYIILVIIGLFMILSGCQATTEPINAETTGVFNHYVVYPFSYLIKSIAMLFNGNYGLSLVLVTLLVRIALMPLMLKQYKNQLTMREKMSVIQPEMKELQEKFKDKNDPENQKQFQKEMMELYTKHQFNPIASIGCLPMLIQFPILIGFYYAIMRTPEIAEHSFLWFNLGETDFILPFLAAFVYLIQFKVSQMGMETQQSKQFAVIGYIAPVLMGVFSFTVPAALPLYWTVGGLFLIVQSLLSKAIYKSKPTQSTHEVVSEK	360	119	825	274	-55	NA	MEM1;TMoi;10to28	MEM1;TMoi;9to23	MEM1;TMoi;9to23	DeepTMHMM	type2a	MifM	uYidC_MifM_Bacillales_H	uYidC_4	uYidC_2	EDDGD	82
GCF_000513135.1	refseq	RS_GCF_000513135.1	d__Bacteria;p__Firmicutes;c__Bacilli;o__Bacillales_H;f__Bacillaceae_D;g__Bacillus_L;s__Bacillus_L akibai	p__Firmicutes	c__Bacilli	o__Bacillales_H	f__Bacillaceae_D	s__Bacillus_L akibai	NZ_BAUV01000021.1	51307	52071	+	JCM9157_RS12625	yidC	membrane protein insertase YidC	WP_035665168.1	EcYidC_NP_418161.1	3.20E-31	BsYidC_NP_391984.1	4.90E-88	51003	51275	+	JCM9157_RS12620	NA	hypothetical protein	WP_035665167.1	TTGATTGAAATATTTTCAGATGTAACTACATTATGGGCGAGTGTGGTCATGACAGTTTTATTTTTTGCTGCGACTACGAAGGCTAATCTTCTATTCATAGAGTGGGAGCTTCGCTCAGGGTGGAAAAAACACTTTCTTGTTCTAAATGATCAAGAACCAGTTGCCCTTGCTCTCATCCATCACTGTAGTATGCAGTACAAACCGAAAATACCTTCCACAAAAGATCACAATAATCAAGATGATGAAGAGGCAACTTTATTTGTTTTCGCTTAAAGGAATTGAAAACAAATAAGGAGGAAGTAGTTTGAAGAAAAATATTGTATTCATGTTGATTATTTGTATGGCGTTATTACTAACAGCGTGCGGAGTAACCGAACAGGTGCCAATTACTGCAGAGAC…	TTGATTGAAATATTTTCAGATGTAACTACATTATGGGCGAGTGTGGTCATGACAGTTTTATTTTTTGCTGCGACTACGAAGGCTAATCTTCTATTCATAGAGTGGGAGCTTCGCTCAGGGTGGAAAAAACACTTTCTTGTTCTAAATGATCAAGAACCAGTTGCCCTTGCTCTCATCCATCACTGTAGTATGCAGTACAAACCGAAAATACCTTCCACAAAAGATCACAATAATCAAGATGATGAAGAGGCAACTTTATTTGTTTTCGCTTAA	TTGAAGAAAAATATTGTATTCATGTTGATTATTTGTATGGCGTTATTACTAACAGCGTGCGGAGTAACCGAACAGGTGCCAATTACTGCAGAGACACAGGGGGTTTGGAATCACTTCTTTGTGTACCCGATGTCATGGTTATTAATTTATGTAGCCGAACTTTTTAATGGTAGTTATGGTTTATCCATTATTCTTGTTACAATAACGATTCGTTTATGTTTGCTACCTTTAGTATTGAAGCAACAAAAAAGTACTAGGGCTATGCAATTATTAAAACCCGAAATGGAAAAATTACAAAATAAATATAAAGAGGCATCGAAGAAAGATCCAGCGAAGCAACAAGAAATGCAAAAAGAACTATTTGCTTTGTACAAATCGAATGGTGTTAATCCTATGGCT…	MIEIFSDVTTLWASVVMTVLFFAATTKANLLFIEWELRSGWKKHFLVLNDQEPVALALIHHCSMQYKPKIPSTKDHNNQDDEEATLFVFA	MKKNIVFMLIICMALLLTACGVTEQVPITAETQGVWNHFFVYPMSWLLIYVAELFNGSYGLSIILVTITIRLCLLPLVLKQQKSTRAMQLLKPEMEKLQNKYKEASKKDPAKQQEMQKELFALYKSNGVNPMAGCLPLFVQMPVLMAFYFAIIRTEQIALHNFLWFDLGNPDPMYILPLVAGLTTFIQVKMTSAQLTEQMKIIIYIMPVMIIVAGVTLPAALSLYWVVGNVFMIIQTYFTVTKFEQQPAQVSKV	273	90	765	254	31	MEM1;SSio;1to28	MEM1;TMoi;10to32	NA	MEM1;TMoi;10to32	tmhmm2.0	type1a	MifM	uYidC_MifM_Bacillales_H	uYidC_10	uYidC_2	QDDEE	79
GCF_000513275.1	refseq	RS_GCF_000513275.1	d__Bacteria;p__Firmicutes;c__Bacilli;o__Paenibacillales;f__Paenibacillaceae;g__Paenibacillus_C;s__Paenibacillus_C gorillae	p__Firmicutes	c__Bacilli	o__Paenibacillales	f__Paenibacillaceae	s__Paenibacillus_C gorillae	NZ_CBVJ010000123.1	22594	23415	-	TY10_RS23365	yidC	membrane protein insertase YidC	WP_042168989.1	EcYidC_NP_418161.1	9.71E-26	BsYidC_NP_391984.1	1.77E-70	23361	23708	-	TY10_RS30855	NA	hypothetical protein	WP_042168991.1	TTGGTATTTGAGCTTCATGAGGTCATTCCCTATTTGCTCTCGATCAGCATTATTTGCTCATTTGCGTATGCCGCCTATTTCACGCGCCAGTCCATTGAGGACAACGGCGGATGGTCGCCGCAACGGTTCATCTGGGTACCGCTCATTCTGCTTGTACATCAAGTCAGCAGACCAGACCGTATCCAGCACTGGCTCGTGCGAAAAGTAAAAAGGAAAGAATCCCCCGACGGTGAATCCGCGGATTGCAGCTCCTCGTTGCGAAATCAAGAACACCCACAACGAGGAGGATTTTTATGGAGACAACTTCAAACCAAGCATTCGCCTTTCTTAAAAGATATCGCTTTTTAGCCGTAATTGCCATACTGCTTATCGTGAGCGGATGCGGCGCACCGAACGGTA…	TTGGTATTTGAGCTTCATGAGGTCATTCCCTATTTGCTCTCGATCAGCATTATTTGCTCATTTGCGTATGCCGCCTATTTCACGCGCCAGTCCATTGAGGACAACGGCGGATGGTCGCCGCAACGGTTCATCTGGGTACCGCTCATTCTGCTTGTACATCAAGTCAGCAGACCAGACCGTATCCAGCACTGGCTCGTGCGAAAAGTAAAAAGGAAAGAATCCCCCGACGGTGAATCCGCGGATTGCAGCTCCTCGTTGCGAAATCAAGAACACCCACAACGAGGAGGATTTTTATGGAGACAACTTCAAACCAAGCATTCGCCTTTCTTAAAAGATATCGCTTTTTAG	ATGGAGACAACTTCAAACCAAGCATTCGCCTTTCTTAAAAGATATCGCTTTTTAGCCGTAATTGCCATACTGCTTATCGTGAGCGGATGCGGCGCACCGAACGGTACGGTTGATGCGAATACGCCAGGCTTTTTCAACCATTACGTCGTATTCCCGTTCTCGTACTTGATTCAGCACATTGCTTCGTTCTTTGGCGACAGCTATGGAATGGCGATTATTGCAATGACTTTGCTTGTGCGTCTAGTACTGATGCCGTTTATGCTACGCCAGCATAAGAGCCAGCAGAAGATGAAACAGAAGATGGCTGTTATGCAGCCGGAATTGAATAAGCTGAAGGAAAAGTACAAGGACAAGACGCCAGAGTCGCAAGCGAAGATGAACAAGGAAATGATGGAGCTG…	MVFELHEVIPYLLSISIICSFAYAAYFTRQSIEDNGGWSPQRFIWVPLILLVHQVSRPDRIQHWLVRKVKRKESPDGESADCSSSLRNQEHPQRGGFLWRQLQTKHSPFLKDIAF	METTSNQAFAFLKRYRFLAVIAILLIVSGCGAPNGTVDANTPGFFNHYVVFPFSYLIQHIASFFGDSYGMAIIAMTLLVRLVLMPFMLRQHKSQQKMKQKMAVMQPELNKLKEKYKDKTPESQAKMNKEMMELYSKHQFNPLAIGCLPMLLQIPILTGLYYAIKMTPELAQHSFLWFQLGVPDHVLPFLAGIVYYIQFRTSQVGVDPAQAKQMAFMGYISPVMMAIFSFSAPAAVPLYWVVGGTFMILQTMLAKRLYPVLKPDKLPTPGVSTK	348	115	822	273	-55	NA	MEM1;TMoi;5to27	MEM1;TMoi;8to28	MEM1;TMoi;8to28	DeepTMHMM	type2a	MifM	uYidC_MifM_Paenibacillales	uYidC_4	uYidC_2	ESADC	78
GCF_000518885.1	refseq	RS_GCF_000518885.1	d__Bacteria;p__Firmicutes;c__Bacilli;o__Bacillales_B;f__DSM-18226;g__Cytobacillus;s__Cytobacillus sp000518885	p__Firmicutes	c__Bacilli	o__Bacillales_B	f__DSM-18226	s__Cytobacillus sp000518885	NZ_JAEL01000009.1	30561	31343	-	L634_RS0104155	yidC	membrane protein insertase YidC	WP_026581352.1	EcYidC_NP_418161.1	3.56E-13	BsYidC_NP_391984.1	9.93E-41	31379	31666	-	L634_RS0104160	NA	hypothetical protein	WP_026581353.1	TTGTACGAGGTTATTTTGGATTTTACAAATATTTCTACTATATATGCATTCTATGCTAGCTTTCTTTTAAGCTTAACGATTAAATATATTTGGACTTGGCATATTGAATATGATTTTATCGAAGCAGCATGTGCTTCGTCTTCAAAGGTAAATTTAACTTTATCAACACCTTCTATTCTGCAGCTTTATGAGTGGAGGTCTAACTCTATATTAGGTTGGATTGCAAAATCTATTCGCAGAAAAGAAAGTTCGGGTGACGATTCTGAAGGTTTCCATTCTTTCTCTTAAAAAGCATTTTTAAAAAAATGACTGGAGGAAGAAAGATGAAACGGAATAAAAACCTTTTTGTTTTTATTGTAGTTATGATAACTGCCTTTGTACTTTCTGCATGTTCTGCAC…	TTGTACGAGGTTATTTTGGATTTTACAAATATTTCTACTATATATGCATTCTATGCTAGCTTTCTTTTAAGCTTAACGATTAAATATATTTGGACTTGGCATATTGAATATGATTTTATCGAAGCAGCATGTGCTTCGTCTTCAAAGGTAAATTTAACTTTATCAACACCTTCTATTCTGCAGCTTTATGAGTGGAGGTCTAACTCTATATTAGGTTGGATTGCAAAATCTATTCGCAGAAAAGAAAGTTCGGGTGACGATTCTGAAGGTTTCCATTCTTTCTCTTAA	ATGAAACGGAATAAAAACCTTTTTGTTTTTATTGTAGTTATGATAACTGCCTTTGTACTTTCTGCATGTTCTGCACAAAATTCAATTGGGGATGTTTTTTTTCAAAATGTGCTTGTTCATCCATTTGCATCAGCCATTCATAGTATCGCTAATTTATTTAATGGCAGCTTTGGATTGTCAATCATATTGATTACACTGATTATTCGACTCATTTTGTTGCCATTGATGTTGACACAGTATAAAAATCAACAGCATATGAAGGAAAAGATGGACTTATTAAAGCCTGAAATGGATGCTATCCAGAAAAAGATAAAGGCTGCCAAGGACCAGAAAGAACAACAAAAGCTACAGCAGGAAATGTTTGGATTGTATAAAAAACACGGAGTGAATCCACTTTCT…	MYEVILDFTNISTIYAFYASFLLSLTIKYIWTWHIEYDFIEAACASSSKVNLTLSTPSILQLYEWRSNSILGWIAKSIRRKESSGDDSEGFHSFS	MKRNKNLFVFIVVMITAFVLSACSAQNSIGDVFFQNVLVHPFASAIHSIANLFNGSFGLSIILITLIIRLILLPLMLTQYKNQQHMKEKMDLLKPEMDAIQKKIKAAKDQKEQQKLQQEMFGLYKKHGVNPLSIGCLPMLIQMPILMGFYYAIRGSEEIATHSFLWFSLGQPDIWITAIAGIVYYVQFKVSMSNMPTQNQSQMKIMGLLSPLMIVMFSLNAPAALPLYWAVGGTFLIFQSILGKKLYKPKSSKAVKAESV	288	95	783	260	35	NA	MEM1;TMio;13to35	NA	MEM1;TMio;13to35	tmhmm2.0	type1b	MifM	uYidC_MifM_Bacillales_B	uYidC_8	uYidC_2	GDDSE	85
GCF_000520815.1	refseq	RS_GCF_000520815.1	d__Bacteria;p__Firmicutes;c__Bacilli;o__Paenibacillales;f__Paenibacillaceae;g__Paenibacillus;s__Paenibacillus maysiensis	p__Firmicutes	c__Bacilli	o__Paenibacillales	f__Paenibacillaceae	s__Paenibacillus maysiensis	NZ_ASRY01000298.1	9916	10752	-	L696_RS0123300	yidC	membrane protein insertase YidC	WP_025685798.1	EcYidC_NP_418161.1	5.70E-19	BsYidC_NP_391984.1	2.27E-63	10718	11038	-	L696_RS0123305	NA	hypothetical protein	WP_025685799.1	TTGTTTGAGCTTCAGGACCTGCTCCCCTACTTATTTACGATCGGCTTGCTGTGTACGGTAACCTACGCATATCTCGCTCATTTGCACGGCAGTGTGCCCGAGTGCTGGATAGAAGGCGGGGCCGTGCGGTCGCATGCTTCTCCGCTGATGCCGTTAACTGCCCGCGGGCAGGACATGCCTGTCCGGCTGGCACGTCATATCCGGCGGAAGGAAGCGCCGGATGAAGACGCGTCAGATTGTTCTCCCTCGTTGAACGATGGCACAGCCAATCAACGAGGAGGAACATATGAAACGATTCAAGGGATTCACCTTTTGGGGTAAAAAAGAACGGATATTCGGAATTATGGTAGTGCTGGCGGTGGTTATGCTGCTTTCCGGCTGCGGCGCGAATGCTGCGGA…	TTGTTTGAGCTTCAGGACCTGCTCCCCTACTTATTTACGATCGGCTTGCTGTGTACGGTAACCTACGCATATCTCGCTCATTTGCACGGCAGTGTGCCCGAGTGCTGGATAGAAGGCGGGGCCGTGCGGTCGCATGCTTCTCCGCTGATGCCGTTAACTGCCCGCGGGCAGGACATGCCTGTCCGGCTGGCACGTCATATCCGGCGGAAGGAAGCGCCGGATGAAGACGCGTCAGATTGTTCTCCCTCGTTGAACGATGGCACAGCCAATCAACGAGGAGGAACATATGAAACGATTCAAGGGATTCACCTTTTGGGGTAA	ATGAAACGATTCAAGGGATTCACCTTTTGGGGTAAAAAAGAACGGATATTCGGAATTATGGTAGTGCTGGCGGTGGTTATGCTGCTTTCCGGCTGCGGCGCGAATGCTGCGGAGATTAATGCACAGACACCCGGATTTTTTAATCATTATGTGGTGTTCCCGTTATCCTGGCTCATTCAGCAACTAGCGCAATGGTTTAGCGGAAGCTTTGGACTGGCAATCATGTCATTGACGTTAATCGTCCGTCTGGCGTTACTACCGCTTATGATGCGCCAAACTCGTGCTCAACAGGGGATGAAGCGCAAAATGAGTGCTATGCAGCCCGACTTAGACCGAATTAAGAAGAAGTACGAAAATAAGAAGGATGCTGCCAGCCAGCAGAGTATGCAGCAGGAAATG…	MFELQDLLPYLFTIGLLCTVTYAYLAHLHGSVPECWIEGGAVRSHASPLMPLTARGQDMPVRLARHIRRKEAPDEDASDCSPSLNDGTANQRGGTYETIQGIHLLG	MKRFKGFTFWGKKERIFGIMVVLAVVMLLSGCGANAAEINAQTPGFFNHYVVFPLSWLIQQLAQWFSGSFGLAIMSLTLIVRLALLPLMMRQTRAQQGMKRKMSAMQPDLDRIKKKYENKKDAASQQSMQQEMMSLYKEHQFNPLNIGCLPILIQLPILSGMYTAIRLTPELASHSFLWFRLGQPDWILAIFVAVVYLAQAKLSQLQMTAEQRKQFAIMGYLSPIMMAVFSFNAPAAMPLYWTVSGTFLLLQSLWFRRRYPTEEAEDKVKLGEVTPTT	321	106	837	278	-35	NA	MEM1;TMio;7to26	MEM1;SSio;1to12_MEM2;TMoi;14to25	MEM1;SSio;1to12_MEM2;TMoi;14to25	DeepTMHMM	type2b	MifM	uYidC_MifM_Paenibacillales	uYidC_4	uYidC_2	APDED	72
GCF_000525795.1	refseq	RS_GCF_000525795.1	d__Bacteria;p__Firmicutes;c__Bacilli;o__Lactobacillales;f__Listeriaceae;g__Listeria;s__Listeria aquatica	p__Firmicutes	c__Bacilli	o__Lactobacillales	f__Listeriaceae	s__Listeria aquatica	NZ_AOCG01000012.1	42773	43594	-	MAQA_RS09270	yidC	membrane protein insertase YidC	WP_036073369.1	EcYidC_NP_418161.1	5.82E-17	BsYidC_NP_391984.1	2.38E-50	43618	43908	-	MAQA_RS09275	NA	hypothetical protein	WP_036073370.1	GTGGGGATAATGGCTCAAATGTTTTCGGAACCTGAATTCATTTCCATTTCCGTCACTTTTCTGTTAACGCTCGCCATTTTTCGTTTTTGGCCAGCGATTCGCTTTTTAAAACCAACAATGACGACTCACGTTCGAGCGATTCAAGTTTTTCACCTTCCAATTGGGAAAGTGAAAATAAGTGCTTTGCAACCTCTTAATTTTGTTGTAAATTGGATCGTTGTTGCCCTTAAAAAAACACAGCCAAGTGATGATGAAACACATTGTTCTTCCCTTTCCAGCTATGTAAATTGAAATTTTAGGAGGAAAAAAGAACAGTGAAAAAGAAACATATACTTTTAATCAGCCTGCTTCTTATTGGACTCGTTGTCCTTTCTGGATGCAGCATGGATCCTTCACAAA…	GTGGGGATAATGGCTCAAATGTTTTCGGAACCTGAATTCATTTCCATTTCCGTCACTTTTCTGTTAACGCTCGCCATTTTTCGTTTTTGGCCAGCGATTCGCTTTTTAAAACCAACAATGACGACTCACGTTCGAGCGATTCAAGTTTTTCACCTTCCAATTGGGAAAGTGAAAATAAGTGCTTTGCAACCTCTTAATTTTGTTGTAAATTGGATCGTTGTTGCCCTTAAAAAAACACAGCCAAGTGATGATGAAACACATTGTTCTTCCCTTTCCAGCTATGTAAATTGA	GTGAAAAAGAAACATATACTTTTAATCAGCCTGCTTCTTATTGGACTCGTTGTCCTTTCTGGATGCAGCATGGATCCTTCACAAAATCAAGATGGATTCTTCTATAAATATCTAATTTGGCCGCTTACTTGGTTTATCCAGTTTGTCGCATCCTTTTTTGGTAACAATTACGGAATTGCTATTATCATCACTACGTTAATCATTCGGGCTGCTATTATGCCCCTTAACTTGCGGACAGCGAAAGCGCAAATGGGAATGCAATCGAAAATGGCCGTTGCCAAACCTGAAATCGATGATATTCAAGCTCGTCTAAAACGGGCAGCTACTAAAGAAGAGCAAACGAAAATCCAGCAAGAAATGATGGTTGTCTATCAAAAATACAATATTAATCCGATGCAG…	MGIMAQMFSEPEFISISVTFLLTLAIFRFWPAIRFLKPTMTTHVRAIQVFHLPIGKVKISALQPLNFVVNWIVVALKKTQPSDDETHCSSLSSYVN	MKKKHILLISLLLIGLVVLSGCSMDPSQNQDGFFYKYLIWPLTWFIQFVASFFGNNYGIAIIITTLIIRAAIMPLNLRTAKAQMGMQSKMAVAKPEIDDIQARLKRAATKEEQTKIQQEMMVVYQKYNINPMQMGCLPLLIQMPILMAFYYAIRGSDAIASHTFLWFNLGSPDTILAVIAGLVYLGQYYVSMIGYTPEQKKQMRIMGLLSPAMILFISFSAPSALALYWAVGGIFLAGQTLLTKKLYMNKHPEIKEMEASEKEFEETVEKQKK	291	96	822	273	23	NA	MEM1;TMio;13to32	MEM1;SSio;1to11_MEM2;TMoi;13to30	MEM1;SSio;1to11_MEM2;TMoi;13to30	DeepTMHMM	type2b	MifM	uYidC_MifM_Lactobacillales	uYidC_8	uYidC_2	PSDDE	81
GCF_000525875.1	refseq	RS_GCF_000525875.1	d__Bacteria;p__Firmicutes;c__Bacilli;o__Lactobacillales;f__Listeriaceae;g__Listeria;s__Listeria floridensis	p__Firmicutes	c__Bacilli	o__Lactobacillales	f__Listeriaceae	s__Listeria floridensis	NZ_AODF01000015.1	56217	57011	-	MFLO_RS07360	yidC	membrane protein insertase YidC	WP_036097336.1	EcYidC_NP_418161.1	8.37E-22	BsYidC_NP_391984.1	1.33E-54	57071	57364	-	MFLO_RS07365	NA	hypothetical protein	WP_036097307.1	ATGGGAATACTGGCGCAAATGTTTGCTGAACCTGAATTTATTTCGATTTCAGTCACGTTCCTTTTGACGCTTGCAATTTTTCGGTTCTGGCCGGTTATCACTTTACTGAAACCTGCGATGGTGACGCGAACTCATGATACCATTCGTTTGTTTCGTCTAACGCCATGCAAAATAACTATCAGTAAGCCGACCCGCACCAGTTTTGTTGTAAACTGGATTGTTGCAACGCTTAAAAAAGGCCAGTTCGATGATGATGAAAATCACAGTTCTTATTCCTTATCCGAACTCAAATGAAACTTTAGGAGGAAATAAGAATCTTGAAACTTAAACAAAAACATATTATTTTAATCAGCATGTTGCTTGTCGGCTTGCTAGTTCTCTCTGGCTGTAGTATGGACC…	ATGGGAATACTGGCGCAAATGTTTGCTGAACCTGAATTTATTTCGATTTCAGTCACGTTCCTTTTGACGCTTGCAATTTTTCGGTTCTGGCCGGTTATCACTTTACTGAAACCTGCGATGGTGACGCGAACTCATGATACCATTCGTTTGTTTCGTCTAACGCCATGCAAAATAACTATCAGTAAGCCGACCCGCACCAGTTTTGTTGTAAACTGGATTGTTGCAACGCTTAAAAAAGGCCAGTTCGATGATGATGAAAATCACAGTTCTTATTCCTTATCCGAACTCAAATGA	ATGTTGCTTGTCGGCTTGCTAGTTCTCTCTGGCTGTAGTATGGACCCTTCTCAAAATCAGGACGGTTTTTTCTACAAATATTTAATCTGGCCGCTTGCTTGGTTTATCCAATTTGTCGCTTCTTTTTTCAGCAACAACTACGGAATCGCGATTATCATCACAACGCTCGTTATTCGTGCTGTGATCATGCCACTCAACCTTAGAACGGCAAAAGCGCAAATGGGGATGCAATCCAAAATGGCTGTTGCCAAACCGGAAATTGATGAAATCCAAGCGCGTTTAAAACGTGCAACAACGAAAGAAGAACAATCTAAAATCCAACAAGAGATGATGGTTGTTTACCAAAAATATAATATTAATCCTATGCAGATGGGCTGCTTACCACTTCTCATCCAAATG…	MGILAQMFAEPEFISISVTFLLTLAIFRFWPVITLLKPAMVTRTHDTIRLFRLTPCKITISKPTRTSFVVNWIVATLKKGQFDDDENHSSYSLSELK	MLLVGLLVLSGCSMDPSQNQDGFFYKYLIWPLAWFIQFVASFFSNNYGIAIIITTLVIRAVIMPLNLRTAKAQMGMQSKMAVAKPEIDEIQARLKRATTKEEQSKIQQEMMVVYQKYNINPMQMGCLPLLIQMPILMAFYYAIRGSEAIATHTFLWFNLGTPDMILAIIAGVVYLGQYYVSMIGYTPEQKKQMRIMGLISPAMILFISFSAPAALALYWAVGGIFLAGQTLLTKKLYMNKHPEIKEMEKSEREFEETVEKQNKQ	294	97	795	264	59	NA	MEM1;TMio;13to35	MEM1;SSio;1to11_MEM2;TMoi;13to30	MEM1;SSio;1to11_MEM2;TMoi;13to30	DeepTMHMM	type2b	MifM	uYidC_MifM_Lactobacillales	uYidC_8	uYidC_2	FDDDE	82
GCF_000577245.1	refseq	RS_GCF_000577245.1	d__Bacteria;p__Firmicutes;c__Bacilli;o__Bacillales_D;f__Amphibacillaceae;g__Ornithinibacillus;s__Ornithinibacillus sp000577245	p__Firmicutes	c__Bacilli	o__Bacillales_D	f__Amphibacillaceae	s__Ornithinibacillus sp000577245	NZ_CBYO010000001.1	308127	308924	+	TY11_RS01370	yidC	membrane protein insertase YidC	WP_042142118.1	EcYidC_NP_418161.1	2.17E-13	BsYidC_NP_391984.1	1.62E-56	307804	308190	+	TY11_RS01365	NA	hypothetical protein	WP_042142117.1	ATGCTTTTGGATTTTTTATTAGAGCTGTATAGTGATTTTTCGCCAATGTATTTCTATATTAGTATGGTTTTATCTGTTCTATGTACTATACAATGGATGCCTTATGTGACTCAACATGTGTATCAGAATTCACGAATAAATATAGACAGCTTTCATAAAGGAAAAGTAGAGCAGGTTACACGGAATAATGCAATTAATGAAATGAACAAAACACGACACTGGTTAGCAATCATTACAAAGCGAATAGCTAATCCAGAAGATGATGACGAAACAGCTTCTTCCTTGTATTTCAATAGATTAAAACAAATACGAGGAGGAAAAACATGCAATATCAATCTGTATTCACTTTCTTTAAGAAAACAAGTCTTATCGGAATTTTTAGCTTAATACTCTTACTTG…	ATGCTTTTGGATTTTTTATTAGAGCTGTATAGTGATTTTTCGCCAATGTATTTCTATATTAGTATGGTTTTATCTGTTCTATGTACTATACAATGGATGCCTTATGTGACTCAACATGTGTATCAGAATTCACGAATAAATATAGACAGCTTTCATAAAGGAAAAGTAGAGCAGGTTACACGGAATAATGCAATTAATGAAATGAACAAAACACGACACTGGTTAGCAATCATTACAAAGCGAATAGCTAATCCAGAAGATGATGACGAAACAGCTTCTTCCTTGTATTTCAATAGATTAAAACAAATACGAGGAGGAAAAACATGCAATATCAATCTGTATTCACTTTCTTTAAGAAAACAAGTCTTATCGGAATTTTTAGCTTAA	ATGCAATATCAATCTGTATTCACTTTCTTTAAGAAAACAAGTCTTATCGGAATTTTTAGCTTAATACTCTTACTTGTAGGATGTTCTGGAAGTAATGCAGGAGATTCATCAGGATGGTTTGATCGCATCTTTGTTGAAACATTTTCCGCATTAATCAAAAATATCGCTGTGTTTTTTCATGATAATTACGGGCTATCTATTATTCTTATAACGATATTAATTCGAATTGTTATCATGCCATTTATGATTAAACAAACAAAAAACAACTTGGTTGTTCAGGATAAGATGAAAGAGTTAAGACCAGAAATGGAAGAAATTCAAAAGAAATATAAAGACAAAAAGGATCCTGAAACACAAAGAAAGATGCAACAGGAAATGATGCAGCTTTATCAAAAGCAT…	MLLDFLLELYSDFSPMYFYISMVLSVLCTIQWMPYVTQHVYQNSRINIDSFHKGKVEQVTRNNAINEMNKTRHWLAIITKRIANPEDDDETASSLYFNRLKQIRGGKTCNINLYSLSLRKQVLSEFLA	MQYQSVFTFFKKTSLIGIFSLILLLVGCSGSNAGDSSGWFDRIFVETFSALIKNIAVFFHDNYGLSIILITILIRIVIMPFMIKQTKNNLVVQDKMKELRPEMEEIQKKYKDKKDPETQRKMQQEMMQLYQKHNFNPLASFSGCLPMLIQFPFLIGFYYAIRQTPEIATHSFLWFNLGETDYLLVAIAVFVYFIQYKVSQIGLDPKMKKQMALIGLLSPIMIGIISLNTLAALPLYWTVGGLIVIAQTLISKKIYLAHKKELEKE	387	128	798	265	-64	NA	MEM1;TMoi;15to37	MEM1;SSio;1to16_MEM2;TMoi;18to33	MEM1;SSio;1to16_MEM2;TMoi;18to33	DeepTMHMM	type2b	MifM	uYidC_MifM_Bacillales_D	uYidC_5	uYidC_2	EDDDE	86
GCF_000612865.1	refseq	RS_GCF_000612865.1	d__Bacteria;p__Firmicutes;c__Bacilli;o__Bacillales_D;f__Amphibacillaceae;g__Virgibacillus;s__Virgibacillus picturae	p__Firmicutes	c__Bacilli	o__Bacillales_D	f__Amphibacillaceae	s__Virgibacillus picturae	NZ_CCAX010000001.1	1302525	1303292	+	BN988_RS06580	yidC	membrane protein insertase YidC	WP_036574370.1	EcYidC_NP_418161.1	2.68E-21	BsYidC_NP_391984.1	1.85E-68	1302205	1302588	+	BN988_RS18810	NA	hypothetical protein	WP_147380269.1	TTGTTTATTGAATTTATGTCGGAGCTAGCAAATGACTTTTCACCAGTGTATGCATACGTCTTTAGTATTCTGCTGTCTGTCTATTTTTCCTACAAAGCTGCTGATGTTCAATTTGGCACAATAAAAAAGACAAATGAATTCTATACACGTAATATGCATGCGAGCATGATCCATTCTTTATCGGATCTCATTACGATCGGCGAAACGATTGATAAACGAAACTGGCTCTCCCATAAAATGATGTACCAGGACGCAGATGATGATACAGACGCTCCTTCCTTCTCGTTATACAGACAGAACAATAAACGAGGAGGACAACAATGGAAAAACAATCGGTATTTACACCTATTAAAAAATACAGCTTTATCGGGGTCATTCTTTTAATCTTTTTGGCAGGTT…	TTGTTTATTGAATTTATGTCGGAGCTAGCAAATGACTTTTCACCAGTGTATGCATACGTCTTTAGTATTCTGCTGTCTGTCTATTTTTCCTACAAAGCTGCTGATGTTCAATTTGGCACAATAAAAAAGACAAATGAATTCTATACACGTAATATGCATGCGAGCATGATCCATTCTTTATCGGATCTCATTACGATCGGCGAAACGATTGATAAACGAAACTGGCTCTCCCATAAAATGATGTACCAGGACGCAGATGATGATACAGACGCTCCTTCCTTCTCGTTATACAGACAGAACAATAAACGAGGAGGACAACAATGGAAAAACAATCGGTATTTACACCTATTAAAAAATACAGCTTTATCGGGGTCATTCTTTTAA	ATGGAAAAACAATCGGTATTTACACCTATTAAAAAATACAGCTTTATCGGGGTCATTCTTTTAATCTTTTTGGCAGGTTGCCAAGGGAATGGCAACGGAGAATCAACAGGATGGTTTCAACATTATTTAGTAGAGACCTTCTCTTCCATTATTAAAGGGACAGCGAACTTTTTAGGAGATAATTATGGTCTCTCAATCATTCTTATTACGCTTCTTGTTCGCCTGCTAATCATGCCATTTATGCTAAAGCAAATGAAAAAAAGTGCTGAAATGAAAAAGCATATGGATGTCGTTAAACCTGATATGGATGAATTGAAAAAGAAATACAGTGATAAAAAAGACGTAGATTCACAGAAAAAGATGCAACAAGAAATGATGCAACTTTACCAAAAGCACGGT…	MFIEFMSELANDFSPVYAYVFSILLSVYFSYKAADVQFGTIKKTNEFYTRNMHASMIHSLSDLITIGETIDKRNWLSHKMMYQDADDDTDAPSFSLYRQNNKRGGQQWKNNRYLHLLKNTALSGSFF	MEKQSVFTPIKKYSFIGVILLIFLAGCQGNGNGESTGWFQHYLVETFSSIIKGTANFLGDNYGLSIILITLLVRLLIMPFMLKQMKKSAEMKKHMDVVKPDMDELKKKYSDKKDVDSQKKMQQEMMQLYQKHGINPLASLAGCLPLLIQMPILLGFYYAIRQTPEIATHSFLWFNLGQTDLLLTAIAVAIYFLQAKVSQINMAPEMKKQMAIMGYLSPIMIGIFSFNSPAALPLYWSVGGAFLIIQTIIAKKKYS	384	127	768	255	-64	NA	MEM1;TMoi;15to34	MEM1;TMoi;16to30	MEM1;TMoi;16to30	DeepTMHMM	type2a	MifM	uYidC_MifM_Bacillales_D	uYidC_4	uYidC_2	DADDD	84
GCF_000613125.1	refseq	RS_GCF_000613125.1	d__Bacteria;p__Firmicutes;c__Bacilli;o__Bacillales_B;f__DSM-18226;g__Neobacillus;s__Neobacillus sp000613125	p__Firmicutes	c__Bacilli	o__Bacillales_B	f__DSM-18226	s__Neobacillus sp000613125	NZ_HG964497.1	4488234	4489016	-	TY16_RS21060	yidC	membrane protein insertase YidC	WP_043933735.1	EcYidC_NP_418161.1	1.29E-21	BsYidC_NP_391984.1	8.24E-58	4489045	4489326	-	TY16_RS21065	NA	hypothetical protein	WP_043933736.1	ATGGACTTTTCAGCTGAATTATATGACATAAATGCCTGGGTGGCACTCTATACCGGATTTTACCTGGCGATTGCGTTAAAATACCTGCTACTATGGGCCATAGAAAATCCAGTATCAATCTTGGACAGGCCAAACCAGCCTGCAGGGTTGGGATTTTCTGTATACCAACAGACAAATAGCAGGCTTAACCAGAATTTTATCGTCATGTGGATAGGCAAGTATATCCGGATGAAGTACTGTCCCACTGAAGACCCTGAAGCTTCCCTTTCCTTCCTGAACTGACCATATTTTTAAAAAAACAGGAGGAACTATGAAAGGGAAATCAAATCTTTTACTTTTAACTATTCTTACGCTAACTATCGCCACTCTTGCAGGATGCTCATCAGGTCCTGGAGACAC…	ATGGACTTTTCAGCTGAATTATATGACATAAATGCCTGGGTGGCACTCTATACCGGATTTTACCTGGCGATTGCGTTAAAATACCTGCTACTATGGGCCATAGAAAATCCAGTATCAATCTTGGACAGGCCAAACCAGCCTGCAGGGTTGGGATTTTCTGTATACCAACAGACAAATAGCAGGCTTAACCAGAATTTTATCGTCATGTGGATAGGCAAGTATATCCGGATGAAGTACTGTCCCACTGAAGACCCTGAAGCTTCCCTTTCCTTCCTGAACTGA	ATGAAAGGGAAATCAAATCTTTTACTTTTAACTATTCTTACGCTAACTATCGCCACTCTTGCAGGATGCTCATCAGGTCCTGGAGACACGGGCTTTTTTACCACTTACTTCGTCAATCCTTTTACGGCTGCCATTCACTTCCTAGGTGAATTATTTGCCGGAAGTTACGGGCTGGCCATTATTGTTGTTACCCTTATCATCAGACTTGTGTTGATGCCGCTTATGCTCAAGCAATACAAGGGGCAGATTGCGATGAAGGGCAAAATGGAGAAAATGAAGCCGGAAATGGATGAATTGCAGAAAAAAATCCAGGCTGAGAAAGACCCTGCCAAGCAAAAGGAATTGCAAACGCAGATGATGGGAATATATCAAAAGCATGGCATCAACCCTTTGAATATG…	MDFSAELYDINAWVALYTGFYLAIALKYLLLWAIENPVSILDRPNQPAGLGFSVYQQTNSRLNQNFIVMWIGKYIRMKYCPTEDPEASLSFLN	MKGKSNLLLLTILTLTIATLAGCSSGPGDTGFFTTYFVNPFTAAIHFLGELFAGSYGLAIIVVTLIIRLVLMPLMLKQYKGQIAMKGKMEKMKPEMDELQKKIQAEKDPAKQKELQTQMMGIYQKHGINPLNMGCLPILIQMPILTGFYYAIRNSAEIASHDFLWFSLGSPDLGITLLAGVVYYLQFKFSQSAMTAEQQKQMKLMGLMSPIMIVMFSFNAPAALPLYWTVGGMFLIIQSWISRKLYQEPKEQLVLPSLQK	282	93	783	260	28	NA	MEM1;TMoi;10to32	NA	MEM1;TMoi;10to32	tmhmm2.0	type2a	MifM	uYidC_MifM_Bacillales_B	uYidC_8	uYidC_2	TEDPE	82
GCF_000621445.1	refseq	RS_GCF_000621445.1	d__Bacteria;p__Firmicutes;c__Bacilli;o__Bacillales_H;f__Bacillaceae_F;g__Bacillus_AO;s__Bacillus_AO bogoriensis	p__Firmicutes	c__Bacilli	o__Bacillales_H	f__Bacillaceae_F	s__Bacillus_AO bogoriensis	NZ_JHYI01000013.1	97190	97897	-	T323_RS0106280	yidC	membrane protein insertase YidC	WP_051556417.1	EcYidC_NP_418161.1	1.05E-35	BsYidC_NP_391984.1	2.57E-94	97973	98245	-	T323_RS0106285	NA	hypothetical protein	WP_026672512.1	TTGTTAACAGAATTAACGCTTGATATTCCGATTATGTGGCTATTTATAGGAATGTCATTTGTTTATGTTATCGCAATATTTCAACGGAATGTCATGTATCATTCGTATTGTTATAAATATGAACGATGGATACATCATGAAGTGAAACAAGACCTACATGTTCAAGAACCTAGGTTATCTTTCCGTTGGACAACATTTTGCCAGCGAAAAATCCCTTCCCTTACGGATAAAAGCCATAGTGATGAAGAAGACCGTTCCCCTTGTGTTTATTAATGTAAAACAAACACACAAGGAGGAAAAAAAGTGGGACAACAGCAAAAATGGATTGGTTTTAGTTTACTCATTGTCATGATTTTTTTATTAGGAGGTTGTGGAGTAACCGCTGAACCAATTACTGCA…	TTGTTAACAGAATTAACGCTTGATATTCCGATTATGTGGCTATTTATAGGAATGTCATTTGTTTATGTTATCGCAATATTTCAACGGAATGTCATGTATCATTCGTATTGTTATAAATATGAACGATGGATACATCATGAAGTGAAACAAGACCTACATGTTCAAGAACCTAGGTTATCTTTCCGTTGGACAACATTTTGCCAGCGAAAAATCCCTTCCCTTACGGATAAAAGCCATAGTGATGAAGAAGACCGTTCCCCTTGTGTTTATTAA	ATGATTTTTTTATTAGGAGGTTGTGGAGTAACCGCTGAACCAATTACTGCAGAATCAACAGGGATATGGAACCATTATTTTGTCTTTCCATTATCATGGTTTATTATTTTTATAGCACAGCTATTTGATGGCAATTATGGTGTATCGATTATTTTTGTCACGATTATTATACGTTTAGCGATCTTACCTTTAACGTTAAAGCAAAATAAAAGTAGTAAGGCCATGCAAGCGTTAAAACCTGAAATGGAAGAGTTACGACAAAAATACGACATGAAAAAACCAGAAGAACAACAAAAGATGCAGCAAGAAATGATGTCGTTGTATCAAAAACATGGTGTAAATCCTTTAGCAGGATGTTTACCGATTTTCATTCAAATGCCGATTTTAATGGCGTTTTAC…	MLTELTLDIPIMWLFIGMSFVYVIAIFQRNVMYHSYCYKYERWIHHEVKQDLHVQEPRLSFRWTTFCQRKIPSLTDKSHSDEEDRSPCVY	MIFLLGGCGVTAEPITAESTGIWNHYFVFPLSWFIIFIAQLFDGNYGVSIIFVTIIIRLAILPLTLKQNKSSKAMQALKPEMEELRQKYDMKKPEEQQKMQQEMMSLYQKHGVNPLAGCLPIFIQMPILMAFYFAIMRTEEIAKHSFLWFDLGAPDPFYLLPIIAAGTTFLQSRMTMHTLPENMRIMLYIMPAMILFAGLAMPSALTLYWVIGNIFMIIQTYFLYGKQRQVEVNA	273	90	708	235	75	NA	MEM1;TMoi;5to27	MEM1;TMoi;11to28	MEM1;TMoi;11to28	DeepTMHMM	type2a	MifM	uYidC_MifM_Bacillales_H	uYidC_10	uYidC_2	SDEED	80
GCF_000632515.1	refseq	RS_GCF_000632515.1	d__Bacteria;p__Firmicutes;c__Bacilli;o__Bacillales;f__Anoxybacillaceae;g__Saccharococcus;s__Saccharococcus sp000632515	p__Firmicutes	c__Bacilli	o__Bacillales	f__Anoxybacillaceae	s__Saccharococcus sp000632515	NZ_CM002692.1	1455304	1456059	+	H839_RS07190	yidC	membrane protein insertase YidC	WP_043904531.1	EcYidC_NP_418161.1	2.93E-36	BsYidC_NP_391984.1	5.89E-87	1454999	1455274	+	H839_RS07185	NA	hypothetical protein	WP_043904530.1	ATGGAAGCTCCCTTTGATTTGTTGGCATATGTGTCGCTTGTGGGCGCACTGCTTGTCGTCGTGAAATGCTATATCGGCGAATATCGAAAAACGAAAGCCTTTTTATATGACGTTACGCTCTCGCGTGTAGCGGGAAAAAAAGACGAAAGATATGTGGCAGGCACGATGGCCCCGCTCTGCCGCGTTTTCATTAGGAAAAGGCGAAAGATTCCTGTGCACGAACGTTCACATCAAACCGATGAAGAAGGAAGGAGACCTCGCTTATTTCTTGCTTGATTGACGATAAAACAACAAGGAGGTCTCTTATGAGAAAGTGGATTTTTGCATTACTAGGAACGGTTGTTTTACTAAGCGGCTGCAATCGCAACGCGCCGATTAATGAACATAGCCAGGGAATTT…	ATGGAAGCTCCCTTTGATTTGTTGGCATATGTGTCGCTTGTGGGCGCACTGCTTGTCGTCGTGAAATGCTATATCGGCGAATATCGAAAAACGAAAGCCTTTTTATATGACGTTACGCTCTCGCGTGTAGCGGGAAAAAAAGACGAAAGATATGTGGCAGGCACGATGGCCCCGCTCTGCCGCGTTTTCATTAGGAAAAGGCGAAAGATTCCTGTGCACGAACGTTCACATCAAACCGATGAAGAAGGAAGGAGACCTCGCTTATTTCTTGCTTGA	ATGAGAAAGTGGATTTTTGCATTACTAGGAACGGTTGTTTTACTAAGCGGCTGCAATCGCAACGCGCCGATTAATGAACATAGCCAGGGAATTTGGGATCATTATTTTGTCTATCCAATGTCGAAATTGCTTTTGACGATTGGGCATCTGTTTGGAAATAACTACGGGATTGCCATCATCGTATTAACGCTAATCGTCCGTTTTTGCCTGCTGCCGCTCATCTTAAAGCAGTTTAAAACGACGATTGCGATGCAAAAAATCCGCCCGGAACTGCAAAAGCTCCAGCAGAAATATAAAGGGAATGACATCGAAACACAGCGCAAGCTCCAGCAGGAAATGATGCAATTGTATCAAAAGCACGGCGTCCATCCTGCGAGCGGCTGCCTGCCGGTGCTGATT…	MEAPFDLLAYVSLVGALLVVVKCYIGEYRKTKAFLYDVTLSRVAGKKDERYVAGTMAPLCRVFIRKRRKIPVHERSHQTDEEGRRPRLFLA	MRKWIFALLGTVVLLSGCNRNAPINEHSQGIWDHYFVYPMSKLLLTIGHLFGNNYGIAIIVLTLIVRFCLLPLILKQFKTTIAMQKIRPELQKLQQKYKGNDIETQRKLQQEMMQLYQKHGVHPASGCLPVLIQMPIFMSLYYAISRTQEIKMHSFLWVQLGHRDPYFILPILASLTTFISLRLSPSMAEEQMPQMAMMSYIMPVMIFIGASSVPSALSLYWVVGGCFSIIQSLILRTQLKAAKAAENGRA	276	91	756	251	29	NA	MEM1;TMoi;4to26	MEM1;TMoi;7to21	MEM1;TMoi;7to21	DeepTMHMM	type2a	MifM	uYidC_MifM_Bacillales	uYidC_9	uYidC_2	QTDEE	78
GCF_000632715.1	refseq	RS_GCF_000632715.1	d__Bacteria;p__Firmicutes;c__Bacilli;o__Bacillales;f__Anoxybacillaceae;g__Saccharococcus;s__Saccharococcus caldoxylosilyticus	p__Firmicutes	c__Bacilli	o__Bacillales	f__Anoxybacillaceae	s__Saccharococcus caldoxylosilyticus	NZ_BAWO01000013.1	37687	38442	+	GCA01S_RS05450	yidC	membrane protein insertase YidC	WP_042407874.1	EcYidC_NP_418161.1	1.10E-34	BsYidC_NP_391984.1	2.72E-86	37382	37657	+	GCA01S_RS05445	NA	hypothetical protein	WP_042407871.1	ATGGAAGCCCCCTTTGATTTGCTGGCATATGTGTCGCTTGTTGGCGCACTGCTTGTTGTCATGAAATGCTATATCGGCGAATACCGCAAAACGAAAGCTTTTTTATATGACGTTACGCTTGCACATGTAGCGGAAAGAAAAGATGAAAGATGCGTTGCTGGCGCTATTGTCCCGCTCTGCCGCGTTTTTATAAGGAAAAGACGGAAAGTTCCTGTGCGCGAACGTTCACATCAAACCGATGAAGAAGGAAGGAGACCTCGCTTATTTCTGGCCTGATTGACTATAGAACAACAAGGAGGTCTCTTATGAGAAAGTGGATTTTTGCATTATTCGGAACGGTTGTTTTATTAAGCGGCTGCAACCGCAACGCGCCGATTAATGAACATAGCCAAGGAATTT…	ATGGAAGCCCCCTTTGATTTGCTGGCATATGTGTCGCTTGTTGGCGCACTGCTTGTTGTCATGAAATGCTATATCGGCGAATACCGCAAAACGAAAGCTTTTTTATATGACGTTACGCTTGCACATGTAGCGGAAAGAAAAGATGAAAGATGCGTTGCTGGCGCTATTGTCCCGCTCTGCCGCGTTTTTATAAGGAAAAGACGGAAAGTTCCTGTGCGCGAACGTTCACATCAAACCGATGAAGAAGGAAGGAGACCTCGCTTATTTCTGGCCTGA	ATGAGAAAGTGGATTTTTGCATTATTCGGAACGGTTGTTTTATTAAGCGGCTGCAACCGCAACGCGCCGATTAATGAACATAGCCAAGGAATTTGGGATCATTATTTTGTCTATCCAATGTCGAAATTGCTTTTGACGATTGGGCAGCTGTTTGGAAATAACTATGGGATCGCCATCATTGTACTGACGTTAATCGTTCGTTTTTGCCTGCTGCCGCTCATCTTAAAGCAGTTTAAAACGACGATTGCCATGCAAAAGCTTCGCCCGGAACTGAAAAAGCTCCAAGAGAAATATAAAGGTACCGACATCGAAACACAGCGCAAGCTCCAGCAGGAAATGATGCAATTGTATCAAAAGCACGGCGTCCATCCTGCGAGCGGCTGCCTGCCGGTGCTGATT…	MEAPFDLLAYVSLVGALLVVMKCYIGEYRKTKAFLYDVTLAHVAERKDERCVAGAIVPLCRVFIRKRRKVPVRERSHQTDEEGRRPRLFLA	MRKWIFALFGTVVLLSGCNRNAPINEHSQGIWDHYFVYPMSKLLLTIGQLFGNNYGIAIIVLTLIVRFCLLPLILKQFKTTIAMQKLRPELKKLQEKYKGTDIETQRKLQQEMMQLYQKHGVHPASGCLPVLIQMPIFMSLYYAISRTQEIKLHSFLWVQLGHRDPYFILPVLSALTTFISLRLSPSMTEEQMPQLAMMSYIMPVMIFIGASSVPSALSLYWVVGGCFSIIQSLILRTQLKAVKAAENGQA	276	91	756	251	29	NA	MEM1;TMoi;4to26	MEM1;TMoi;5to21	MEM1;TMoi;5to21	DeepTMHMM	type2a	MifM	uYidC_MifM_Bacillales	uYidC_9	uYidC_2	QTDEE	78
GCF_000686805.1	refseq	RS_GCF_000686805.1	d__Bacteria;p__Firmicutes;c__Bacilli;o__Bacillales_B;f__DSM-18226;g__Neobacillus;s__Neobacillus sp000686805	p__Firmicutes	c__Bacilli	o__Bacillales_B	f__DSM-18226	s__Neobacillus sp000686805	NZ_JMLP01000010.1	117761	118552	+	BR30_RS0103345	yidC	membrane protein insertase YidC	WP_026563759.1	EcYidC_NP_418161.1	1.10E-23	BsYidC_NP_391984.1	3.51E-59	117440	117742	+	BR30_RS0103340	NA	hypothetical protein	WP_026563758.1	TTGTTTCAATTGCTTATCGACAGTTCAGATATAAATGCCCTTAACGCTCTTTATGTAAGTATCTTTTTAGGAATTGCTTTAAAATTATTATGGGCATGGAGTGTGGAATATTCTTTTGTTGGTTCCTTATCTGATCCGGCAAGGACAAATATTATTCACCCATTGGTACTTTATCTTAAGACAAGTTGTTTAAATGGCAGCTTTATTCTGAAAAGAATTGTTATATATTTTCGTAGAAAAGAATATTCACAGGATGATTCTGAAGAACCTGTTTCCTCCCTTTCACTTAATAAATATTTATAAACCATTCTAGGAGGAAATATGAAAAACAAACGATCTTCATTCATTATTGTCACAATGTTAGCTTTAACGACTTTATTATTATCTGCATGTTCATCT…	TTGTTTCAATTGCTTATCGACAGTTCAGATATAAATGCCCTTAACGCTCTTTATGTAAGTATCTTTTTAGGAATTGCTTTAAAATTATTATGGGCATGGAGTGTGGAATATTCTTTTGTTGGTTCCTTATCTGATCCGGCAAGGACAAATATTATTCACCCATTGGTACTTTATCTTAAGACAAGTTGTTTAAATGGCAGCTTTATTCTGAAAAGAATTGTTATATATTTTCGTAGAAAAGAATATTCACAGGATGATTCTGAAGAACCTGTTTCCTCCCTTTCACTTAATAAATATTTATAA	ATGAAAAACAAACGATCTTCATTCATTATTGTCACAATGTTAGCTTTAACGACTTTATTATTATCTGCATGTTCATCTCAATCCCAAAATGGAAACAATAATGGATTTTTCCATACCTATTTTGTCGAACCTTTTTCAACTTTTATCCATTATTTAGCGGAACTTTTTAATGGCAACTATGGTTTGTCAATTATTCTTGTTACGCTTATTATCAGGCTTGCCTTAATGCCGCTTATGTTACGGCAGTATAAAAATCAAATGGCCATGAAGGAAAAGATGGATGTTTTAAAACCTGAAATGGATGTCATACAGACTAAAATGAAAACTGAAAAGGATCCAAAGAAAAAGCAGGAACTTCAAGCAGAAATGATGGGGCTTTATAAAAAGCATGGGGTAAAT…	MFQLLIDSSDINALNALYVSIFLGIALKLLWAWSVEYSFVGSLSDPARTNIIHPLVLYLKTSCLNGSFILKRIVIYFRRKEYSQDDSEEPVSSLSLNKYL	MKNKRSSFIIVTMLALTTLLLSACSSQSQNGNNNGFFHTYFVEPFSTFIHYLAELFNGNYGLSIILVTLIIRLALMPLMLRQYKNQMAMKEKMDVLKPEMDVIQTKMKTEKDPKKKQELQAEMMGLYKKHGVNPLNMGCLPLLIQMPILTGFYYAIRGSEEIKTHEFLWFSLGNPDIIITIIAGVIYYFQFKVSQSNMPSAQADQMKYMGLLSPLMIVMFSFNAPAALPLYWVVGGTFLIIQTMISRSLYQTNKTPKVPVKQK	303	100	792	263	18	NA	MEM1;TMio;13to35_MEM2;TMoi;50to69	MEM1;SSio;1to16_MEM2;TMoi;18to27	MEM1;SSio;1to16_MEM2;TMoi;18to27	DeepTMHMM	type2b	MifM	uYidC_MifM_Bacillales_B	uYidC_5	uYidC_2	DDSEE	85
GCF_000691145.1	refseq	RS_GCF_000691145.1	d__Bacteria;p__Firmicutes;c__Bacilli;o__Bacillales;f__Bacillaceae;g__Bacillus;s__Bacillus altitudinis	p__Firmicutes	c__Bacilli	o__Bacillales	f__Bacillaceae	s__Bacillus altitudinis	NZ_ASJC01000005.1	194856	195674	-	BA79_RS11190	yidC	membrane protein insertase YidC	WP_035702814.1	EcYidC_NP_418161.1	1.52E-19	BsYidC_NP_391984.1	2.66E-49	195700	195981	-	BA79_RS11195	NA	hypothetical protein	WP_008342247.1	ATGATTATTGATACATTCAATGAAGTCTTTTTCCTTGTTGAATTCTTTACGATTATTCTTCCAGCGCTGACCGCCATCGGTATTGCTTTCTTATTAAAAGACTGCCGAATGAACGAGCACCTCGGAGGACATCGTTTAGAAGAGTTGGATGCATCTTGTTTGAATCGAACAGACTTTCTGTTTATCATATATGATCGCATTACAACTTGGATTAGTAAAGTCATTCGAATGAAAAGATCATCAAATGATGATGAAGACCATTCGCTTCCTCTCTCTTATTAGATTTTATTATTGAGGAGGAAACGAATTGAAACGTTTATTGACTATTTGTACGACTTTATTTTTGATGATGGTAGCGTCACCGGCATTTGCTGCCAGTGCGCAAACAAATACAAGCTC…	ATGATTATTGATACATTCAATGAAGTCTTTTTCCTTGTTGAATTCTTTACGATTATTCTTCCAGCGCTGACCGCCATCGGTATTGCTTTCTTATTAAAAGACTGCCGAATGAACGAGCACCTCGGAGGACATCGTTTAGAAGAGTTGGATGCATCTTGTTTGAATCGAACAGACTTTCTGTTTATCATATATGATCGCATTACAACTTGGATTAGTAAAGTCATTCGAATGAAAAGATCATCAAATGATGATGAAGACCATTCGCTTCCTCTCTCTTATTAG	TTGAAACGTTTATTGACTATTTGTACGACTTTATTTTTGATGATGGTAGCGTCACCGGCATTTGCTGCCAGTGCGCAAACAAATACAAGCTCTGATGGGTTTTTCCATCATTATTTTGTTCAGCCTTTTTCTGAGTTGATTATCTGGCTTGCGAACTTTTTCCATGATGACTACGGTTTATCTATTATGTTCGTGACATTGATTGTCCGGCTGCTTATTTTCCCGCTTTTTGCAAACCAATTTAAAAAGCAGAGAGTGATGCAAGAGAAAATGGCACTCGTTAAACCTCAGATTGACCAAATACAAAGCAAATTGAAAAAAACGAAAGAACCTGAAAAACAAAAAGAACTGCAAATGGAAATGATGAAAGTATATAAAGACAACAATGTGAACCCGCTG…	MIIDTFNEVFFLVEFFTIILPALTAIGIAFLLKDCRMNEHLGGHRLEELDASCLNRTDFLFIIYDRITTWISKVIRMKRSSNDDEDHSLPLSY	MKRLLTICTTLFLMMVASPAFAASAQTNTSSDGFFHHYFVQPFSELIIWLANFFHDDYGLSIMFVTLIVRLLIFPLFANQFKKQRVMQEKMALVKPQIDQIQSKLKKTKEPEKQKELQMEMMKVYKDNNVNPLAMGCLPMLIQIPIVLGFYSAIRSTPEIATHSFLWFNLGQTDLLVAIFAGAMYFLQFYVTQKFAKQSGTQTEAALKQAKIMGVIFPVMMLFLSINAPAALPLYWMTSGLLLTIQTIILNVMYQKSKTKAAANDSINPAAE	282	93	819	272	25	NA	MEM1;TMoi;10to32	MEM1;SSio;1to13_MEM2;TMoi;15to32	MEM1;SSio;1to13_MEM2;TMoi;15to32	DeepTMHMM	type2b	MifM	uYidC_MifM_Bacillales	uYidC_5	uYidC_2	NDDED	82
GCF_000691165.1	refseq	RS_GCF_000691165.1	d__Bacteria;p__Firmicutes;c__Bacilli;o__Bacillales;f__Bacillaceae;g__Bacillus;s__Bacillus safensis	p__Firmicutes	c__Bacilli	o__Bacillales	f__Bacillaceae	s__Bacillus safensis	NZ_ASJD01000001.1	558431	559249	-	BA81_RS02890	yidC	membrane protein insertase YidC	WP_025093006.1	EcYidC_NP_418161.1	9.76E-19	BsYidC_NP_391984.1	3.42E-50	559277	559558	-	BA81_RS02895	NA	hypothetical protein	WP_024422910.1	ATGATTATTGATACATTCAATGAAGTCTTTTTCCTTGTTGAATTCTTTACGATTATTCTTCCAGCGCTGACGGCCATCGGCATTGCGTTTTTACTAAAAGACTGCCGTATGAACGAACACCTTGGTGGACATCGTTTGGAAGAGTTGGACGCATCTTGCTTGAATCGAACAGACTTTCTGTTTATCATATATGATCGCATTACAACTTGGATTAGTAAAGTCATTCGAATGAAAAGATCATCTAATGATGATGAAGACCATTCGCTTCCTCTCACTAATTAAATTTTTTAATCATGAGGAGGAAACGAATTGAAACGTTTATTGACTGTTTTTACGACTTTATGTTTGATGATGATTGCGTCACCTGCATTTGCAGCGAGTGCGCAAACGAATACGAGC…	ATGATTATTGATACATTCAATGAAGTCTTTTTCCTTGTTGAATTCTTTACGATTATTCTTCCAGCGCTGACGGCCATCGGCATTGCGTTTTTACTAAAAGACTGCCGTATGAACGAACACCTTGGTGGACATCGTTTGGAAGAGTTGGACGCATCTTGCTTGAATCGAACAGACTTTCTGTTTATCATATATGATCGCATTACAACTTGGATTAGTAAAGTCATTCGAATGAAAAGATCATCTAATGATGATGAAGACCATTCGCTTCCTCTCACTAATTAA	TTGAAACGTTTATTGACTGTTTTTACGACTTTATGTTTGATGATGATTGCGTCACCTGCATTTGCAGCGAGTGCGCAAACGAATACGAGCTCTGATGGGTTTTTCCATCATTATTTTGTTCAGCCTTTTTCTGAGCTGATCATTTGGCTTGCGAACTTTTTCCATGATGATTATGGTTTATCCATTATGTTCGTCACCTTGATTGTCCGCCTGCTGATTTTCCCGCTTTTTGCGAATCAATTTAAGAAGCAAAGAGTCATGCAGGAAAAAATGGCACTGGTGAAACCTCAGATTGACCAAATACAAAGCAAATTGAAGAAAACGAAAGATCCTGAAAAACAAAAAGAACTGCAAATGGAAATGATGAAAGTATATAAAGAGAACAATGTGAACCCGCTG…	MIIDTFNEVFFLVEFFTIILPALTAIGIAFLLKDCRMNEHLGGHRLEELDASCLNRTDFLFIIYDRITTWISKVIRMKRSSNDDEDHSLPLTN	MKRLLTVFTTLCLMMIASPAFAASAQTNTSSDGFFHHYFVQPFSELIIWLANFFHDDYGLSIMFVTLIVRLLIFPLFANQFKKQRVMQEKMALVKPQIDQIQSKLKKTKDPEKQKELQMEMMKVYKENNVNPLAMGCLPMLIQIPIVLGFYSAIRSTPEIATHTFLWFNLGQTDLLVAVFAGAMYFLQFYVTQKYAKQSGTQTEAALKQAKVMGMIFPIMMLFLSINAPAALPLYWMTSGLLLTIQTIILNVMYQKSKTKAAANEQAKPAAE	282	93	819	272	27	NA	MEM1;TMoi;10to32	MEM1;SSio;1to13_MEM2;TMoi;15to32	MEM1;SSio;1to13_MEM2;TMoi;15to32	DeepTMHMM	type2b	MifM	uYidC_MifM_Bacillales	uYidC_5	uYidC_2	NDDED	82
GCF_000698125.1	refseq	RS_GCF_000698125.1	d__Bacteria;p__Firmicutes;c__Bacilli;o__Bacillales_H;f__Marinococcaceae;g__JCM-19038;s__JCM-19038 sp000698125	p__Firmicutes	c__Bacilli	o__Bacillales_H	f__Marinococcaceae	s__JCM-19038 sp000698125	NZ_BAXA01000025.1	38611	39387	+	JCM19038_RS19720	yidC	membrane protein insertase YidC	WP_042421136.1	EcYidC_NP_418161.1	5.55E-32	BsYidC_NP_391984.1	1.15E-88	38312	38581	+	JCM19038_RS19715	NA	hypothetical protein	WP_042421133.1	ATGATTGAAATGATATCAGATACTGAGTGGTTTACGTTTATGTTGTTGCTTTCACAAATTGCGCTACTCGGTTTGCAGATTCGATTATTTATCGAGTTTGCATACGTATGGGATGAACGGCATGTTCACCAACGGTGTTATCAAAGTAAAGATATAGAAGCTCATAGTCTCAACCCTAGACGGACATTTAGCATCATTAAGCGCAAAGTACCGTCGCTTGCGGATCATTCATCCGATGATGATGAAGTTTCTTTCCTTCATACTCGTTAACGTGTTGTAAAAACGAAGGAGGAAATGAAATGAAACGACGATTACAAATGATAACGTTACTCGTTATAGCTCTAATAGTATTAGCCGCTTGTGGAATGGACCAAGCACCAATTACTTCTGAAAGTGAAG…	ATGATTGAAATGATATCAGATACTGAGTGGTTTACGTTTATGTTGTTGCTTTCACAAATTGCGCTACTCGGTTTGCAGATTCGATTATTTATCGAGTTTGCATACGTATGGGATGAACGGCATGTTCACCAACGGTGTTATCAAAGTAAAGATATAGAAGCTCATAGTCTCAACCCTAGACGGACATTTAGCATCATTAAGCGCAAAGTACCGTCGCTTGCGGATCATTCATCCGATGATGATGAAGTTTCTTTCCTTCATACTCGTTAA	ATGAAACGACGATTACAAATGATAACGTTACTCGTTATAGCTCTAATAGTATTAGCCGCTTGTGGAATGGACCAAGCACCAATTACTTCTGAAAGTGAAGGCATATGGGATCACTTTTTCGTATTTCCGCTTTCGTGGTTAATCATCCAAGCTGCAGAGCTGTTTAACGGCAGTTATGGACTTGCAATTATGCTTATGACGGTCGTTATAAGGTTGGCGATTTTGCCGTTGTTTTTGAAGCAACAAAAAAGCAGTAAGGCTATGCAAAAACTAAGACCTGAATTGGATAAGCTTCGTGAAAAGTACGATCCAAAAAAGCAAGAAGATCAAGCGAAAATGCAGCAAGAAATGATTCAGCTCTATCAAAAAAGTGGCATTAACCCGTTAATGGGGTGTCTT…	MIEMISDTEWFTFMLLLSQIALLGLQIRLFIEFAYVWDERHVHQRCYQSKDIEAHSLNPRRTFSIIKRKVPSLADHSSDDDEVSFLHTR	MKRRLQMITLLVIALIVLAACGMDQAPITSESEGIWDHFFVFPLSWLIIQAAELFNGSYGLAIMLMTVVIRLAILPLFLKQQKSSKAMQKLRPELDKLREKYDPKKQEDQAKMQQEMIQLYQKSGINPLMGCLPILIQMPILMAFYFAIIRTEEIATHSFLWMDLGAPDPYYIMPALAGVLMYLQMQLSTRQLPQEMAAQMKIMQYIMPVMIVFIGIALPSALSLYWATGSLFMIIQTYVIQMRDKRNEASSDVATEQ	270	89	777	258	29	NA	MEM1;TMoi;15to37	MEM1;TMoi;11to31	MEM1;TMoi;11to31	DeepTMHMM	type2a	MifM	uYidC_MifM_Bacillales_H	uYidC_10	uYidC_2	SDDDE	78
GCF_000708755.2	refseq	RS_GCF_000708755.2	d__Bacteria;p__Firmicutes;c__Bacilli;o__Bacillales;f__Bacillaceae;g__Bacillus_P;s__Bacillus_P indicus	p__Firmicutes	c__Bacilli	o__Bacillales	f__Bacillaceae	s__Bacillus_P indicus	NZ_JGVU02000002.1	646147	646977	-	AZ46_RS06370	yidC	membrane protein insertase YidC	WP_029280856.1	EcYidC_NP_418161.1	1.02E-20	BsYidC_NP_391984.1	9.18E-63	646920	647282	-	AZ46_RS06375	NA	hypothetical protein	WP_152554724.1	ATGATGATGGAGTTTTCACACGAACTTACACCGTATCTGACTCTGATCAGCCTTTTCTTTACTGTAGCGGCGATCTTTGCCTGCGGCTATCTGCTGGATCAGTCCTTTAAAAAACACCCGTCTATGAAAATGGCAGTAAGGCATGAGCATAAAGACAGACTGATTTCACAGCGGAGACAAAATGAAACAAATGCGGTCATTGTCTGGATCATCAGGCAGATGAGACGGTATGATGCAGGAGATGATACTCCGTCCGGCTTCCTTCTTGAATCTTTCATACTCAATGAAAAACAAGGAGGATCTACATGGAAAAGAAATCTGCATTCACCTCTCGGAACGTATTCCTTGCACTGCTTGGAATAGGCCTGCTTATTCTTTTGAGCGGCTGCCAGCAGGCAG…	ATGATGATGGAGTTTTCACACGAACTTACACCGTATCTGACTCTGATCAGCCTTTTCTTTACTGTAGCGGCGATCTTTGCCTGCGGCTATCTGCTGGATCAGTCCTTTAAAAAACACCCGTCTATGAAAATGGCAGTAAGGCATGAGCATAAAGACAGACTGATTTCACAGCGGAGACAAAATGAAACAAATGCGGTCATTGTCTGGATCATCAGGCAGATGAGACGGTATGATGCAGGAGATGATACTCCGTCCGGCTTCCTTCTTGAATCTTTCATACTCAATGAAAAACAAGGAGGATCTACATGGAAAAGAAATCTGCATTCACCTCTCGGAACGTATTCCTTGCACTGCTTGGAATAG	ATGGAAAAGAAATCTGCATTCACCTCTCGGAACGTATTCCTTGCACTGCTTGGAATAGGCCTGCTTATTCTTTTGAGCGGCTGCCAGCAGGCAGGCACCGGTGGCATTCAGGAAATAACGAGCGTTACCCCGGGCTTTTTTAATCACTATTTTGTTTATCCGTTTTCACTGCTTTTAAAAACGTTTGCCGAATGGTTTCAGGGAAGCTACGGGCTTTCAATCATTCTCGTAACGTTGATGATCCGGTTCGTTCTTCTTCCATTTGCCCTTAAACAGTCGAAAGACCAAATGCACATGAAGGGGAAGATGGCAAAGGCGCAGCCTGAGCTTTCAGTTATTCAGGAGAAAATGAAAAAAGCAAAAGATGCAGAAACAAAGACGAAACTGCAGCAGGAAACG…	MMMEFSHELTPYLTLISLFFTVAAIFACGYLLDQSFKKHPSMKMAVRHEHKDRLISQRRQNETNAVIVWIIRQMRRYDAGDDTPSGFLLESFILNEKQGGSTWKRNLHSPLGTYSLHCLE	MEKKSAFTSRNVFLALLGIGLLILLSGCQQAGTGGIQEITSVTPGFFNHYFVYPFSLLLKTFAEWFQGSYGLSIILVTLMIRFVLLPFALKQSKDQMHMKGKMAKAQPELSVIQEKMKKAKDAETKTKLQQETMKVYQKHQINPLAALGGCLPLLIQLPFLTGFYYAIQRTPEIAQHSFLWFNLGSPNLVLTLLAAGIYFLQARVSLVGLEEAQKKQMAMFSYLSPVMIGMFSLTAPAALPLYWTIGGMFVILQTLLTKKLFHADSSRNRKAEAPV	363	120	831	276	-58	NA	MEM1;TMoi;10to32	MEM1;TMoi;13to33	MEM1;TMoi;13to33	DeepTMHMM	type2a	MifM	uYidC_MifM_Bacillales	uYidC_5	uYidC_2	DAGDD	78
GCF_000709085.1	refseq	RS_GCF_000709085.1	d__Bacteria;p__Firmicutes;c__Bacilli;o__Bacillales_D;f__Amphibacillaceae;g__Virgibacillus_B;s__Virgibacillus_B alimentarius	p__Firmicutes	c__Bacilli	o__Bacillales_D	f__Amphibacillaceae	s__Virgibacillus_B alimentarius	NZ_JFBD01000034.1	3476	4267	-	GZ63_RS0105805	yidC	membrane protein insertase YidC	WP_029267763.1	EcYidC_NP_418161.1	7.75E-18	BsYidC_NP_391984.1	1.75E-60	4207	4590	-	GZ63_RS0105810	NA	hypothetical protein	WP_029267766.1	ATGGTTCTTGATTTGTTAAATGAGTTTATCAATGGTACGTCACCATTTTATTTCTATTTTAATTTGCTTTGGGCTACGGTGGGGGCATTGCAGTTAATCCATTTTAATGTGCACCAATTCATGAAGTACCGCGAACTTCACACTAAACATTCGGCTAAAGTTCAAGTTGAAAAATTTGCGACCGATGAACCCATTGTAGAAAATTTAGAAATTAGAAAATGGCTTACAAACAAATTTAAGCGAATCGAAGCGCCTGATGATGATACGGACAGCGATTCCTTCTCTTTTTTCACCAAAGCTATTGAAAATAGAGGAGGACGAGAATGGAAAAACGTTCTGTATTCACCGTTTTTAAAAAACATAGCTTTATCGGCATCCTGTTAGCCTTATTCATTTTAT…	ATGGTTCTTGATTTGTTAAATGAGTTTATCAATGGTACGTCACCATTTTATTTCTATTTTAATTTGCTTTGGGCTACGGTGGGGGCATTGCAGTTAATCCATTTTAATGTGCACCAATTCATGAAGTACCGCGAACTTCACACTAAACATTCGGCTAAAGTTCAAGTTGAAAAATTTGCGACCGATGAACCCATTGTAGAAAATTTAGAAATTAGAAAATGGCTTACAAACAAATTTAAGCGAATCGAAGCGCCTGATGATGATACGGACAGCGATTCCTTCTCTTTTTTCACCAAAGCTATTGAAAATAGAGGAGGACGAGAATGGAAAAACGTTCTGTATTCACCGTTTTTAAAAAACATAGCTTTATCGGCATCCTGTTAG	ATGGAAAAACGTTCTGTATTCACCGTTTTTAAAAAACATAGCTTTATCGGCATCCTGTTAGCCTTATTCATTTTATCAGGTTGTTCTGATTTACATGAACCAATCAACGAAAATACGTCAGGATGGTTCAATCATTATTTTGTCTATCATTTTTCAGTTTTAATTAAAAGCTTAGCTTCTTATCTCAATGGAAGCTACGGACTATCCATTATTATCATTACATTGGTCATCCGCCTTGCGGTTATGCCATTTATGCTGAAACAAACGCGTAGCAGTATCGAGACACAGGACAAAATGAAAATTCTCAAACCTGAAATAGATGCGATTCAAAAAAAATATAAAAGTAAGAAAGATCGTGAATCACAAGTCCAGATGCAGCAGGAAATGATGCAGCTTTAT…	MVLDLLNEFINGTSPFYFYFNLLWATVGALQLIHFNVHQFMKYRELHTKHSAKVQVEKFATDEPIVENLEIRKWLTNKFKRIEAPDDDTDSDSFSFFTKAIENRGGREWKNVLYSPFLKNIALSASC	MEKRSVFTVFKKHSFIGILLALFILSGCSDLHEPINENTSGWFNHYFVYHFSVLIKSLASYLNGSYGLSIIIITLVIRLAVMPFMLKQTRSSIETQDKMKILKPEIDAIQKKYKSKKDRESQVQMQQEMMQLYQKHNFNPLVSFAGCLPLLLQFPILIAFIYAIRRTPEIASHRFLWFDLGQTDILLTLLAVVIYFIQSRISLIGLGPKQKQQMAIMGIISPVMIGIVSLNVPAALPLYWAVGGLFIIIQTLISKKIYLSHAK	384	127	792	263	-61	NA	MEM1;TMoi;15to37	MEM1;TMoi;16to37	MEM1;TMoi;16to37	DeepTMHMM	type2a	MifM	uYidC_MifM_Bacillales_D	uYidC_20	uYidC_2	DDDTD	86
GCF_000712595.1	refseq	RS_GCF_000712595.1	d__Bacteria;p__Firmicutes;c__Bacilli;o__Bacillales;f__Bacillaceae_G;g__Bacillus_A;s__Bacillus_A manliponensis	p__Firmicutes	c__Bacilli	o__Bacillales	f__Bacillaceae_G	s__Bacillus_A manliponensis	NZ_JOTN01000001.1	15829	16602	-	BAMA_RS00065	yidC	membrane protein insertase YidC	WP_034634827.1	EcYidC_NP_418161.1	1.97E-35	BsYidC_NP_391984.1	2.38E-64	16633	16917	-	BAMA_RS00070	NA	hypothetical protein	WP_034635573.1	ATGGAATTTTTAGTGCAAGATGCGATTTTTTATATGTATGTCATCACGACAGCACTCTGTCTATTAGATGTCTTTTTATATGCTAACGTTTCTCGCTTTGTCAGCCAAAAAACATGTAGCGGGAGGCAGCGTACTTTTGCAGTCGTTCATACATGTAAAGAGAATGATGGACATCGTCATTTATTCTCGATTTTTTATAAATATGGTATGATTCGTTCAATTCGTAGACAACAAGCAAGCGATGAGAGCGATGAGACAGGTCCATATGTACCAATGTTTCGCTAAAGAAATACGAAACATTGGAGGAATATAAATATGTTAAAACGAGCTTGGCTCATCAGTTTACTTGTTATTGTTTTCGCTTTATCTGGTTGTAGTAATGCAGCTACAGTTGATGCA…	ATGGAATTTTTAGTGCAAGATGCGATTTTTTATATGTATGTCATCACGACAGCACTCTGTCTATTAGATGTCTTTTTATATGCTAACGTTTCTCGCTTTGTCAGCCAAAAAACATGTAGCGGGAGGCAGCGTACTTTTGCAGTCGTTCATACATGTAAAGAGAATGATGGACATCGTCATTTATTCTCGATTTTTTATAAATATGGTATGATTCGTTCAATTCGTAGACAACAAGCAAGCGATGAGAGCGATGAGACAGGTCCATATGTACCAATGTTTCGCTAA	ATGTTAAAACGAGCTTGGCTCATCAGTTTACTTGTTATTGTTTTCGCTTTATCTGGTTGTAGTAATGCAGCTACAGTTGATGCAAATAGTACAGGGTTTTGGGATCATTACTTTGTATACCCTATTTCACTTATGCTTCAATTTGTTGCACATCACTTGCCAAATGAAAGCTTTGGTATTGCTATTATCGTCATTACACTATTGATTCGCTCTTTCATGATTCCTCTTGCGATTTCTCAGTATCGTGGTCAAATGAAGACGAGGGCAATGCAACCACAGTTGAAAAAGTTAAAAGAAAAGCATGGCGATGTGAGCAAAGATATTGAAAAGCAAAAACAATATCAAAAAGAAATGACAGAACTGATGAAAGAGAATGGATGGAATCCACTCGCAGGCTGT…	MEFLVQDAIFYMYVITTALCLLDVFLYANVSRFVSQKTCSGRQRTFAVVHTCKENDGHRHLFSIFYKYGMIRSIRRQQASDESDETGPYVPMFR	MLKRAWLISLLVIVFALSGCSNAATVDANSTGFWDHYFVYPISLMLQFVAHHLPNESFGIAIIVITLLIRSFMIPLAISQYRGQMKTRAMQPQLKKLKEKHGDVSKDIEKQKQYQKEMTELMKENGWNPLAGCLPLLIQMPIFSALYYAISHTEEIRTSSFLWVNLGHTDPYYILPVAAALTTFLQMKVVQSNGIATEQAQMMKVQQVMMPAMILFMGSMAPAGLVLYWITSNIFTIVQTIILQKVMNRSEGQLQHV	285	94	774	257	30	NA	MEM1;TMoi;10to29	MEM1;TMoi;8to28	MEM1;TMoi;8to28	DeepTMHMM	type2a	MifM	uYidC_MifM_Bacillales	uYidC_7	uYidC_2	DESDE	81
GCF_000715205.1	refseq	RS_GCF_000715205.1	d__Bacteria;p__Firmicutes;c__Bacilli;o__Bacillales;f__Bacillaceae;g__Bacillus;s__Bacillus zhangzhouensis	p__Firmicutes	c__Bacilli	o__Bacillales	f__Bacillaceae	s__Bacillus zhangzhouensis	NZ_JOTP01000005.1	156681	157499	-	BA70_RS06630	yidC	membrane protein insertase YidC	WP_034319784.1	EcYidC_NP_418161.1	6.37E-19	BsYidC_NP_391984.1	1.40E-49	157526	157807	-	BA70_RS06635	NA	hypothetical protein	WP_008358810.1	ATGATTATTGATACATTCAATGAAGTCTTTTTCCTTGTTGAATTCTTTACGATTATTCTTCCAGCGCTGACGGCTATCGGCATTGCGTTTTTATTAAAAGATTGCCGAATGAACGAGCACCTTGGTGGTCATCGTTTGGAAGAGTTGAACGCATCGTGCTTGAATCGAACAGACTTTCTGTTTATCATATATGATCGCATTACAACTTGGATTAGTAAAGTCATTCGAATGAAAAGATCATCAAATGATGATGAAGACCATTCGCTTCCTCTCTCTTATTAGATTTTTATTATTGAGGAGGAAACGAATTGAAACGTTTATTGACTGTTTGCACTACTTTATTTTTGATGATGATGGCGTCACCTGCATTTGCGGCAAGTGCGCAAACGAATACGAGCT…	ATGATTATTGATACATTCAATGAAGTCTTTTTCCTTGTTGAATTCTTTACGATTATTCTTCCAGCGCTGACGGCTATCGGCATTGCGTTTTTATTAAAAGATTGCCGAATGAACGAGCACCTTGGTGGTCATCGTTTGGAAGAGTTGAACGCATCGTGCTTGAATCGAACAGACTTTCTGTTTATCATATATGATCGCATTACAACTTGGATTAGTAAAGTCATTCGAATGAAAAGATCATCAAATGATGATGAAGACCATTCGCTTCCTCTCTCTTATTAG	TTGAAACGTTTATTGACTGTTTGCACTACTTTATTTTTGATGATGATGGCGTCACCTGCATTTGCGGCAAGTGCGCAAACGAATACGAGCTCTGATGGGTTTTTCCATCATTATTTTGTCCAGCCTTTTTCTGAGTTGATCATTTGGCTTGCGAACTTCTTTCATGATGATTATGGGTTATCCATTATGTTCGTGACGTTGATTGTCCGCCTGCTCATTTTCCCGCTTTTTGCGAATCAATTTAAGAAACAAAAAGTCATGCAGGAGAAAATGGCACTGATTAAACCTCAAATTGACCAAATACAAAGCAAATTGAAGAAAACGAAAGAACCTGAGAAACAAAAAGAACTACAAATGGAAATGATGAAAGTTTACAAAGAGAACAACGTAAACCCGCTG…	MIIDTFNEVFFLVEFFTIILPALTAIGIAFLLKDCRMNEHLGGHRLEELNASCLNRTDFLFIIYDRITTWISKVIRMKRSSNDDEDHSLPLSY	MKRLLTVCTTLFLMMMASPAFAASAQTNTSSDGFFHHYFVQPFSELIIWLANFFHDDYGLSIMFVTLIVRLLIFPLFANQFKKQKVMQEKMALIKPQIDQIQSKLKKTKEPEKQKELQMEMMKVYKENNVNPLAMGCLPMLIQIPIVLGFYSAIRSTPEIATHSFLWFNLGQTDLLVAIFAGAMYFLQFYVTQRYAKQSGTQTEAALKQAKVMGMIFPIMMLFISINAPAALPLYWMTSGLLLTIQTIILNVMYQKSKTKAAANDQINPAAE	282	93	819	272	26	NA	MEM1;TMoi;10to32	MEM1;SSio;1to13_MEM2;TMoi;15to32	MEM1;SSio;1to13_MEM2;TMoi;15to32	DeepTMHMM	type2b	MifM	uYidC_MifM_Bacillales	uYidC_5	uYidC_2	NDDED	82
GCF_000722545.1	refseq	RS_GCF_000722545.1	d__Bacteria;p__Firmicutes;c__Bacilli;o__Paenibacillales;f__Paenibacillaceae;g__Paenibacillus_G;s__Paenibacillus_G tyrfis	p__Firmicutes	c__Bacilli	o__Paenibacillales	f__Paenibacillaceae	s__Paenibacillus_G tyrfis	NZ_JNVM01000012.1	106259	106939	-	ET33_RS16055	yidC	membrane protein insertase YidC	WP_036683476.1	EcYidC_NP_418161.1	1.39E-15	BsYidC_NP_391984.1	6.27E-20	107006	107269	-	ET33_RS16060	NA	hypothetical protein	WP_036683479.1	ATGGAGTGGTCTTTAGATCTGGCGCTGCTGCTGGCGCTCGGGCTGGCTTCGCTGTTCGTCGTGCCATGGTTCGGATGGTCGGGAAAGCAGTTGACCTTCGTCTTCGAGCCGGCCGTCGAGCTTGCCAAGCTTCCGCTCAAACGTCATGATCGGGCCAGAAAAAGTCCGCGTACCGTCTTCGTTCGCCGAAAATGCCCGCCGCGGTCCTCGGCGTTATCCGAAGAAGCAAGCGCTCCCTTCCGTTGGAATGAGATGGTCGGTTGACCGAAAATTTCACGGTTGACGATTGAGAGACGATCGAGGCTCAATCGCAACGGAAGGAGCGCTCACATGTATACATGGTTTCAACCTATTATTGATCTGTTAGCTTATGTGCTGTCCTGGACGTTCGACTGGACC…	ATGGAGTGGTCTTTAGATCTGGCGCTGCTGCTGGCGCTCGGGCTGGCTTCGCTGTTCGTCGTGCCATGGTTCGGATGGTCGGGAAAGCAGTTGACCTTCGTCTTCGAGCCGGCCGTCGAGCTTGCCAAGCTTCCGCTCAAACGTCATGATCGGGCCAGAAAAAGTCCGCGTACCGTCTTCGTTCGCCGAAAATGCCCGCCGCGGTCCTCGGCGTTATCCGAAGAAGCAAGCGCTCCCTTCCGTTGGAATGAGATGGTCGGTTGA	ATGTATACATGGTTTCAACCTATTATTGATCTGTTAGCTTATGTGCTGTCCTGGACGTTCGACTGGACCCGCGACTGGGGGGCAGCGGTCATCGTGCTTACGCTGCTGGTGAAGAGTTCGCTGTACCGTTTCAATCTGCTGGCCGCCCGACAGCAGGTCCGTTCCACCGCCGCCTCCCCCGAGCTTAGTAAGCTGCGGGAAACGTGCAGGAACGACCCGGCCAAGCTGGTTCAAGAAACGACCAAAGTTTACGGCAAGTACGGGATCAATCCTTTAAGCGCGCCGCTATCGGCCATCATTCAAATGCCGGTGCTTATGGCGATGTATGGCCTGTTCTTTACGCACGGCAGTACGATGACCTCGATTTTGATCCCTTGGGTCGCGCATTTGGCCGAAGCC…	MEWSLDLALLLALGLASLFVVPWFGWSGKQLTFVFEPAVELAKLPLKRHDRARKSPRTVFVRRKCPPRSSALSEEASAPFRWNEMVG	MYTWFQPIIDLLAYVLSWTFDWTRDWGAAVIVLTLLVKSSLYRFNLLAARQQVRSTAASPELSKLRETCRNDPAKLVQETTKVYGKYGINPLSAPLSAIIQMPVLMAMYGLFFTHGSTMTSILIPWVAHLAEADPFHLIPIVTGLLSFAVSMIPLADAAASMSGSKRLLFGAILLLIPLIITWRAPVALGLYWLAGSVFSLLERLFYRTSAGKRLLRRGLPEAAAT	264	87	681	226	66	NA	MEM1;TMio;7to26	MEM1;TMoi;5to21	MEM1;TMoi;5to21	DeepTMHMM	type2a	MifM	uYidC_MifM_Paenibacillales	uYidC_12	uYidC_2	ALSEE	71
GCF_000724085.1	refseq	RS_GCF_000724085.1	d__Bacteria;p__Firmicutes;c__Bacilli;o__Bacillales_D;f__Amphibacillaceae;g__Virgibacillus;s__Virgibacillus manasiensis	p__Firmicutes	c__Bacilli	o__Bacillales_D	f__Amphibacillaceae	s__Virgibacillus manasiensis	NZ_CCDL010000003.1	228027	228794	-	BN985_RS14660	yidC	membrane protein insertase YidC	WP_042224343.1	EcYidC_NP_418161.1	3.91E-22	BsYidC_NP_391984.1	1.41E-68	228731	229114	-	BN985_RS14665	NA	hypothetical protein	WP_042224344.1	ATGTTTTTAGAATTTATATCAGAGCTGGCAAATGACTTTTCTCCAGTATATGCATACGTGCTAAGTATTTTGATGTCTGTCTATTTTTCATACAGAGCTGCAGATATTCAGTTCGGTACAATTAAAAAGTCAAACGAAAATTATATGCGAAAAACACATGCTAGTATGATCCGTTCTTTGCCAGTTCTTCTTACCATCGGAGTAACTGTGGACAAGCGAAACTGGCGATCTCATAAGATGATGTATCGAGATGCCGACGATGATACTGAAGCTCCTACCTTCTCGTTTTACAACCAGAAAGATAAACGAGGAGGAGAACAATGGAAAAACAATCGGTATTCACACCTATTAAAAAATACAGCTTTGTCGGGATCATACTTTTAATTTTTTTAGCAGGTT…	ATGTTTTTAGAATTTATATCAGAGCTGGCAAATGACTTTTCTCCAGTATATGCATACGTGCTAAGTATTTTGATGTCTGTCTATTTTTCATACAGAGCTGCAGATATTCAGTTCGGTACAATTAAAAAGTCAAACGAAAATTATATGCGAAAAACACATGCTAGTATGATCCGTTCTTTGCCAGTTCTTCTTACCATCGGAGTAACTGTGGACAAGCGAAACTGGCGATCTCATAAGATGATGTATCGAGATGCCGACGATGATACTGAAGCTCCTACCTTCTCGTTTTACAACCAGAAAGATAAACGAGGAGGAGAACAATGGAAAAACAATCGGTATTCACACCTATTAAAAAATACAGCTTTGTCGGGATCATACTTTTAA	ATGGAAAAACAATCGGTATTCACACCTATTAAAAAATACAGCTTTGTCGGGATCATACTTTTAATTTTTTTAGCAGGTTGTCAGGGAAATGGAAACGAGGAATCAACAGGATGGTTTCAGCACTATTTTGTAGAAACCTTCTCCACTGTTATTAAAAGCACAGCGGGTTTTTTGGGTGATAATTACGGACTTTCTATCATCCTTATTACACTACTTGTTCGTTTGGCAATCATGCCGTTTATGCTGAAGCAAATGAAAAAGAGTGCTGAAATGAAAAAGCATATGGACGTAGTGAAGCCTGAAATGGATGAATTGAGAAAGAAATATAGTGATAAGAAAGATGTGGATGCACAAAGAAAGATGCAGCAGGAAATGATGGCCTTATACCAAAAACATGGT…	MFLEFISELANDFSPVYAYVLSILMSVYFSYRAADIQFGTIKKSNENYMRKTHASMIRSLPVLLTIGVTVDKRNWRSHKMMYRDADDDTEAPTFSFYNQKDKRGGEQWKNNRYSHLLKNTALSGSYF	MEKQSVFTPIKKYSFVGIILLIFLAGCQGNGNEESTGWFQHYFVETFSTVIKSTAGFLGDNYGLSIILITLLVRLAIMPFMLKQMKKSAEMKKHMDVVKPEMDELRKKYSDKKDVDAQRKMQQEMMALYQKHGINPLASLAGCLPLLIQMPVLLGFYYAIRQTPEIATHSFLWFNLGQTDLLLTAIAVVIYFLQAKVSQINMAPEMKKQMAIMGYLSPIMIGIFSLNSPAALPLYWSVGGAFLIIQTLIAKKKYS	384	127	768	255	-64	NA	MEM1;TMoi;15to34	MEM1;SSio;1to18_MEM2;TMoi;20to29	MEM1;SSio;1to18_MEM2;TMoi;20to29	DeepTMHMM	type2b	MifM	uYidC_MifM_Bacillales_D	uYidC_4	uYidC_2	DADDD	84
GCF_000725285.1	refseq	RS_GCF_000725285.1	d__Bacteria;p__Firmicutes;c__Bacilli;o__Bacillales_D;f__Amphibacillaceae;g__Virgibacillus;s__Virgibacillus sp000725285	p__Firmicutes	c__Bacilli	o__Bacillales_D	f__Amphibacillaceae	s__Virgibacillus sp000725285	NZ_CP007161.1	2879923	2880723	+	X953_RS14535	yidC	membrane protein insertase YidC	WP_040956233.1	EcYidC_NP_418161.1	5.67E-17	BsYidC_NP_391984.1	5.75E-58	2879603	2879968	+	X953_RS14530	NA	hypothetical protein	WP_040956232.1	TTGTTCGAGTTAATTAATGATTTGTTTCTGGAAGCTTCGCCTATTTATATGTATGTGAGTATCATTGTGACTGTCTTCAGCACGTATCAGTTACTTCATTTAAACGCTAGATATTGGGGAGTAGATAATAACGTCTATACCCTTCAATTACATGCCAAGGAAGCAATTATTTTGCCAGCACAAAAGGTAAATCTAACAACAGAAGAAGAGAAGAATTGGATCTACCGAAAATATGTCCGTTGCACCAATCAGGATGATGAATCAGAACCGGTTTCCCCTCGTAGTTTAAATCCTAGACAACAATTACGAGGAGGAATTTTGTGGGACAATCTGTATTCACATTTATTAATAAACATAAGAAATTAATGCTTTTATCTTTACTTGTTTTAACTCTAAGCG…	TTGTTCGAGTTAATTAATGATTTGTTTCTGGAAGCTTCGCCTATTTATATGTATGTGAGTATCATTGTGACTGTCTTCAGCACGTATCAGTTACTTCATTTAAACGCTAGATATTGGGGAGTAGATAATAACGTCTATACCCTTCAATTACATGCCAAGGAAGCAATTATTTTGCCAGCACAAAAGGTAAATCTAACAACAGAAGAAGAGAAGAATTGGATCTACCGAAAATATGTCCGTTGCACCAATCAGGATGATGAATCAGAACCGGTTTCCCCTCGTAGTTTAAATCCTAGACAACAATTACGAGGAGGAATTTTGTGGGACAATCTGTATTCACATTTATTAATAAACATAAGAAATTAA	GTGGGACAATCTGTATTCACATTTATTAATAAACATAAGAAATTAATGCTTTTATCTTTACTTGTTTTAACTCTAAGCGGCTGCTCTGCTGCTACAAATGAGCCACTAAACCCGGATCAATTGGACGGTATGGAGTATTTAGTTTATCCATTTACATTGCTAATTAAATCCATTGCGAAGGTTTTCAATGACAATTATGGTTTTTCCATTATCTTGATTACATTAATTATTCGATTGTTACTTTTACCATTTATGGTTAAACAAATGAAATCGAGTATGGACATGAAGGATAAAATGGATCAAATGAAGCCTGACTTAGATGCATTAAAGGAGAAGTACAAAGATAAAAAAGACCAGGAATCCATGCAAGCACAGCAAAAAGAGATGATGGAGCTCTAT…	MFELINDLFLEASPIYMYVSIIVTVFSTYQLLHLNARYWGVDNNVYTLQLHAKEAIILPAQKVNLTTEEEKNWIYRKYVRCTNQDDESEPVSPRSLNPRQQLRGGILWDNLYSHLLINIRN	MGQSVFTFINKHKKLMLLSLLVLTLSGCSAATNEPLNPDQLDGMEYLVYPFTLLIKSIAKVFNDNYGFSIILITLIIRLLLLPFMVKQMKSSMDMKDKMDQMKPDLDALKEKYKDKKDQESMQAQQKEMMELYQKHGTNPFAMFGGCLPLLIQMPILLGFYYAIRRTPEIATHDFLWFSLGGTDIALTLIAVVIYYFQFKVSQMGMDEKQKKQMAFMGVLSPIMIGVFSISSPAAIPLYWATGGLFLMLQTWLTKKILYAKKETTS	366	121	801	266	-46	NA	MEM1;TMoi;15to34	MEM1;TMoi;15to32	MEM1;TMoi;15to32	DeepTMHMM	type2a	MifM	uYidC_MifM_Bacillales_D	uYidC_5	uYidC_2	DDESE	85
GCF_000732325.1	refseq	RS_GCF_000732325.1	d__Bacteria;p__Firmicutes;c__Bacilli;o__Paenibacillales;f__Paenibacillaceae;g__Paenibacillus;s__Paenibacillus sp000732325	p__Firmicutes	c__Bacilli	o__Paenibacillales	f__Paenibacillaceae	s__Paenibacillus sp000732325	NZ_BBIW01000002.1	113876	114721	-	TCA2_RS04285	yidC	membrane protein insertase YidC	WP_047910346.1	EcYidC_NP_418161.1	1.25E-18	BsYidC_NP_391984.1	3.41E-64	114619	115023	-	TCA2_RS27090	NA	hypothetical protein	WP_193745987.1	TTGCTATGGTTTGAGCTTCAAGATCTGCATCATTTGATTCCATATTTGGCATCTGCCGGCTTGGTATTTGCCGTAACCTGTGCATCGCTGCTTCATCTGATGGGAAGACTCGAGGAGTTTGGGATACGGAGAACTGCGGAATGGCCGGAATTCAATCCACCTCAGCGCCTGACCCGTGTGAAACGGGCTGTACGCTCCATATTAAGAATGATTCGTAGAATCAAAATTTCTCCTGATGATGATTCAGATGAGTGCCTTCCCTCGTTGATAACACGCAAGATCGATCAACGAGGAGGATATCAATGGACAAATCAAAAGGATTCCCTGGACGGACGTTACGGTTATACGGCATTATCGCGAGTGTACTCATCGCATTATTGTTATCAGGCTGCGGTTCGA…	TTGCTATGGTTTGAGCTTCAAGATCTGCATCATTTGATTCCATATTTGGCATCTGCCGGCTTGGTATTTGCCGTAACCTGTGCATCGCTGCTTCATCTGATGGGAAGACTCGAGGAGTTTGGGATACGGAGAACTGCGGAATGGCCGGAATTCAATCCACCTCAGCGCCTGACCCGTGTGAAACGGGCTGTACGCTCCATATTAAGAATGATTCGTAGAATCAAAATTTCTCCTGATGATGATTCAGATGAGTGCCTTCCCTCGTTGATAACACGCAAGATCGATCAACGAGGAGGATATCAATGGACAAATCAAAAGGATTCCCTGGACGGACGTTACGGTTATACGGCATTATCGCGAGTGTACTCATCGCATTATTGTTATCAGGCTGCGGTTCGA…	ATGGACAAATCAAAAGGATTCCCTGGACGGACGTTACGGTTATACGGCATTATCGCGAGTGTACTCATCGCATTATTGTTATCAGGCTGCGGTTCGAATGTAACAGAGATTACGAGTAGTACGCCTGGTTTTTTTAATCATTACATTGTGTTTCCTATATCTTATGTGATCACTCATATGGCGGGATGGTTTCAGGGAAGCTACGGACTTGCGATTATTGTATTGACGATTGTTGTACGCTTGCTGCTGTTCCCGCTCATGCTCAGACAGACGAAATCTCAGCAAAACATGAAGCGTGTGATGAAGGGGATGCAGCCAGAGCTGGATGCACTCAAGAAAAAATACGAGAATAAGAAAGATCCGGAAAGTGCGCAGAAGATGCAGCAGGAGATGCTTGAG…	MLWFELQDLHHLIPYLASAGLVFAVTCASLLHLMGRLEEFGIRRTAEWPEFNPPQRLTRVKRAVRSILRMIRRIKISPDDDSDECLPSLITRKIDQRGGYQWTNQKDSLDGRYGYTALSRVYSSHYCYQAAVRM	MDKSKGFPGRTLRLYGIIASVLIALLLSGCGSNVTEITSSTPGFFNHYIVFPISYVITHMAGWFQGSYGLAIIVLTIVVRLLLFPLMLRQTKSQQNMKRVMKGMQPELDALKKKYENKKDPESAQKMQQEMLELYKKHKFNPLNIGCLPILIQLPILTGVYTAIRLMPEMSSHTFLWFTLGEPDVILAIIVAAIYLLQTRISMKNMPAEQRKQFAIMGYVSPIMMAFFSISAPAAIPLYWMAGGTFLIVQTLLFQKMYPMEPAEDDSPASPAPKTKGTNPA	405	134	846	281	-103	NA	MEM1;TMoi;13to35	MEM1;TMoi;12to31	MEM1;TMoi;12to31	DeepTMHMM	type2a	MifM	uYidC_MifM_Paenibacillales	uYidC_4	uYidC_2	DDDSD	79
GCF_000732485.2	refseq	RS_GCF_000732485.2	d__Bacteria;p__Firmicutes;c__Bacilli;o__Bacillales;f__Bacillaceae;g__Metabacillus_B;s__Metabacillus_B sp000732485	p__Firmicutes	c__Bacilli	o__Bacillales	f__Bacillaceae	s__Metabacillus_B sp000732485	NZ_JAQV02000015.1	105000	105818	+	AS29_RS07640	yidC	membrane protein insertase YidC	WP_035404651.1	EcYidC_NP_418161.1	7.53E-19	BsYidC_NP_391984.1	1.97E-73	104686	105057	+	AS29_RS07635	NA	hypothetical protein	WP_035404649.1	GTGTTCTTGGATTTGGATTTTTTAAATGATATGAGCCATTTAATTCTGCTCATATCCCTTGTCGTATCGGCTGGCGGGACCCTCGCTTTAACCTATGTATCGGGGAAAAGCGTTAAAACCGACATGTCGATAAAAAGAAATTGGCTGCCGGCCTTATCTGATACCGAACCGCACCGCTTTTTTATCGGCGGCATGGATCAGCTGCACACTTGGATAATCAGGATTATGAAAATGGCTTCTTCTCCGGATGATGACGGTGACCGCCACCCCTTCTCGTACGATTCACAGGCGATAAAAATACGAGGAGGGCACTTATGCCAAACCAATCATCTAAGTTCACGTTCCTTAAACGGTCAAGTTTATTACTTCTGATTTTTTCAGTACTCCTGCTAAGCGGCT…	GTGTTCTTGGATTTGGATTTTTTAAATGATATGAGCCATTTAATTCTGCTCATATCCCTTGTCGTATCGGCTGGCGGGACCCTCGCTTTAACCTATGTATCGGGGAAAAGCGTTAAAACCGACATGTCGATAAAAAGAAATTGGCTGCCGGCCTTATCTGATACCGAACCGCACCGCTTTTTTATCGGCGGCATGGATCAGCTGCACACTTGGATAATCAGGATTATGAAAATGGCTTCTTCTCCGGATGATGACGGTGACCGCCACCCCTTCTCGTACGATTCACAGGCGATAAAAATACGAGGAGGGCACTTATGCCAAACCAATCATCTAAGTTCACGTTCCTTAAACGGTCAAGTTTATTACTTCTGA	ATGCCAAACCAATCATCTAAGTTCACGTTCCTTAAACGGTCAAGTTTATTACTTCTGATTTTTTCAGTACTCCTGCTAAGCGGCTGCTCGGCAGATCATACACCAATCAATAGCGAGACAACCGGGTTTTTTAACCATTTTGTTGTATTCCCTTTTTCTGCCTTGATCAAATATACAGCTTCTCTATTCGGAGGCAGCTATGGAGTAGCGATTATCCTGGTGACATTTTTAGTCCGTCTGCTCCTTATGCCGTTTATGATGAAGCAATACAAAAATCAGCAGCAGATGAAGAAAAAAATGGCGATTCTGCAGCCCGAAATGAAAAAGCTTCAGGAAAAATACAAAGACAAGAAAAAAGATCCGGAGTCCCAGCGTCTTATGCAGCAGGAAACCCTTCAG…	MFLDLDFLNDMSHLILLISLVVSAGGTLALTYVSGKSVKTDMSIKRNWLPALSDTEPHRFFIGGMDQLHTWIIRIMKMASSPDDDGDRHPFSYDSQAIKIRGGHLCQTNHLSSRSLNGQVYYF	MPNQSSKFTFLKRSSLLLLIFSVLLLSGCSADHTPINSETTGFFNHFVVFPFSALIKYTASLFGGSYGVAIILVTFLVRLLLMPFMMKQYKNQQQMKKKMAILQPEMKKLQEKYKDKKKDPESQRLMQQETLQLYQKHGYNPLAMGCLPILIQTPILFGFYFAIQRTPEIAAHSFLWFDLGHPDTIMPIIAAAVYFLQAKVSQMDMPAEQQKQMAMVAYVMPIMMGAASFGTAAFLPLYWTIGGVFVILQTLLAKHLYKEKNLPAVPKTLEN	372	123	819	272	-58	NA	MEM1;TMoi;13to35	MEM1;TMoi;14to30	MEM1;TMoi;14to30	DeepTMHMM	type2a	MifM	uYidC_MifM_Bacillales	uYidC_4	uYidC_2	DDDGD	83
GCF_000733845.1	refseq	RS_GCF_000733845.1	d__Bacteria;p__Firmicutes;c__Bacilli;o__Bacillales;f__Anoxybacillaceae;g__Geobacillus;s__Geobacillus vulcani	p__Firmicutes	c__Bacilli	o__Bacillales	f__Anoxybacillaceae	s__Geobacillus vulcani	NZ_JPOI01000001.1	2622411	2623160	+	N685_RS0114015	yidC	membrane protein insertase YidC	WP_031409347.1	EcYidC_NP_418161.1	1.64E-36	BsYidC_NP_391984.1	1.58E-88	2622101	2622379	+	N685_RS0114010	NA	hypothetical protein	WP_031409345.1	ATGGAAGCGCCGATCGATTTGCTTGTCTATATGTCGCTTGTCGGCGCGTTATGGATCATCATGAAAGGGCATATGGGCGCGCGTCGAATGGCGGGTTCGCTGTTTTATGAGCCGGCATTGGCTGCGGTTCGCGAGCATGAAGCAGAGGGAGGCGCCAAACGAGCGGTGCTTCCATCGCGCCCGCTGTTTTTGCCGCAGCGGCGGAAAATCCCGATTCGAGAACGAACAAGCCGTGCGGATGAGGATGGAAGGCCTTTCCTTTATGATGAAACGGCATGATTTTGCAACATGATATAAGGGAGGGCTTTTCATGAAAAAATGGGTATTGGTGCTGCTTGGCGCGGCGTTGCTTCTTTCCGGCTGCAACCGCAACGAACCGATCGACGAACATAGTCAAGG…	ATGGAAGCGCCGATCGATTTGCTTGTCTATATGTCGCTTGTCGGCGCGTTATGGATCATCATGAAAGGGCATATGGGCGCGCGTCGAATGGCGGGTTCGCTGTTTTATGAGCCGGCATTGGCTGCGGTTCGCGAGCATGAAGCAGAGGGAGGCGCCAAACGAGCGGTGCTTCCATCGCGCCCGCTGTTTTTGCCGCAGCGGCGGAAAATCCCGATTCGAGAACGAACAAGCCGTGCGGATGAGGATGGAAGGCCTTTCCTTTATGATGAAACGGCATGA	ATGAAAAAATGGGTATTGGTGCTGCTTGGCGCGGCGTTGCTTCTTTCCGGCTGCAACCGCAACGAACCGATCGACGAACATAGTCAAGGCATTTGGGACCATTATTTTGTCTACCCGATGTCAAAGCTCTTGTTGACGCTTGGCCATTGGTTTGGCGACAACTACGGCATCGCCATTATCGTGCTGACGCTCATCGTCCGGTTTTGCTTGCTGCCGCTCATTTTGAAGCAGTTCCGCGCATCACTCGCCATGCAAAAACTGCGTCCGGAATTGTTGAAGCTGCAAGAAAAGTATAAAAGCAAAGACCCGGAAACGCAGCGCAAGCTCCAGCAAGAAATGATGCAGCTGTATCAAAAGCACGGCGTCAACCCGGCGAGCGGCTGCCTGCCGGTGCTCATT…	MEAPIDLLVYMSLVGALWIIMKGHMGARRMAGSLFYEPALAAVREHEAEGGAKRAVLPSRPLFLPQRRKIPIRERTSRADEDGRPFLYDETA	MKKWVLVLLGAALLLSGCNRNEPIDEHSQGIWDHYFVYPMSKLLLTLGHWFGDNYGIAIIVLTLIVRFCLLPLILKQFRASLAMQKLRPELLKLQEKYKSKDPETQRKLQQEMMQLYQKHGVNPASGCLPVLIQMPIFMALYYAISRTQEIKTHSFLWVELGHRDPYFVLPVLAALTTFISLRLSPSMAEEQMPQMAMMSYIMPVMIFIGASSVPSALSLYWVVGGCFSIIQSLLLRSQLKAAKAAENS	279	92	750	249	31	NA	MEM1;TMoi;4to21	MEM1;SSio;1to10_MEM2;TMoi;12to21	MEM1;SSio;1to10_MEM2;TMoi;12to21	DeepTMHMM	type2b	MifM	uYidC_MifM_Bacillales	uYidC_9	uYidC_2	ADEDG	79
GCF_000742895.1	refseq	RS_GCF_000742895.1	d__Bacteria;p__Firmicutes;c__Bacilli;o__Bacillales;f__Bacillaceae_G;g__Bacillus_A;s__Bacillus_A anthracis	p__Firmicutes	c__Bacilli	o__Bacillales	f__Bacillaceae_G	s__Bacillus_A anthracis	NZ_CP007666.1	3644411	3645193	-	DJ46_RS21020	yidC	membrane protein insertase YidC	WP_000920543.1	EcYidC_NP_418161.1	4.67E-37	BsYidC_NP_391984.1	9.56E-65	3645222	3645506	-	DJ46_RS21025	NA	hypothetical protein	WP_000394930.1	ATGGAATTTTTATTGCAGGATGCAATTCTATATATATCGTTTGTAACGACAGCACTTTGTTTATTAGAAGTTTTCTTCCTTGCTAACGTTTCTCGCTTTGTGCGTCAGCAAGCATCGAGCGGTAGACAAAGAGCTTTTGCGTTAGTTGATACATGTGAAGATAGTGCAGGGAATGTACCGCTATTTTCTATTTTTTATAAATATGGAATGATTCGTTCTGTACGTAGACAAGAATCAAGTGAAGAGAATGACGAGGTCGGTCCGTATACACCAATGTTTCGCTAAATAATTACGAAACATTGGAGGAATGAACATGTTAAAATCATACCGAGCTGTGCTCGTTAGTTTATCATTATTACTTGTTTTTGTTTTATCTGGTTGCAGTAATGCAACCCCAAT…	ATGGAATTTTTATTGCAGGATGCAATTCTATATATATCGTTTGTAACGACAGCACTTTGTTTATTAGAAGTTTTCTTCCTTGCTAACGTTTCTCGCTTTGTGCGTCAGCAAGCATCGAGCGGTAGACAAAGAGCTTTTGCGTTAGTTGATACATGTGAAGATAGTGCAGGGAATGTACCGCTATTTTCTATTTTTTATAAATATGGAATGATTCGTTCTGTACGTAGACAAGAATCAAGTGAAGAGAATGACGAGGTCGGTCCGTATACACCAATGTTTCGCTAA	ATGTTAAAATCATACCGAGCTGTGCTCGTTAGTTTATCATTATTACTTGTTTTTGTTTTATCTGGTTGCAGTAATGCAACCCCAATTGATGCACATAGTACGGGAATTTGGGATCATTACTTTGTATATCCAATCTCGTTTATGATTCAATTTGTTGCTCATCATATACCGGGAGCTAGCTTTGGGATTGCTATCATTATTATGACGCTCGTTATTCGTTCAGCAATGATTCCATTAGCTGTTTCGCAATATCGTAGCCAAGCGAAAATGAAAAAAATGCAACCTGAATTGCAGAAGCTAAAGCAGAAATACGGTGATGTAAGCAAAGATCTAGAAAAACAAAAACAGTATCAAAAAGAAATGTCAGAACTAATGAAATCAGGCGGTTGGAATCCACTT…	MEFLLQDAILYISFVTTALCLLEVFFLANVSRFVRQQASSGRQRAFALVDTCEDSAGNVPLFSIFYKYGMIRSVRRQESSEENDEVGPYTPMFR	MLKSYRAVLVSLSLLLVFVLSGCSNATPIDAHSTGIWDHYFVYPISFMIQFVAHHIPGASFGIAIIIMTLVIRSAMIPLAVSQYRSQAKMKKMQPELQKLKQKYGDVSKDLEKQKQYQKEMSELMKSGGWNPLAGCWPLLIQMPIFSALYYAISRTEEIRTSTFLWVNLGHADPYHILPIIAALTTFIQMKVFQSNSTSGEQVQMLKMQQIMMPAMILFMGFAAPSGLVLYWITGNLFTMMQTIVLRKIMEREELQLQKA	285	94	783	260	28	NA	MEM1;TMoi;5to27	MEM1;TMoi;8to28	MEM1;TMoi;8to28	DeepTMHMM	type2a	MifM	uYidC_MifM_Bacillales	uYidC_7	uYidC_2	EENDE	81
GCF_000746925.1	refseq	RS_GCF_000746925.1	d__Bacteria;p__Firmicutes;c__Bacilli;o__Bacillales;f__Bacillaceae_G;g__Bacillus_A;s__Bacillus_A mycoides_A	p__Firmicutes	c__Bacilli	o__Bacillales	f__Bacillaceae_G	s__Bacillus_A mycoides_A	NZ_JMQC01000008.1	1874696	1875478	-	DJ93_RS10620	yidC	membrane protein insertase YidC	WP_042980744.1	EcYidC_NP_418161.1	9.07E-35	BsYidC_NP_391984.1	1.89E-62	1875507	1875791	-	DJ93_RS10625	NA	hypothetical protein	WP_042980745.1	ATGGAATTTTTATTGCAAGATGCGATTCTATATATATCGTTTGTAACGACAGCGCTTTGTTTATTAGAAGTCTTTTTTCTTGCTAATGTTTCTCGTTTCGTACGTCAGCAAGCATCAAGCGGTAGACAGAGAGCTTTCACGCTAGTTGATACATGTGAAGAGGGTATAGGAAATGTACCGCTTTTCTCTATTTTTTATAAATATGGAATGATTCGCTCGGTTCGCAGACAAGAATCAAGCGATGAGAGTGACGAGGTCGGTCCGTATACACCAATGTTTCGCTAACTAATTACGAAACATTGGAGGAATGAACATGTTAAAATCATACCGAGCTGTGCTCGTTAGTTTATCAGTATTACTTGTTTTTGTTTTATCTGGCTGCAGTAATGCAGGCACAAT…	ATGGAATTTTTATTGCAAGATGCGATTCTATATATATCGTTTGTAACGACAGCGCTTTGTTTATTAGAAGTCTTTTTTCTTGCTAATGTTTCTCGTTTCGTACGTCAGCAAGCATCAAGCGGTAGACAGAGAGCTTTCACGCTAGTTGATACATGTGAAGAGGGTATAGGAAATGTACCGCTTTTCTCTATTTTTTATAAATATGGAATGATTCGCTCGGTTCGCAGACAAGAATCAAGCGATGAGAGTGACGAGGTCGGTCCGTATACACCAATGTTTCGCTAA	ATGTTAAAATCATACCGAGCTGTGCTCGTTAGTTTATCAGTATTACTTGTTTTTGTTTTATCTGGCTGCAGTAATGCAGGCACAATTGATGCACATAGTACTGGGATTTGGAATCATTATTTCGTATATCCAATCTCGTTTATGATTCAATTTGTTGCTCATCACATACCTGGAGAAAGCTTTGGGATTGCTATCATTATCATGACGCTCGTTGTTCGTTCAGCATTGATTCCATTAGCTGTTTCGCAATATCGTAGTCAAATGAAAATGAAAAAAATGCAACCTGAATTACAGAAGCTGAAGAAGAAACATGGTGATGTGAGTAAAGATCTTGAAAAACAAAAGCAGTACCAAAAAGAAATGTCAGAACTAATGAGATCAGGCGGTTGGAATCCACTT…	MEFLLQDAILYISFVTTALCLLEVFFLANVSRFVRQQASSGRQRAFTLVDTCEEGIGNVPLFSIFYKYGMIRSVRRQESSDESDEVGPYTPMFR	MLKSYRAVLVSLSVLLVFVLSGCSNAGTIDAHSTGIWNHYFVYPISFMIQFVAHHIPGESFGIAIIIMTLVVRSALIPLAVSQYRSQMKMKKMQPELQKLKKKHGDVSKDLEKQKQYQKEMSELMRSGGWNPLAGCWPIFIQMPIFSALYYAISRTEEIRTSSFLWVNLGHADPYHILPILAALTTFIQMKVFQSNTTPGEQVQMLKMQQIMMPAMILFMGFAAPSGLVLYWITGNLFTMTQTIVLRKVMERKEVQLQNA	285	94	783	260	28	NA	MEM1;TMoi;5to27	MEM1;TMoi;8to28	MEM1;TMoi;8to28	DeepTMHMM	type2a	MifM	uYidC_MifM_Bacillales	uYidC_7	uYidC_2	DESDE	81
GCF_000750005.1	refseq	RS_GCF_000750005.1	d__Bacteria;p__Firmicutes;c__Bacilli;o__Bacillales;f__Anoxybacillaceae;g__Geobacillus;s__Geobacillus icigianus	p__Firmicutes	c__Bacilli	o__Bacillales	f__Anoxybacillaceae	s__Geobacillus icigianus	NZ_JPYA01000123.1	25264	26013	+	EP10_RS06890	yidC	membrane protein insertase YidC	WP_033020747.1	EcYidC_NP_418161.1	9.61E-35	BsYidC_NP_391984.1	1.04E-91	24958	25221	+	EP10_RS06895	NA	hypothetical protein	WP_033020745.1	ATGGAAGCGCCGATCGAATTATTCGTCTATATGTCGCTTGTCGGGGCATTGTGGATGATCGTAAAAGGGCATAAGGGCGTGCGTCGGAGAGCCGCTTCACTGTTTTGTGAGCCAATGTTGGCCTCTGTTCGCGAGCAAGGGGCGAATGGGAGCGCCATGGGCGCGGCGCTTCCATCGCGCCCGCTGTTTTTGCCGCGGCGGCGGAAAATCCCGATGCGGGAACAGGCCAGCCGAACGGATGAAGATGGAAGGCCCTCTCCTTGATGAACGCGCATCATGTTTGGACAAGATCAAGGAGGGTTTTTTATGAAGAAATGGATCATGATTTTATTGGGCGCTGTTTTGCTTCTTTCCGGTTGCAGCCGCAACGAACCGATCGACGAACATAGTCAAGGCATT…	ATGGAAGCGCCGATCGAATTATTCGTCTATATGTCGCTTGTCGGGGCATTGTGGATGATCGTAAAAGGGCATAAGGGCGTGCGTCGGAGAGCCGCTTCACTGTTTTGTGAGCCAATGTTGGCCTCTGTTCGCGAGCAAGGGGCGAATGGGAGCGCCATGGGCGCGGCGCTTCCATCGCGCCCGCTGTTTTTGCCGCGGCGGCGGAAAATCCCGATGCGGGAACAGGCCAGCCGAACGGATGAAGATGGAAGGCCCTCTCCTTGA	ATGAAGAAATGGATCATGATTTTATTGGGCGCTGTTTTGCTTCTTTCCGGTTGCAGCCGCAACGAACCGATCGACGAACATAGTCAAGGCATTTGGAACCATTATTTTGTCTACCCGATGTCGAAGCTTTTGTTGACGCTTGGCCATTGGTTTGGCGACAACTACGGCATCGCCATTATCGTGCTGACGCTTATCGTTCGCTTTTGCTTGCTGCCGCTCATTTTGAAGCAGTTTCGCGCCTCGCTCGCCATGCAAAAACTGCGTCCGGAATTGTTGAAGCTGCAAGAAAAATATAAAAGCAAAGATCCGGAAACGCAGCGCAAGCTCCAGCAAGAAATGATGCAGCTGTATCAAAAACACGGCGTCAACCCGGCGAGCGGCTGCCTGCCGGTGCTCATT…	MEAPIELFVYMSLVGALWMIVKGHKGVRRRAASLFCEPMLASVREQGANGSAMGAALPSRPLFLPRRRKIPMREQASRTDEDGRPSP	MKKWIMILLGAVLLLSGCSRNEPIDEHSQGIWNHYFVYPMSKLLLTLGHWFGDNYGIAIIVLTLIVRFCLLPLILKQFRASLAMQKLRPELLKLQEKYKSKDPETQRKLQQEMMQLYQKHGVNPASGCLPVLIQMPIFMALYYAISRTQAIKTHSFLWVELGHRDPYFVLPVLAALTTFISLRLSPSMTEEQLPQMAMMSYIMPVMIFIGASSVPSALSLYWVVGGCFSIIQSLLLRSQLKTAKAAENN	264	87	750	249	42	NA	MEM1;TMoi;4to21	MEM1;TMoi;7to21	MEM1;TMoi;7to21	DeepTMHMM	type2a	MifM	uYidC_MifM_Bacillales	uYidC_9	uYidC_2	TDEDG	79
GCF_000750635.1	refseq	RS_GCF_000750635.1	d__Bacteria;p__Firmicutes;c__Bacilli;o__Bacillales_D;f__Amphibacillaceae;g__Oceanobacillus;s__Oceanobacillus jeddahense	p__Firmicutes	c__Bacilli	o__Bacillales_D	f__Amphibacillaceae	s__Oceanobacillus jeddahense	NZ_CCDM010000006.1	1331	2113	+	BN986_RS20920	yidC	membrane protein insertase YidC	WP_052401007.1	EcYidC_NP_418161.1	1.89E-15	BsYidC_NP_391984.1	1.71E-57	1011	1379	+	BN986_RS20915	NA	hypothetical protein	WP_040983869.1	ATGTTTCTGGAACTTTTTAATAGTGCCATTATAGATTCTTCCATCTTTTATATGTATTTCGGTGTCATGTTGATGACGATGGGGATCATGTACTTTGTTCATTTTCATCATAATAATCCGATTGTATATGATTACGTACTGGGTGATAAACATCGAAATATTAAAATCAATATCAGATATATGGATAAAACGTTCATTATTAATGAGCCCTTTATCATTTGGCTTATCGTAACATGTAAAAGAATAGATGAAAAAGACGATAAAAATGACAGTGCAGCCTCTTATTTTAAGAAGAAGTTTAAAATAAGAGGAGGACAATTATGGAAAAAAAGGGCTTACTCACAGCCTTTAAAAAATATCAGCTTTTAATTATTGTACTATTGTTGACTGTTATACTTG…	ATGTTTCTGGAACTTTTTAATAGTGCCATTATAGATTCTTCCATCTTTTATATGTATTTCGGTGTCATGTTGATGACGATGGGGATCATGTACTTTGTTCATTTTCATCATAATAATCCGATTGTATATGATTACGTACTGGGTGATAAACATCGAAATATTAAAATCAATATCAGATATATGGATAAAACGTTCATTATTAATGAGCCCTTTATCATTTGGCTTATCGTAACATGTAAAAGAATAGATGAAAAAGACGATAAAAATGACAGTGCAGCCTCTTATTTTAAGAAGAAGTTTAAAATAAGAGGAGGACAATTATGGAAAAAAAGGGCTTACTCACAGCCTTTAAAAAATATCAGCTTTTAA	ATGGAAAAAAAGGGCTTACTCACAGCCTTTAAAAAATATCAGCTTTTAATTATTGTACTATTGTTGACTGTTATACTTGCAGGGTGTGGAGCAAATACTGCTCCTATTGACAGTTCATCGACAGGATTTTTTGATCATTATTTTGTGTATCCTTTTTCACTTTTGATTAAAAAAATAGCTTTTTTGTTTCAAGGTAATTACGGGATTGCAATTGTTTTGATTACAATTATTATTCGGTTTGTATTGATGCCATTTTTTATTCGACAGTCAAAGAATAGTAAAGACTCTCAAAAGAAAATGGCAGTGATGAAGCCGGAGATGGACCTGATTCAAAAGAAATATAAGGGCAAGAGCAGTACAGAAGATCAGCTAAGTATGCAGAGAGAATTAAGCTATCTT…	MFLELFNSAIIDSSIFYMYFGVMLMTMGIMYFVHFHHNNPIVYDYVLGDKHRNIKINIRYMDKTFIINEPFIIWLIVTCKRIDEKDDKNDSAASYFKKKFKIRGGQLWKKRAYSQPLKNISF	MEKKGLLTAFKKYQLLIIVLLLTVILAGCGANTAPIDSSSTGFFDHYFVYPFSLLIKKIAFLFQGNYGIAIVLITIIIRFVLMPFFIRQSKNSKDSQKKMAVMKPEMDLIQKKYKGKSSTEDQLSMQRELSYLYKKHNFNPVKMAVGCLPLIIQMPILIGFYYAIMRTPEIAEQSFLWFSLGETDLLFVAFAVLIYYLQARVSLIGLEEAQRKQMAIMSFLSPIMIAVISLNVPSALPLYWAVSGIFMIIQTLIIKKYVH	369	122	783	260	-49	NA	MEM1;TMoi;15to35	MEM1;TMoi;15to33	MEM1;TMoi;15to33	DeepTMHMM	type2a	MifM	uYidC_MifM_Bacillales_D	uYidC_20	uYidC_2	DEKDD	83
GCF_000751775.1	refseq	RS_GCF_000751775.1	d__Bacteria;p__Firmicutes;c__Bacilli;o__Bacillales_B;f__Caldibacillaceae;g__Bacillus_J;s__Bacillus_J thermoamylovorans	p__Firmicutes	c__Bacilli	o__Bacillales_B	f__Caldibacillaceae	s__Bacillus_J thermoamylovorans	NZ_CCRF01000050.1	36697	37563	-	BT1A1_RS08575	yidC	membrane protein insertase YidC	WP_034770066.1	EcYidC_NP_418161.1	8.01E-14	BsYidC_NP_391984.1	3.22E-41	37598	37885	-	BT1A1_RS08580	NA	hypothetical protein	WP_034770069.1	ATGATAGAAATGTTGACAGAAACGTATCAAGATCTTTTTATTTATTCGTCTTATGTATTTGTCTTACTGTATTTATTAATTTTTATTTATAAACAATGGTCGCAAATTCACACTTCCCAATATCCATTAAAAAATATTGATACATTTCTAGTTATTGGGGATCCCAATCTAACTAATCAGGCTATTAATCGATTGGATATTTTTTTACTATGGTTGCCAAAAACCATTCGAAGGAAAGAAAGTAGTAGTGCAGATGAACCTGACGGATTATTCTTCCTTCAATACTAAAAACAGACTAGAGAAACTAAGAGGAGGAATAATATTGAAAAAAAGAAAATCGTTTTTTCTGTCCATTTCGTTACTGCTGACCGTTATTTTATTGTCTGGATGTGCAGCAGC…	ATGATAGAAATGTTGACAGAAACGTATCAAGATCTTTTTATTTATTCGTCTTATGTATTTGTCTTACTGTATTTATTAATTTTTATTTATAAACAATGGTCGCAAATTCACACTTCCCAATATCCATTAAAAAATATTGATACATTTCTAGTTATTGGGGATCCCAATCTAACTAATCAGGCTATTAATCGATTGGATATTTTTTTACTATGGTTGCCAAAAACCATTCGAAGGAAAGAAAGTAGTAGTGCAGATGAACCTGACGGATTATTCTTCCTTCAATACTAA	TTGAAAAAAAGAAAATCGTTTTTTCTGTCCATTTCGTTACTGCTGACCGTTATTTTATTGTCTGGATGTGCAGCAGCTGAAACGGAAGGTGCCGCATTTCATGACTATCTCGTCAGACCATTTATTATTTCTATTAAGGCATTAGGAGAATTTTTTGGAAATAGTTATGGAATTGCTATCATTGTCATTACCATTATCTTAAGGACGGTTCTTCTCCCATTTGCTTTAAACACAGCGAAGAAACAAAAAGAAATGCGCGAGAAAATGGAAGTAATGAAACCGGAAATGGAAGCAATCCAAGCAAGGTTAAAAGCTGCAAAAACAAAGGAAGAACAAGTCAAAATTCAACAAGAAATGATGACGTTATATCAAAAACATAATTTCAATCCGTTGAATATG…	MIEMLTETYQDLFIYSSYVFVLLYLLIFIYKQWSQIHTSQYPLKNIDTFLVIGDPNLTNQAINRLDIFLLWLPKTIRRKESSSADEPDGLFFLQY	MKKRKSFFLSISLLLTVILLSGCAAAETEGAAFHDYLVRPFIISIKALGEFFGNSYGIAIIVITIILRTVLLPFALNTAKKQKEMREKMEVMKPEMEAIQARLKAAKTKEEQVKIQQEMMTLYQKHNFNPLNMGCLPILLQIPVWTGLYYAIRLSPEISDHSFLWFNLGEADWGMAILAGIAYFLQFKVSMATTPINITPGQNEQQAQQQQQMMKMMGIMSPAMILIASLSTASALAVYWTVSGIFLIGQTYLTRKLYPVTPQPTQAVSGTDRKSYQAPNKKKKKKRK	288	95	867	288	34	NA	MEM1;TMio;12to34	MEM1;TMoi;12to30	MEM1;TMoi;12to30	DeepTMHMM	type2a	MifM	uYidC_MifM_Bacillales_B	uYidC_5	uYidC_2	ADEPD	84
GCF_000763495.1	refseq	RS_GCF_000763495.1	d__Bacteria;p__Firmicutes;c__Bacilli;o__Lactobacillales;f__Listeriaceae;g__Listeria;s__Listeria londoniensis	p__Firmicutes	c__Bacilli	o__Lactobacillales	f__Listeriaceae	s__Listeria londoniensis	NZ_CP009576.1	1558086	1558913	-	JL53_RS07675	yidC	membrane protein insertase YidC	WP_003719654.1	EcYidC_NP_418161.1	1.62E-23	BsYidC_NP_391984.1	1.08E-54	1558950	1559231	-	JL53_RS07680	NA	hypothetical protein	WP_038407262.1	ATGATTTCCATTTTACAGATTTTACTGGAACCAGAATTCATTTCACTTACGGTAACGTTTTTGTTAATGTTGACGATTTTTAGTTATTGGTCGGCAATCACATTATTAAAACCGAAAATGGTGCTACCCGCTGACGCTATCTGTTTAAAGCGAAGTAAACTTTCATTAAAAGCTCGTTTTCACCGAGCTTCTCCCAATTTTATTATCAATTGGCTGGCAGTAAAAATGAAATGTAGCGCCATTACTGATGATGAAGACAGTTTTTCATTTTCCAACGTTTGAGCTTATTATTTTACCATTTAGGAGGAAAATGAAACATTGAAAAAGAAAAATATTATTCTAATTAGCGTATTACTCGGTGCATTGCTATTACTTACTGGTTGTAGCTTGGACCCTTCA…	ATGATTTCCATTTTACAGATTTTACTGGAACCAGAATTCATTTCACTTACGGTAACGTTTTTGTTAATGTTGACGATTTTTAGTTATTGGTCGGCAATCACATTATTAAAACCGAAAATGGTGCTACCCGCTGACGCTATCTGTTTAAAGCGAAGTAAACTTTCATTAAAAGCTCGTTTTCACCGAGCTTCTCCCAATTTTATTATCAATTGGCTGGCAGTAAAAATGAAATGTAGCGCCATTACTGATGATGAAGACAGTTTTTCATTTTCCAACGTTTGA	TTGAAAAAGAAAAATATTATTCTAATTAGCGTATTACTCGGTGCATTGCTATTACTTACTGGTTGTAGCTTGGACCCTTCACAAAATACAGATGGTTTTTTTAGCACTTATTTGATTCAACCATTTACGAGCTTTATTATGTTTGTTGCATCATTTGTTGGTGATAATTATGGTGTTGCGATTATTATTACAACTTTATTAATTCGGGCACTTATTATGCCGCTCAACTTGCGTACAGCAAAAGCACAAATGGGCATGCAATCAAAAATGGCCGTAGCTAAACCCGAAATTGACGAAATTCAAGCTCGTTTGAAACGCGCAACATCGAAAGAAGAACAAGCAACTATTCAAAAAGAAATGATGGCCGTTTATTCTAAGTATAATATTAATCCAATGCAA…	MISILQILLEPEFISLTVTFLLMLTIFSYWSAITLLKPKMVLPADAICLKRSKLSLKARFHRASPNFIINWLAVKMKCSAITDDEDSFSFSNV	MKKKNIILISVLLGALLLLTGCSLDPSQNTDGFFSTYLIQPFTSFIMFVASFVGDNYGVAIIITTLLIRALIMPLNLRTAKAQMGMQSKMAVAKPEIDEIQARLKRATSKEEQATIQKEMMAVYSKYNINPMQMGCLPLLIQMPILMAFYYAIRGSSEIASHTFLWFNLGSPDMVLAIIAGLVYLAQYFVSMIGYSPEQKKQMRIIGLMSPIMILFVSFTAPSALALYWAVGGLFLAGQTLLTKKLYMNKHPEVKMMEQEEKEFEEIVEEQKKEK	282	93	828	275	36	NA	MEM1;TMio;13to35	NA	MEM1;TMio;13to35	tmhmm2.0	type1b	MifM	uYidC_MifM_Lactobacillales	uYidC_8	uYidC_2	TDDED	82
GCF_000766145.1	refseq	RS_GCF_000766145.1	d__Bacteria;p__Firmicutes;c__Bacilli;o__Lactobacillales;f__Listeriaceae;g__Listeria_A;s__Listeria_A newyorkensis	p__Firmicutes	c__Bacilli	o__Lactobacillales	f__Listeriaceae	s__Listeria_A newyorkensis	NZ_JNFB01000039.1	170555	171379	-	EP58_RS12875	yidC	membrane protein insertase YidC	WP_036094006.1	EcYidC_NP_418161.1	3.29E-25	BsYidC_NP_391984.1	5.82E-57	171424	171702	-	EP58_RS12880	NA	hypothetical protein	WP_036094008.1	GTGTTTGAAACTTTAATCCAGATGGTGCTTGGCCCAGAGTACATCTCGTTATATGTGACCTTTTTCATGACGATGGCTGTGTTTCGATATTGGCCGGTTTTAGCGATGGTGAAGCCTACGATGGTATTGCATACGAAACATCTGTGCATCACGCCACTTCCTGTGATTCATTGGAAGCCTGCTGAAACGCACCGAGCTAGCTTTATTATCGTGTGGCTCGTCCAAGCAATCACGCGTTTTTCAAATACAGACGATGAATATTCTTTGTCTTTTTCCTAATACGATATACAAAATGAACATAACTTTTAGGAGGAAATGAGACATTGAAAAAGAAAAATATATTATTACTTATCATGATTGCAGCGTTATTTTTTGCGTTGGCGGGTTGTAGCATGGACC…	GTGTTTGAAACTTTAATCCAGATGGTGCTTGGCCCAGAGTACATCTCGTTATATGTGACCTTTTTCATGACGATGGCTGTGTTTCGATATTGGCCGGTTTTAGCGATGGTGAAGCCTACGATGGTATTGCATACGAAACATCTGTGCATCACGCCACTTCCTGTGATTCATTGGAAGCCTGCTGAAACGCACCGAGCTAGCTTTATTATCGTGTGGCTCGTCCAAGCAATCACGCGTTTTTCAAATACAGACGATGAATATTCTTTGTCTTTTTCCTAA	TTGAAAAAGAAAAATATATTATTACTTATCATGATTGCAGCGTTATTTTTTGCGTTGGCGGGTTGTAGCATGGACCCTTCTCAAAATACGGATGGTTTTTTCTACGTGTATCTGATTAAGCCGTTTACGACCGTGATTGAATGGATTGCTTCGTTATTTGGTGGGAATTACGGCATTGCAATTATCGTGACGACATTGGCGATTCGTGCCTTGATTATGCCACTGAACTTGCGTACTGCTAAGGCACAGATGGGCATGCAGTCCAAAATGGCGGTTGCCAAACCGGAAATCGACGAAATCCAAGCACGACTAAAAAGAGCAACAACCAAGGAAGAACAGCAAAAAATTCAGCAAGAAATGGCGGCTGTCTATTCCAAATATAATATCAATCCGCTGCAA…	MFETLIQMVLGPEYISLYVTFFMTMAVFRYWPVLAMVKPTMVLHTKHLCITPLPVIHWKPAETHRASFIIVWLVQAITRFSNTDDEYSLSFS	MKKKNILLLIMIAALFFALAGCSMDPSQNTDGFFYVYLIKPFTTVIEWIASLFGGNYGIAIIVTTLAIRALIMPLNLRTAKAQMGMQSKMAVAKPEIDEIQARLKRATTKEEQQKIQQEMAAVYSKYNINPLQMGCLPLLIQMPILMAFYYAIRGSSDIAHHEFLWFSLGSPDMIMAIIAGAVYLLQYFISLIGYTPEQKKQMKIMGLISPVMILFVSLSAPAALALYWAVGGLFLAGQTLLTKKLYMKKHPEVEMMEKEEKEIEQLEHEQNKK	279	92	825	274	44	NA	MEM1;TMoi;15to37	MEM1;SSio;1to43	MEM1;TMoi;15to37	tmhmm2.0	type1a	MifM	uYidC_MifM_Lactobacillales	uYidC_8	uYidC_2	TDDEY	83
GCF_000766865.1	refseq	RS_GCF_000766865.1	d__Bacteria;p__Firmicutes;c__Bacilli;o__Lactobacillales;f__Listeriaceae;g__Listeria_A;s__Listeria_A booriae	p__Firmicutes	c__Bacilli	o__Lactobacillales	f__Listeriaceae	s__Listeria_A booriae	NZ_JNFA01000019.1	158058	158882	+	EP57_RS06705	yidC	membrane protein insertase YidC	WP_036085381.1	EcYidC_NP_418161.1	5.59E-24	BsYidC_NP_391984.1	6.53E-55	157736	158014	+	EP57_RS06700	NA	hypothetical protein	WP_052167596.1	GTGTTTGAGTCATTAATCCAGATGGCTTTAGGTCCAGAATATATTTCGCTTTATGTCACCTTCTTTATGACGATGGCTGTGTTGCGTTACTGGCCGATTTTAGCGATGGTGAAGCCAACAATGGTATTGCACACGAAACATCTGTGCATCACGCCACTTCCTGTTATTCACTTGAAGCCTGTGGTAGCTTATCCGATGCGCTTTATCATCGTATGGCTCGTCCAAGCAATAACGCGTTTTTCCAGTACCGACGACGAAGCTTCCTTGTCTTTTTCCTAATGACGCATAAATACGAACTGAAATTTTAGGAGGAAATAAGACATTGAAAAAGAAAAATATATTATTACTTATTATGATTGCCGCATTATTTTTTGCGCTGGCGGGTTGTAGCATGGACCC…	GTGTTTGAGTCATTAATCCAGATGGCTTTAGGTCCAGAATATATTTCGCTTTATGTCACCTTCTTTATGACGATGGCTGTGTTGCGTTACTGGCCGATTTTAGCGATGGTGAAGCCAACAATGGTATTGCACACGAAACATCTGTGCATCACGCCACTTCCTGTTATTCACTTGAAGCCTGTGGTAGCTTATCCGATGCGCTTTATCATCGTATGGCTCGTCCAAGCAATAACGCGTTTTTCCAGTACCGACGACGAAGCTTCCTTGTCTTTTTCCTAA	TTGAAAAAGAAAAATATATTATTACTTATTATGATTGCCGCATTATTTTTTGCGCTGGCGGGTTGTAGCATGGACCCTTCACAAAACACGGATGGTTTTTTCTACATCTATCTGATTAAGCCGTTCACAACGTTTATCGAATGGATTGCTTCCTTGTTTGGTGGTAATTATGGGATTGCGATTATCGTAACGACACTTGTTATCCGCGCCGCTATCATGCCTTTAAACCTACGTACTGCAAAAGCACAAATGGGCATGCAATCGAAAATGGCCGTTGCCAAACCAGAAATCGACGAAATCCAAGCGCGTCTAAAAAGAGCGACTTCTAAAGAAGAACAAGTCAAAATTCAACAAGAAATGACAGCCGTTTATTCGAAATACAATATCAATCCGTTACAA…	MFESLIQMALGPEYISLYVTFFMTMAVLRYWPILAMVKPTMVLHTKHLCITPLPVIHLKPVVAYPMRFIIVWLVQAITRFSSTDDEASLSFS	MKKKNILLLIMIAALFFALAGCSMDPSQNTDGFFYIYLIKPFTTFIEWIASLFGGNYGIAIIVTTLVIRAAIMPLNLRTAKAQMGMQSKMAVAKPEIDEIQARLKRATSKEEQVKIQQEMTAVYSKYNINPLQMGCLPLLIQMPILMAFYYAIRGSSDIAHHTFLWFSLGSPDMILAFIAGAVYLLQYFVSLIGYTPEQKKQMRIMGLISPMMILFVSFSAPSALALYWAVGGLFLAGQTLLTKKLYMKKHPEVEIMEKEEKEIEQLEHEQNKK	279	92	825	274	43	NA	MEM1;TMoi;15to37	MEM1;SSio;1to60	MEM1;TMoi;15to37	tmhmm2.0	type1a	MifM	uYidC_MifM_Lactobacillales	uYidC_8	uYidC_2	STDDE	82
GCF_000772935.1	refseq	RS_GCF_000772935.1	d__Bacteria;p__Firmicutes;c__Bacilli;o__Bacillales_A;f__Planococcaceae;g__Lysinibacillus;s__Lysinibacillus boronitolerans	p__Firmicutes	c__Bacilli	o__Bacillales_A	f__Planococcaceae	s__Lysinibacillus boronitolerans	NZ_JPVR01000075.1	189265	189897	+	CD31_RS13190	yidC	membrane protein insertase YidC	WP_036078212.1	EcYidC_NP_418161.1	3.59E-23	BsYidC_NP_391984.1	1.95E-33	188966	189241	+	CD31_RS13185	NA	hypothetical protein	WP_016994177.1	ATGATTTGGTCACTTCTCATTAATGATTTATTCATTTTTGTCAGTTCAATGGAATACTTTTGGCTATTAGCATCTTTGGTTTTAACTGTACTAAGTGTTCATTTGCATCTGTATCTTGTTCATGAAATAACCGTTCAAGAAGTGAAGGACGAAGAGTTTGAAGTTGACTATAATATCACTAATACTTGGACTCCACCTATGCTAACGTGGTTTGTATTGTGTATTAGAATGTCAGAAAACAATGAGGAAGAAAGTGTATCTCCTAGTTTGAATTAAACTATAAACTAGGAGGAAAACCATTGTTAACATTTTTAGCACAACCTATTATTAGTCTCATTCATTTCATCCATTCTTTTACAGGGAGCTATGCAGTGAGTGTCATTGCCATAACGATTGCAG…	ATGATTTGGTCACTTCTCATTAATGATTTATTCATTTTTGTCAGTTCAATGGAATACTTTTGGCTATTAGCATCTTTGGTTTTAACTGTACTAAGTGTTCATTTGCATCTGTATCTTGTTCATGAAATAACCGTTCAAGAAGTGAAGGACGAAGAGTTTGAAGTTGACTATAATATCACTAATACTTGGACTCCACCTATGCTAACGTGGTTTGTATTGTGTATTAGAATGTCAGAAAACAATGAGGAAGAAAGTGTATCTCCTAGTTTGAATTAA	TTGTTAACATTTTTAGCACAACCTATTATTAGTCTCATTCATTTCATCCATTCTTTTACAGGGAGCTATGCAGTGAGTGTCATTGCCATAACGATTGCAGTCAGATTAATTCTTATGCCGTTATTTATTCAATCGGCAAAACACCAAAAACACTCAAAAGAATTAATGACAACCATTAAGCCTGAATTAGATGCGCTTACAGATAAATATAAGAATAGTCAAAGCGAATCTGAAAAAAGAATGGTACAACATAAAATCCAAGAGCTAACTTCAGATTCATTGAAAAGTTCTTTATTAGGATGTTTACCAATTATCATTCAATTACCGATATTATTTTCACTGTACTACGCAATTAAGCTAGATTCAGTGATAGCCAGTGAAAATTTCCTTTGGATGAAT…	MIWSLLINDLFIFVSSMEYFWLLASLVLTVLSVHLHLYLVHEITVQEVKDEEFEVDYNITNTWTPPMLTWFVLCIRMSENNEEESVSPSLN	MLTFLAQPIISLIHFIHSFTGSYAVSVIAITIAVRLILMPLFIQSAKHQKHSKELMTTIKPELDALTDKYKNSQSESEKRMVQHKIQELTSDSLKSSLLGCLPIIIQLPILFSLYYAIKLDSVIASENFLWMNLGTIDMGISMIACLIYFIQSCIALEKSQPLNMKIMVFINPIMILIFSLFNPAIIPIYWTVSALLLIVQQLIIKKWYR	276	91	633	210	23	NA	MEM1;TMoi;20to39	MEM1;SSio;1to35	MEM1;TMoi;20to39	tmhmm2.0	type1a	MifM	uYidC_MifM_Bacillales_A	uYidC_17	uYidC_2	ENNEE	79
GCF_000787375.1	refseq	RS_GCF_000787375.1	d__Bacteria;p__Firmicutes;c__Bacilli;o__Bacillales_H;f__Bacillaceae_D;g__Bacillus_L;s__Bacillus_L okhensis	p__Firmicutes	c__Bacilli	o__Bacillales_H	f__Bacillaceae_D	s__Bacillus_L okhensis	NZ_JRJU01000001.1	345097	345813	-	LQ50_RS01765	yidC	membrane protein insertase YidC	WP_052144523.1	EcYidC_NP_418161.1	5.36E-31	BsYidC_NP_391984.1	9.50E-88	345894	346163	-	LQ50_RS01770	NA	hypothetical protein	WP_034625357.1	ATGGTTGAAATTCTGTCAGATATGACGATGGTATGGGTTACGGTTATAATGACTGTTTTGGTTGTTGCGGCGTTTACCAAAGCGAATGTTTTGATGATTGAATGGGAACTGCGAGCAAGTTGGAAGAGACAACATATCCGTATAGACGATCATGCAGAATGGAATTCAAGTCTTATCCAGCCGTCTTCCAAACAGTACCGGCCAAAAATTCCTTCATTGATCGATCATAAAAAAAATGATGATGAAGACCCTATTCTTGTTGTTTTCTAACGAAAAACTGAAAACAACAAGGAGGAACTTTTGTGAAGAAACTAGCTTTATTATTTTTGTTCTTTGGAATCTTAGTGACTATGAGTGCTTGCGGTAGTGTAGATCATGTGCCGATAACAGCTGAAACGG…	ATGGTTGAAATTCTGTCAGATATGACGATGGTATGGGTTACGGTTATAATGACTGTTTTGGTTGTTGCGGCGTTTACCAAAGCGAATGTTTTGATGATTGAATGGGAACTGCGAGCAAGTTGGAAGAGACAACATATCCGTATAGACGATCATGCAGAATGGAATTCAAGTCTTATCCAGCCGTCTTCCAAACAGTACCGGCCAAAAATTCCTTCATTGATCGATCATAAAAAAAATGATGATGAAGACCCTATTCTTGTTGTTTTCTAA	ATGAGTGCTTGCGGTAGTGTAGATCATGTGCCGATAACAGCTGAAACGGAAGGGATATGGAATCATTTTTTTGTCTATCCCATGTCGTGGCTGTTGATATATGTTGCTGAATTATTTAATGGAAGTTATGGATTAGCTATTGTATTAGTAACAATCGTGGTCAGATTAGCTTTGCTTCCTTTAGTATTAAAACAACAAAAAAGTACTCGTGCCCTACAAACGCTTCGCCCTGAGATGGAGAAGCTACAAAGCAAGTATAAAGAGGCTACGAAAAAAGATCCAAAAAAACAACAAGAGATGCAGAAAGAATTATTCTCTCTTTACCAACAACATGGTGTCAATCCGATGGCGGGTTGTCTTCCGTTATTTGTCCAACTACCCGTGATGATGGCGTTTTAC…	MVEILSDMTMVWVTVIMTVLVVAAFTKANVLMIEWELRASWKRQHIRIDDHAEWNSSLIQPSSKQYRPKIPSLIDHKKNDDEDPILVVF	MSACGSVDHVPITAETEGIWNHFFVYPMSWLLIYVAELFNGSYGLAIVLVTIVVRLALLPLVLKQQKSTRALQTLRPEMEKLQSKYKEATKKDPKKQQEMQKELFSLYQQHGVNPMAGCLPLFVQLPVMMAFYFAIMRTEQIALHTFLWFDLGNPDPLYLLPLIAGATTFLQVRMSAVQLNDQMKIMMYIMPVMIIVAGMTLPSALSLYWVVGNIFMIVQTYFTVTRFEQQTAQVSKS	270	89	717	238	80	NA	MEM1;TMoi;10to32	MEM1;SSio;1to13_MEM2;TMoi;15to24	MEM1;SSio;1to13_MEM2;TMoi;15to24	DeepTMHMM	type2b	MifM	uYidC_MifM_Bacillales_H	uYidC_10	uYidC_2	NDDED	79
GCF_000813125.1	refseq	RS_GCF_000813125.1	d__Bacteria;p__Firmicutes;c__Bacilli;o__Bacillales_B;f__DSM-18226;g__Mesobacillus;s__Mesobacillus selenatarsenatis	p__Firmicutes	c__Bacilli	o__Bacillales_B	f__DSM-18226	s__Mesobacillus selenatarsenatis	NZ_BASE01000097.1	1162	1932	+	TY49_RS18980	yidC	membrane protein insertase YidC	WP_041967479.1	EcYidC_NP_418161.1	6.11E-23	BsYidC_NP_391984.1	5.46E-61	853	1140	+	TY49_RS18975	NA	hypothetical protein	WP_041967478.1	ATGCTATTGGAAATTTATGCTCAGTCTGTTGATGCAACGGCCGTTTACAGCGCTTATTTGACTTTGCTCATCAGCATGTCGATGTCCGTCTTCTGGTTATATCGTGACGCCTCTATTATCCAATCATGTTTATTGCAAATCAGGCTGAAGCCATCCACTTCTGAAATAGCTTTTAACAATAAAGCTGAACTTGGGTTGAAGTTTCACCTGCAATTTCTTAAGCGAATAAAAATTAAAATTGATCCGGGTGATGAGGACAGCCATTTTTCTCCTTTAGTTAATTACTAGATATAATTTAGGAGGAGAAAAATGAAGAAGCTTTTCACCATGATTATTGTTCTACTTATACCAGCACTATTAACTGGCTGCCAGGCGTTGACAAGCGAGGGGTCGTTCTTC…	ATGCTATTGGAAATTTATGCTCAGTCTGTTGATGCAACGGCCGTTTACAGCGCTTATTTGACTTTGCTCATCAGCATGTCGATGTCCGTCTTCTGGTTATATCGTGACGCCTCTATTATCCAATCATGTTTATTGCAAATCAGGCTGAAGCCATCCACTTCTGAAATAGCTTTTAACAATAAAGCTGAACTTGGGTTGAAGTTTCACCTGCAATTTCTTAAGCGAATAAAAATTAAAATTGATCCGGGTGATGAGGACAGCCATTTTTCTCCTTTAGTTAATTACTAG	ATGAAGAAGCTTTTCACCATGATTATTGTTCTACTTATACCAGCACTATTAACTGGCTGCCAGGCGTTGACAAGCGAGGGGTCGTTCTTCCAGTCAACATTCATCAACCCCTTCACCTTGCTCATCAAGCTATTCGCCGGCATCTCAGGAGAAAGCTACGGTCTGGCGATTATTTTGATTACAGTGCTCATCAGGCTGGTGTTAATGCCTTTAATGTTAAAACAATATAAAAACCAGCAGAACATGAAAGAAAAGATGGAAGTCATCAAGCCTGAAATGGATGAAATTCAGAACCAGCTGAAAGGGACTAAGGATCCAGCTGAGCAAAGAAAATTGCAGCAGGAAATGATGGGCCTCTATCAGAAGCATGGAGTAAACCCCTTATCTGTTGGCTGTCTG…	MLLEIYAQSVDATAVYSAYLTLLISMSMSVFWLYRDASIIQSCLLQIRLKPSTSEIAFNNKAELGLKFHLQFLKRIKIKIDPGDEDSHFSPLVNY	MKKLFTMIIVLLIPALLTGCQALTSEGSFFQSTFINPFTLLIKLFAGISGESYGLAIILITVLIRLVLMPLMLKQYKNQQNMKEKMEVIKPEMDEIQNQLKGTKDPAEQRKLQQEMMGLYQKHGVNPLSVGCLPMLVQMPILMGLYYAISGSAEIASHSFLWFNLGHSDIWITAAAGLIYYLQFKVSMSNVTEDQKKQMKFMGLLSPIMIVMFSLNAPSALPLYWTVGGMFLIVQTLLARKVYAQKESPIRVENQA	288	95	771	256	21	NA	MEM1;TMoi;15to34	MEM1;SSio;1to20_MEM2;TMoi;22to33	MEM1;SSio;1to20_MEM2;TMoi;22to33	DeepTMHMM	type2b	MifM	uYidC_MifM_Bacillales_B	uYidC_24	uYidC_2	DPGDE	81
GCF_000821065.1	refseq	RS_GCF_000821065.1	d__Bacteria;p__Firmicutes;c__Bacilli;o__Bacillales_D;f__Amphibacillaceae;g__Oceanobacillus;s__Oceanobacillus oncorhynchi	p__Firmicutes	c__Bacilli	o__Bacillales_D	f__Amphibacillaceae	s__Oceanobacillus oncorhynchi	NZ_CDGG01000001.1	2477260	2478042	+	BN997_RS11850	yidC	membrane protein insertase YidC	WP_042532513.1	EcYidC_NP_418161.1	4.46E-15	BsYidC_NP_391984.1	5.22E-61	2476940	2477314	+	BN997_RS11845	NA	hypothetical protein	WP_042532511.1	ATGTTATTGGAATTGTTTAATAATGCTTTCATAGATTCTTCCATCTTTTATATGTATTTTGGTGTTATTTTGATGACGATGGGAATTATGTATTTTGTTAATCTGCATCATAATACTCCGGTTATCTATGAATACTCTTTTGGCAGTAAACACCAAAATATTAAAATTAATATGAATCAAATGAGAAAGACCTTAATTATTAATGAACCCTTTCTGATTTGGCTCATCATCACATTTAAAAGAGTCGACCAAAAAGATGATAAAATGGACAATGTATCCTCTTATTTTAAAAATGAGTTTAAAATAAGAGGAGGAGAATTATGGGAAAACATGGCTTACTCACAGCCTTTAAAAAATACAGGTTTTTCTTTTTAGTAATATTGTTAGTCTTTGTACTTG…	ATGTTATTGGAATTGTTTAATAATGCTTTCATAGATTCTTCCATCTTTTATATGTATTTTGGTGTTATTTTGATGACGATGGGAATTATGTATTTTGTTAATCTGCATCATAATACTCCGGTTATCTATGAATACTCTTTTGGCAGTAAACACCAAAATATTAAAATTAATATGAATCAAATGAGAAAGACCTTAATTATTAATGAACCCTTTCTGATTTGGCTCATCATCACATTTAAAAGAGTCGACCAAAAAGATGATAAAATGGACAATGTATCCTCTTATTTTAAAAATGAGTTTAAAATAAGAGGAGGAGAATTATGGGAAAACATGGCTTACTCACAGCCTTTAAAAAATACAGGTTTTTCTTTTTAG	ATGGGAAAACATGGCTTACTCACAGCCTTTAAAAAATACAGGTTTTTCTTTTTAGTAATATTGTTAGTCTTTGTACTTGCAGGGTGTGGAGGTAATAACACACCTATTGACAGTTCATCAACAGGGTTCTTTGATCATTATTTTGTATATACCTTTTCTCTGCTAATAAAAAAGATTGCTTCTTTATTTCAGGGTAACTATGGAATTGCTATTGTATTGATTACAATTATTATCCGATTTGTGTTAATGCCGTTCTTTATTCGCCAGTCAAAGAATAGTAAAGACTCGCAAAAGAAAATGGCAGTTATGAAGCCTGAGATGGATGAGATTCAAAAGAAATATAAAGGAAAGAGCAGTACAGAAGATCAGCTAAGCATGCAGAGAGAGCTTAGTGAAGTT…	MLLELFNNAFIDSSIFYMYFGVILMTMGIMYFVNLHHNTPVIYEYSFGSKHQNIKINMNQMRKTLIINEPFLIWLIITFKRVDQKDDKMDNVSSYFKNEFKIRGGELWENMAYSQPLKNTGFSF	MGKHGLLTAFKKYRFFFLVILLVFVLAGCGGNNTPIDSSSTGFFDHYFVYTFSLLIKKIASLFQGNYGIAIVLITIIIRFVLMPFFIRQSKNSKDSQKKMAVMKPEMDEIQKKYKGKSSTEDQLSMQRELSEVYKKHDFNPVKMAVGCLPLIIQMPILLGFYYAIMRTPEIAEHSFLWFSLGETDILFVVFAVLIYYLQARVSLIGMDETQRKQMAVMSFISPIMIGVVSLNAPAALPLYWAVGGMFMIVQTLIIKKYVH	375	124	783	260	-55	NA	MEM1;TMoi;15to37	MEM1;SSio;1to10_MEM2;TMoi;15to33	MEM1;SSio;1to10_MEM2;TMoi;15to33	DeepTMHMM	type2b	MifM	uYidC_MifM_Bacillales_D	uYidC_20	uYidC_2	DQKDD	83
GCF_000821085.1	refseq	RS_GCF_000821085.1	d__Bacteria;p__Firmicutes;c__Bacilli;o__Bacillales_B;f__DSM-18226;g__Neobacillus;s__Neobacillus sp000821085	p__Firmicutes	c__Bacilli	o__Bacillales_B	f__DSM-18226	s__Neobacillus sp000821085	NZ_CCXR01000001.1	2302076	2302858	+	BN1002_RS11285	yidC	membrane protein insertase YidC	WP_048825121.1	EcYidC_NP_418161.1	4.89E-16	BsYidC_NP_391984.1	5.67E-52	2301760	2302050	+	BN1002_RS11280	NA	hypothetical protein	WP_048825120.1	ATGATAGATTTACTGGCTGAAATTTATGACTTGAATACATGGACTTCCTTATACGCCTGGATCTATTTTGGAATTGCCATCAAATTGCTGATAGATTTAAGCGGAAGTTTTTCTTTTGCGGACCGTGAAAAACCCGCTGGGATGGCCTGTATCGGATTGTCTTTACCCAGCTCCGAAAAACCGCCGCGCAGCAGCAATTTCGTCCTTATATGGATTGGTAAATGCATTAAAAAGAAATGCGGCTTAAATGACGATTCAGATGAACCATCATCCCTCCTGAACATTAGTTAAACTAACTAAAATACAGGAGGATACGATGAAAGGGAAAAAAAATCTATTTATTATAACTGGTATATTATTGAGTTTGGTTTTCACATTAACTGGCTGTTCTGGCGCGAA…	ATGATAGATTTACTGGCTGAAATTTATGACTTGAATACATGGACTTCCTTATACGCCTGGATCTATTTTGGAATTGCCATCAAATTGCTGATAGATTTAAGCGGAAGTTTTTCTTTTGCGGACCGTGAAAAACCCGCTGGGATGGCCTGTATCGGATTGTCTTTACCCAGCTCCGAAAAACCGCCGCGCAGCAGCAATTTCGTCCTTATATGGATTGGTAAATGCATTAAAAAGAAATGCGGCTTAAATGACGATTCAGATGAACCATCATCCCTCCTGAACATTAGTTAA	ATGAAAGGGAAAAAAAATCTATTTATTATAACTGGTATATTATTGAGTTTGGTTTTCACATTAACTGGCTGTTCTGGCGCGAATGGCGATAAAGGCATATTCAGCACATTCTTCGTCCACCCGTTCAGTACGGCGATCCATTATCTTGGGGAATTTTTCGGCGGGAATTTCGGATTGGCGATTATTCTAATCACCTTGATTATCCGGCTCGCTTTAATGCCTCTTATGTTAAAGCAATATAAAAATCAGTTAGTGATGAAAAGTAAAATGGATGGCCTGAAGCCTGAAATGGATGATTTGCAAAAAAGGATTAAAGCAGAAAAAGATCCTGCAAAACAGAAAGAGCTTCAAAGCCAGATGTTTGCCCTATATCAAAAGCATGGAGTGAACCCTTTGAAT…	MIDLLAEIYDLNTWTSLYAWIYFGIAIKLLIDLSGSFSFADREKPAGMACIGLSLPSSEKPPRSSNFVLIWIGKCIKKKCGLNDDSDEPSSLLNIS	MKGKKNLFIITGILLSLVFTLTGCSGANGDKGIFSTFFVHPFSTAIHYLGEFFGGNFGLAIILITLIIRLALMPLMLKQYKNQLVMKSKMDGLKPEMDDLQKRIKAEKDPAKQKELQSQMFALYQKHGVNPLNMGCLPILIQMPILTGFYYAIRSSTEIASHSFLWFSLGSPDIGITLIAGVIYFLQFKVSQSSMPAQQQQQMKYMGLLSPVMIVMFSLKAPAALPLYWTIGGTFLIFQTLISRRLYQSGKAVETVSAGN	291	96	783	260	25	NA	MEM1;TMoi;18to40	NA	MEM1;TMoi;18to40	tmhmm2.0	type2a	MifM	uYidC_MifM_Bacillales_B	uYidC_8	uYidC_2	DDSDE	84
GCF_000821245.2	refseq	RS_GCF_000821245.2	d__Bacteria;p__Firmicutes;c__Bacilli;o__Bacillales_D;f__Amphibacillaceae;g__Sediminibacillus;s__Sediminibacillus senegalensis	p__Firmicutes	c__Bacilli	o__Bacillales_D	f__Amphibacillaceae	s__Sediminibacillus senegalensis	NZ_LN611425.1	489194	490003	-	BN1067_RS13160	yidC	membrane protein insertase YidC	WP_053219313.1	EcYidC_NP_418161.1	1.76E-21	BsYidC_NP_391984.1	5.12E-63	489949	490323	-	BN1067_RS13165	NA	hypothetical protein	WP_053219314.1	TTGATTGAATTATTGAATGAATTATTGAACGAAGCATCACCGTTTTATTTTTACGTTAGTATGATTCTTGCGATCTACTGTGCGTTCGGTTTTTCCGTGATTGCCTACTCCTCTCTATCAAAAAGCAGTGAGATGGTCACCCGGGATTACCACGCCATTCAGTTCCGTCTTCTTCCCGTAGCGGCAAGGCTGACCGAGACCTGTTTAGTGACTACCTGGATAGCAAGTAAAGTAAAACGGAAAGATGGCCCGGAAGATGATGCAGACCACCATACCTTCTCGCTATACAACCAGAAACATATCCTGCGAGGAGGAAAACAATGGAGAAACATTCTGTATTCACAACCTTTAAAAAGACCGGTTTTATCTTACTAACACTGCTTTTGTTACTGACAGGCT…	TTGATTGAATTATTGAATGAATTATTGAACGAAGCATCACCGTTTTATTTTTACGTTAGTATGATTCTTGCGATCTACTGTGCGTTCGGTTTTTCCGTGATTGCCTACTCCTCTCTATCAAAAAGCAGTGAGATGGTCACCCGGGATTACCACGCCATTCAGTTCCGTCTTCTTCCCGTAGCGGCAAGGCTGACCGAGACCTGTTTAGTGACTACCTGGATAGCAAGTAAAGTAAAACGGAAAGATGGCCCGGAAGATGATGCAGACCACCATACCTTCTCGCTATACAACCAGAAACATATCCTGCGAGGAGGAAAACAATGGAGAAACATTCTGTATTCACAACCTTTAAAAAGACCGGTTTTATCTTACTAA	ATGGAGAAACATTCTGTATTCACAACCTTTAAAAAGACCGGTTTTATCTTACTAACACTGCTTTTGTTACTGACAGGCTGCCAAGGCACTTCTGATGGAGGATCGACTGGCTGGTTCCATCATTACTTTATAGACAGTTTTTCGTTCTTAATAAAAAGTATGGCCTCGTTGCTAAACGACAATTATGGTGCATCCATTATCGTTGTAACCTTACTAATACGCTTGGCATTGATGCCATTGATGCTGAAACAGCAGAAAGGCAGCTATCAAATGCGAGAAAAAATGGCTGTCATGAAACCAGAAATGGATGCAATCAAAGAAAGATACACCAACAAGACCGACCAGGAATCGAAACGGAAACAACAGCAGGAAATGATGCAGTTATACCAAAAACATGAA…	MIELLNELLNEASPFYFYVSMILAIYCAFGFSVIAYSSLSKSSEMVTRDYHAIQFRLLPVAARLTETCLVTTWIASKVKRKDGPEDDADHHTFSLYNQKHILRGGKQWRNILYSQPLKRPVLSY	MEKHSVFTTFKKTGFILLTLLLLLTGCQGTSDGGSTGWFHHYFIDSFSFLIKSMASLLNDNYGASIIVVTLLIRLALMPLMLKQQKGSYQMREKMAVMKPEMDAIKERYTNKTDQESKRKQQQEMMQLYQKHEMNPLGAMGCLPMIIQFPILIGFYYAIRTTPEIASHTFLWFDLGNTDMFMPVIAAAIYFVQFKVTQIGMDAQQRKQMAVLGLLSPVMIGFVSFSAPAALPLYWAVGGLFLIFQTLLAKRLYQPEQSHETAAVNQPVK	375	124	810	269	-55	NA	MEM1;TMoi;15to37	MEM1;TMoi;15to35	MEM1;TMoi;15to35	DeepTMHMM	type2a	MifM	uYidC_MifM_Bacillales_D	uYidC_4	uYidC_2	EDDAD	85
GCF_000832605.1	refseq	RS_GCF_000832605.1	d__Bacteria;p__Firmicutes;c__Bacilli;o__Bacillales;f__Bacillaceae_G;g__Bacillus_A;s__Bacillus_A mycoides	p__Firmicutes	c__Bacilli	o__Bacillales	f__Bacillaceae_G	s__Bacillus_A mycoides	NZ_CP009692.1	987372	988154	+	BG05_RS06825	yidC	membrane protein insertase YidC	WP_002015966.1	EcYidC_NP_418161.1	1.70E-36	BsYidC_NP_391984.1	1.19E-61	987059	987343	+	BG05_RS06820	NA	hypothetical protein	WP_002015967.1	ATGGAATTTTTATTGCAGGATGCAATTCTATATATATCGTTTGTAACGACAGCGCTTTGTGTATTAGAAGTCTTTTTTCTTGCTAACGTTTCTCGCTTTGTGCGTCAGCAAGCATCGAGCGGTAGGCAGAGAGCTTTTAAACTAGTAGATACGTGTGAAGAGGGTACAAGAAATGTACCGCTATTTTCTATTTTTTATAAATATGGAATGATTCGTTCTGTCCGCAGACAAGAATCGAGTGGAGAGAGTGACGAGGTAGGTCCGTATACACCAATGTTTCGCTAATTAATTACGAAACATTGGAGGAATGAACATGTTAAAATCATACCGAGCTAGGCTCATTAGTTTATCATTATTACTTGTTTTTGTTTTATCTGGCTGCAGTAATGCAGGTACAAT…	ATGGAATTTTTATTGCAGGATGCAATTCTATATATATCGTTTGTAACGACAGCGCTTTGTGTATTAGAAGTCTTTTTTCTTGCTAACGTTTCTCGCTTTGTGCGTCAGCAAGCATCGAGCGGTAGGCAGAGAGCTTTTAAACTAGTAGATACGTGTGAAGAGGGTACAAGAAATGTACCGCTATTTTCTATTTTTTATAAATATGGAATGATTCGTTCTGTCCGCAGACAAGAATCGAGTGGAGAGAGTGACGAGGTAGGTCCGTATACACCAATGTTTCGCTAA	ATGTTAAAATCATACCGAGCTAGGCTCATTAGTTTATCATTATTACTTGTTTTTGTTTTATCTGGCTGCAGTAATGCAGGTACAATTGATTCACATAGTACGGGAATTTGGAACCATTATTTCGTATATCCAATCTCATTTATGATTCAATTTGTTGCTCATCATATACCTGGAGCTAGCTTCGGGATTGCCATTATTATCATGACGCTCGTTATTCGTTCAGCAATGATTCCATTAGCTGTTTCGCAATATCGTAGCCAAGCGAAAATGAAAAAAATGCAACCTGAATTACAGAAGCTGAAACAGAAATACGGTGATGTGGGTAAAGATCTTGAAAAACAAAAGCAGTATCAAAAAGAAATGTCAGAACTAATGAAATCAGGCGGTTGGAATCCGTTA…	MEFLLQDAILYISFVTTALCVLEVFFLANVSRFVRQQASSGRQRAFKLVDTCEEGTRNVPLFSIFYKYGMIRSVRRQESSGESDEVGPYTPMFR	MLKSYRARLISLSLLLVFVLSGCSNAGTIDSHSTGIWNHYFVYPISFMIQFVAHHIPGASFGIAIIIMTLVIRSAMIPLAVSQYRSQAKMKKMQPELQKLKQKYGDVGKDLEKQKQYQKEMSELMKSGGWNPLAGCWPIFIQMPIFSALYYAISRTEEIRTSSFLWVNLGHADPYHILPIIAALTTFIQMKVFQSNVTPGEQVQMLKIQQIMMPAMILFMGFAAPSGLVLYWITGNLFTMTQTIVLRKVMEREELQLQKA	285	94	783	260	28	NA	MEM1;TMoi;5to27	MEM1;TMoi;8to28	MEM1;TMoi;8to28	DeepTMHMM	type2a	MifM	uYidC_MifM_Bacillales	uYidC_7	uYidC_2	GESDE	81
GCF_000832985.1	refseq	RS_GCF_000832985.1	d__Bacteria;p__Firmicutes;c__Bacilli;o__Bacillales;f__Bacillaceae_H;g__Priestia;s__Priestia megaterium	p__Firmicutes	c__Bacilli	o__Bacillales	f__Bacillaceae_H	s__Priestia megaterium	NZ_CP009920.1	826456	827274	-	BG04_RS04880	yidC	membrane protein insertase YidC	WP_013058701.1	EcYidC_NP_418161.1	1.10E-30	BsYidC_NP_391984.1	4.81E-83	827296	827568	-	BG04_RS04885	NA	hypothetical protein	WP_013058702.1	ATGGAATTTTATCACGATCTTTTTCTATATGCGCCGTATTTATCTGCTTTCGTTTTATACATCCTTTGTTATTATATGCTTCGTGAAGCTAGGTTTACGGCTTTTCATGCGGAACCTGTCACCGACCATGTGAATGCAGGGATTGATCCTTCAGTATTAACAATATGGAAAAGACGAAATGTATTTATACATGTGTATAGAAAAACACCAGTTAAAGAGAAGAATAATGATGAAGAAGATCCTTTCCTTCTGAAAAACACTTCATACATTTAGTCATTATTAGGAGGAAAGAATATGAAAAGAAATAAAAAATTATTATTGCTTGGTTTAATGGGAGCGCTTCTTTTAGCTCTAGCCGGCTGTAGCAGCACAAAAACACCAGTAACCGCAACAAGCGGC…	ATGGAATTTTATCACGATCTTTTTCTATATGCGCCGTATTTATCTGCTTTCGTTTTATACATCCTTTGTTATTATATGCTTCGTGAAGCTAGGTTTACGGCTTTTCATGCGGAACCTGTCACCGACCATGTGAATGCAGGGATTGATCCTTCAGTATTAACAATATGGAAAAGACGAAATGTATTTATACATGTGTATAGAAAAACACCAGTTAAAGAGAAGAATAATGATGAAGAAGATCCTTTCCTTCTGAAAAACACTTCATACATTTAG	ATGAAAAGAAATAAAAAATTATTATTGCTTGGTTTAATGGGAGCGCTTCTTTTAGCTCTAGCCGGCTGTAGCAGCACAAAAACACCAGTAACCGCAACAAGCGGCGGGTTCTGGGATCATTATTTTGTTTACCCTTTATCAATGGCATTAACGAAAATTGCTGAGTGGGCAGGCGGAAGCTATGGTCTGTCTATTATTATTGCGACGGTTATCATTCGTTTAGTTCTATTGCCGCTTATTTTAAAACAGCAAAAGAGCACGATGGCTATGCAAGCACTTCGTCCAGAGATGGAAAAGATTCAAAAGAAATATGCTGGTAAAAAAGATCCTGAAACACAGCAAAAGCAGCAAAAAGAAATGATGCAGCTTTACCAAACGCATAAAATTAATCCGGTTGGC…	MEFYHDLFLYAPYLSAFVLYILCYYMLREARFTAFHAEPVTDHVNAGIDPSVLTIWKRRNVFIHVYRKTPVKEKNNDEEDPFLLKNTSYI	MKRNKKLLLLGLMGALLLALAGCSSTKTPVTATSGGFWDHYFVYPLSMALTKIAEWAGGSYGLSIIIATVIIRLVLLPLILKQQKSTMAMQALRPEMEKIQKKYAGKKDPETQQKQQKEMMQLYQTHKINPVGGCLPIFIQMPIIIAFYNAIARTHEIAQHSFLWVSLGKPDPYFILPVVAAITTFLQIRVSMTDEIQPPMKMMMNIMPIFILVAGISLPSALALYWVIGNLFGIGQGYYLKKRMSLLKEKDAANNTAQAKTKPSPKSKSKS	273	90	819	272	21	NA	MEM1;TMoi;10to27	MEM1;TMoi;7to27	MEM1;TMoi;7to27	DeepTMHMM	type2a	MifM	uYidC_MifM_Bacillales	uYidC_9	uYidC_2	NDEED	76
GCF_000833605.1	refseq	RS_GCF_000833605.1	d__Bacteria;p__Firmicutes;c__Bacilli;o__Bacillales;f__Anoxybacillaceae;g__Anoxybacillus;s__Anoxybacillus ayderensis	p__Firmicutes	c__Bacilli	o__Bacillales	f__Anoxybacillaceae	s__Anoxybacillus ayderensis	NZ_JXTG01000001.1	401855	402601	+	JV16_RS02040	yidC	membrane protein insertase YidC	WP_021094593.1	EcYidC_NP_418161.1	1.81E-32	BsYidC_NP_391984.1	1.08E-77	401552	401830	+	JV16_RS02035	NA	hypothetical protein	WP_021094592.1	ATGTTTATGGAGTTTTCATTCGATATATTTACGTATGTATCGCTCTTCAGTATGTTCGTTGTGGCGATGACGTGCTATGTGACGCGACAAGTAAATTATCCGATCTCCATTCAACGATTCGTTTCATACGATGCGAATGTCTGTATAAAGACGAGCGATGCATATAGATATATGTCGTTACACGTGCGATTTGTTACATTTCAACAGCGGAAAATTCCGATCGATGAACGATCGTATGCGAGTGATGAAGAAGGAAGGACACTCCTTGTTTGCTTATGATAACAAACAAGGAGGAGTAAAATTGTGAAAAAATGGATTATTTTATTTTTCGTATTTTTATTAAGTGCATGTAATCGAAATGTACCGATTACAGAGCATAGTCAAGGTGTATGGGATCAT…	ATGTTTATGGAGTTTTCATTCGATATATTTACGTATGTATCGCTCTTCAGTATGTTCGTTGTGGCGATGACGTGCTATGTGACGCGACAAGTAAATTATCCGATCTCCATTCAACGATTCGTTTCATACGATGCGAATGTCTGTATAAAGACGAGCGATGCATATAGATATATGTCGTTACACGTGCGATTTGTTACATTTCAACAGCGGAAAATTCCGATCGATGAACGATCGTATGCGAGTGATGAAGAAGGAAGGACACTCCTTGTTTGCTTATGA	GTGAAAAAATGGATTATTTTATTTTTCGTATTTTTATTAAGTGCATGTAATCGAAATGTACCGATTACAGAGCATAGTCAAGGTGTATGGGATCATTATTTTGTTTATCCGATGTCAAAGTTATTACTGATGCTTGGACACGCATTTCAAGAAAATTACGGGCTCGCTATTATCGCATTGACGATTGTTGTCCGCTTTGGGCTGCTCTCGCTTATCATCAAACAGTTTCGTGCCAATATTGCGATGCAGCGCATTCGCCCGGAAATACAAAAACTTCAACAAAAATATAAAGGCACAGATATGGAAACGCAAAGAAAGCTACAGCAAGAAATGATGCAACTATATCAAAAACACGGTGTCAACCCAATGAGCGGTTGCTTACCGATTTTTATTCAAATG…	MFMEFSFDIFTYVSLFSMFVVAMTCYVTRQVNYPISIQRFVSYDANVCIKTSDAYRYMSLHVRFVTFQQRKIPIDERSYASDEEGRTLLVCL	MKKWIILFFVFLLSACNRNVPITEHSQGVWDHYFVYPMSKLLLMLGHAFQENYGLAIIALTIVVRFGLLSLIIKQFRANIAMQRIRPEIQKLQQKYKGTDMETQRKLQQEMMQLYQKHGVNPMSGCLPIFIQMPIFMALYYAISRTEEIKLHSFLWMQLGHRDPYFIMPILASLTTFISMRLSPTATTAEAATQMKMMSYIMPVMIFMGASSVPSALSLYWVVGGCFSIIQSLIMRAQWKRYDTEVAK	279	92	747	248	24	NA	MEM1;TMoi;5to27	NA	MEM1;TMoi;5to27	tmhmm2.0	type2a	MifM	uYidC_MifM_Bacillales	uYidC_9	uYidC_2	ASDEE	80
GCF_000934845.1	refseq	RS_GCF_000934845.1	d__Bacteria;p__Firmicutes;c__Bacilli;o__Bacillales_B;f__DSM-18226;g__Mesobacillus;s__Mesobacillus subterraneus_A	p__Firmicutes	c__Bacilli	o__Bacillales_B	f__DSM-18226	s__Mesobacillus subterraneus_A	NZ_JXIQ01000062.1	29773	30552	-	UB32_RS07500	yidC	membrane protein insertase YidC	WP_044392524.1	EcYidC_NP_418161.1	3.95E-24	BsYidC_NP_391984.1	1.42E-66	30578	30862	-	UB32_RS07505	NA	hypothetical protein	WP_044392525.1	ATGCTATCCGAAATTTATGTTCAGTCAGTTGATGCAACAACCGTATATAGTGTTTATTTGACTTTGCTCATCAGCATGTCGATGGCCATTTTCTGGGTATTGCGTGACACCTCTATAATCGATTCAAACTTATTTGGAATCAAGCTAAAGCCATCATCCTCTGAAATAGCTTTTAAAAATAAGGCTGAACTAGGAATAAGTCTTCGTCTACAAATTCTTAAGCGTGTAAAAATAAAAATCAATCCTGGTGAGGAAGATAGCAATTTTTTCTCCTTTCGTTTTTAATCCAATTTCATTTAGGAGGAGAAAAATGAAGAAGCTATTCACCATGATGATTGTTCTAATGATACCTGCACTATTAACAGGATGTCAGTCGTTGACAAGCGACGGATCCTTTTT…	ATGCTATCCGAAATTTATGTTCAGTCAGTTGATGCAACAACCGTATATAGTGTTTATTTGACTTTGCTCATCAGCATGTCGATGGCCATTTTCTGGGTATTGCGTGACACCTCTATAATCGATTCAAACTTATTTGGAATCAAGCTAAAGCCATCATCCTCTGAAATAGCTTTTAAAAATAAGGCTGAACTAGGAATAAGTCTTCGTCTACAAATTCTTAAGCGTGTAAAAATAAAAATCAATCCTGGTGAGGAAGATAGCAATTTTTTCTCCTTTCGTTTTTAA	ATGAAGAAGCTATTCACCATGATGATTGTTCTAATGATACCTGCACTATTAACAGGATGTCAGTCGTTGACAAGCGACGGATCCTTTTTCCAGACAACCTTTATCAATCCTTTCACCTGGCTTATCAAGTTTTTTGCCGGCATTACAGGAGATAGCTACGGTCTGGCGATCATTTTCATCACTTTACTCATTAGGCTGATCTTGATGCCCTTAATGTTAAAGCAATACAAAAGTCAGCAAAGCATGAAAGAGAAAATGGAAGTGCTCAAGCCTGAAATGGATGAAATTCAGAAGAAGCTCAAAGACACGAAGGATTCTGCTGAACAAAAGAAATTGCAGCAGGAAATGATGGGGCTTTATCAGAAGCACGGCGTCAATCCCCTGTCTGTCGGCTGCCTG…	MLSEIYVQSVDATTVYSVYLTLLISMSMAIFWVLRDTSIIDSNLFGIKLKPSSSEIAFKNKAELGISLRLQILKRVKIKINPGEEDSNFFSFRF	MKKLFTMMIVLMIPALLTGCQSLTSDGSFFQTTFINPFTWLIKFFAGITGDSYGLAIIFITLLIRLILMPLMLKQYKSQQSMKEKMEVLKPEMDEIQKKLKDTKDSAEQKKLQQEMMGLYQKHGVNPLSVGCLPMLIQMPILMGLYYAISNSTDIASHSFLWFNLGHSDVWITAAAGVIYYLQFKVSMSNVTEDQKKQMKLMGLLSPAMIVLFSLNAPSALPLYWTVGGIFLIVQTLLAKKVYAQDSLKVEKLEKTPIQ	285	94	780	259	25	NA	MEM1;TMoi;15to34	MEM1;SSio;1to23_MEM2;TMoi;25to34	MEM1;SSio;1to23_MEM2;TMoi;25to34	DeepTMHMM	type2b	MifM	uYidC_MifM_Bacillales_B	uYidC_24	uYidC_2	PGEED	82
GCF_000942395.1	refseq	RS_GCF_000942395.1	d__Bacteria;p__Firmicutes;c__Bacilli;o__Thermoactinomycetales;f__Thermoactinomycetaceae;g__Risungbinella;s__Risungbinella massiliensis	p__Firmicutes	c__Bacilli	o__Thermoactinomycetales	f__Thermoactinomycetaceae	s__Risungbinella massiliensis	NZ_LN812103.1	506798	507472	-	VJ09_RS13665	NA	membrane protein insertase YidC	WP_044642219.1	EcYidC_NP_418161.1	1.88E-19	BsYidC_NP_391984.1	3.43E-21	507501	507746	-	VJ09_RS13670	NA	hypothetical protein	WP_044642220.1	ATGGATTGGTCAATCGACTATTCTCTCATTGTTGTCGTATTAGGTCTTTCCCCACTTATATTTAGTTTGATTCGGTTCAATTGGACAATCAATACAGGTTCTCCTCTGTATTCGGTATTATATCTGCTCAAAAGTTCTGTACTAGTCGAATCGAATGCCATTCGTCCTAGACTCCGTTGGATTCGCCGTAAAATAATACCAGTTAATGGGAAGGATGAAGTAGATCCTTTGAATATTTTTTCCTAATAAAATATCATTTAGGGAGGAATATTCTATGTTTTCATGGTTAGATCCAATCATTAAATTATTAGATGAGTTACTACAAGTGTTTTTCTCGGTTACCGGAGATTGGGGATTTGCGATCATTTTACTTACCATTTTGATTCGTTCTATATTGTT…	ATGGATTGGTCAATCGACTATTCTCTCATTGTTGTCGTATTAGGTCTTTCCCCACTTATATTTAGTTTGATTCGGTTCAATTGGACAATCAATACAGGTTCTCCTCTGTATTCGGTATTATATCTGCTCAAAAGTTCTGTACTAGTCGAATCGAATGCCATTCGTCCTAGACTCCGTTGGATTCGCCGTAAAATAATACCAGTTAATGGGAAGGATGAAGTAGATCCTTTGAATATTTTTTCCTAA	ATGTTTTCATGGTTAGATCCAATCATTAAATTATTAGATGAGTTACTACAAGTGTTTTTCTCGGTTACCGGAGATTGGGGATTTGCGATCATTTTACTTACCATTTTGATTCGTTCTATATTGTTCGCAACCAATCTTAAAACGGCAAGACAACAAGTGAAAATGGCGCGAATTCAACCATTACTTAGCAAAATAAGAGAGAACTATGCAAAGGATTCTGCACTACTCTTTCAGAAAACATCGGAGCTTTACTCAAAATATGGTGTAAAGCCAGTATCTTTCTTATGGATCGCGCTGGTGCAAGCTCCTATATTTCTCTCTTTATATCAACTCTTCACTTCCCATGGATTTTTTGTTTCTACTGCCATTCTTCCATGGATCGATTCTCTTCATTCGCCA…	MDWSIDYSLIVVVLGLSPLIFSLIRFNWTINTGSPLYSVLYLLKSSVLVESNAIRPRLRWIRRKIIPVNGKDEVDPLNIFS	MFSWLDPIIKLLDELLQVFFSVTGDWGFAIILLTILIRSILFATNLKTARQQVKMARIQPLLSKIRENYAKDSALLFQKTSELYSKYGVKPVSFLWIALVQAPIFLSLYQLFTSHGFFVSTAILPWIDSLHSPDPLHITPIVYAVVSLIASCIPLTSEAVVASSMLQRAGFPMLISIIFLFVMWSAPVAIGLYWISNSIFTIVERGFYRTAWGKKLLYKEVTTI	246	81	675	224	28	NA	MEM1;TMio;7to29	NA	MEM1;TMio;7to29	tmhmm2.0	type1b	MifM	uYidC_MifM_Thermoactinomycetales	uYidC_12	uYidC_2	DEVDP	72
GCF_000943545.1	refseq	RS_GCF_000943545.1	d__Bacteria;p__Firmicutes;c__Bacilli;o__Paenibacillales;f__Paenibacillaceae;g__Paenibacillus;s__Paenibacillus terrae_A	p__Firmicutes	c__Bacilli	o__Paenibacillales	f__Paenibacillaceae	s__Paenibacillus terrae_A	NZ_JTHP01000234.1	78576	79409	+	QD47_RS29920	yidC	membrane protein insertase YidC	WP_044649534.1	EcYidC_NP_418161.1	1.05E-18	BsYidC_NP_391984.1	7.71E-64	78290	78610	+	QD47_RS29915	NA	hypothetical protein	WP_044649533.1	TTGTTTGAGCTTCAGGACCTGCTCCCCTACTTATTTACGATCGGCTTGCTGTGTACGGTAACCTACGCATATCTCGCTCATTTGCACGGCAATGTGCCCGAGTGCTGGATAGAAGGCGGGGCCGTGCGGTCGCATGCTTCTCCGCTGATGCCGATAACTGCCCGCGGGCAGGACATGCCTGTCCGGCTGGCACGTCATATCCGGCGGAAGGAAGCGCCGGATGAAGACGCGTCAGATTGTTCTCCCTCGTTGAACGATGGCACAGCCAATCAACGAGGAGGAACATATGAAACGATTCAAGGGATTCACCTTTTGGGGTAAAAAAGAACGGATATTCGGAATTATGGTAGCGCTGGCGGTGGTTATGCTGCTTTCCGGCTGCGGCGCGAATGCTGCGGA…	TTGTTTGAGCTTCAGGACCTGCTCCCCTACTTATTTACGATCGGCTTGCTGTGTACGGTAACCTACGCATATCTCGCTCATTTGCACGGCAATGTGCCCGAGTGCTGGATAGAAGGCGGGGCCGTGCGGTCGCATGCTTCTCCGCTGATGCCGATAACTGCCCGCGGGCAGGACATGCCTGTCCGGCTGGCACGTCATATCCGGCGGAAGGAAGCGCCGGATGAAGACGCGTCAGATTGTTCTCCCTCGTTGAACGATGGCACAGCCAATCAACGAGGAGGAACATATGAAACGATTCAAGGGATTCACCTTTTGGGGTAA	ATGAAACGATTCAAGGGATTCACCTTTTGGGGTAAAAAAGAACGGATATTCGGAATTATGGTAGCGCTGGCGGTGGTTATGCTGCTTTCCGGCTGCGGCGCGAATGCTGCGGAGATTAATGCACAGACACCCGGATTTTTTAATCATTATGTGGTGTTCCCACTATCCTGGCTTATTCAGCAACTAGCGCAATGGTTTGGCGGAAGCTTTGGACTGGCGATCATGTCATTGACGTTAATCGTCCGTCTGGCGTTACTACCGCTTATGATGCGCCAAACACGTGCTCAACAGGGGATGAAGCGCAAAATGAGCGCTATGCAGCCCGACTTAGACCGAATTAAGAAGAAGTACGAAAATAAGAAGGATGCTGCCAGCCAGCAGAGTATGCAGCAGGAGATG…	MFELQDLLPYLFTIGLLCTVTYAYLAHLHGNVPECWIEGGAVRSHASPLMPITARGQDMPVRLARHIRRKEAPDEDASDCSPSLNDGTANQRGGTYETIQGIHLLG	MKRFKGFTFWGKKERIFGIMVALAVVMLLSGCGANAAEINAQTPGFFNHYVVFPLSWLIQQLAQWFGGSFGLAIMSLTLIVRLALLPLMMRQTRAQQGMKRKMSAMQPDLDRIKKKYENKKDAASQQSMQQEMMSLYKEHQFNPLNIGCLPILIQLPILSGMYTAIRLTPELASHSFLWFRLGQPDWILAIFVAVVYLAQAKLSQLQMTADQRKQFAIMGYLSPIMMAVFSFNAPAAMPLYWTVSGTFLLLQSLWFRRRYPTEEAEDKVKLGEVTPT	321	106	834	277	-35	NA	MEM1;TMio;7to26	MEM1;SSio;1to12_MEM2;TMoi;14to25	MEM1;SSio;1to12_MEM2;TMoi;14to25	DeepTMHMM	type2b	MifM	uYidC_MifM_Paenibacillales	uYidC_4	uYidC_2	APDED	72
GCF_000948285.1	refseq	RS_GCF_000948285.1	d__Bacteria;p__Firmicutes;c__Bacilli;o__Bacillales;f__Anoxybacillaceae;g__Geobacillus;s__Geobacillus thermoleovorans_A	p__Firmicutes	c__Bacilli	o__Bacillales	f__Anoxybacillaceae	s__Geobacillus thermoleovorans_A	NZ_JYBP01000003.1	1313222	1313971	-	LG52_RS07095	yidC	membrane protein insertase YidC	WP_044731391.1	EcYidC_NP_418161.1	1.64E-36	BsYidC_NP_391984.1	1.25E-87	1314015	1314281	-	LG52_RS07100	NA	hypothetical protein	WP_044731392.1	ATGGAAGCGCCTGTTGATTTGCTTATGTATATGTCGCTTGTCGGCGCGTTATGGATCATCATGAAAGGGTATATGGGCGCACATCGGACGGCGAAATCATTGTTTTACGAGCCGGCGTTGGCCTCGGTTCGCGAGCGGGAGGCGGCAGGAGGCGCCGAACGAGCAGCGCTTCCATGGCGCCCGCTGTTTTTGCCGCAGCGGCGGAAAATTCCCGTTCGGGAACAGACAAGCCGAACGGATGAGGATGGAAGGCCCTTTCCTTTATGATGAAACGGCTTGATTTTGCAACGTGATATAAGGAGGGCTTTTCATGAAAAAATGGGTATTGGTGCTGCTTAGTGCAGTCTTGCTTCTTTCCGGCTGCAACCGCAACGAACCGATCGACGAACATAGCCAAGG…	ATGGAAGCGCCTGTTGATTTGCTTATGTATATGTCGCTTGTCGGCGCGTTATGGATCATCATGAAAGGGTATATGGGCGCACATCGGACGGCGAAATCATTGTTTTACGAGCCGGCGTTGGCCTCGGTTCGCGAGCGGGAGGCGGCAGGAGGCGCCGAACGAGCAGCGCTTCCATGGCGCCCGCTGTTTTTGCCGCAGCGGCGGAAAATTCCCGTTCGGGAACAGACAAGCCGAACGGATGAGGATGGAAGGCCCTTTCCTTTATGA	ATGAAAAAATGGGTATTGGTGCTGCTTAGTGCAGTCTTGCTTCTTTCCGGCTGCAACCGCAACGAACCGATCGACGAACATAGCCAAGGCATTTGGAACCATTATTTTGTCTACCCGATGTCGAAGCTCCTTTTGACGCTTGGGCACTGGTTTGGCGACAACTACGGCATCGCGATTATCGTGCTGACGCTCATCGTCCGATTTTGCTTGCTGCCGCTCATTTTGAAGCAGTTCCGCGCATCACTCGCCATGCAAAAGCTGCGCCCGGAGCTTATGAAGCTGCAAGAAAAATATAAAAGCAAAGACCCGGAAACGCAGCGCAAGCTCCAGCAAGAAATGATGCAGCTGTATCAAAAACACGGCGTCAACCCGGCGAGCGGCTGCCTGCCGGTGCTCATT…	MEAPVDLLMYMSLVGALWIIMKGYMGAHRTAKSLFYEPALASVREREAAGGAERAALPWRPLFLPQRRKIPVREQTSRTDEDGRPFPL	MKKWVLVLLSAVLLLSGCNRNEPIDEHSQGIWNHYFVYPMSKLLLTLGHWFGDNYGIAIIVLTLIVRFCLLPLILKQFRASLAMQKLRPELMKLQEKYKSKDPETQRKLQQEMMQLYQKHGVNPASGCLPVLIQMPIFMALYYAISRTQEIKTHSFLWVELGHRDPYFILPVLAALTTFISLRLSPSMAEEQMPQMAMMSYIMPVMIFIGASSVPSALSLYWVVGGCFSIIQSLILRSQLKAAKAAENS	267	88	750	249	43	NA	MEM1;TMoi;5to27	MEM1;TMoi;7to21	MEM1;TMoi;7to21	DeepTMHMM	type2a	MifM	uYidC_MifM_Bacillales	uYidC_9	uYidC_2	TDEDG	79
GCF_000956595.1	refseq	RS_GCF_000956595.1	d__Bacteria;p__Firmicutes;c__Bacilli;o__Bacillales;f__Bacillaceae_H;g__Priestia;s__Priestia aryabhattai	p__Firmicutes	c__Bacilli	o__Bacillales	f__Bacillaceae_H	s__Priestia aryabhattai	NZ_JYOO01000004.1	98214	98978	-	N178_RS04510	yidC	membrane protein insertase YidC	WP_045290821.1	EcYidC_NP_418161.1	3.46E-26	BsYidC_NP_391984.1	4.43E-62	99000	99290	-	N178_RS04515	NA	hypothetical protein	WP_045290822.1	ATGGAATTGTTTATACCGGATGCTTTTCTGTATGTATCATTTGCGATTATGACGGCATTTTTTGTACATGCTGCTATTAAACTAGCTACATTTCAAACAATACATAAGCATGTTTGTCTGCAGCAAAAAGACATGTATCTTATACAAAACGTAAATCTTTTATGCGCTCAGAATCTCATATGCTGCGTGTATTACAAATTTAAGTTTATACATTCTGTTCACAGACAAGAAGCAATAGGTGAACAAGATGATGAAGGTCCGCATTCGCCAGTATTTTTTTCGTTTGACTAAAAAAATACTGGAGGAATACAGATGTTAAAATATAAAAAAATAATTTTGCTGATTGGCGTTTCTATTTGTCTACTTGCCGGCTGTGATTCAGCAAACGTGATTCAAAGT…	ATGGAATTGTTTATACCGGATGCTTTTCTGTATGTATCATTTGCGATTATGACGGCATTTTTTGTACATGCTGCTATTAAACTAGCTACATTTCAAACAATACATAAGCATGTTTGTCTGCAGCAAAAAGACATGTATCTTATACAAAACGTAAATCTTTTATGCGCTCAGAATCTCATATGCTGCGTGTATTACAAATTTAAGTTTATACATTCTGTTCACAGACAAGAAGCAATAGGTGAACAAGATGATGAAGGTCCGCATTCGCCAGTATTTTTTTCGTTTGACTAA	ATGTTAAAATATAAAAAAATAATTTTGCTGATTGGCGTTTCTATTTGTCTACTTGCCGGCTGTGATTCAGCAAACGTGATTCAAAGTTCGCACACTCACTTTTTTGATCACTATTTTATTTACCCTTTTTCGCTGCTCATTTTGTTTATAGGAAATACGTGGCTTCATCAAAGTGTTGGTTTTTCGATTATGCTTGTGACGGTTGGCGTACGTATGTTGCTGGCTCCTTTAAACGTTCTTCAATATAAAAATCAGCTGAGCAATAAACGTATACAGCCTCAGCTTCAACAGCTGAAAGATAAGTACAAAGATAAAGATCCTGAGAGTCAGCAGCAATATCAGCGTGAAATGATGGAACTGCTTAAAGAAAATGGAGCCACTCCTCTTATGGGCTGCCTT…	MELFIPDAFLYVSFAIMTAFFVHAAIKLATFQTIHKHVCLQQKDMYLIQNVNLLCAQNLICCVYYKFKFIHSVHRQEAIGEQDDEGPHSPVFFSFD	MLKYKKIILLIGVSICLLAGCDSANVIQSSHTHFFDHYFIYPFSLLILFIGNTWLHQSVGFSIMLVTVGVRMLLAPLNVLQYKNQLSNKRIQPQLQQLKDKYKDKDPESQQQYQREMMELLKENGATPLMGCLPLLVQLPVFSIMYYAIRRIDEISASSFLWLDLGHADPYFILPIAAALATYLQTRVTQKDVAGMNRSHAVLSQILSPVMVLSFGIFSPSGLVLYWMTGSLFMIFQSLVLKKVFQEKAVLEAK	291	96	765	254	21	NA	MEM1;TMoi;4to26	MEM1;TMoi;6to26	MEM1;TMoi;6to26	DeepTMHMM	type2a	MifM	uYidC_MifM_Bacillales	uYidC_7	uYidC_2	EQDDE	81
GCF_000961095.1	refseq	RS_GCF_000961095.1	d__Bacteria;p__Firmicutes;c__Bacilli;o__Paenibacillales;f__Paenibacillaceae;g__Paenibacillus_O;s__Paenibacillus_O beijingensis	p__Firmicutes	c__Bacilli	o__Paenibacillales	f__Paenibacillaceae	s__Paenibacillus_O beijingensis	NZ_CP011058.1	997743	998591	-	VN24_RS04650	yidC	membrane protein insertase YidC	WP_082083619.1	EcYidC_NP_418161.1	6.16E-16	BsYidC_NP_391984.1	1.17E-60	998536	998877	-	VN24_RS04655	NA	hypothetical protein	WP_045669460.1	TTGTTTGAGCTTCATGAGGTCATGTCGTATCTGTTTAGCATCGGGATCTTATGCTCATTTGCGTATCTTTATTATTTCCGTCTTCCCTCCGCTCCGCAGGGGCCGGGCCGGTATGACCGCGAAGACAGCGTGTGCCGTCTTCCGGGAGCGCAGCGCCTTGCCGTGGTGCGTACCATCGGGGAGATGCTGGTACGCCATATGAAACGGAAGGAAGCTCCCGACGGCGATTCGGAGGGCTGTCATTCCTCGTTAACCGCAACCATTATGCGAAACGAGGAGAATGATCATGAAACGAAACGATGGAATTCACACCGGAACACGCCGGCTTCTGCCGCAGTTTGACAACATTAACCCCGCGCTCAAAATAATCGCTGCCGCACTTGTGCTGCTGCTGCTCGG…	TTGTTTGAGCTTCATGAGGTCATGTCGTATCTGTTTAGCATCGGGATCTTATGCTCATTTGCGTATCTTTATTATTTCCGTCTTCCCTCCGCTCCGCAGGGGCCGGGCCGGTATGACCGCGAAGACAGCGTGTGCCGTCTTCCGGGAGCGCAGCGCCTTGCCGTGGTGCGTACCATCGGGGAGATGCTGGTACGCCATATGAAACGGAAGGAAGCTCCCGACGGCGATTCGGAGGGCTGTCATTCCTCGTTAACCGCAACCATTATGCGAAACGAGGAGAATGATCATGAAACGAAACGATGGAATTCACACCGGAACACGCCGGCTTCTGCCGCAGTTTGA	ATGAAACGAAACGATGGAATTCACACCGGAACACGCCGGCTTCTGCCGCAGTTTGACAACATTAACCCCGCGCTCAAAATAATCGCTGCCGCACTTGTGCTGCTGCTGCTCGGAGGATGCGGAACAAGCGGCGCGATCGACGCGTCGACGCCGGGATTTTTCAACCATTATGTCATTTACCCTTTTTCATATTTAATTCTTCAGCTTGCCGTTCTGTGCGGCGGCAGCTACGGTCTCGCCCTGATCGTGCTGACGGTTGCCGTGAAGCTGCTGCTGCTGCCGTTCATGCTGCGCCAATACAAGGGACAGCAGGAAATGAAGCGCAAACAGGCGCTGATGCAGCCGGAGCTGGACCAGCTAAAGCTGAAGTATAAGCCGGACAAAGCCGAAGACCGGCTG…	MFELHEVMSYLFSIGILCSFAYLYYFRLPSAPQGPGRYDREDSVCRLPGAQRLAVVRTIGEMLVRHMKRKEAPDGDSEGCHSSLTATIMRNEENDHETKRWNSHRNTPASAAV	MKRNDGIHTGTRRLLPQFDNINPALKIIAAALVLLLLGGCGTSGAIDASTPGFFNHYVIYPFSYLILQLAVLCGGSYGLALIVLTVAVKLLLLPFMLRQYKGQQEMKRKQALMQPELDQLKLKYKPDKAEDRLKLQEETLKLHKKHGYDPLAVGCLPMLLQLPILSGLYYAIRLTPELSSHSFLWFQLGHTDIIMPFIAAAVYFVQVKVSQSGTSTEMEGMQRQLARLSYLSPVMMAVFSFTAPAALPLYWAVGGIFVILQTLLAQRLYPALAAEAAAQKAG	342	113	849	282	-56	NA	MEM1;TMio;7to26	MEM1;TMoi;7to17	MEM1;TMoi;7to17	DeepTMHMM	type2a	MifM	uYidC_MifM_Paenibacillales	uYidC_4	uYidC_2	DGDSE	74
GCF_000971965.1	refseq	RS_GCF_000971965.1	d__Bacteria;p__Firmicutes;c__Bacilli;o__Paenibacillales;f__Paenibacillaceae;g__Paenibacillus_J;s__Paenibacillus_J wulumuqiensis	p__Firmicutes	c__Bacilli	o__Paenibacillales	f__Paenibacillaceae	s__Paenibacillus_J wulumuqiensis	NZ_LAQP01000001.1	159604	160584	+	WH45_RS08925	yidC	membrane protein insertase YidC	WP_046214035.1	EcYidC_NP_418161.1	9.73E-19	BsYidC_NP_391984.1	8.98E-60	159317	159661	+	WH45_RS23410	NA	hypothetical protein	WP_152663524.1	TTGGCCGAGTTCCATGATTTGCTCCCGTATCTGCTATCGATCGGGCTTATTCTGACGGTGAGTTATGCCTATATTGCTCATCTGTACTGCGGCATTACCGAATTTTGGATGTTTGGCGACAGATCCTGCCAGCATTACTTTTATCCATTGATTCTGTCCATCACCAGCCATCCTGCACCACTGCGCCTGTCGCGCATGATTCGCAGGAAAGAAGCACCTGACGATGACAGTTCCGATTGCATGGCCTCGTTGATCCCAGGTAGGAATTATCAACGAGGAGGAACAACATGGAAACGTTCAAGGGATTCACATTTACGGGGAAAAGAGGCCGCTTATACGGCCTGATCATTGCATTGATGATGGTGGTACTGCTGTCCGGCTGCGGCACGGGCGGCGCTA…	TTGGCCGAGTTCCATGATTTGCTCCCGTATCTGCTATCGATCGGGCTTATTCTGACGGTGAGTTATGCCTATATTGCTCATCTGTACTGCGGCATTACCGAATTTTGGATGTTTGGCGACAGATCCTGCCAGCATTACTTTTATCCATTGATTCTGTCCATCACCAGCCATCCTGCACCACTGCGCCTGTCGCGCATGATTCGCAGGAAAGAAGCACCTGACGATGACAGTTCCGATTGCATGGCCTCGTTGATCCCAGGTAGGAATTATCAACGAGGAGGAACAACATGGAAACGTTCAAGGGATTCACATTTACGGGGAAAAGAGGCCGCTTATACGGCCTGA	ATGGAAACGTTCAAGGGATTCACATTTACGGGGAAAAGAGGCCGCTTATACGGCCTGATCATTGCATTGATGATGGTGGTACTGCTGTCCGGCTGCGGCACGGGCGGCGCTACGGAGATTCATTCGGATACACCGGGATTTTTTAATCATTATGTCGTATTTCCGCTGTCCTATAGCATACAGCATATCGCGTCATGGTTTGGCGGCAGCTACGGTCTGGCGATTATCGTCTTGACCCTGATTGTACGGCTTGCTGTGATGCCGCTTATGATGAGACAGGCCAAATTACAGCAGGTTATGAAGCAAAAAATGAGTGTTATGCAGCCGGAGCTGGACCAGCTCAAGCAAAAGTACGAGAACAAAACCGATGCTGCTTCCAGACAAAAGCAGCAGCAGGAA…	MAEFHDLLPYLLSIGLILTVSYAYIAHLYCGITEFWMFGDRSCQHYFYPLILSITSHPAPLRLSRMIRRKEAPDDDSSDCMASLIPGRNYQRGGTTWKRSRDSHLRGKEAAYTA	METFKGFTFTGKRGRLYGLIIALMMVVLLSGCGTGGATEIHSDTPGFFNHYVVFPLSYSIQHIASWFGGSYGLAIIVLTLIVRLAVMPLMMRQAKLQQVMKQKMSVMQPELDQLKQKYENKTDAASRQKQQQEMMEIYKKHSFNPLNIGCLPILIQLPILSGMYTAIRLTPELSTHSFLWFKLGHPDWIMAIVVAVLYLIQAKISQVNMTPEQRKQFAVMGYISPLMMAFFSFSAPAAMPLYWMVSGSFLILQTLLFQRMYPAQPAAAVADVAVPAAALDAASAVLDHEAQRTAPAANKQRKGKGKSSKNKAKSQKPSSNANSAGV	345	114	981	326	-58	NA	MEM1;TMio;7to29	MEM1;TMoi;7to26	MEM1;TMoi;7to26	DeepTMHMM	type2a	MifM	uYidC_MifM_Paenibacillales	uYidC_4	uYidC_2	APDDD	72
GCF_000971985.1	refseq	RS_GCF_000971985.1	d__Bacteria;p__Firmicutes;c__Bacilli;o__Paenibacillales;f__Paenibacillaceae;g__Paenibacillus_J;s__Paenibacillus_J dauci	p__Firmicutes	c__Bacilli	o__Paenibacillales	f__Paenibacillaceae	s__Paenibacillus_J dauci	NZ_LAQQ01000001.1	414119	415099	-	WH46_RS09215	yidC	membrane protein insertase YidC	WP_046227174.1	EcYidC_NP_418161.1	8.24E-17	BsYidC_NP_391984.1	2.23E-55	415042	415386	-	WH46_RS24240	NA	hypothetical protein	WP_069202832.1	TTGGCCGAGTTCCATGATTTGCTCCCGTATCTGCTATCCATCGGGCTGATTCTGACAGTGGGTTACGCATATATTGCCCACTTGTATTGCGGCATTACCGAATTCTGGACAGTAGGCGGCAAATCCCGCCAGCATTATTTCTATCCGCTGATTCTGTCCATCAGCAGCCATCCTGCACCACTGCGCCTTTCGCGCATGATACGCAGGAAAGAAGCGCCTGATGATGATAGTTCCGATTGCACCACCTCGTTGATTGCCGGTATGAACCATCAACGAGGAGGAACAACATGGAAACGATCAAAGGATTCACATTTACGGGTAAAAGAGGCCGTCTGCTTGGCCTGATATTGGCATTGATGATGGTAGTCTTGCTGTCCGGCTGTGGCACGGGCGGAGCTA…	TTGGCCGAGTTCCATGATTTGCTCCCGTATCTGCTATCCATCGGGCTGATTCTGACAGTGGGTTACGCATATATTGCCCACTTGTATTGCGGCATTACCGAATTCTGGACAGTAGGCGGCAAATCCCGCCAGCATTATTTCTATCCGCTGATTCTGTCCATCAGCAGCCATCCTGCACCACTGCGCCTTTCGCGCATGATACGCAGGAAAGAAGCGCCTGATGATGATAGTTCCGATTGCACCACCTCGTTGATTGCCGGTATGAACCATCAACGAGGAGGAACAACATGGAAACGATCAAAGGATTCACATTTACGGGTAAAAGAGGCCGTCTGCTTGGCCTGA	ATGGAAACGATCAAAGGATTCACATTTACGGGTAAAAGAGGCCGTCTGCTTGGCCTGATATTGGCATTGATGATGGTAGTCTTGCTGTCCGGCTGTGGCACGGGCGGAGCTACCGAGATTCACTCCGACACACCGGGATTTTTTAATCATTATGTAGTATTCCCGCTATCTTACAGTATGCAGCATATTGCTTCATGGTTTGGCGGAAGTTACGGGCTGGCGATCATTGTACTGACGCTGACCGTACGATTTGCGCTGATGCCGCTGATGATGAGACAAGCCAAATCCCAGCAGGCGATGAAGCAAAAGATGAATGTCATGCAGCCGGAGCTGGATCAACTCAAGAAAAAATACGAGAACAAAACCGATACGGCCTCCAAGCAGCAGCAACAGCAGGAA…	MAEFHDLLPYLLSIGLILTVGYAYIAHLYCGITEFWTVGGKSRQHYFYPLILSISSHPAPLRLSRMIRRKEAPDDDSSDCTTSLIAGMNHQRGGTTWKRSKDSHLRVKEAVCLA	METIKGFTFTGKRGRLLGLILALMMVVLLSGCGTGGATEIHSDTPGFFNHYVVFPLSYSMQHIASWFGGSYGLAIIVLTLTVRFALMPLMMRQAKSQQAMKQKMNVMQPELDQLKKKYENKTDTASKQQQQQEMMEIYKKHSFNPLNIGCLPILIQLPILSGMYTAIRLTPELSTHSFLWFKLGHPDWIMAIIVAVLYLFQAKVSQVNMTPEQRKQFAIMGYVSPIMMAFFSFSAPAAMPLYWMVSGSFLILQTLLFQRMYPTQPTAAIADVAVSSATLDAASAALEHEAERIASPARKQGKGKNKSSRSKGKSGKPASNAKSAGV	345	114	981	326	-58	NA	MEM1;TMoi;10to32	MEM1;TMoi;7to26	MEM1;TMoi;7to26	DeepTMHMM	type2a	MifM	uYidC_MifM_Paenibacillales	uYidC_4	uYidC_2	APDDD	72
GCF_000986785.1	refseq	RS_GCF_000986785.1	d__Bacteria;p__Firmicutes;c__Bacilli;o__Bacillales_B;f__DSM-18226;g__Mesobacillus;s__Mesobacillus campisalis	p__Firmicutes	c__Bacilli	o__Bacillales_B	f__DSM-18226	s__Mesobacillus campisalis	NZ_LAYY01000011.1	18366	19142	-	WQ57_RS11465	yidC	membrane protein insertase YidC	WP_046523912.1	EcYidC_NP_418161.1	2.88E-23	BsYidC_NP_391984.1	1.87E-61	19168	19446	-	WQ57_RS11470	NA	hypothetical protein	WP_156183118.1	GTGTTCGAACTTTATCACGGACTGGAATTTACCGTTTATTATCCTCTATATATCAGCGCCTTACTAAGCGTAACACTTTGTGTATTATGGAAGCTGAATGGTGACAGCCTTCTGGTTCATTCTTCCCTCCAAAGGACACAAATCAGGCTTTCAGCATCCGATTCAGCTTTTATTGCCCTGGCGGGACTTGCACTAAACAGAACGATTCTAATCCTGAAGACAGTAAAATTGAAAATCAGTGCTGATGATGAGGACAACCATTTTTCTCCCTCTTTTTAAATGAATGAAAACCAGGAGGAGAAAAATGAAGAAATTATCCATGTCAGTATTATCCCTTGCTGCAGCGGCTTTGGTTTTAACAGGCTGCCAGGCAGCGGGTGGGGAAACGACATTTTTCCG…	GTGTTCGAACTTTATCACGGACTGGAATTTACCGTTTATTATCCTCTATATATCAGCGCCTTACTAAGCGTAACACTTTGTGTATTATGGAAGCTGAATGGTGACAGCCTTCTGGTTCATTCTTCCCTCCAAAGGACACAAATCAGGCTTTCAGCATCCGATTCAGCTTTTATTGCCCTGGCGGGACTTGCACTAAACAGAACGATTCTAATCCTGAAGACAGTAAAATTGAAAATCAGTGCTGATGATGAGGACAACCATTTTTCTCCCTCTTTTTAA	ATGAAGAAATTATCCATGTCAGTATTATCCCTTGCTGCAGCGGCTTTGGTTTTAACAGGCTGCCAGGCAGCGGGTGGGGAAACGACATTTTTCCGAAGCACATTTGTACTGCCCTTTGAAAAACTGATCCATCTGTTTGCCGACTTGACACATGGCAGTTTTGGACTAGCCATCATCCTGATCACTGTTTTGCTGAGAATGGTGCTGATGCCTTTAATGCTTAGGCAATATAAGACCCAGCAAAGCATGAAGGATAAGATGGATAAATTAAAGCCTGAGCTTGATGAAATCCAGAAAAGGCTAAAAGCGACAAAGGATGAAAAAGAACAGCAAAAGCTGCAGCAGGAAATGATGGCACTGTACCAAAAGCACGGAGTGAACCCGCTAAATGCGGGCTGC…	MFELYHGLEFTVYYPLYISALLSVTLCVLWKLNGDSLLVHSSLQRTQIRLSASDSAFIALAGLALNRTILILKTVKLKISADDEDNHFSPSF	MKKLSMSVLSLAAAALVLTGCQAAGGETTFFRSTFVLPFEKLIHLFADLTHGSFGLAIILITVLLRMVLMPLMLRQYKTQQSMKDKMDKLKPELDEIQKRLKATKDEKEQQKLQQEMMALYQKHGVNPLNAGCLPLLIQMPILMGLYYAISESHEIATHSFLWFNLGQPDIWITAAAGAVYLLQFKISQANLAPEQQKQLKFMGLLSPMMIVLFSLNAPAALPLYWTVGGAFLILQTFISRRLYSVRASETPPHAEKA	279	92	777	258	25	NA	MEM1;TMoi;10to32	MEM1;TMoi;16to30	MEM1;TMoi;16to30	DeepTMHMM	type2a	MifM	uYidC_MifM_Bacillales_B	uYidC_24	uYidC_2	ADDED	81
GCF_001038425.2	refseq	RS_GCF_001038425.2	d__Bacteria;p__Firmicutes;c__Bacilli;o__Bacillales_D;f__Amphibacillaceae;g__Ornithinibacillus;s__Ornithinibacillus contaminans	p__Firmicutes	c__Bacilli	o__Bacillales_D	f__Amphibacillaceae	s__Ornithinibacillus contaminans	NZ_LDPV02000019.1	9807	10625	-	JF53_RS03950	yidC	membrane protein insertase YidC	WP_047981088.1	EcYidC_NP_418161.1	1.11E-19	BsYidC_NP_391984.1	5.25E-62	10577	10945	-	JF53_RS03955	NA	hypothetical protein	WP_047981087.1	ATGCTACTTGAATTTATATCCGAATTGTTTAGTGATTTTTCACCGATTTACATTTATTTAAGTGTGTTATTTTCCATGATACTTGCACTGCAGATTGTTCCATTTGTCACAGATAGTTTAATGAAACATAGGAAGCTATCCAAAGCGGAACTACATGCTAGAGCCTGTAATACGATTCATTTACAAGAGCCGAAGCCGATGCAAGCAGAAGAGAGAAATTGGCTTGTGAGAAAAACAAAACGAATCGAAGCACCAGATGATGAATCAGATAGTGAATCCTTCTTGTTTCAAACAACATTGAAAAAACAAGGAGGAGCACAATGGAACATCGATCTGTATTCACATTCTTTCGGAAATATAGTTTTATAGGGATTTTAGTACTCCTATTATTCTTAGCTG…	ATGCTACTTGAATTTATATCCGAATTGTTTAGTGATTTTTCACCGATTTACATTTATTTAAGTGTGTTATTTTCCATGATACTTGCACTGCAGATTGTTCCATTTGTCACAGATAGTTTAATGAAACATAGGAAGCTATCCAAAGCGGAACTACATGCTAGAGCCTGTAATACGATTCATTTACAAGAGCCGAAGCCGATGCAAGCAGAAGAGAGAAATTGGCTTGTGAGAAAAACAAAACGAATCGAAGCACCAGATGATGAATCAGATAGTGAATCCTTCTTGTTTCAAACAACATTGAAAAAACAAGGAGGAGCACAATGGAACATCGATCTGTATTCACATTCTTTCGGAAATATAGTTTTATAG	ATGGAACATCGATCTGTATTCACATTCTTTCGGAAATATAGTTTTATAGGGATTTTAGTACTCCTATTATTCTTAGCTGGGTGTCAGGCATCACCAGACGGTGCAGCCGAATCATCAGGGTGGTTTAATCATTATTTTGTTGGAAGCTTTTCTAGTTTGATTAAGAGTGTAGCTACATTCTTTCATGGCAATTATGGGTTATCAATCGTAATTATCACACTTGCCATACGCTTAGTTATTATGCCGTTCATGTTAAAACAAACGAAGAGTAGCTTGCACATGCAGGATAAAATGAAGGTTTTAAAGCCCGAAATGGATGAAATTCAGCAGAAGTATAAGAATAAAAAAGATCCAGAATCTCAGCGGAAAATGCAACAAGAATTAATGCAGCTATATCAA…	MLLEFISELFSDFSPIYIYLSVLFSMILALQIVPFVTDSLMKHRKLSKAELHARACNTIHLQEPKPMQAEERNWLVRKTKRIEAPDDESDSESFLFQTTLKKQGGAQWNIDLYSHSFGNIVL	MEHRSVFTFFRKYSFIGILVLLLFLAGCQASPDGAAESSGWFNHYFVGSFSSLIKSVATFFHGNYGLSIVIITLAIRLVIMPFMLKQTKSSLHMQDKMKVLKPEMDEIQQKYKNKKDPESQRKMQQELMQLYQKHNFNPLASLGGCLPMLIQFPFIIGFYYAIRSTPEIATHSFLWFDLGGTDYILIALAVFVYFLQYKVSQIGLDPKMKKQMAIIGLLSPIMIGFVSLNTIAALPLYWTVGGLFMVVQTLISKRIYVAHKRKMELESTSGE	369	122	819	272	-49	NA	MEM1;TMoi;15to37	MEM1;TMoi;16to36	MEM1;TMoi;16to36	DeepTMHMM	type2a	MifM	uYidC_MifM_Bacillales_D	uYidC_4	uYidC_2	DDESD	86
GCF_001042475.2	refseq	RS_GCF_001042475.2	d__Bacteria;p__Firmicutes;c__Bacilli;o__Bacillales;f__Bacillaceae;g__Bacillus;s__Bacillus glycinifermentans	p__Firmicutes	c__Bacilli	o__Bacillales	f__Bacillaceae	s__Bacillus glycinifermentans	NZ_LECW02000004.1	213215	214057	+	AB447_RS03880	yidC	membrane protein insertase YidC	WP_048356228.1	EcYidC_NP_418161.1	2.99E-23	BsYidC_NP_391984.1	6.75E-55	212898	213185	+	AB447_RS03875	NA	hypothetical protein	WP_046131722.1	ATGATTCTCGAATCCTTTAACGATGCTTTTTTTCTGTTTGAGTTTTTCACAATCATTCTGCCCGCGCTGACGGCGATCGGAATCGCCCTTCTGCTCAAGCATTGCAGCACGGGGGAAAATTGGAAAACGAAACGGATTGAAGAATATAAAACGATTCATTTCATTTATCGAATCGATTTTCTCGTTATCCTATATCATCGCATTACCTTATGGATTAGTAAAGTCATTCGCATGAAGGCTTCGTCGAATGATGATGAAGACCATCGTTTCCTTCTTCTTGCCATTTAAATGGAGACAGGGCTCTAAAAAGCCCTCAAATGAAGAAGGAGGAACATGTGTTGAACAAGAAATTAACGCGAATAGTTACGATTGCAATGTTTTTGATGATGACCTTATTTG…	ATGATTCTCGAATCCTTTAACGATGCTTTTTTTCTGTTTGAGTTTTTCACAATCATTCTGCCCGCGCTGACGGCGATCGGAATCGCCCTTCTGCTCAAGCATTGCAGCACGGGGGAAAATTGGAAAACGAAACGGATTGAAGAATATAAAACGATTCATTTCATTTATCGAATCGATTTTCTCGTTATCCTATATCATCGCATTACCTTATGGATTAGTAAAGTCATTCGCATGAAGGCTTCGTCGAATGATGATGAAGACCATCGTTTCCTTCTTCTTGCCATTTAA	ATGAAGAAGGAGGAACATGTGTTGAACAAGAAATTAACGCGAATAGTTACGATTGCAATGTTTTTGATGATGACCTTATTTGTAGGAGAGCACGCTTCTGCCGCCGGAACGGCTGCGGCAGACAACGGAAATATATTCCAACATTATATCGTGCTGCCTTTTTCAAATCTGATTAAAGGAATCGCCGGTTTTTTCCACGGCAGCTACGGACTTTCCATTATCGTTGTAACGATCATCGTCCGCTTTCTCGTGATGCCTTTGTTTGCCAATCAGTATAAAAAGCAGCGGATCATGCAGGAAAAAATGGCGCTGGCCAAGCCTGAAATGGATGCCATTCAAAGCAAACTGAAAAAGACGAAAGACCCCGTTAAACAAAGGGAGATTCAGCAGGAAATGATG…	MILESFNDAFFLFEFFTIILPALTAIGIALLLKHCSTGENWKTKRIEEYKTIHFIYRIDFLVILYHRITLWISKVIRMKASSNDDEDHRFLLLAI	MKKEEHVLNKKLTRIVTIAMFLMMTLFVGEHASAAGTAAADNGNIFQHYIVLPFSNLIKGIAGFFHGSYGLSIIVVTIIVRFLVMPLFANQYKKQRIMQEKMALAKPEMDAIQSKLKKTKDPVKQREIQQEMMQLYQKHNINPLAIGCLPMLIQFPILIGFYYAIRSTPEIASHTFLWFNLGHSDIFMSLCAGFMYFIQFYVSQKLNAQNAAQSNPAAQQSAKIMGFFFPVMMTIFSINVPAALPLYWMTSGLFLTVQNVVFHQMYKKDKGIEPAGSASK	288	95	843	280	29	NA	MEM1;TMoi;10to32_MEM2;TMio;53to72	MEM1;TMoi;11to31	MEM1;TMoi;11to31	DeepTMHMM	type2a	MifM	uYidC_MifM_Bacillales	uYidC_5	uYidC_2	NDDED	83
GCF_001042485.2	refseq	RS_GCF_001042485.2	d__Bacteria;p__Firmicutes;c__Bacilli;o__Bacillales;f__Bacillaceae;g__Bacillus;s__Bacillus paralicheniformis	p__Firmicutes	c__Bacilli	o__Bacillales	f__Bacillaceae	s__Bacillus paralicheniformis	NZ_LBMN02000036.1	389287	390111	+	ACH97_RS20765	yidC	membrane protein insertase YidC	WP_031304727.1	EcYidC_NP_418161.1	1.50E-26	BsYidC_NP_391984.1	1.17E-58	388948	389235	+	ACH97_RS20760	NA	hypothetical protein	WP_020452104.1	ATGATTCTTGAATCTTTCAACGATGCTTTTTTACTGTTTGAGTTTTTCACAATCGTCCTTCCCGCACTGACGGCGATCGGTATCGCCCTCATCCTAAAGGACTGCAGTACGGGCGACAGCTGGAAAACGAAACGGTTTGAAGAATATCATGCAATACAGTTTGTTTCTGCAATCGATTTTCTTATCATCCTATATCATCGCATTACGGTATGGATAAGTAAAGTCATTCGCATGAAAGCTTCATCGAACGACGATGAAGACCACCGTTCCCTTCTTCTTTCAATTTAAACGGGAAAAGGTGTCCGGCAGACGGGCCCTTTTATTCAGAAGGAGGAGAACGTGTTGAACACGAAATTAAAACAATTGTTTGCGACTGCAATGTTTTTGATCATGACCATG…	ATGATTCTTGAATCTTTCAACGATGCTTTTTTACTGTTTGAGTTTTTCACAATCGTCCTTCCCGCACTGACGGCGATCGGTATCGCCCTCATCCTAAAGGACTGCAGTACGGGCGACAGCTGGAAAACGAAACGGTTTGAAGAATATCATGCAATACAGTTTGTTTCTGCAATCGATTTTCTTATCATCCTATATCATCGCATTACGGTATGGATAAGTAAAGTCATTCGCATGAAAGCTTCATCGAACGACGATGAAGACCACCGTTCCCTTCTTCTTTCAATTTAA	GTGTTGAACACGAAATTAAAACAATTGTTTGCGACTGCAATGTTTTTGATCATGACCATGTTTATAGGTGAACAAGCTTCGGCAGCCACCGGCAGTACCGGAGGAAGCGACAACTTCTTCCAACACTATGTCGTGGGGCCTTTTTCAGAGCTGATTAAAGGAATCGCCGGATTTTTCCACGGAAACTACGGACTGTCGATTATTTTTGTGACCATCATCGTCCGGGTTCTCGTCTTTCCGCTGTTTGCCAACCAGTATAAAAAACAGCGGGCCATGCAGGAAAAAATGGCGCTTGTCAAACCTGAGCTGGATGCGATTCAAAGCAAGCTAAAAAAGACGAAAGATCCTTTGAAGCAGAGGGAAATTCAGCAGGAGATGATGCAGCTTTACCAAAAGCAT…	MILESFNDAFLLFEFFTIVLPALTAIGIALILKDCSTGDSWKTKRFEEYHAIQFVSAIDFLIILYHRITVWISKVIRMKASSNDDEDHRSLLLSI	MLNTKLKQLFATAMFLIMTMFIGEQASAATGSTGGSDNFFQHYVVGPFSELIKGIAGFFHGNYGLSIIFVTIIVRVLVFPLFANQYKKQRAMQEKMALVKPELDAIQSKLKKTKDPLKQREIQQEMMQLYQKHNINPLAMGCLPMLIQFPILIGFYYAIRSTPEIASHSFLWFNLGHSDIIVSLCAGFMYFIQFYVSQKLNAQNAQTNPAAQQSAKIMGFFFPVMMTIFSINVPAALPLYWLTSGLLLTIQSVVLHQVYQKNKKAIQPAESATK	288	95	825	274	51	NA	MEM1;TMio;9to31_MEM2;TMoi;51to73	NA	MEM1;TMio;9to31_MEM2;TMoi;51to73	tmhmm2.0	type2b	MifM	uYidC_MifM_Bacillales	uYidC_8	uYidC_2	NDDED	83
GCF_001048695.1	refseq	RS_GCF_001048695.1	d__Bacteria;p__Firmicutes;c__Bacilli;o__Bacillales_B;f__DSM-18226;g__Neobacillus;s__Neobacillus sp001048695	p__Firmicutes	c__Bacilli	o__Bacillales_B	f__DSM-18226	s__Neobacillus sp001048695	NZ_CVRB01000004.1	97225	98022	+	BN1082_RS18235	yidC	membrane protein insertase YidC	WP_090636765.1	EcYidC_NP_418161.1	7.71E-26	BsYidC_NP_391984.1	2.06E-58	96905	97216	+	BN1082_RS18230	NA	hypothetical protein	WP_090636762.1	TTGTTTCAGGTACTTATTGATCACACCGATATAAATGCCCTAATCGCTCTTTATGTTAGTATTAATATCGGAATTACTTTAAAATATCTTTGGACAAGAAGTGTCGAATACTCCTTTATGGGTGATATTTCGAATCCTGAAAATACAAAAATTACTCACCCTTTGTTTCTATACGAGAAAAAAAGCCATTTGAATGGAAGTTTAATATTGAATAGAATCGTAAAACATATTCGCAAAAAAGAATGTCCGAAGAATGATTCTGAAGAACCATTTCCTTCCTGGCTGTCTAATATCTCAATCAAAAATATTTAGGAGGAAATATGAAAACAAAACGTTCTTCATTTACAGTTATCACTCTATTAGCATTAACAACTCTTTTACTTTCTGCTTGCTCAGCCC…	TTGTTTCAGGTACTTATTGATCACACCGATATAAATGCCCTAATCGCTCTTTATGTTAGTATTAATATCGGAATTACTTTAAAATATCTTTGGACAAGAAGTGTCGAATACTCCTTTATGGGTGATATTTCGAATCCTGAAAATACAAAAATTACTCACCCTTTGTTTCTATACGAGAAAAAAAGCCATTTGAATGGAAGTTTAATATTGAATAGAATCGTAAAACATATTCGCAAAAAAGAATGTCCGAAGAATGATTCTGAAGAACCATTTCCTTCCTGGCTGTCTAATATCTCAATCAAAAATATTTAG	ATGAAAACAAAACGTTCTTCATTTACAGTTATCACTCTATTAGCATTAACAACTCTTTTACTTTCTGCTTGCTCAGCCCAAACACAGGGAGGCACAAAAGGAAACCTTTTTACCCAGTATGTGGTTGATCCTTTTACAGTTATCCTAAAGGGCGTTGCAAATGTATTCCATGGCAACTATGGGATCGCCATTATTCTTGTGACAATATTAATCAGACTTGCCTTAATGCCTCTCATGCTCAGACAATATAAAAATCAAATGGTCATGAAGGAAAAAATGGATGTCCTTAAGCCCGAAATGGATGCAATCCAAAAGAAAATAAAAACCGAAAAAGATCCAAAAAAGAAACAAGAACTTCAAGCAGAAATGATGGGCTTATATCAGAAGCATGGTGTAAAT…	MFQVLIDHTDINALIALYVSINIGITLKYLWTRSVEYSFMGDISNPENTKITHPLFLYEKKSHLNGSLILNRIVKHIRKKECPKNDSEEPFPSWLSNISIKNI	MKTKRSSFTVITLLALTTLLLSACSAQTQGGTKGNLFTQYVVDPFTVILKGVANVFHGNYGIAIILVTILIRLALMPLMLRQYKNQMVMKEKMDVLKPEMDAIQKKIKTEKDPKKKQELQAEMMGLYQKHGVNPLNMGCLPVLIQMPILTGFYYAIRGSQEIAQHHFLWFSLGKPDIVITIIAGLVYYFQFKVSQSTMPTQQQEQMKYMGLLSPLMIVMFSLKAPAALPLYWVVGGIFLTVQSVISRRLYQNKKEAAVQVNVKQK	312	103	798	265	8	NA	MEM1;TMoi;10to32	NA	MEM1;TMoi;10to32	tmhmm2.0	type2a	MifM	uYidC_MifM_Bacillales_B	uYidC_5	uYidC_2	NDSEE	85
GCF_001050115.1	refseq	RS_GCF_001050115.1	d__Bacteria;p__Firmicutes;c__Bacilli;o__Bacillales_B;f__Domibacillaceae;g__Bacillus_O;s__Bacillus_O smithii	p__Firmicutes	c__Bacilli	o__Bacillales_B	f__Domibacillaceae	s__Bacillus_O smithii	NZ_CP012024.1	1809447	1810208	+	BSM4216_RS08515	yidC	membrane protein insertase YidC	WP_040340837.1	EcYidC_NP_418161.1	1.58E-23	BsYidC_NP_391984.1	3.29E-54	1809117	1809434	+	BSM4216_RS08510	NA	hypothetical protein	WP_048623430.1	ATGATAACGATTATGAGTGATAATTTGACGGATCTTGCCTTTTACTCTCTCTATATGAGCTTGGTTCTCCATTTTGTGTTCGCGTTGACTCTTCATTGGATTGTCAAGTACTCTTCGAAGAAAACATGCTACACAATAGCTGAACGGACAACTCAAGAAACGGTATTGCTTTCCATCAAGCAAAATACCATTCTCCCTGCCGTTCGGTTTGTGTCTTGGCTGCCGAAGTCTGTTTGCCGAAAAGAATCGGCGCGTGATAACGAAGATCATTATATTCCTTCTCTTTCTGCCGCATCTGTTTGGAATTTTTCTTATTGAGGAGGATGTATGTTGAAAAAATACTTTTCGTTATTGACCTTTATTCTTTTTTCTTCTGTTCTTTTATCCGGATGTTCCAGC…	ATGATAACGATTATGAGTGATAATTTGACGGATCTTGCCTTTTACTCTCTCTATATGAGCTTGGTTCTCCATTTTGTGTTCGCGTTGACTCTTCATTGGATTGTCAAGTACTCTTCGAAGAAAACATGCTACACAATAGCTGAACGGACAACTCAAGAAACGGTATTGCTTTCCATCAAGCAAAATACCATTCTCCCTGCCGTTCGGTTTGTGTCTTGGCTGCCGAAGTCTGTTTGCCGAAAAGAATCGGCGCGTGATAACGAAGATCATTATATTCCTTCTCTTTCTGCCGCATCTGTTTGGAATTTTTCTTATTGA	TTGAAAAAATACTTTTCGTTATTGACCTTTATTCTTTTTTCTTCTGTTCTTTTATCCGGATGTTCCAGCGCCCAACAAAAGGGACATTTTTTTCATGATTACTTTGTAGAACCATTCGTAAAATTGATTCATGCCATCGGTTCCTTTTTGGGCGGAAATTATGCTTTAGCGATCATCGTGATCACGTTGCTTGTGCGAATTATATTGATGCCGCTTATGTTGAACACCATGAAAAAACAGCAAGAAATGAAAGAAAAAATGGATAAAATTAAACCGGAAGTGGAAAAAATTCAGAAACGCATAAAATCGGCTAAAACAAAAGAAGAGCAGATGAAGCTGCAGCAAGAAATGATGCAGCTATATCAAAAACACGAAATCAATCCTTTTTCAATGGGCTGC…	MITIMSDNLTDLAFYSLYMSLVLHFVFALTLHWIVKYSSKKTCYTIAERTTQETVLLSIKQNTILPAVRFVSWLPKSVCRKESARDNEDHYIPSLSAASVWNFSY	MKKYFSLLTFILFSSVLLSGCSSAQQKGHFFHDYFVEPFVKLIHAIGSFLGGNYALAIIVITLLVRIILMPLMLNTMKKQQEMKEKMDKIKPEVEKIQKRIKSAKTKEEQMKLQQEMMQLYQKHEINPFSMGCLPIVIQMPIWMALYYAIRISEDIKKADFLWFKLGHPDIPMAIIAGIMYYFQFRVSMIGVPEDQKKQMQIMGLMSPLMILFISFSTPAALPLYWAVSGLFLIGQTWLSKKFYEKQKAREGQ	318	105	762	253	12	NA	MEM1;TMoi;13to35	MEM1;TMoi;12to31	MEM1;TMoi;12to31	DeepTMHMM	type2a	MifM	uYidC_MifM_Bacillales_B	uYidC_5	uYidC_2	DNEDH	86
GCF_001076885.1	refseq	RS_GCF_001076885.1	d__Bacteria;p__Firmicutes;c__Bacilli;o__Bacillales_B;f__DSM-18226;g__Niallia;s__Niallia sp001076885	p__Firmicutes	c__Bacilli	o__Bacillales_B	f__DSM-18226	s__Niallia sp001076885	NZ_JVDT01000247.1	19610	20398	-	ADJ83_RS20340	yidC	membrane protein insertase YidC	WP_031538734.1	EcYidC_NP_418161.1	3.24E-24	BsYidC_NP_391984.1	6.93E-59	20428	20724	-	ADJ83_RS20345	NA	hypothetical protein	WP_031538735.1	ATGATTGATTTATTATTAGACTTTACATTTTTTCCTAGTTATCAAACGGTTTACTATACATTTTTAGTAGGTCTAGTACTGAAATACTTATGGGATTGGAATATAAAGACTACCATCCAACAGGAATTCTTTGCGACAGAACAGAAATTGTCGCTAGATGTTTCAATCACAACAATAAATATGAATGTTCAAAAATATAATACTCCTATTTTGCACTGGATTGTTAAAAATATCCGTAAAAGAATAGAGAGTTCTCATGATGATCCTGAAAAACCTAATTTCTCCATTGTTATCTAATATTTAACTAACAATTTGGAGGAATTACATTGAAAAAATTATCTAAAAACACTTTATTAATTATGCTGTTAAGTTTTTCAACTATTTTACTGAGTGCATGTT…	ATGATTGATTTATTATTAGACTTTACATTTTTTCCTAGTTATCAAACGGTTTACTATACATTTTTAGTAGGTCTAGTACTGAAATACTTATGGGATTGGAATATAAAGACTACCATCCAACAGGAATTCTTTGCGACAGAACAGAAATTGTCGCTAGATGTTTCAATCACAACAATAAATATGAATGTTCAAAAATATAATACTCCTATTTTGCACTGGATTGTTAAAAATATCCGTAAAAGAATAGAGAGTTCTCATGATGATCCTGAAAAACCTAATTTCTCCATTGTTATCTAA	TTGAAAAAATTATCTAAAAACACTTTATTAATTATGCTGTTAAGTTTTTCAACTATTTTACTGAGTGCATGTTCATCTTCAACAACAGGAAATAATGATGGGTTTTTCCATAAAGTATTTGTAGAACCTTTCATAGCGATTATTCATGGGACTGCTGATGTCTTTGCTGGAAGCTATGGTCTTGCGATTATTCTTATCACATTAGTGATCCGCTTAGTCCTTATGCCATTAATGCTAAAGCAATATAAAAACCAACAGCATATGAAAGGAAAAATGGAACTTATTAAACCTGAAATGGATGCTATCCAGAAAAAAATCAAAAGCACAAAAGATCAAAAAGAGCAGCAAAAACTACAAATGGAAATGATGGATTTATACAAGAAGAATAATATTAATCCC…	MIDLLLDFTFFPSYQTVYYTFLVGLVLKYLWDWNIKTTIQQEFFATEQKLSLDVSITTINMNVQKYNTPILHWIVKNIRKRIESSHDDPEKPNFSIVI	MKKLSKNTLLIMLLSFSTILLSACSSSTTGNNDGFFHKVFVEPFIAIIHGTADVFAGSYGLAIILITLVIRLVLMPLMLKQYKNQQHMKGKMELIKPEMDAIQKKIKSTKDQKEQQKLQMEMMDLYKKNNINPLNIGCLPMLIQMPILMGFYYAIRGSHEIASHSFLWFNLGQSDLILTALAGIVYYLQFRVSQSTMTQEQKKQMRIMGLLSPVMIVMVSLNAPAALPLYWTVGGIFLTFQSLLGRKLYPPQPINAKVVTEK	297	98	789	262	29	NA	MEM1;TMoi;10to31	NA	MEM1;TMoi;10to31	tmhmm2.0	type2a	MifM	uYidC_MifM_Bacillales_B	uYidC_5	uYidC_2	HDDPE	86
GCF_001183965.1	refseq	RS_GCF_001183965.1	d__Bacteria;p__Firmicutes;c__Bacilli;o__Bacillales_B;f__DSM-1321;g__Pradoshia;s__Pradoshia sp001183965	p__Firmicutes	c__Bacilli	o__Bacillales_B	f__DSM-1321	s__Pradoshia sp001183965	NZ_LFZV01000001.1	2973962	2974726	+	AC622_RS14485	yidC	membrane protein insertase YidC	WP_049672992.1	EcYidC_NP_418161.1	1.84E-18	BsYidC_NP_391984.1	1.58E-46	2973637	2973921	+	AC622_RS14480	NA	hypothetical protein	WP_049671706.1	ATGTTTGAACTATTCATGGACGTAGATTATCAAGCCATTAGACAGGCCGTATTTGCTGCCTATCTACTCACGATTGTCTTTCCGATTGCTGTTATGTACTTCACGAACCATAACGGATCTTTCGCAGAAGACCAAACAATTGGCTTATCTCAAGCGTCCATTCTATATGTTAATGATAAATGCAATGTTGCGGACCGTAGAAAAACACAGCGCTTCTTCACCTTATTCCGATTGAAAGTCATGCCGACGGATAACGAAGACGCTCATTCCTTCTCTTTTGTATAAACCATACAAACTTTGAGGAGGAATTTAATTGAAAAAAGGAATGGCACTTTTATTTATTCCATTATTGTTAACTGGCTGTTCAGCAAACACTCAAGGAGATGGCTTTTTCCATCA…	ATGTTTGAACTATTCATGGACGTAGATTATCAAGCCATTAGACAGGCCGTATTTGCTGCCTATCTACTCACGATTGTCTTTCCGATTGCTGTTATGTACTTCACGAACCATAACGGATCTTTCGCAGAAGACCAAACAATTGGCTTATCTCAAGCGTCCATTCTATATGTTAATGATAAATGCAATGTTGCGGACCGTAGAAAAACACAGCGCTTCTTCACCTTATTCCGATTGAAAGTCATGCCGACGGATAACGAAGACGCTCATTCCTTCTCTTTTGTATAA	ATGGCACTTTTATTTATTCCATTATTGTTAACTGGCTGTTCAGCAAACACTCAAGGAGATGGCTTTTTCCATCAGCTTGTTGTTTCACCGCTGACACATCTATTGGAATTTAATGCACAAATATTTAACGGAAATTATGGGCTTGGGATTATTCTTGCGACACTGTTACTTCGATTCCTGCTGCTTCCCTTAATGGCAAAGCAGTACAAATCCCAGGCAGAAATGAAGCAGAAGATGGAAACCATCAAACCTGAGGTAGCCGCTATCCAAGAGAAGTTGAAAAAAGCAACAGACATGGCCGAAAAGTCAGAGCTTCAACAAGAATTAATGAAGCTTTATCAAACTCAAGGCATCAATCCGCTTAATATGGGCTGCCTGCCGATGCTGATTCAAATGCCC…	MFELFMDVDYQAIRQAVFAAYLLTIVFPIAVMYFTNHNGSFAEDQTIGLSQASILYVNDKCNVADRRKTQRFFTLFRLKVMPTDNEDAHSFSFV	MALLFIPLLLTGCSANTQGDGFFHQLVVSPLTHLLEFNAQIFNGNYGLGIILATLLLRFLLLPLMAKQYKSQAEMKQKMETIKPEVAAIQEKLKKATDMAEKSELQQELMKLYQTQGINPLNMGCLPMLIQMPILMGFYLAIKGSAEIATHSFLWYSLGDADIIMTLIAGAVYYLQFKMSMSQMPAEQQGQMKIMGLISPMMIMFISFSAPAALPLYWSTSGLFLIVQNMFLRKKYNPKRVVIPSLQSEPSGKK	285	94	765	254	40	NA	MEM1;TMoi;15to37	MEM1;SSio;1to23_MEM2;TMoi;25to34	MEM1;SSio;1to23_MEM2;TMoi;25to34	DeepTMHMM	type2b	MifM	uYidC_MifM_Bacillales_B	uYidC_14	uYidC_2	TDNED	83
GCF_001183985.1	refseq	RS_GCF_001183985.1	d__Bacteria;p__Firmicutes;c__Bacilli;o__Bacillales_B;f__DSM-1321;g__Peribacillus;s__Peribacillus loiseleuriae	p__Firmicutes	c__Bacilli	o__Bacillales_B	f__DSM-1321	s__Peribacillus loiseleuriae	NZ_LFZW01000001.1	1406235	1407020	-	AC625_RS06310	yidC	membrane protein insertase YidC	WP_049680514.1	EcYidC_NP_418161.1	7.24E-20	BsYidC_NP_391984.1	1.23E-50	1407051	1407338	-	AC625_RS06315	NA	hypothetical protein	WP_049680515.1	ATGTGGGAATTATTGCTTGACTTTGATTATCAAACCGTACTAAACCCAATGATGGCTGGATATATTCTCACCCTCTTTATTCCTGTTGCAGCCGTTTACTTTATTCATAGAAATGACTTCTTAACCCAAGGAAAAGGGCAGGATGCACATCAAATCATGCAACTGAAGCATGCATATATATCTGCAGAGTTTTTCGAACGCAGAGGAATTCAGCAATTTTTTATAGCGATTCGTAGAAAAGAATCTCCTGATGACTCAGATGAACCAGCTTCCCTTCTCGTTGTTTAGATTGATTAAACAAACCGAGGAGGAAATATATTGAAGAAAAATATAATCGTAATTGTTTCAATGCTTTCACTTTTGTTAACTGGTTGCCAAGCCACTTCTGGATCAAGTGAT…	ATGTGGGAATTATTGCTTGACTTTGATTATCAAACCGTACTAAACCCAATGATGGCTGGATATATTCTCACCCTCTTTATTCCTGTTGCAGCCGTTTACTTTATTCATAGAAATGACTTCTTAACCCAAGGAAAAGGGCAGGATGCACATCAAATCATGCAACTGAAGCATGCATATATATCTGCAGAGTTTTTCGAACGCAGAGGAATTCAGCAATTTTTTATAGCGATTCGTAGAAAAGAATCTCCTGATGACTCAGATGAACCAGCTTCCCTTCTCGTTGTTTAG	TTGAAGAAAAATATAATCGTAATTGTTTCAATGCTTTCACTTTTGTTAACTGGTTGCCAAGCCACTTCTGGATCAAGTGATGGTTTTTTTCATACATTCCTGATTAATCCATTGATTTGGCTCCTTGAATTCAACGCTCACCTATTCCATGGTAATTATGGATTAAGCATCATCTTAGCGACGCTACTGATTCGTATTCTCATTCTTCCTTTAACAATGAAGCAATACAAAACACAGCTTAAGATGAAAGGTAAAATGGACAATTTAAAGCCTGAAATGGCAGCCATTCAAGAAAAAATCAAACACACAAAAGATCCAGTAAAAAAACAAGAACTTCAAAAAGAAATGATGGCATTGTACCAAAAACATGGAGTCAACCCTTTAAATATGGGCTGCCTG…	MWELLLDFDYQTVLNPMMAGYILTLFIPVAAVYFIHRNDFLTQGKGQDAHQIMQLKHAYISAEFFERRGIQQFFIAIRRKESPDDSDEPASLLVV	MKKNIIVIVSMLSLLLTGCQATSGSSDGFFHTFLINPLIWLLEFNAHLFHGNYGLSIILATLLIRILILPLTMKQYKTQLKMKGKMDNLKPEMAAIQEKIKHTKDPVKKQELQKEMMALYQKHGVNPLNMGCLPMLIQMPILMGFYYAIKASHEIATHSFLWYNLGQADMIMAVIAGVIYYLQFKVSLKQMPTEQQASMKFMGLLSPVMILFVSFSAPAALPLYWSVGGLFMIVQTYTLQKLYKREPKQEVLTSPETLNES	288	95	786	261	30	NA	MEM1;TMoi;13to35	MEM1;TMoi;17to35	MEM1;TMoi;17to35	DeepTMHMM	type2a	MifM	uYidC_MifM_Bacillales_B	uYidC_14	uYidC_2	DDSDE	84
GCF_001187595.1	refseq	RS_GCF_001187595.1	d__Bacteria;p__Firmicutes;c__Bacilli;o__Bacillales;f__Anoxybacillaceae;g__Anoxybacillus;s__Anoxybacillus gonensis	p__Firmicutes	c__Bacilli	o__Bacillales	f__Anoxybacillaceae	s__Anoxybacillus gonensis	NZ_CP012152.1	1258579	1259325	+	AFK25_RS06650	yidC	membrane protein insertase YidC	WP_035065253.1	EcYidC_NP_418161.1	6.89E-36	BsYidC_NP_391984.1	4.91E-81	1258276	1258554	+	AFK25_RS06645	NA	hypothetical protein	WP_020424589.1	ATGTTTATGGAGTTTTCATTCGATGTATTTACGTATGTATCGCTCTTCAGTATGTTCGTTGTGGCGATGACGTGCTATGTGACGCGACAAGTAAATTACCCGATCTCCATTCAACGATTCGTTCCATACGATGTAAACGTCTGTGTGAAGACGAGCGATGCGTATAGATATATGTCGTTACACGTGCGATTTGTTACATTTCAACAGCGGAAAATTCCGATTGATGAACGATCGTATGCGAGTGATGAAGAAGGAAGGACACTCCTTGTTTGCTTATGATAACAAACAAGGAGGAGTAAAATAATGAAAAAATGGATTATTTTATTTTTTGTATTTTTATTAAGTGCATGCAATCGAAATGTACCAATTACAGAACATAGTCAAGGTGTATGGGATCAC…	ATGTTTATGGAGTTTTCATTCGATGTATTTACGTATGTATCGCTCTTCAGTATGTTCGTTGTGGCGATGACGTGCTATGTGACGCGACAAGTAAATTACCCGATCTCCATTCAACGATTCGTTCCATACGATGTAAACGTCTGTGTGAAGACGAGCGATGCGTATAGATATATGTCGTTACACGTGCGATTTGTTACATTTCAACAGCGGAAAATTCCGATTGATGAACGATCGTATGCGAGTGATGAAGAAGGAAGGACACTCCTTGTTTGCTTATGA	ATGAAAAAATGGATTATTTTATTTTTTGTATTTTTATTAAGTGCATGCAATCGAAATGTACCAATTACAGAACATAGTCAAGGTGTATGGGATCACTATTTTGTTTACCCGATGTCAAAGCTATTACTGATGCTTGGACACGCATTTCAAGAAAATTACGGACTCGCTATTATTGCATTGACGATTGTTGTTCGCTTTGGATTGCTTCCGCTGATCATCAAACAGTTTCGTGCCAATATTGCGATGCAGCGCATTCGCCCGGAAATACAAAAACTTCAACAAAAATATAAAGGCACAGACATGGAAACGCAAAGAAAGCTACAGCAAGAAATGATGCAACTATATCAAAAACACGGTGTCAACCCAATGAGCGGTTGTTTACCGATTTTTATTCAAATG…	MFMEFSFDVFTYVSLFSMFVVAMTCYVTRQVNYPISIQRFVPYDVNVCVKTSDAYRYMSLHVRFVTFQQRKIPIDERSYASDEEGRTLLVCL	MKKWIILFFVFLLSACNRNVPITEHSQGVWDHYFVYPMSKLLLMLGHAFQENYGLAIIALTIVVRFGLLPLIIKQFRANIAMQRIRPEIQKLQQKYKGTDMETQRKLQQEMMQLYQKHGVNPMSGCLPIFIQMPIFMALYYAISRTEEIKLHSFLWMQLGHRDPYFIMPILASLTTFISMRLSPTATTAEVATQMKMMSYIMPVMIFMGASSVPSALSLYWVVGGCFSIIQSLIMRAQWKRYDTEVAK	279	92	747	248	24	NA	MEM1;TMoi;5to27	MEM1;SSio;1to28	MEM1;TMoi;5to27	tmhmm2.0	type1a	MifM	uYidC_MifM_Bacillales	uYidC_9	uYidC_2	ASDEE	80
GCF_001187725.1	refseq	RS_GCF_001187725.1	d__Bacteria;p__Firmicutes;c__Bacilli;o__Brevibacillales;f__Brevibacillaceae;g__Brevibacillus;s__Brevibacillus reuszeri	p__Firmicutes	c__Bacilli	o__Brevibacillales	f__Brevibacillaceae	s__Brevibacillus reuszeri	NZ_LGIQ01000009.1	1290506	1291195	+	ADS79_RS20435	NA	membrane protein insertase YidC	WP_049740218.1	EcYidC_NP_418161.1	2.37E-15	BsYidC_NP_391984.1	7.67E-19	1290211	1290477	+	ADS79_RS20430	NA	hypothetical protein	WP_049740217.1	ATGGAATTTTCCTTTGATATGTCGCTACTGCTGCTGGCTCTCGGGGTGTCAGGTTATTTGGTCGCTCACCTGTTTAGTGGACCTGGCAAGCCCCTTGTACTGCGTGTGCCTTTGCCATACGAACTCGCTTGCCCAGACCACGATAACGGCGCGATACGCCTCAGCGGCAGGCCAAGAATTCTTTTTGTTCGGCGCAAAGCTCCACCAAAGGAATATAGCCGTTCTCTGGATGATGCAGAGCCGCTTTTCTTCTTGTATTGCTTTTGAGTAGCAACTATACAAGGAGGAATCGTTCATGTATGCATTCGTTCAACCTGTTATCAATATTTTAGCGTCCATGCTTCAGGTTTTTTTCCAATTCGCACAGGATTGGGGCATCGCCATTGTCCTTTTTACCCT…	ATGGAATTTTCCTTTGATATGTCGCTACTGCTGCTGGCTCTCGGGGTGTCAGGTTATTTGGTCGCTCACCTGTTTAGTGGACCTGGCAAGCCCCTTGTACTGCGTGTGCCTTTGCCATACGAACTCGCTTGCCCAGACCACGATAACGGCGCGATACGCCTCAGCGGCAGGCCAAGAATTCTTTTTGTTCGGCGCAAAGCTCCACCAAAGGAATATAGCCGTTCTCTGGATGATGCAGAGCCGCTTTTCTTCTTGTATTGCTTTTGA	ATGTATGCATTCGTTCAACCTGTTATCAATATTTTAGCGTCCATGCTTCAGGTTTTTTTCCAATTCGCACAGGATTGGGGCATCGCCATTGTCCTTTTTACCCTGTTCATTAGAGGGCTACTGTTTCCGCTTAGTTTGCGAACTGCTCGTCAGACATTACTACAGGGTGCCATCCGTCCTGAGCTGAAGCTAATTCAAGAGCAGTATAAGGCGGATCAAACCAAGCTGATGGAAGAAACCATGAATCTTTATCGCAAAGCAGGGGTCAAACCCTTTTCCATGTTTTCTACAGCGATCGTGCAAATGCCGATTTTCATGGCGATGTATGGCTTGTTTTTCACGCATGGGGCGCAAATGTCGTCCTCATTGATTCCATGGGTCGCCTCGTTCGCCCAGTTT…	MEFSFDMSLLLLALGVSGYLVAHLFSGPGKPLVLRVPLPYELACPDHDNGAIRLSGRPRILFVRRKAPPKEYSRSLDDAEPLFFLYCF	MYAFVQPVINILASMLQVFFQFAQDWGIAIVLFTLFIRGLLFPLSLRTARQTLLQGAIRPELKLIQEQYKADQTKLMEETMNLYRKAGVKPFSMFSTAIVQMPIFMAMYGLFFTHGAQMSSSLIPWVASFAQFDPWHLLPALAAGLTFITSMIPLTAEMSTDSSLITRMLSSAVMVVVFLMVLWKAPVALGLYWTSGSLFGLLERGFYRSRLGRSVLMRGSSFLRAKQE	267	88	690	229	28	NA	NA	MEM1;SSio;1to11_MEM2;TMoi;13to22	MEM1;SSio;1to11_MEM2;TMoi;13to22	DeepTMHMM	type2b	MifM	uYidC_MifM_Brevibacillales	uYidC_12	uYidC_2	LDDAE	76
GCF_001189575.1	refseq	RS_GCF_001189575.1	d__Bacteria;p__Firmicutes;c__Bacilli;o__Bacillales_D;f__Amphibacillaceae;g__Virgibacillus;s__Virgibacillus pantothenticus	p__Firmicutes	c__Bacilli	o__Bacillales_D	f__Amphibacillaceae	s__Virgibacillus pantothenticus	NZ_LGTO01000002.1	290905	291705	+	AFK71_RS02010	yidC	membrane protein insertase YidC	WP_050349894.1	EcYidC_NP_418161.1	1.30E-20	BsYidC_NP_391984.1	9.90E-61	290585	290959	+	AFK71_RS22070	NA	hypothetical protein	WP_076361990.1	ATGATGGATTTAATAAATGAGCTCATTAATGATGCTTCACCAGTTTACTTTTATTTAAGCATCTTATTGACGATGGCGTCTGCATATTCGTTTACGGCTATTCAATTTGGTCATATGATGGATACGCACCACTTGCAAATAAGAGAGTATCATAATGAACGTTATCGCTTATTACCGATACAAGAACTATTCGGGATGTGCGATGAAATCTTTCAATGGGTCGTTAAAAAGGCAAGTCAAATAACTTCCCCAGATGATGATACAGACCACTCTCCCTTCTCGTTACAATTTATGGATTTATTACAACGAGGAGGAAAAATATGCACGATCATTTTATATTCACTTTTCTTAAGAAATACGGTGTTGTTAGTTTAACTTTACTTGTTCTGCTTACTGGAT…	ATGATGGATTTAATAAATGAGCTCATTAATGATGCTTCACCAGTTTACTTTTATTTAAGCATCTTATTGACGATGGCGTCTGCATATTCGTTTACGGCTATTCAATTTGGTCATATGATGGATACGCACCACTTGCAAATAAGAGAGTATCATAATGAACGTTATCGCTTATTACCGATACAAGAACTATTCGGGATGTGCGATGAAATCTTTCAATGGGTCGTTAAAAAGGCAAGTCAAATAACTTCCCCAGATGATGATACAGACCACTCTCCCTTCTCGTTACAATTTATGGATTTATTACAACGAGGAGGAAAAATATGCACGATCATTTTATATTCACTTTTCTTAAGAAATACGGTGTTGTTAGTTTAA	ATGCACGATCATTTTATATTCACTTTTCTTAAGAAATACGGTGTTGTTAGTTTAACTTTACTTGTTCTGCTTACTGGATGTCAGGCAGATGGAGGAATGATGGGTTTTCAAAATCCTTTTCCCCCAATGATTAAGTATGTTGCTGGACTGTTTGGTGATGATTATGGCTTATCCATTGTTCTTATAACGGTGCTCATTCGTTTGCTGTTAATGCCGCTAGCATTTAAGCAAATCAAAAATGGGGCAAAAATGAAAGCAAAGATGAATCAAATGAAGCCAGACATGGATGCCCTGAAGCAGAAATATAAGAACAAACAAGATGCTGCCTCCAAAGCGGAAATGCAGCAAGAAATGATGCAGCTGTACAAAAAACATCAATTCAATCCATTAAGTTCCATG…	MMDLINELINDASPVYFYLSILLTMASAYSFTAIQFGHMMDTHHLQIREYHNERYRLLPIQELFGMCDEIFQWVVKKASQITSPDDDTDHSPFSLQFMDLLQRGGKICTIILYSLFLRNTVLLV	MHDHFIFTFLKKYGVVSLTLLVLLTGCQADGGMMGFQNPFPPMIKYVAGLFGDDYGLSIVLITVLIRLLLMPLAFKQIKNGAKMKAKMNQMKPDMDALKQKYKNKQDAASKAEMQQEMMQLYKKHQFNPLSSMGCLPMLLQFPVVIAFYHAIRSSQEIASHSFLWFDLGQVDMILPFVAAAVYFLQSRVSLIGIEEKQKKQMAIMGLISPIMIGFISFSTPAALPLYWAVSGTVLVSQTLLAKKLYYREDTKAEKTMSKQVETSSS	375	124	801	266	-55	NA	MEM1;TMoi;15to37	NA	MEM1;TMoi;15to37	tmhmm2.0	type2a	MifM	uYidC_MifM_Bacillales_D	uYidC_4	uYidC_2	DDDTD	85
GCF_001243895.1	refseq	RS_GCF_001243895.1	d__Bacteria;p__Firmicutes;c__Bacilli;o__Bacillales_B;f__DSM-1321;g__Bacillus_BN;s__Bacillus_BN testis	p__Firmicutes	c__Bacilli	o__Bacillales_B	f__DSM-1321	s__Bacillus_BN testis	NZ_LN851186.1	1018148	1018981	-	BN1765_RS05675	yidC	membrane protein insertase YidC	WP_082195417.1	EcYidC_NP_418161.1	5.81E-24	BsYidC_NP_391984.1	1.95E-61	1018924	1019292	-	BN1765_RS05680	NA	hypothetical protein	WP_050614197.1	ATGCTTGAATTTCTCGAGTTAAATGATGTGTCAGCTTATATCATGTTTGCCGGAATGCTTGTTGAAGCCACTGCGCTGATTGGTTTGTTCTATTTTTTGAAAGTGTATGTCAATAATCGCTCGCATTTTCAGCCAAAGCTCTCTTTTTCAAAAGAGGAAGGCCATTTCCATTCCCAGCGGCAGCCTAATGAAACGAATTCGATTGGTCTCTGGATCGCACGTTGCGCAGGCCGAAAGGATTCGCCGGATGATGGTCCGGCACATCACCTTCTTGAATGTACGCCAATATTTAAAATTCAAGGAGGATCACAATGGAAAAGAAATCTAGACGTTCTGTATCTCTCACTTTCGCGGGAACTTTTGCTGTAATCGCAATATTAATAGGAAGCATGCTAATTG…	ATGCTTGAATTTCTCGAGTTAAATGATGTGTCAGCTTATATCATGTTTGCCGGAATGCTTGTTGAAGCCACTGCGCTGATTGGTTTGTTCTATTTTTTGAAAGTGTATGTCAATAATCGCTCGCATTTTCAGCCAAAGCTCTCTTTTTCAAAAGAGGAAGGCCATTTCCATTCCCAGCGGCAGCCTAATGAAACGAATTCGATTGGTCTCTGGATCGCACGTTGCGCAGGCCGAAAGGATTCGCCGGATGATGGTCCGGCACATCACCTTCTTGAATGTACGCCAATATTTAAAATTCAAGGAGGATCACAATGGAAAAGAAATCTAGACGTTCTGTATCTCTCACTTTCGCGGGAACTTTTGCTGTAA	ATGGAAAAGAAATCTAGACGTTCTGTATCTCTCACTTTCGCGGGAACTTTTGCTGTAATCGCAATATTAATAGGAAGCATGCTAATTGGCGGAGACCATACATTTGCTGCCGGTACTAGCGGAGCTGACGCCTCCCCTGGCTTCTTCCAGCATTATTTTGTACAGCCTCTTACTTTTGTTCTCGATACGGTGGCCAATTGGTTTTCAGGCAATTATGGGATGTCCATTATCATTGTCACATTGCTATTGCGCCTAATCATTATGCCTTTGATGCTTCGTTCATCCAAAACACAAATGGTGATGAAAGACAAAATGGCGCTTATCCAGCCTGAAATGAAAATAATCCAGGAAAAGATGAAAACAGCCACAAGCCAGGAACAAAAAATGAAGCTGCAACAG…	MLEFLELNDVSAYIMFAGMLVEATALIGLFYFLKVYVNNRSHFQPKLSFSKEEGHFHSQRQPNETNSIGLWIARCAGRKDSPDDGPAHHLLECTPIFKIQGGSQWKRNLDVLYLSLSRELLL	MEKKSRRSVSLTFAGTFAVIAILIGSMLIGGDHTFAAGTSGADASPGFFQHYFVQPLTFVLDTVANWFSGNYGMSIIIVTLLLRLIIMPLMLRSSKTQMVMKDKMALIQPEMKIIQEKMKTATSQEQKMKLQQELMMLYKKHDVNPMASLGGCLPLLIQMPILMGFYWAIKNSPEIAGHSFLWFNLGSTDILLALLAGAVYFVQFKMSLIGMAEEQKKQMAIMGYISPIMMMFVSFNAPAALPLYWVVGGIFLMFQTYLSRKLYSSKTVPVKEVKTT	369	122	834	277	-58	NA	MEM1;TMoi;10to32	MEM1;TMoi;13to33	MEM1;TMoi;13to33	DeepTMHMM	type2a	MifM	uYidC_MifM_Bacillales_B	uYidC_5	uYidC_2	DSPDD	80
GCF_001244735.1	refseq	RS_GCF_001244735.1	d__Bacteria;p__Firmicutes;c__Bacilli;o__Bacillales_B;f__Caldibacillaceae;g__Bacillus_J;s__Bacillus_J andreraoultii	p__Firmicutes	c__Bacilli	o__Bacillales_B	f__Caldibacillaceae	s__Bacillus_J andreraoultii	NZ_LN868937.1	1964563	1965438	+	BN2144_RS14515	yidC	membrane protein insertase YidC	WP_033828946.1	EcYidC_NP_418161.1	2.51E-21	BsYidC_NP_391984.1	1.08E-49	1964239	1964550	+	BN2144_RS14510	NA	hypothetical protein	WP_033828945.1	ATGATAGAGATGTTAGCTGATACATACCAAGATTTACTTTTTTATTCGACTTACGTATGTGTTTTTCTTTATATTTTGTTTTTCTTATACAAACAATGGGCACGTATACATATTTCTAATTACCCACTAAAGAGAAATGATCCTTTTCATGTCGTTTTAGATTCCAAACTATATCATCTTCGGATGGAATGTGTCTATACATTCTTCGTTTGGTTACCGAAAACGATACGAAGAAAAGATCGTGGTAGTGATGATGAACCAGACGGATTATTCTTCCTACATTCATTAAAGAGAAAATATCATTTAAATTGAGGAGGAATAGTATTGAAGAAAAGTAAGACGTTTTTACTTTCAATTGTTTTAATTGTTTCTGTATTTTTATTATCCGGTTGTGCAGCG…	ATGATAGAGATGTTAGCTGATACATACCAAGATTTACTTTTTTATTCGACTTACGTATGTGTTTTTCTTTATATTTTGTTTTTCTTATACAAACAATGGGCACGTATACATATTTCTAATTACCCACTAAAGAGAAATGATCCTTTTCATGTCGTTTTAGATTCCAAACTATATCATCTTCGGATGGAATGTGTCTATACATTCTTCGTTTGGTTACCGAAAACGATACGAAGAAAAGATCGTGGTAGTGATGATGAACCAGACGGATTATTCTTCCTACATTCATTAAAGAGAAAATATCATTTAAATTGA	TTGAAGAAAAGTAAGACGTTTTTACTTTCAATTGTTTTAATTGTTTCTGTATTTTTATTATCCGGTTGTGCAGCGGCTCAAACTGAAGGAAGGGCTTTCCATGACTACATTGTCAATCCATTAATTATTGTTATTAAAGCTTTAGGTGAGTTTCTTGGCAGTAGTTACGGATTAGCGATTATTGTTATTACAATCATCTTAAGAACAATTCTTCTACCAATTGCGTTAAATGCTGCGAAAAAGCAAAAAGATATGCGCGAAAAAATGGAAGTAATGAAACCAGAAATGGAAGCAATCCAAACTCGGTTAAAGGCTGCCAAAACAAAAGAAGAACAAATGAAAATTCAACAAGAAATGATGCAATTATATCAAAAGCATAATTTTAATCCGTTGAATATG…	MIEMLADTYQDLLFYSTYVCVFLYILFFLYKQWARIHISNYPLKRNDPFHVVLDSKLYHLRMECVYTFFVWLPKTIRRKDRGSDDEPDGLFFLHSLKRKYHLN	MKKSKTFLLSIVLIVSVFLLSGCAAAQTEGRAFHDYIVNPLIIVIKALGEFLGSSYGLAIIVITIILRTILLPIALNAAKKQKDMREKMEVMKPEMEAIQTRLKAAKTKEEQMKIQQEMMQLYQKHNFNPLNMGCLPILLQIPIWMGLYYAIRLSPEIAGHSFLWFNLGKTDWIIAILAGIAYFLQFRVSMSVMPQATTPGMSDQQQQQQQQMMKMMGIMSPAMILIASLSTPSALALYWTVSGFYLIGQTYLTRKLYPPVQPQPEKATANNSIGGKSGNQSNKKKKKKKK	312	103	876	291	12	NA	MEM1;TMio;12to34	MEM1;TMoi;12to30	MEM1;TMoi;12to30	DeepTMHMM	type2a	MifM	uYidC_MifM_Bacillales_B	uYidC_43	uYidC_2	DDEPD	84
GCF_001273755.1	refseq	RS_GCF_001273755.1	d__Bacteria;p__Firmicutes;c__Bacilli;o__Bacillales_B;f__DSM-1321;g__Peribacillus;s__Peribacillus butanolivorans	p__Firmicutes	c__Bacilli	o__Bacillales_B	f__DSM-1321	s__Peribacillus butanolivorans	NZ_LGYA01000001.1	1086476	1087261	-	AKG34_RS05165	yidC	membrane protein insertase YidC	WP_053345091.1	EcYidC_NP_418161.1	4.60E-26	BsYidC_NP_391984.1	1.49E-56	1087290	1087577	-	AKG34_RS05170	NA	hypothetical protein	WP_053345092.1	ATGTGGGAATTATTGTTAGAATTTGATTATCAAACCGTTCGCCATGCGGTATGGGCAGGATACTTGTTTGCCTTTGTCTTTCCACTGGCAGCGTTTTACTTCTTAAATAAAAAGCAGTCACTCTTAAACGATAAATATCAAGCTTCTGTTCATTCAGGTCATGGTGAATCCCCTGTTTATACAGGTAGCATTTATGACTGGCGTGGAGCACAGCGCTTTTTCACTTATATTCGTCAAAAGGACTCGCCTGATGATTCAGATGAGCCAAGCCTCCTTTCCATTGTTTAATTAAAAACAATTCGAGGAGGAATTTATTTTGAAAAAGAAAAATATTTTACTTATTTCAGCTCTATTTTTAACAACCATCCTGTTGACAGGATGTTCAGCAGCTACAAGCGG…	ATGTGGGAATTATTGTTAGAATTTGATTATCAAACCGTTCGCCATGCGGTATGGGCAGGATACTTGTTTGCCTTTGTCTTTCCACTGGCAGCGTTTTACTTCTTAAATAAAAAGCAGTCACTCTTAAACGATAAATATCAAGCTTCTGTTCATTCAGGTCATGGTGAATCCCCTGTTTATACAGGTAGCATTTATGACTGGCGTGGAGCACAGCGCTTTTTCACTTATATTCGTCAAAAGGACTCGCCTGATGATTCAGATGAGCCAAGCCTCCTTTCCATTGTTTAA	TTGAAAAAGAAAAATATTTTACTTATTTCAGCTCTATTTTTAACAACCATCCTGTTGACAGGATGTTCAGCAGCTACAAGCGGCCCATTTCATACTGCATTGGTTAACCCAATGACAAAGATGCTTGAATTTAATGCAAATTTATTTAACGGGAACTATGGTCTAAGCATCATTATGATGACATTTTTCATACGTCTCGTTTTGCTTCCATTGACTGCCAAGCAATATAAAACACAGCTCAGTATGAAAACCAAAATGAATGGGCTAAAACCAGAAATGACAGCAATACAACAAAAAATTAAAGAAACAAAGGATCCAGCAAAACAAAAGGCTCTGCAACAGGAAATGATGCAGCTTTATCAAAAACATGGTGTCAATCCTTTAAATATGGGCTGTCTT…	MWELLLEFDYQTVRHAVWAGYLFAFVFPLAAFYFLNKKQSLLNDKYQASVHSGHGESPVYTGSIYDWRGAQRFFTYIRQKDSPDDSDEPSLLSIV	MKKKNILLISALFLTTILLTGCSAATSGPFHTALVNPMTKMLEFNANLFNGNYGLSIIMMTFFIRLVLLPLTAKQYKTQLSMKTKMNGLKPEMTAIQQKIKETKDPAKQKALQQEMMQLYQKHGVNPLNMGCLPLLIQMPILMGFYYAIQGSHEIATHSFLWFSLGQPNIAMAIIAGVIYYFQSVISMRQMPEEQQKQMKLMSLLSPAMILFISFSAPAALPLYWSIGGLFMIVQSIVLQRVYKKDQPAVTVVKETIMKKS	288	95	786	261	28	NA	MEM1;TMoi;15to35	MEM1;TMoi;16to35	MEM1;TMoi;16to35	DeepTMHMM	type2a	MifM	uYidC_MifM_Bacillales_B	uYidC_14	uYidC_2	DDSDE	84
GCF_001274775.1	refseq	RS_GCF_001274775.1	d__Bacteria;p__Firmicutes;c__Bacilli;o__Bacillales_B;f__Bacillaceae_B;g__Rossellomorea;s__Rossellomorea marisflavi	p__Firmicutes	c__Bacilli	o__Bacillales_B	f__Bacillaceae_B	s__Rossellomorea marisflavi	NZ_LGUE01000001.1	834888	835658	-	AF331_RS04255	yidC	membrane protein insertase YidC	WP_053426908.1	EcYidC_NP_418161.1	1.85E-17	BsYidC_NP_391984.1	7.85E-54	835689	835973	-	AF331_RS04260	NA	hypothetical protein	WP_148984335.1	TTGTCTATTCTTTTTATGCAGGAGTTCATTGATTTTTATCTGAGCCCGATCCACTTCAGCATCCTGCTGTTATTCATCCTGATCCTGTTCCTGAATCAATTCCCTTCTCCGTTCAAGCTTTATTCCCACTCACCCTATAAACGGATCGATGGGGTACAAAGGGTCGCGGAAGTACAGACAGACCAGAATGATACGGTCGGCACCAGATTGATCAAAATGATGAAATTCCTCTTTTATCATGCAGAAAGTGATGAACCGTCCTCCATGGATTGTCTATCCATTTAACAATCCAATTACTCAAGGAGGAACACATCATTGAAGAAATTAACGATATCATTACTTGTACTCATAACCGCCATCACACTCGGGGGATGTCAGAGCGCTACGACTGACGGGGCA…	TTGTCTATTCTTTTTATGCAGGAGTTCATTGATTTTTATCTGAGCCCGATCCACTTCAGCATCCTGCTGTTATTCATCCTGATCCTGTTCCTGAATCAATTCCCTTCTCCGTTCAAGCTTTATTCCCACTCACCCTATAAACGGATCGATGGGGTACAAAGGGTCGCGGAAGTACAGACAGACCAGAATGATACGGTCGGCACCAGATTGATCAAAATGATGAAATTCCTCTTTTATCATGCAGAAAGTGATGAACCGTCCTCCATGGATTGTCTATCCATTTAA	TTGAAGAAATTAACGATATCATTACTTGTACTCATAACCGCCATCACACTCGGGGGATGTCAGAGCGCTACGACTGACGGGGCATTCTTCCATGATTATTTCGTCAATCCCTTTGCCTACCTGATTCACGAGATCGGCACATTCCTAGGTGGAAACTTTGGACTGGCTCTCATCGTAATCACGATTCTTATTCGTTTGATCTTGCTTCCATTCATGCTGCGCACCTATAAAAATCAGCAGGAAATGAAAGTGAAGATGGACGTGATGAAGCCTGAAATGACGGCTATCCAGAAAAAGATCAAAGAAACGAAGAATAAGGAAGAGCAGCAGAAACTGCAGCAGGAAATGATGCAGTTATACCAAAAGCATGGCGTCAATCCACTGAACATGGGCTGCCTC…	MSILFMQEFIDFYLSPIHFSILLLFILILFLNQFPSPFKLYSHSPYKRIDGVQRVAEVQTDQNDTVGTRLIKMMKFLFYHAESDEPSSMDCLSI	MKKLTISLLVLITAITLGGCQSATTDGAFFHDYFVNPFAYLIHEIGTFLGGNFGLALIVITILIRLILLPFMLRTYKNQQEMKVKMDVMKPEMTAIQKKIKETKNKEEQQKLQQEMMQLYQKHGVNPLNMGCLPLIIQTPILIGLYYAIRSSTEIADHSFLWFNLGEPNIAMAVIAGIVYLVQSRVTLIGMTPEQQKQMKILGLLSPVMIFIFSLNAPSALPLYWAAGGAFLIVQTLIGKKLYAPKAVEKESEPAK	285	94	771	256	30	NA	MEM1;TMio;12to34	NA	MEM1;TMio;12to34	tmhmm2.0	type1b	MifM	uYidC_MifM_Bacillales_B	uYidC_31	uYidC_2	AESDE	81
GCF_001274935.1	refseq	RS_GCF_001274935.1	d__Bacteria;p__Firmicutes;c__Bacilli;o__Bacillales;f__Bacillaceae_H;g__Bacillus_AG;s__Bacillus_AG koreensis	p__Firmicutes	c__Bacilli	o__Bacillales	f__Bacillaceae_H	s__Bacillus_AG koreensis	NZ_LILC01000013.1	205731	206492	-	AMD01_RS10175	yidC	membrane protein insertase YidC	WP_053401294.1	EcYidC_NP_418161.1	3.70E-29	BsYidC_NP_391984.1	2.93E-58	206522	206803	-	AMD01_RS10180	NA	hypothetical protein	WP_053401295.1	TTGGAGTTTTTTGCACCAGATGTATGGCTTTATATCCTCTTTGCTGTTACTGCATCGATTTTTTTGCATGCGCTTCTTAAGACATCCGCACTTAAAACGGTGCAAAAGCACGTTCATATTCAGCAAAGAGATGTATATCTTGTACGTAATAAAAGCCTCACGCTTGTTCATCATTTTGTTGCCTGTCTGTACTATAAACATAGATTCGTCTTTACAGTACATAGGCAAGAAGCAATTGGTGAACATGATGACGAGGGACCGTATATTCTCGTATTTTCTTAGAAGAAAGAGAAAATACGGGAGGAATGTACATGTTTACAAATCGAAAAATACTATTGATTATGTTTGCTAGTCTTTTATTGTTAACTGGCTGTGCCCCAGTATCTATTAGCGGGAATT…	TTGGAGTTTTTTGCACCAGATGTATGGCTTTATATCCTCTTTGCTGTTACTGCATCGATTTTTTTGCATGCGCTTCTTAAGACATCCGCACTTAAAACGGTGCAAAAGCACGTTCATATTCAGCAAAGAGATGTATATCTTGTACGTAATAAAAGCCTCACGCTTGTTCATCATTTTGTTGCCTGTCTGTACTATAAACATAGATTCGTCTTTACAGTACATAGGCAAGAAGCAATTGGTGAACATGATGACGAGGGACCGTATATTCTCGTATTTTCTTAG	ATGTTTACAAATCGAAAAATACTATTGATTATGTTTGCTAGTCTTTTATTGTTAACTGGCTGTGCCCCAGTATCTATTAGCGGGAATTCTAATGGAGGGCTTTGGAGTGAACACATCATTTATCCAATCACTCTACTTATTATTTACATGGGAAATGCGTGGTTTCATCATAGCATTGGATTTTCCATTATGATGTTTACACTTGGTGTTCGAACGCTTCTTTCTCCACTGAATGTTGTTCAGTATAAGAGTCAGCTAAATACAAAAAACATACAGCCCAAAGTGCAGGAACTAAAAGAAAAATATACGCGAACAGATAAAGATAGTCAGCAAAACTATCAGAAAGAGCTGGCTGAACTAATGAAAGAAAACGGCGCCAATCCACTACTCGGATGCTTG…	MEFFAPDVWLYILFAVTASIFLHALLKTSALKTVQKHVHIQQRDVYLVRNKSLTLVHHFVACLYYKHRFVFTVHRQEAIGEHDDEGPYILVFS	MFTNRKILLIMFASLLLLTGCAPVSISGNSNGGLWSEHIIYPITLLIIYMGNAWFHHSIGFSIMMFTLGVRTLLSPLNVVQYKSQLNTKNIQPKVQELKEKYTRTDKDSQQNYQKELAELMKENGANPLLGCLPLLVQLPIFSIVYYAIRGVDEIGSSSFLWLNLGHADPYFVFPLLAAGLTFVQTKMMQHGQNGSSMPARRLTQFLSPAMILIFGSFSPAGLVLYWITGNLFMIVQSMILKKWFGKHALTAA	282	93	762	253	29	NA	MEM1;TMoi;4to26	MEM1;TMoi;8to26	MEM1;TMoi;8to26	DeepTMHMM	type2a	MifM	uYidC_MifM_Bacillales	uYidC_7	uYidC_2	EHDDE	81
GCF_001274945.1	refseq	RS_GCF_001274945.1	d__Bacteria;p__Firmicutes;c__Bacilli;o__Bacillales_A;f__Planococcaceae;g__Viridibacillus;s__Viridibacillus arvi	p__Firmicutes	c__Bacilli	o__Bacillales_A	f__Planococcaceae	s__Viridibacillus arvi	NZ_LILB01000001.1	19447	20121	-	AMD00_RS00100	yidC	membrane protein insertase YidC	WP_083446162.1	EcYidC_NP_418161.1	1.78E-24	BsYidC_NP_391984.1	9.55E-51	20258	20536	-	AMD00_RS00105	NA	hypothetical protein	WP_053415084.1	GTGGAGATGGAGATACTAATCGGTCTGATAAGTGATTGGATGTATTTTATGAATTACATAGATTTTATGTATTTAATTATTCCTATACTTGTTAGTTCTATGCTGCTCTATATACATTTAGACGATAATTGTTCTTGGCATCAAAGTACCGACGATTTAGTACTGGACATGAAATCTAATACTTCACAAGTCATTGTTAAATGGCTCCCTCCAATCTTACATTGGCTAGTTAAATGTATTTGTACGGATCAAGATAATACAGAAGAACATGCCTTTTGATTTATAAGCATTTTGTAAATCAAAAGGAGGACTATAATTGAAAATTAAGTTTTGGCGTTTATATTTTGTTTTATTAACATTAATAGTTTTAACAGGCTGTTCTGAAGGTAATAGCGGAAC…	GTGGAGATGGAGATACTAATCGGTCTGATAAGTGATTGGATGTATTTTATGAATTACATAGATTTTATGTATTTAATTATTCCTATACTTGTTAGTTCTATGCTGCTCTATATACATTTAGACGATAATTGTTCTTGGCATCAAAGTACCGACGATTTAGTACTGGACATGAAATCTAATACTTCACAAGTCATTGTTAAATGGCTCCCTCCAATCTTACATTGGCTAGTTAAATGTATTTGTACGGATCAAGATAATACAGAAGAACATGCCTTTTGA	ATGCATGACCATTTTGTTGCACCATTCATTAATATTATTCATTTTTTTGCAAAACACTTTGGTGGTAGCTATGGACTTGCCATCATTGCTATTACCATGATCATTCGTTTTTTGCTCTTACCTTTAATGCTCAAAAATTATAAAAGTCAAAAAATAATGCAACAAAAGATGCATAATTTAAAACCTGAAATGGATGCTTTACAAAATAAAATTAAAAACACTAACAATGCTGAAGAAAAAGCACAACTTCAGCAAGAGATATTTGGATTATATAAGAAGCATAATGTCAATCCTCTGAATATTGGCTGCTTACCATTATTAATTCAGACTCCAATATTAATGGCGTTATATTATGCCATTAGAGGAGATCAAACTCTTTCCTCACAGAGCTTTCTTTGG…	MEMEILIGLISDWMYFMNYIDFMYLIIPILVSSMLLYIHLDDNCSWHQSTDDLVLDMKSNTSQVIVKWLPPILHWLVKCICTDQDNTEEHAF	MHDHFVAPFINIIHFFAKHFGGSYGLAIIAITMIIRFLLLPLMLKNYKSQKIMQQKMHNLKPEMDALQNKIKNTNNAEEKAQLQQEIFGLYKKHNVNPLNIGCLPLLIQTPILMALYYAIRGDQTLSSQSFLWFNLGTPDIVMTLIAGLLYYIQFKLSIRDMNETQQKQMRFMGLLSPIMITVFSFSSPAVLPLYWTIGALFLIIQQYIARNFIKIEILVQQKN	279	92	675	224	136	NA	MEM1;TMoi;15to37	MEM1;SSio;1to27_MEM2;TMoi;29to38	MEM1;SSio;1to27_MEM2;TMoi;29to38	DeepTMHMM	type2b	MifM	uYidC_MifM_Bacillales_A	uYidC_17	uYidC_2	DNTEE	85
GCF_001277805.1	refseq	RS_GCF_001277805.1	d__Bacteria;p__Firmicutes;c__Bacilli;o__Bacillales;f__Anoxybacillaceae;g__Geobacillus;s__Geobacillus stearothermophilus	p__Firmicutes	c__Bacilli	o__Bacillales	f__Anoxybacillaceae	s__Geobacillus stearothermophilus	NZ_JYNW01000100.1	22292	23041	-	N231_RS13605	yidC	membrane protein insertase YidC	WP_033017024.1	EcYidC_NP_418161.1	1.19E-35	BsYidC_NP_391984.1	7.35E-86	23084	23353	-	N231_RS13610	NA	hypothetical protein	WP_033016997.1	ATGGAAGCGCCTATTGATTTGCTTGTGTATATGTCGCTTGTCGGCGCGCTATGGATCATCATGAAAGGACATACGAGCGCGCGCCGGATGGCAGGTTCGCTGTTTTATGAACCGGCGTTGGCCGCGGTTCGCGAGCATGAAGCAGAGGGAGGCGCCGAACGGGCGGCGCTTCCATGGCGCCCGCTGTTTTTGCCGCAGCGGCGGAAAATTCCCGTTTGGGAACGGACAAGCCGAACGGATGAGGATGGAAGGCCCTTTCCTTTATGTTGAAACGGCATGATTTTGCAACATGATATTGAAGGAGGGCTTTTCATGAAAAAATGGGTATTGGTGCTGCTTGGCGCCGTTTTGCTTCTTGCCGGCTGTAACCGCAACGAACCGATCGACGAACATAGTCAA…	ATGGAAGCGCCTATTGATTTGCTTGTGTATATGTCGCTTGTCGGCGCGCTATGGATCATCATGAAAGGACATACGAGCGCGCGCCGGATGGCAGGTTCGCTGTTTTATGAACCGGCGTTGGCCGCGGTTCGCGAGCATGAAGCAGAGGGAGGCGCCGAACGGGCGGCGCTTCCATGGCGCCCGCTGTTTTTGCCGCAGCGGCGGAAAATTCCCGTTTGGGAACGGACAAGCCGAACGGATGAGGATGGAAGGCCCTTTCCTTTATGTTGA	ATGAAAAAATGGGTATTGGTGCTGCTTGGCGCCGTTTTGCTTCTTGCCGGCTGTAACCGCAACGAACCGATCGACGAACATAGTCAAGGCATTTGGAACCATTATTTTGTCTATCCAATGTCGAAGCTTCTTTTGACGCTTGGGCACTGGTTTGGCGACAATTACGGCATCGCCATTATCGTGCTGACGCTCATCGTCCGCTTTTGCTTGCTGCCGCTCATTTTGAAGCAGTTCCGCGCATCGATCGCCATGCAAAAACTGCGCCCGGAGCTTATGAAGCTGCAAGAAAAATATAAAAGCAAAGACCCGGAAACGCAGCGCAAGCTCCAGCAAGAAATGATGCAGCTGTATCAAAAGCACGGCGTCAACCCGGCGAGCGGCTGCCTGTCGGTGCTCATT…	MEAPIDLLVYMSLVGALWIIMKGHTSARRMAGSLFYEPALAAVREHEAEGGAERAALPWRPLFLPQRRKIPVWERTSRTDEDGRPFPLC	MKKWVLVLLGAVLLLAGCNRNEPIDEHSQGIWNHYFVYPMSKLLLTLGHWFGDNYGIAIIVLTLIVRFCLLPLILKQFRASIAMQKLRPELMKLQEKYKSKDPETQRKLQQEMMQLYQKHGVNPASGCLSVLIQMPIFMALYYAISRTQEIKTHSFLWVELGHRDPYFILPVLAALTTFISLRLSPSMAEEQMPQMAMMSYIMPVMIFIGASSVPSALSLYWVVGGCFSIIQSLILRAQMKAAKAAENS	270	89	750	249	42	NA	MEM1;TMoi;4to21	MEM1;SSio;1to10_MEM2;TMoi;12to21	MEM1;SSio;1to10_MEM2;TMoi;12to21	DeepTMHMM	type2b	MifM	uYidC_MifM_Bacillales	uYidC_9	uYidC_2	TDEDG	79
GCF_001278705.1	refseq	RS_GCF_001278705.1	d__Bacteria;p__Firmicutes;c__Bacilli;o__Bacillales;f__Bacillaceae;g__Bacillus;s__Bacillus gobiensis	p__Firmicutes	c__Bacilli	o__Bacillales	f__Bacillaceae	s__Bacillus gobiensis	NZ_CP012600.1	1581138	1581941	+	AM592_RS07775	yidC	membrane protein insertase YidC	WP_053606030.1	EcYidC_NP_418161.1	4.70E-18	BsYidC_NP_391984.1	1.32E-41	1580827	1581102	+	AM592_RS07770	NA	hypothetical protein	WP_053603263.1	ATGATTTTCGATTCATTAAACGAACTCTTTTTCTTCGTGGATTTTGTCACGATTATCCTGCCTGCCTTGACGGCATTCGGTACAGTATTTTTCGTAAAAAAAGGCTTGACCGGCTTCAGTTCCAATATAAGGCATACAGCTGAAGAAAGTCTTCTCCAGGCTCCCAGCTTGCAGGATGCACTGGATATTTTTCATAATCGCATGACCAAGTGGATAAGTAAAGTGATTCGTATGAAAAGATCTTCAGATGATGAAGAGTGTTTTACCTCCTTTTGACAGTGAAATAAAAAGGAGGAAAACAATTGAAACGAATGATAAATAAATTAAGCTTTATATTCACCTTTGCTTTTACAATTCTTGCTGTCAACACTGCCCAAGCGAGTACAGGAGCTGCTTCTG…	ATGATTTTCGATTCATTAAACGAACTCTTTTTCTTCGTGGATTTTGTCACGATTATCCTGCCTGCCTTGACGGCATTCGGTACAGTATTTTTCGTAAAAAAAGGCTTGACCGGCTTCAGTTCCAATATAAGGCATACAGCTGAAGAAAGTCTTCTCCAGGCTCCCAGCTTGCAGGATGCACTGGATATTTTTCATAATCGCATGACCAAGTGGATAAGTAAAGTGATTCGTATGAAAAGATCTTCAGATGATGAAGAGTGTTTTACCTCCTTTTGA	ATGATAAATAAATTAAGCTTTATATTCACCTTTGCTTTTACAATTCTTGCTGTCAACACTGCCCAAGCGAGTACAGGAGCTGCTTCTGGCGGAACTGATGACGGGTTTATCCATCATTATTTTGTCTCGCCTTTTTCTGCATTGCTTAAAGGTGTGGCAGAGTTATTTCACGGGGATTTTGGACTTTCCATTATTTGCGTTACGATAATTATCCGATTGCTGCTTTTGCCGCTATTCGTCAACCAATATAAAAAACAGCAAATCTTTCAGCAAAAGCTTGCGGTCATAAAACCAGAGCTGGATGCGATTCAAAGCAAACTGAAAAAGACGAAAGATCCTGTAAAACAAAGAGAAATTCAGCAGGAAATGTTTGCTGTTTATCGAGAAAATAAATTAAAC…	MIFDSLNELFFFVDFVTIILPALTAFGTVFFVKKGLTGFSSNIRHTAEESLLQAPSLQDALDIFHNRMTKWISKVIRMKRSSDDEECFTSF	MINKLSFIFTFAFTILAVNTAQASTGAASGGTDDGFIHHYFVSPFSALLKGVAELFHGDFGLSIICVTIIIRLLLLPLFVNQYKKQQIFQQKLAVIKPELDAIQSKLKKTKDPVKQREIQQEMFAVYRENKLNPLAMGCLPMLIQIPIIFGFYSAIRTTPEIASHEFLWFNLGNSDVTLSLLVGVMYIIQFQVSQKLNVQPNPTNQGMMQQAKLMAFLFPVITTVFSLSAPSALPLYWFTSALFMTGQTIMIKILYGTKSKTEAESV	276	91	804	267	35	NA	MEM1;TMoi;10to32	MEM1;SSio;1to10_MEM2;TMoi;12to32	MEM1;SSio;1to10_MEM2;TMoi;12to32	DeepTMHMM	type2b	MifM	uYidC_MifM_Bacillales	uYidC_5	uYidC_2	DDEEC	83
GCF_001278805.1	refseq	RS_GCF_001278805.1	d__Bacteria;p__Firmicutes;c__Bacilli;o__Bacillales_B;f__DSM-18226;g__Neobacillus;s__Neobacillus sp001278805	p__Firmicutes	c__Bacilli	o__Bacillales_B	f__DSM-18226	s__Neobacillus sp001278805	NZ_CP012602.1	2364182	2364964	-	AM500_RS10990	yidC	membrane protein insertase YidC	WP_053599246.1	EcYidC_NP_418161.1	8.49E-22	BsYidC_NP_391984.1	8.28E-58	2364993	2365274	-	AM500_RS10995	NA	hypothetical protein	WP_043933736.1	ATGGACTTTTCAGCTGAATTATATGACATAAATGCCTGGGTGGCACTCTATACCGGATTTTACCTGGCGATTGCGTTAAAATACCTGCTCCTTTGGGCCATTGAAAATCCAGTATCAATCTTGGACAGGCCAAACCAGCCTGCAGGGTTGGGATTTTCTGTATACCAACAGACAAATAGCAGGCTTAACCAGAATTTTATCGTCATGTGGATAGGCAAATATATCCGGATGAAGTACTGTCCTACTGAAGACCCTGAAGCTTCCCTTTCCTTCCTGAACTAATCATATTTTTTAAAAAACAGGAGGAACTATGAAAGGGAAATCAAAGCTTTTACTTTTAACTATTCTTACGCTAACTATCGCCACTCTTGCAGGATGCTCATCAGGTCCTGGGGACAC…	ATGGACTTTTCAGCTGAATTATATGACATAAATGCCTGGGTGGCACTCTATACCGGATTTTACCTGGCGATTGCGTTAAAATACCTGCTCCTTTGGGCCATTGAAAATCCAGTATCAATCTTGGACAGGCCAAACCAGCCTGCAGGGTTGGGATTTTCTGTATACCAACAGACAAATAGCAGGCTTAACCAGAATTTTATCGTCATGTGGATAGGCAAATATATCCGGATGAAGTACTGTCCTACTGAAGACCCTGAAGCTTCCCTTTCCTTCCTGAACTAA	ATGAAAGGGAAATCAAAGCTTTTACTTTTAACTATTCTTACGCTAACTATCGCCACTCTTGCAGGATGCTCATCAGGTCCTGGGGACACGGGCTTTTTTACCACTTACTTCGTCAATCCTTTTACGGCCGCCATTCACTTCCTAGGCGAATTATTTGCCGGAAGTTACGGGCTAGCCATTATTGTTGTAACCCTTATCATCAGACTTGTGTTGATGCCGCTTATGCTTAAGCAATACAAGGGGCAGATTGCGATGAAGGGCAAAATGGAGAAAATGAAGCCGGAAATGGATGAATTGCAGAAAAAAATCAAGGCTGAGAAAGATCCTGCCAAGCAAAAGGAATTGCAAACGCAGATGATGGGAATTTATCAAAAGCATGGCATCAACCCTTTGAATATG…	MDFSAELYDINAWVALYTGFYLAIALKYLLLWAIENPVSILDRPNQPAGLGFSVYQQTNSRLNQNFIVMWIGKYIRMKYCPTEDPEASLSFLN	MKGKSKLLLLTILTLTIATLAGCSSGPGDTGFFTTYFVNPFTAAIHFLGELFAGSYGLAIIVVTLIIRLVLMPLMLKQYKGQIAMKGKMEKMKPEMDELQKKIKAEKDPAKQKELQTQMMGIYQKHGINPLNMGCLPILIQMPILTGFYYAIRNSAEIASHDFLWFSLGSPDLGITLLAGVVYYLQFKFSQSAMTAEQQKQMKLMGLMSPIMIVMFSFNAPAALPLYWTVGGMFLIIQSWISRKLYQEPKEQQIQPSLQK	282	93	783	260	28	NA	MEM1;TMoi;10to32	NA	MEM1;TMoi;10to32	tmhmm2.0	type2a	MifM	uYidC_MifM_Bacillales_B	uYidC_8	uYidC_2	TEDPE	82
GCF_001293645.1	refseq	RS_GCF_001293645.1	d__Bacteria;p__Firmicutes;c__Bacilli;o__Bacillales;f__Bacillaceae_I;g__Sutcliffiella;s__Sutcliffiella sp001293645	p__Firmicutes	c__Bacilli	o__Bacillales	f__Bacillaceae_I	s__Sutcliffiella sp001293645	NZ_LBMD01000010.1	49786	50556	-	AAV98_RS09110	yidC	membrane protein insertase YidC	WP_060665245.1	EcYidC_NP_418161.1	1.45E-30	BsYidC_NP_391984.1	3.92E-76	50583	50855	-	AAV98_RS09115	NA	hypothetical protein	WP_060665246.1	ATGGAATTTTATCTTGATATTTTACTATACGCACCATATGTAACAGCCGCGGTACTTTGCCTGTTGACGTTCTGCTTTTTTGTGGATTCCAAGTATGTGGTTTATCAACACAGTGGTTATACGACATCCTTGGACCTTGAAACGAATAAATTGCAGTCTATTATTGGTAAGCGGAGAAGGCTTATTACATTCATATATAGAAAACGGCCGACAAAAGAAGCAACCTTAGATGAAGAAGATTCCTCTTTCTACTATACAAACATGAGTGAATAATTTTGTGAAAAGTAGGAGGAATTTATATGAGAAAGTTTTGGACAGTAAGTTTAGTTATATTTTTATTGGCATTTTTAACAGGTTGTAACATGAGTGAGCCCATCACGGCAGATAGTTCTGGAGTTT…	ATGGAATTTTATCTTGATATTTTACTATACGCACCATATGTAACAGCCGCGGTACTTTGCCTGTTGACGTTCTGCTTTTTTGTGGATTCCAAGTATGTGGTTTATCAACACAGTGGTTATACGACATCCTTGGACCTTGAAACGAATAAATTGCAGTCTATTATTGGTAAGCGGAGAAGGCTTATTACATTCATATATAGAAAACGGCCGACAAAAGAAGCAACCTTAGATGAAGAAGATTCCTCTTTCTACTATACAAACATGAGTGAATAA	ATGAGAAAGTTTTGGACAGTAAGTTTAGTTATATTTTTATTGGCATTTTTAACAGGTTGTAACATGAGTGAGCCCATCACGGCAGATAGTTCTGGAGTTTGGAATCATTATTATGTCTATCCGTTATCCCTAGCGCTGACAACCGTGGCAGAATGGACTAGTGGAAGCTATGGTATATCTATCATCATCGTTACAATTGCGATTCGTACACTTATCTTGCCATTGGCATTGAAGCAGCAGAAAAACATGCTTGCCATGCAAAAACTTAAGCCAGAAATGGAAGCATTGCAAAAAAAATATAAAGACAAAAAGAATGCAGACGATCAAAAGGAAATGCAAAAAGAATTAATGACGCTGTACCAGACGCACAAAGTGAACCCTGCCGCTGGTTGTTTTCCA…	MEFYLDILLYAPYVTAAVLCLLTFCFFVDSKYVVYQHSGYTTSLDLETNKLQSIIGKRRRLITFIYRKRPTKEATLDEEDSSFYYTNMSE	MRKFWTVSLVIFLLAFLTGCNMSEPITADSSGVWNHYYVYPLSLALTTVAEWTSGSYGISIIIVTIAIRTLILPLALKQQKNMLAMQKLKPEMEALQKKYKDKKNADDQKEMQKELMTLYQTHKVNPAAGCFPMLIQMPVIMAFYYAIGRTTEIAEHSFFWVSLGQPDPFYILPVVAAITTFIQTRVTLTNDVQPQMKMVMNIIPVFILIAGLTLPSALALYWVIGNIFGIGQGLYLKKRMKTLKQMEEATVVPST	273	90	771	256	26	NA	MEM1;TMoi;5to27	MEM1;TMoi;7to28	MEM1;TMoi;7to28	DeepTMHMM	type2a	MifM	uYidC_MifM_Bacillales	uYidC_9	uYidC_2	LDEED	76
GCF_001295365.1	refseq	RS_GCF_001295365.1	d__Bacteria;p__Firmicutes;c__Bacilli;o__Bacillales;f__Anoxybacillaceae;g__Parageobacillus;s__Parageobacillus thermoglucosidasius	p__Firmicutes	c__Bacilli	o__Bacillales	f__Anoxybacillaceae	s__Parageobacillus thermoglucosidasius	NZ_CP012712.1	2413166	2413921	+	AOT13_RS11820	yidC	membrane protein insertase YidC	WP_013400958.1	EcYidC_NP_418161.1	1.88E-36	BsYidC_NP_391984.1	2.40E-88	2412859	2413137	+	AOT13_RS11815	NA	hypothetical protein	WP_042384835.1	ATGGAAACCCCCTTTGACTTGCTGACATATGTGTCGCTTGTTGGCGCACTGCTTGTTGTCGTGAAATGCTATATCGGTGAATACCGCAAAACGAAGGCTTTTTTATATAACATGGCGTTCACGCATGCGGAGCGGGAGAAAGATGGCGCATGCTGCGCTGCTGCCACCGCTCCTTTCCGCCGCTTTTTTGCATCGCAAAAGCGGAAAATTCCTGTACATGAACGTTCACGTCCATCTGATGAAGAAGGAAGGAGACCTCTTGCTTTTTGCTGCACATAAATGACATGAACATGCAAGGAGGTCTCTTATGAAAAAGTGGCTGTTTGCCTTACTAGGAACGGTTGTTTTATTAAGCGGCTGCAACCGCAATGCACCGATTGATGAGCATAGTCAAGGGAT…	ATGGAAACCCCCTTTGACTTGCTGACATATGTGTCGCTTGTTGGCGCACTGCTTGTTGTCGTGAAATGCTATATCGGTGAATACCGCAAAACGAAGGCTTTTTTATATAACATGGCGTTCACGCATGCGGAGCGGGAGAAAGATGGCGCATGCTGCGCTGCTGCCACCGCTCCTTTCCGCCGCTTTTTTGCATCGCAAAAGCGGAAAATTCCTGTACATGAACGTTCACGTCCATCTGATGAAGAAGGAAGGAGACCTCTTGCTTTTTGCTGCACATAA	ATGAAAAAGTGGCTGTTTGCCTTACTAGGAACGGTTGTTTTATTAAGCGGCTGCAACCGCAATGCACCGATTGATGAGCATAGTCAAGGGATATGGGATCATTATTTTGTCTATCCGATGTCGAAATTGCTTTTAACTCTTGGCCATTTTTTTGGCAATAACTATGGCGTTGCGATCATCGTGTTAACATTGATTGTCCGTTTTTGCTTGCTTCCGCTTATGATAAAACAGTTTAAAACGACGATTGCAATGCAAAAGCTGCGCCCGGAACTGCAAAAGCTTCAGGAAAAATATAAAGGCACCGATCTCGAAGCGCAGCGCAAGCTCCAGCAGGAAATGATGCAACTTTATCAAAAGCACGGCGTCAATCCAGCGAGCGGCTGCCTGCCGGTGCTGATT…	METPFDLLTYVSLVGALLVVVKCYIGEYRKTKAFLYNMAFTHAEREKDGACCAAATAPFRRFFASQKRKIPVHERSRPSDEEGRRPLAFCCT	MKKWLFALLGTVVLLSGCNRNAPIDEHSQGIWDHYFVYPMSKLLLTLGHFFGNNYGVAIIVLTLIVRFCLLPLMIKQFKTTIAMQKLRPELQKLQEKYKGTDLEAQRKLQQEMMQLYQKHGVNPASGCLPVLIQTPIFMALYYAILRTQEIKLHSFLWVQLGHRDPYFILPILASLTTFISLRLSPSMTEEQMPQMAMMSYIMPIMIFIGASSVPSALSLYWVVGGCFSIIQSLILRMQLKAVKAAENGQA	279	92	756	251	28	NA	MEM1;TMoi;4to26	MEM1;TMoi;5to25	MEM1;TMoi;5to25	DeepTMHMM	type2a	MifM	uYidC_MifM_Bacillales	uYidC_9	uYidC_2	PSDEE	78
GCF_001298135.1	refseq	RS_GCF_001298135.1	d__Bacteria;p__Firmicutes;c__Bacilli;o__Bacillales_D;f__Amphibacillaceae;g__Oceanobacillus;s__Oceanobacillus caeni	p__Firmicutes	c__Bacilli	o__Bacillales_D	f__Amphibacillaceae	s__Oceanobacillus caeni	NZ_LGTK01000007.1	58973	59782	-	AFL42_RS03575	yidC	membrane protein insertase YidC	WP_047184252.1	EcYidC_NP_418161.1	1.20E-24	BsYidC_NP_391984.1	7.07E-68	59731	60096	-	AFL42_RS18765	NA	hypothetical protein	WP_060667870.1	ATGTTACTCGAATTATTAAATGAACTTTTAAATGACTTATCACCATTTTATCTTTATTTAAGTTTAGTTATTTCCAACTTTCATCTAGGATTTCTTCAATTTGGATTACAATATCGCAGCTTTGAAAACCAAATCTACATTCGCAAGTGTCACAATGTTCAATTTCGTTTATTGCCAAAACTAAAAATAACACCGCGGATTATAGAATTAAGAACCTGGATATGTACAATTACGAAGAAAACCGAATCGGTAGATGATCCCGAAGCTCCTTCCCTTTCTATCAACATAATGATAAAAAGACAAGGAGGAAAAAAATGGAGTCAAAATCTGTATTCACTTTCTTTAAAAAATATAGCATTCTTTTAGGGGCTCTCTCCCTTTTGTTACTTTCAGGATGTC…	ATGTTACTCGAATTATTAAATGAACTTTTAAATGACTTATCACCATTTTATCTTTATTTAAGTTTAGTTATTTCCAACTTTCATCTAGGATTTCTTCAATTTGGATTACAATATCGCAGCTTTGAAAACCAAATCTACATTCGCAAGTGTCACAATGTTCAATTTCGTTTATTGCCAAAACTAAAAATAACACCGCGGATTATAGAATTAAGAACCTGGATATGTACAATTACGAAGAAAACCGAATCGGTAGATGATCCCGAAGCTCCTTCCCTTTCTATCAACATAATGATAAAAAGACAAGGAGGAAAAAAATGGAGTCAAAATCTGTATTCACTTTCTTTAAAAAATATAGCATTCTTTTAG	ATGGAGTCAAAATCTGTATTCACTTTCTTTAAAAAATATAGCATTCTTTTAGGGGCTCTCTCCCTTTTGTTACTTTCAGGATGTCAAAGTGCAACATTTGAACCGATTAACGCTAATTCTACTGGATTTTTCGATCATAACTTTGTTTATCCCTTTTCATTACTTATTAAAGGAATAGCAGGATTCTTTAATGACAACTATGGATTATCTATTATAATCATCACATTGGTTATTCGCTTATTATTAATGCCATTTATTTTGAAACAAACGAAAAACAGTGTACAGATGAAAGAAAAAATGGAGAAAATCAAACCTGAGCTTAATGCATTACAAGAAAAATACAAAGATAAAAAAGATGTGGAATCAAAAACTAAAATGCAACAAGAAATGATGGAGCTT…	MLLELLNELLNDLSPFYLYLSLVISNFHLGFLQFGLQYRSFENQIYIRKCHNVQFRLLPKLKITPRIIELRTWICTITKKTESVDDPEAPSLSINIMIKRQGGKKWSQNLYSLSLKNIAFF	MESKSVFTFFKKYSILLGALSLLLLSGCQSATFEPINANSTGFFDHNFVYPFSLLIKGIAGFFNDNYGLSIIIITLVIRLLLMPFILKQTKNSVQMKEKMEKIKPELNALQEKYKDKKDVESKTKMQQEMMELYQKHNMNPLASLGGCLPIMIQFPILIAFYYAIRRTPEIATHSFLWFDLGQSDMVMTILAVVIYFIQFKVSQIGMDPKLKQQMAIMGLMSPIMIGVISLSAPAALPLYWTVGGLFMIVQTIISRKIYASASNSTESK	366	121	810	269	-52	NA	MEM1;TMoi;15to37	NA	MEM1;TMoi;15to37	tmhmm2.0	type2a	MifM	uYidC_MifM_Bacillales_D	uYidC_5	uYidC_2	ESVDD	82
GCF_001307105.1	refseq	RS_GCF_001307105.1	d__Bacteria;p__Firmicutes;c__Bacilli;o__Bacillales;f__Bacillaceae;g__Bacillus;s__Bacillus australimaris	p__Firmicutes	c__Bacilli	o__Bacillales	f__Bacillaceae	s__Bacillus australimaris	NZ_LGYN01000001.1	295098	295916	+	AKG37_RS01560	yidC	membrane protein insertase YidC	WP_060697275.1	EcYidC_NP_418161.1	3.70E-19	BsYidC_NP_391984.1	1.39E-50	294788	295069	+	AKG37_RS01555	NA	hypothetical protein	WP_060697274.1	ATGATTATTGATACATTCAATGAAGTCTTTTTCCTTGTTGAATTCTTTACGATTATTCTTCCAGCGCTGACGGCCATCGGCATTGCGTTTTTATTAAAAGACTGCCGAATGAACGAACATCTTGGCGGACATCGTTTGGAAGAGTTGGACGCATCTTGCTTGAGTCGAACAGACTTTCTGTTTATCATATATGATCGCATTACAACTTGGATTAGTAAAGTCATTCGAATGAAAAGATCATCAAATGATGATGAAGACCATTCGCTTCCTCTCACTAATTAAATTTTTTTAATCATGAGGAGGAAACGAATTGAAACGTTTATTGACTGTTTTTACGACTTTATGTTTGATGATGATTGCGTCACCTGCATTTGCAGCGAGTGCGCAAACGAATACGAA…	ATGATTATTGATACATTCAATGAAGTCTTTTTCCTTGTTGAATTCTTTACGATTATTCTTCCAGCGCTGACGGCCATCGGCATTGCGTTTTTATTAAAAGACTGCCGAATGAACGAACATCTTGGCGGACATCGTTTGGAAGAGTTGGACGCATCTTGCTTGAGTCGAACAGACTTTCTGTTTATCATATATGATCGCATTACAACTTGGATTAGTAAAGTCATTCGAATGAAAAGATCATCAAATGATGATGAAGACCATTCGCTTCCTCTCACTAATTAA	TTGAAACGTTTATTGACTGTTTTTACGACTTTATGTTTGATGATGATTGCGTCACCTGCATTTGCAGCGAGTGCGCAAACGAATACGAACTCTGATGGGTTTTTCCATCATTATTTTGTCCAGCCTTTTTCTGAACTGATCATTTGGCTTGCGAACTTCTTCAATGATGATTATGGTTTATCCATTATGTTCGTCACCTTGATTGTCCGTCTGCTGATTTTCCCGCTTTTTGCGAATCAATTTAAGAAGCAAAGAGTCATGCAGGAGAAAATGGCACTGGTGAAACCACAGATTGACCAAATACAAAGCAAATTGAAAAAAACAAAAGAACCTGAAAAACAAAAAGAATTGCAAATGGAAATGATGAAAGTATACAAAGAGAACAACGTGAACCCGCTG…	MIIDTFNEVFFLVEFFTIILPALTAIGIAFLLKDCRMNEHLGGHRLEELDASCLSRTDFLFIIYDRITTWISKVIRMKRSSNDDEDHSLPLTN	MKRLLTVFTTLCLMMIASPAFAASAQTNTNSDGFFHHYFVQPFSELIIWLANFFNDDYGLSIMFVTLIVRLLIFPLFANQFKKQRVMQEKMALVKPQIDQIQSKLKKTKEPEKQKELQMEMMKVYKENNVNPLAMGCLPMLIQIPIVLGFYSAIRSTPEIATHSFLWFNLGQTDLLVAIFAGAMYFLQFYVTQKYAKQSGTQTEAALKQAKVMGMIFPIMMLFLSINAPAALPLYWMTSGLLLTIQTIILNVMYQKSKTKAAANEQAKPAAE	282	93	819	272	28	NA	MEM1;TMoi;10to32	MEM1;SSio;1to13_MEM2;TMoi;15to32	MEM1;SSio;1to13_MEM2;TMoi;15to32	DeepTMHMM	type2b	MifM	uYidC_MifM_Bacillales	uYidC_5	uYidC_2	NDDED	82
GCF_001308875.1	refseq	RS_GCF_001308875.1	d__Bacteria;p__Firmicutes;c__Bacilli;o__Bacillales_A;f__Planococcaceae;g__Lysinibacillus;s__Lysinibacillus sp001308875	p__Firmicutes	c__Bacilli	o__Bacillales_A	f__Planococcaceae	s__Lysinibacillus sp001308875	NZ_KQ465117.1	29194	29826	+	AO843_RS11340	yidC	membrane protein insertase YidC	WP_054611216.1	EcYidC_NP_418161.1	8.44E-19	BsYidC_NP_391984.1	2.80E-30	28893	29168	+	AO843_RS11335	NA	hypothetical protein	WP_054611215.1	GTGATTTGGTCGCTTCTCATTAATGATCTATTTATCTTTATGAGTACAATGGAATATTTTTGGCTATTAGCTTCTTTCTTTTTAATGGTTCTATATGTTAATTTACATCTATATTTCGTTCATAAAATAACTTTTCAAGAAGTACAAGATGAAGAGATTGAAATTGACTATGACATCACTAATACTTGGACTCCACCTATGTTAACGTGGTTTGTTCTATGTATTAGAACTTCAGAAAACAATGAGGAAGAAAGTGTGTCTCCTAGTTTCATTTAAACTTTAAAACTAGGAGGAGAACTCATTGTTTACTTTTTTAACGCAGCCAATAATTTATGTAATTCATTTCATTCATTCTTTTACAGGAAGCTATGCTATTGGTGTTATTGGCATCACGATTGC…	GTGATTTGGTCGCTTCTCATTAATGATCTATTTATCTTTATGAGTACAATGGAATATTTTTGGCTATTAGCTTCTTTCTTTTTAATGGTTCTATATGTTAATTTACATCTATATTTCGTTCATAAAATAACTTTTCAAGAAGTACAAGATGAAGAGATTGAAATTGACTATGACATCACTAATACTTGGACTCCACCTATGTTAACGTGGTTTGTTCTATGTATTAGAACTTCAGAAAACAATGAGGAAGAAAGTGTGTCTCCTAGTTTCATTTAA	TTGTTTACTTTTTTAACGCAGCCAATAATTTATGTAATTCATTTCATTCATTCTTTTACAGGAAGCTATGCTATTGGTGTTATTGGCATCACGATTGCGGTGCGATTGATGCTTATGCCGCTTTTTATTAAATCGGCAAAGCACCAAAAAAATTCCAAAGAATTAATGACATCCATTAAGCCTGAACTAGATGTACTTACTGCTAAATATAAGAATAGTAATGATGAATCTGAAAAAATAATGGTTCAACATAAAATTCAAGAATTAACTTCAGATTCATTGAAAAGTTCTTTATTGGGTTGTTTACCAATTATCGTTCAATTACCTGTAATATTTTCATTGTACTATGCGATAAAGTTAGATACGGTAATCGCAAGTGAAAATTTCCTTTGGATGAAT…	MIWSLLINDLFIFMSTMEYFWLLASFFLMVLYVNLHLYFVHKITFQEVQDEEIEIDYDITNTWTPPMLTWFVLCIRTSENNEEESVSPSFI	MFTFLTQPIIYVIHFIHSFTGSYAIGVIGITIAVRLMLMPLFIKSAKHQKNSKELMTSIKPELDVLTAKYKNSNDESEKIMVQHKIQELTSDSLKSSLLGCLPIIVQLPVIFSLYYAIKLDTVIASENFLWMNLGTVDIGISMIACLIYFIQSCLSLDKSQPMNLKIMVFINPIMILIFSLFNPAIIPIYWTVSALLLTVQQLIIKKWYR	276	91	633	210	25	NA	MEM1;TMoi;20to39	MEM1;SSio;1to16_MEM2;TMoi;18to38	MEM1;SSio;1to16_MEM2;TMoi;18to38	DeepTMHMM	type2b	MifM	uYidC_MifM_Bacillales_A	uYidC_17	uYidC_2	ENNEE	79
GCF_001310895.1	refseq	RS_GCF_001310895.1	d__Bacteria;p__Firmicutes;c__Bacilli;o__Bacillales_D;f__Amphibacillaceae;g__Virgibacillus;s__Virgibacillus halodenitrificans	p__Firmicutes	c__Bacilli	o__Bacillales_D	f__Amphibacillaceae	s__Virgibacillus halodenitrificans	NZ_BAZS01000053.1	15132	15887	+	JCM12304_RS18045	yidC	membrane protein insertase YidC	WP_051002325.1	EcYidC_NP_418161.1	4.71E-15	BsYidC_NP_391984.1	3.12E-56	14767	15114	+	JCM12304_RS18040	NA	hypothetical protein	WP_060681889.1	TTGTTCGAATTAATAAATGATTTGTTCTTGGATGCTTCGCCTATTTATATGTATGTAAGTATTTTTGTAACTGTCTTCAGCACATATCAGCTACTTCATTCAAATACAAGGTATTGGCGAGTAGACAATAATGTCTATACACTTCAATTGCATGCCAAGGAAGCAATTATTTTGCCAGCACAGAAGATAAATCTAACAACAGAAGAAGATAAGAACTGGATCTATCGAAAGTATGTCCGTTGTGCCCATCAGGATGATGAATCAGAACCGGCTTCCCCTCGTAGTTTTAAACCTAGACAACAATTACGAGGAGGATTTTTGTGGGACAATCTGTATTCACATTTATAAATAGACATAAGAAATTAATGCTTTTATCTTTACTTGTTTTAACTCTAAGCG…	TTGTTCGAATTAATAAATGATTTGTTCTTGGATGCTTCGCCTATTTATATGTATGTAAGTATTTTTGTAACTGTCTTCAGCACATATCAGCTACTTCATTCAAATACAAGGTATTGGCGAGTAGACAATAATGTCTATACACTTCAATTGCATGCCAAGGAAGCAATTATTTTGCCAGCACAGAAGATAAATCTAACAACAGAAGAAGATAAGAACTGGATCTATCGAAAGTATGTCCGTTGTGCCCATCAGGATGATGAATCAGAACCGGCTTCCCCTCGTAGTTTTAAACCTAGACAACAATTACGAGGAGGATTTTTGTGGGACAATCTGTATTCACATTTATAA	ATGCTTTTATCTTTACTTGTTTTAACTCTAAGCGGCTGCTCTGCTGCTACAAATGAGCCACTGAACCCGGATCAATTGAACGGTATAGAGTATTTAATTTATCCATTCACACTGCTAATTAAATCCATTGCGAATGTTTTTAATGACAATTATGGTATTTCCATTATCCTAATAACATTAATTATTCGATTGCTGCTGTTACCTTTTATGGTAAAACAAATGAAATCAAGCATGGACATGAAAGAAAAAATGGACCAAATGAAGCCTGACTTAGATGCATTAAAGGAGAAATATAAAGATAAAAAAGACCAAGAGTCCATGCAAGCACAGCAAAAAGAGATGATGGAGTTATATCAAAAACATGGCACCAATCCTTTTGCTATGTTCGGAGGCTGCTTG…	MFELINDLFLDASPIYMYVSIFVTVFSTYQLLHSNTRYWRVDNNVYTLQLHAKEAIILPAQKINLTTEEDKNWIYRKYVRCAHQDDESEPASPRSFKPRQQLRGGFLWDNLYSHL	MLLSLLVLTLSGCSAATNEPLNPDQLNGIEYLIYPFTLLIKSIANVFNDNYGISIILITLIIRLLLLPFMVKQMKSSMDMKEKMDQMKPDLDALKEKYKDKKDQESMQAQQKEMMELYQKHGTNPFAMFGGCLPLLIQMPILLGFYYAIRRTPEIATHDFLWFSLGQTDIALTLIAVVIYYFQFKVSQMGMDEKQKKQMAFMGLLSPIMIGVISISSPAALPLYWATGGLFLMLQTWLTKKILYAKKEISS	348	115	756	251	17	NA	MEM1;TMoi;15to32	MEM1;TMoi;15to32	MEM1;TMoi;15to32	DeepTMHMM	type2a	MifM	uYidC_MifM_Bacillales_D	uYidC_4	uYidC_2	DDESE	85
GCF_001368815.1	refseq	RS_GCF_001368815.1	d__Bacteria;p__Firmicutes;c__Bacilli;o__Bacillales_D;f__Amphibacillaceae;g__Paraliobacillus;s__Paraliobacillus sp001368815	p__Firmicutes	c__Bacilli	o__Bacillales_D	f__Amphibacillaceae	s__Paraliobacillus sp001368815	NZ_CTEI01000003.1	87550	88371	+	BN1058_RS13030	yidC	membrane protein insertase YidC	WP_176694525.1	EcYidC_NP_418161.1	3.40E-22	BsYidC_NP_391984.1	9.84E-69	87227	87604	+	BN1058_RS13025	NA	hypothetical protein	WP_090858557.1	ATGACAGTAGAATTAATTGGGCAATTAAATAGTGACCTTCACCCAATGTATATTTATTTGACGTTTTATATTGCACTAATATGTTCCTATGGTTTGCTTTATGTAACACATTACGAAATAACAAGACACCATAAAGTTATAAAAAATAATTATCATGCTGTCTATCTCCGACGGCAAGAAGCAATATTTCATCTAAGTCAATGGCAAGATATTCGTAATTGGATCACCATTAAAATGAAACGAAAAGAAAGTCCAGATGATGATGAAGATAATCATTCCTCCATGTTCCATCTATACTTACGAACATTACTAGGAGGAAAAACATGCACATACAATCTGTATTCACTTATATTAAAAAATATCGGTTCATTGGTTTAGCCTTAATAGCGGTAATTCTTT…	ATGACAGTAGAATTAATTGGGCAATTAAATAGTGACCTTCACCCAATGTATATTTATTTGACGTTTTATATTGCACTAATATGTTCCTATGGTTTGCTTTATGTAACACATTACGAAATAACAAGACACCATAAAGTTATAAAAAATAATTATCATGCTGTCTATCTCCGACGGCAAGAAGCAATATTTCATCTAAGTCAATGGCAAGATATTCGTAATTGGATCACCATTAAAATGAAACGAAAAGAAAGTCCAGATGATGATGAAGATAATCATTCCTCCATGTTCCATCTATACTTACGAACATTACTAGGAGGAAAAACATGCACATACAATCTGTATTCACTTATATTAAAAAATATCGGTTCATTGGTTTAG	ATGCACATACAATCTGTATTCACTTATATTAAAAAATATCGGTTCATTGGTTTAGCCTTAATAGCGGTAATTCTTTTATCGGGCTGTCAAGCTGCAGCATCAGGAGAGCCAATTGATCCAGAAACAGCAGGATTCTTTGAAAAATATTTTGTTCTAACATTCTCGGGTATTATAAAAGGAGTGGCCTCTTTCTTAGGAGGGAACTTCGGTCTATCGATTGTTTTCGTCACATTACTTATTCGTTTAGCTGTGATGCCTTTAATGTTAAAACAATCAAAAAAAAGCTATCAAATGCGTGATAAAATGGCAATTATTAAACCTGAAATGGAAGCAATACAAGAGAAATACAAAGGAAAAAAAGATGCTGAATCAAAAAGCAAAATGCAACAAGAGACCATG…	MTVELIGQLNSDLHPMYIYLTFYIALICSYGLLYVTHYEITRHHKVIKNNYHAVYLRRQEAIFHLSQWQDIRNWITIKMKRKESPDDDEDNHSSMFHLYLRTLLGGKTCTYNLYSLILKNIGSLV	MHIQSVFTYIKKYRFIGLALIAVILLSGCQAAASGEPIDPETAGFFEKYFVLTFSGIIKGVASFLGGNFGLSIVFVTLLIRLAVMPLMLKQSKKSYQMRDKMAIIKPEMEAIQEKYKGKKDAESKSKMQQETMQLYQKHNFNPIASMGCLPMIIQFPILIGFYYAIRTTQEIAQHSFLWFNLGQSDLIMPFVAAAVYFFQFRVSQMGMDPSQRKQMAFMGLLSPMMIGFVSFNAPAALPLYWTVGGIFLICQQLLSKKLYMPDQPLAPAGTGQ	378	125	822	273	-55	NA	MEM1;TMoi;15to37	MEM1;TMoi;17to35	MEM1;TMoi;17to35	DeepTMHMM	type2a	MifM	uYidC_MifM_Bacillales_D	uYidC_4	uYidC_2	DDDED	86
GCF_001375535.1	refseq	RS_GCF_001375535.1	d__Bacteria;p__Firmicutes;c__Bacilli;o__Bacillales_B;f__Bacillaceae_C;g__Lederbergia;s__Lederbergia niameyensis	p__Firmicutes	c__Bacilli	o__Bacillales_B	f__Bacillaceae_C	s__Lederbergia niameyensis	NZ_LN831197.1	2405847	2406620	-	BN1243_RS11330	yidC	membrane protein insertase YidC	WP_062106879.1	EcYidC_NP_418161.1	4.36E-14	BsYidC_NP_391984.1	1.25E-46	2406656	2406925	-	BN1243_RS11335	NA	hypothetical protein	WP_062106881.1	ATGTATGAACTTTTACTCCAAGACACATATACAGAATGGCTTGTACCGCTAGCTATTGCGGCTATATGGATCTTGAGTTGGCAGTTATTTTTACTAGCACGCCCGATTCGCGCGAATGGAAAAATGAATAATTCCATTCGAATGGAGATTTCATTTTCAGCTGGAATCCCAATGGATAAGCCGTTCTTACCTAATTTGCAATTAATAAAAACATTTAAACGACAAGAAAGTCCAGAAGATTCCGAAGAAGATCATCACTTTCCTATTTAAAAACAAGAAATTTTTAAATAGAAAGGTGAAAAGATTTGAAAAAAAATATTACATTACTTTCCATACTAGTTGTCACAACAATGTTCTTGGGTGGATGTTCGGGAGTCGAAAATAAAACAGGGTTCTTTT…	ATGTATGAACTTTTACTCCAAGACACATATACAGAATGGCTTGTACCGCTAGCTATTGCGGCTATATGGATCTTGAGTTGGCAGTTATTTTTACTAGCACGCCCGATTCGCGCGAATGGAAAAATGAATAATTCCATTCGAATGGAGATTTCATTTTCAGCTGGAATCCCAATGGATAAGCCGTTCTTACCTAATTTGCAATTAATAAAAACATTTAAACGACAAGAAAGTCCAGAAGATTCCGAAGAAGATCATCACTTTCCTATTTAA	TTGAAAAAAAATATTACATTACTTTCCATACTAGTTGTCACAACAATGTTCTTGGGTGGATGTTCGGGAGTCGAAAATAAAACAGGGTTCTTTTACAATACGTTTGTTCGCCCGTTTATTTGGGCGATTGATGAACTTGGCTCCATATTCGGCGGGAATTATGGCATAGCGTTAATAATTATTACTATAATTATCCGCTTGATTCTTATGCCGTTCATGTTAAAGGTTTATAAAAATCAGCAAGAAATGAAAGTCAAAATGGATAAAATGAAGCCCGAGATGGAGGACGTTCAGAAACGAATGAAAGAAGCGAAAACACCTGAGGAACAGAAAAAGGTTCAGCAGGAAATGCTTCAACTCTATCAGAAACATAATGTAAACCCGCTAGGTGTTGGCTGT…	MYELLLQDTYTEWLVPLAIAAIWILSWQLFLLARPIRANGKMNNSIRMEISFSAGIPMDKPFLPNLQLIKTFKRQESPEDSEEDHHFPI	MKKNITLLSILVVTTMFLGGCSGVENKTGFFYNTFVRPFIWAIDELGSIFGGNYGIALIIITIIIRLILMPFMLKVYKNQQEMKVKMDKMKPEMEDVQKRMKEAKTPEEQKKVQQEMLQLYQKHNVNPLGVGCLPMIIQMPILMGLYWAIRASEHIASQNFLWFNLGTPDLIMMLIAGAVYFLQANVSMATVPEAQKKQMKMISYLSPIMIMFISFSAPAALPLYWAVGGIFLIFQTWLGRKIYMKPEEKVEEKNNS	270	89	774	257	35	NA	MEM1;TMoi;10to32	MEM1;TMoi;13to30	MEM1;TMoi;13to30	DeepTMHMM	type2a	MifM	uYidC_MifM_Bacillales_B	uYidC_4	uYidC_2	DSEED	80
GCF_001399685.1	refseq	RS_GCF_001399685.1	d__Bacteria;p__Firmicutes;c__Bacilli;o__Paenibacillales;f__Paenibacillaceae;g__Paenibacillus_G;s__Paenibacillus_G sp001399685	p__Firmicutes	c__Bacilli	o__Paenibacillales	f__Paenibacillaceae	s__Paenibacillus_G sp001399685	NZ_JTHN01000201.1	23471	24154	-	QJ48_RS27665	NA	membrane protein insertase YidC	WP_054976607.1	EcYidC_NP_418161.1	1.06E-16	BsYidC_NP_391984.1	2.45E-18	24223	24486	-	QJ48_RS27670	NA	hypothetical protein	WP_054976608.1	ATGGAGTGGTCTTTCGATCTGGCGCTGCTGCTGGCGCTCGGGCTGGCTTCGCTGTTCGTCGTGCCATGGTTCGGATGGTCGGGGAAGCAGTTGACCTTCGCATTCGAGCCGGCCGTCGAGCTTGCCAAGCTCCCGCTCAAGCATCATGACCGGGCCAGAAAAAGTCCTCGTACCGTCTTCGTTCGCCGAAAATGCCCGCCGCGGTCCTCGGCGTTATCCGAAGACGCAAGCGCTCCTTTCCGTTGGAATGAGATGGTCGGTTGACCGAAAATTTCACGGTTGACGATTGATCCTCGATAGCTCGGCTCAATCGCAACGGAAGGAGCGCTCACATGTATACATGGTTTCAACCTATTATTGATTTGTTGGCTTATGTGCTGTCCTGGACGTTCGATTGGA…	ATGGAGTGGTCTTTCGATCTGGCGCTGCTGCTGGCGCTCGGGCTGGCTTCGCTGTTCGTCGTGCCATGGTTCGGATGGTCGGGGAAGCAGTTGACCTTCGCATTCGAGCCGGCCGTCGAGCTTGCCAAGCTCCCGCTCAAGCATCATGACCGGGCCAGAAAAAGTCCTCGTACCGTCTTCGTTCGCCGAAAATGCCCGCCGCGGTCCTCGGCGTTATCCGAAGACGCAAGCGCTCCTTTCCGTTGGAATGAGATGGTCGGTTGA	ATGTATACATGGTTTCAACCTATTATTGATTTGTTGGCTTATGTGCTGTCCTGGACGTTCGATTGGACCCGCGACTGGGGGGCTGCGGTCATCGTGCTCACGCTGTTGGTGAAGGGCGCGCTGTACCGCTTCAATCTATTGGCCGCCCGGCAGCAGGTCCGTTCCGCCGCCGCTTTCCCCGAGCTTAGCAAGCTGCGGGAAACGTGCGGGAACGACCCGGCCAAGCTGGTTCAAGAAACAACCAAAGTTTACGGCAAATACGGGATCAATCCTTTAAGCTCGCCGCTGTCGGCGATTATTCAAATGCCGGTGCTTATGGCAATGTACGGCCTGTTCTTTACGCACGGCAGTACGATGACGTCGATTTTGATCCCTTGGGTCGCGCACTTGGCCGAGGCC…	MEWSFDLALLLALGLASLFVVPWFGWSGKQLTFAFEPAVELAKLPLKHHDRARKSPRTVFVRRKCPPRSSALSEDASAPFRWNEMVG	MYTWFQPIIDLLAYVLSWTFDWTRDWGAAVIVLTLLVKGALYRFNLLAARQQVRSAAAFPELSKLRETCGNDPAKLVQETTKVYGKYGINPLSSPLSAIIQMPVLMAMYGLFFTHGSTMTSILIPWVAHLAEADPFHLIPIATGLLSFAVGMIPLADAAAVSMSGSKRLLFGMILLLLPLVITWRAPVALGLYWLAGSVFSLLERLFYRTSVGKRLLRRGLPEAAAT	264	87	684	227	68	NA	MEM1;TMio;7to26	MEM1;TMoi;7to24	MEM1;TMoi;7to24	DeepTMHMM	type2a	MifM	uYidC_MifM_Paenibacillales	uYidC_12	uYidC_2	ALSED	71
GCF_001420595.1	refseq	RS_GCF_001420595.1	d__Bacteria;p__Firmicutes;c__Bacilli;o__Bacillales_B;f__DSM-18226;g__Cytobacillus;s__Cytobacillus solani	p__Firmicutes	c__Bacilli	o__Bacillales_B	f__DSM-18226	s__Cytobacillus solani	NZ_LJIX01000006.1	2468202	2468987	+	AN957_RS14155	yidC	membrane protein insertase YidC	WP_053476127.1	EcYidC_NP_418161.1	2.05E-19	BsYidC_NP_391984.1	1.37E-60	2467882	2468172	+	AN957_RS14150	NA	hypothetical protein	WP_053476126.1	ATGACTGAATTTTTAATTGATATTTCGAATATTCCCACTGAATACACAATTTATGCAAGCTTTCTTTTAGGAATGATAGTTAAGTTTCTTTGGGTTTGGAAGATTGAATATCATTTTTATGACTCATTAAATACTGCAAATAAATTAGAAACATCAACCAATTTACCGATTCAGCAGTTATTTTATTATAAATATAGAAATCCATTATTAATTTGGATGATTAAATGCATTCGTAGCAAACAAAGTCCTGGTGATGATCCAGAAGGTGCTTCTCCTCTAATTGTTACATGATTTATTAACTATTATGAGGAGTGACAAATATGAAAAATCAGAAAAACATTCATTTATTTTTGTTGCTTGCAGCGGGAACAATGCTTTTATCCGCATGTAGCGCACCAA…	ATGACTGAATTTTTAATTGATATTTCGAATATTCCCACTGAATACACAATTTATGCAAGCTTTCTTTTAGGAATGATAGTTAAGTTTCTTTGGGTTTGGAAGATTGAATATCATTTTTATGACTCATTAAATACTGCAAATAAATTAGAAACATCAACCAATTTACCGATTCAGCAGTTATTTTATTATAAATATAGAAATCCATTATTAATTTGGATGATTAAATGCATTCGTAGCAAACAAAGTCCTGGTGATGATCCAGAAGGTGCTTCTCCTCTAATTGTTACATGA	ATGAAAAATCAGAAAAACATTCATTTATTTTTGTTGCTTGCAGCGGGAACAATGCTTTTATCCGCATGTAGCGCACCAAATACTCAAAATAGCGATGGTTTCTTCCAAAAGTTCGTTGTTGAACCATTTGCTTCTTTAATCCATGGAGTGGCTGTTCTCTTTCATGATAATTATGGGATTGCAATTATTGTGATTACACTTGCCATTCGATTATTGTTAATGCCTTTAATGTTAAAACAATATAAAAAACAGCAAATAATGAAAGAGAAAATGGATGTTCTTAAGCCAGAAATGGATAACATCCAAAAAAAATTAAAAGCAGCGAAGGATCAGAAAGAACAGCAAAAGCTACAGCAAGAGATGTTTGCCCTTTACAAGAAGCATAATGTCAATCCGCTT…	MTEFLIDISNIPTEYTIYASFLLGMIVKFLWVWKIEYHFYDSLNTANKLETSTNLPIQQLFYYKYRNPLLIWMIKCIRSKQSPGDDPEGASPLIVT	MKNQKNIHLFLLLAAGTMLLSACSAPNTQNSDGFFQKFVVEPFASLIHGVAVLFHDNYGIAIIVITLAIRLLLMPLMLKQYKKQQIMKEKMDVLKPEMDNIQKKLKAAKDQKEQQKLQQEMFALYKKHNVNPLNMGCLPILIQMPILMGFYYAIRGSEEIAAHSFLWFNLGHSDIWITAVAGIVYYLQFKVSQANMPAQTQQQMKFMGLLSPIMIVLISLNAPAALPLYWTVGGIFLTLQTLLGRKLYPSEKSKNTEVSSN	291	96	786	261	29	NA	MEM1;TMoi;15to32	MEM1;TMoi;17to30	MEM1;TMoi;17to30	DeepTMHMM	type2a	MifM	uYidC_MifM_Bacillales_B	uYidC_5	uYidC_2	GDDPE	84
GCF_001420715.1	refseq	RS_GCF_001420715.1	d__Bacteria;p__Firmicutes;c__Bacilli;o__Bacillales_B;f__Bacillaceae_C;g__Margalitia;s__Margalitia shackletonii	p__Firmicutes	c__Bacilli	o__Bacillales_B	f__Bacillaceae_C	s__Margalitia shackletonii	NZ_LJJC01000004.1	2159736	2160530	-	AN964_RS10260	yidC	membrane protein insertase YidC	WP_055739581.1	EcYidC_NP_418161.1	1.22E-17	BsYidC_NP_391984.1	5.15E-59	2160549	2160842	-	AN964_RS10265	NA	hypothetical protein	WP_126648758.1	TTGATGGAATATTTAATTAATCTAACATATGATCCATTTATTTGCTCTGTTTCTGTAAGTCTTATCCTGACGATTGGACTAGCATGCATATGGAATAAATTTAGAATTCAATCCTGCTCGTATTTATCAGAAAAACCAACGGAAATTTTGATTAATCTCGATTATCCATTTGAATCAACAAATGATAAAATACAAAATCCGTTAATGACATGGATTATCAAATATGTTAGACGTAAAGAATCCTCAAAGGATGATTCGGATCATCATTTATCCATCATTCAACCAACATATTAAACTCTAGGAGGATAATTGATGAAACGTTATGTAAAAATGTCAGCGCTTTTAGTAGGATTGGTGATGCTACTTTCGGCATGTTCATCGTCTGCGAATGCAAAGGCA…	TTGATGGAATATTTAATTAATCTAACATATGATCCATTTATTTGCTCTGTTTCTGTAAGTCTTATCCTGACGATTGGACTAGCATGCATATGGAATAAATTTAGAATTCAATCCTGCTCGTATTTATCAGAAAAACCAACGGAAATTTTGATTAATCTCGATTATCCATTTGAATCAACAAATGATAAAATACAAAATCCGTTAATGACATGGATTATCAAATATGTTAGACGTAAAGAATCCTCAAAGGATGATTCGGATCATCATTTATCCATCATTCAACCAACATATTAA	ATGAAACGTTATGTAAAAATGTCAGCGCTTTTAGTAGGATTGGTGATGCTACTTTCGGCATGTTCATCGTCTGCGAATGCAAAGGCACCAAAACAAACTGGATTTTTCCATACTTATTTTGTAGAGCCTTTTGCACAGGTAATTCATTTTACAGCACATTTATTTTCAGGTAATTACGGTATTGCTATCATCCTTATAACCATTCTAATAAGGTTAATCTTAATGCCGTTGATGTTAAACACCTACAAAAAGCAACAGGTAATGAAAGAAAAAATGGATGTTTTAAAGCCTGAAATGACAAAAATACAGGCTAAAATAAAACAAGCTAAAACAAAAGAAGAACAAGCAAAATTACAACAGGAAATGATGGGACTATATCAAAAACATGGTGTGAATCCA…	MMEYLINLTYDPFICSVSVSLILTIGLACIWNKFRIQSCSYLSEKPTEILINLDYPFESTNDKIQNPLMTWIIKYVRRKESSKDDSDHHLSIIQPTY	MKRYVKMSALLVGLVMLLSACSSSANAKAPKQTGFFHTYFVEPFAQVIHFTAHLFSGNYGIAIILITILIRLILMPLMLNTYKKQQVMKEKMDVLKPEMTKIQAKIKQAKTKEEQAKLQQEMMGLYQKHGVNPLNMGCLPLIIQMPILMGFYYAIRSSSEIAGSSFLWFNLGHRDIPMALIAGVIYFFQSKVSMIGMTPEQEKQMKIMALISPIMILFVSFNAPAALPLYWAVGGAFLIGQTYLSKKLYTSQKEKEKESKAPQK	294	97	795	264	18	NA	MEM1;TMoi;10to32	MEM1;TMoi;13to31	MEM1;TMoi;13to31	DeepTMHMM	type2a	MifM	uYidC_MifM_Bacillales_B	uYidC_5	uYidC_2	DDSDH	84
GCF_001421015.2	refseq	RS_GCF_001421015.2	d__Bacteria;p__Firmicutes;c__Bacilli;o__Paenibacillales;f__Paenibacillaceae;g__Paenibacillus_J;s__Paenibacillus_J bovis	p__Firmicutes	c__Bacilli	o__Paenibacillales	f__Paenibacillaceae	s__Paenibacillus_J bovis	NZ_CP013023.1	3520108	3521088	-	AR543_RS14945	yidC	membrane protein insertase YidC	WP_060535268.1	EcYidC_NP_418161.1	2.36E-16	BsYidC_NP_391984.1	3.78E-55	3521031	3521375	-	AR543_RS24445	NA	hypothetical protein	WP_162495392.1	TTGGCCGAGTTCCATGATTTGCTCCCGTATCTGCTATCCATCGGGCTGATTCTGACCGTGGGTTATGCGTACATCGCTCACCTGTACTGCGGCATTACCGAATTCTGGACAGTCGGCGGCAAATCGCGCCAGCATTATTTCTATCCGCTGATCCTGTCCATCAGCAGCCATCCTGCACCACTGCGCCTTTCGCGCATGATACGCAGGAAAGAAGCGCCTGATGATGATAGTTCCGATTGCATCGCCTCGTTGATCCCAGGTAGAACCCATCAACGAGGAGGAACAACATGGACACGATCAAAGGATTCACATTTACGGGCAAAAGAGGCCGTCTGCTTGGCCTGATATTGGCATTGATGATGGTAGTACTGCTGTCCGGCTGTGGTACGGGCGGGGCTA…	TTGGCCGAGTTCCATGATTTGCTCCCGTATCTGCTATCCATCGGGCTGATTCTGACCGTGGGTTATGCGTACATCGCTCACCTGTACTGCGGCATTACCGAATTCTGGACAGTCGGCGGCAAATCGCGCCAGCATTATTTCTATCCGCTGATCCTGTCCATCAGCAGCCATCCTGCACCACTGCGCCTTTCGCGCATGATACGCAGGAAAGAAGCGCCTGATGATGATAGTTCCGATTGCATCGCCTCGTTGATCCCAGGTAGAACCCATCAACGAGGAGGAACAACATGGACACGATCAAAGGATTCACATTTACGGGCAAAAGAGGCCGTCTGCTTGGCCTGA	ATGGACACGATCAAAGGATTCACATTTACGGGCAAAAGAGGCCGTCTGCTTGGCCTGATATTGGCATTGATGATGGTAGTACTGCTGTCCGGCTGTGGTACGGGCGGGGCTACCGAGATTCATTCGGATACACCGGGATTTTTTAATCACTATGTAGTATTCCCGCTGTCTTACAGTATGCAGCATATTGCTTCATGGTTTGGCGGGAGTTACGGGTTGGCGATCATTGTACTGACGTTGACTGTACGCTTTGCGCTGATGCCGCTGATGATGAGACAGGCCAAATCCCAGCAGGCCATGAAGCAAAAGATGAATATTATGCAGCCGGAGCTGGACCAGCTCAAAAAGAAATATGAGAACAAAACCGATACAGCCTCCAAGCAGCAGCAACAGCAGGAA…	MAEFHDLLPYLLSIGLILTVGYAYIAHLYCGITEFWTVGGKSRQHYFYPLILSISSHPAPLRLSRMIRRKEAPDDDSSDCIASLIPGRTHQRGGTTWTRSKDSHLRAKEAVCLA	MDTIKGFTFTGKRGRLLGLILALMMVVLLSGCGTGGATEIHSDTPGFFNHYVVFPLSYSMQHIASWFGGSYGLAIIVLTLTVRFALMPLMMRQAKSQQAMKQKMNIMQPELDQLKKKYENKTDTASKQQQQQEMMEIYKKHSFNPLNIGCLPILIQLPILSGMYTAIRLTPELSTHSFLWFKLGHPDWIMAIIVAILYLFQAKVSQVNMTPEQRKQFAIMGYVSPIMMAFFSFSAPAAMPLYWMVSGTFLILQTLLFQRMYPAQPTAAIADVAVPSATLDAAAAALDHEADRIASPARKQGKGKNKSSRAKGKSGKTASNTKSARV	345	114	981	326	-58	NA	MEM1;TMoi;10to32	MEM1;TMoi;7to27	MEM1;TMoi;7to27	DeepTMHMM	type2a	MifM	uYidC_MifM_Paenibacillales	uYidC_4	uYidC_2	APDDD	72
GCF_001426865.1	refseq	RS_GCF_001426865.1	d__Bacteria;p__Firmicutes;c__Bacilli;o__Paenibacillales;f__Paenibacillaceae;g__Paenibacillus;s__Paenibacillus sp001426865	p__Firmicutes	c__Bacilli	o__Paenibacillales	f__Paenibacillaceae	s__Paenibacillus sp001426865	NZ_LMFO01000001.1	1154954	1155847	-	ASD24_RS04940	yidC	membrane protein insertase YidC	WP_056692291.1	EcYidC_NP_418161.1	4.06E-16	BsYidC_NP_391984.1	1.67E-59	1155784	1156134	-	ASD24_RS04945	NA	hypothetical protein	WP_056692293.1	TTGTTTGAATTACATGAGTTGTTACCTTACATTTTCTCCATCGGGCTCATCTTCACAGTAAGTTATGCATATATTGCACATCTACACTGTGGCATGACTGAGTATTGGATTGGAGATCGAGCTGGTGGTGGACTAGATCCCATTCTTCCGGCACTTTCTCTGCATAGCCAATACAGAAGAGAAGATCTAAGTCGCATGGTCAGACGAAGAGAAGCGCCAGATGAAGATGAACCGGATTGTGTGTCCTCGTTGATTGAACGTCGTACAAATCAACGAGGAGGATATATATGGATCAACAATCAAACAAGGGATTCACTTTTACATCGGGCAGGGGACGGACGTATGGGCTGATTGCGATTTTGTTCGCAGTTATGTTATTGGCCGGATGTAGCAACAATG…	TTGTTTGAATTACATGAGTTGTTACCTTACATTTTCTCCATCGGGCTCATCTTCACAGTAAGTTATGCATATATTGCACATCTACACTGTGGCATGACTGAGTATTGGATTGGAGATCGAGCTGGTGGTGGACTAGATCCCATTCTTCCGGCACTTTCTCTGCATAGCCAATACAGAAGAGAAGATCTAAGTCGCATGGTCAGACGAAGAGAAGCGCCAGATGAAGATGAACCGGATTGTGTGTCCTCGTTGATTGAACGTCGTACAAATCAACGAGGAGGATATATATGGATCAACAATCAAACAAGGGATTCACTTTTACATCGGGCAGGGGACGGACGTATGGGCTGA	ATGGATCAACAATCAAACAAGGGATTCACTTTTACATCGGGCAGGGGACGGACGTATGGGCTGATTGCGATTTTGTTCGCAGTTATGTTATTGGCCGGATGTAGCAACAATGTATCGGAGATTAATTCGACGACACCGGGATTTTTTAATCACTATATCGTGTTCCCGCTGTCTTACCTGATTCAGCACATCGCAACGATCTTTAATGGGAGCTATGGGGTTGCCATTATCGCGATTACACTGATCATTCGATTAGCCTTATTGCCTCTGATGATGCGTCAAGCGAAGTCTCAACAAGGCACACGTGTTATTATGAACGCCATGAAGCCAGAGCTTGATGCGATTAAGAAGAAGTATGAGGGCAAGAATGATGCGGCGGATCGTCAGAAGTTATCCCAG…	MFELHELLPYIFSIGLIFTVSYAYIAHLHCGMTEYWIGDRAGGGLDPILPALSLHSQYRREDLSRMVRRREAPDEDEPDCVSSLIERRTNQRGGYIWINNQTRDSLLHRAGDGRMG	MDQQSNKGFTFTSGRGRTYGLIAILFAVMLLAGCSNNVSEINSTTPGFFNHYIVFPLSYLIQHIATIFNGSYGVAIIAITLIIRLALLPLMMRQAKSQQGTRVIMNAMKPELDAIKKKYEGKNDAADRQKLSQETMELYKKHKVNPLNIGCLPLLIQLPILSGIYTAIRLTPELSSHSFLWFKLGAPDYVLAVVVAVIYLIQAKVSQANMAPEQRKQFAIMGYLSPVMMAFFSLSAPAAMPLYWTIGGSFLVLQTLLFRKLYPVEHPQETPVAPVKNVHNKKAKTTKTVKPAKPAKS	351	116	894	297	-64	NA	MEM1;TMio;7to26	MEM1;TMoi;7to26	MEM1;TMoi;7to26	DeepTMHMM	type2a	MifM	uYidC_MifM_Paenibacillales	uYidC_4	uYidC_2	PDEDE	73
GCF_001428245.1	refseq	RS_GCF_001428245.1	d__Bacteria;p__Firmicutes;c__Bacilli;o__Paenibacillales;f__Paenibacillaceae;g__Paenibacillus_C;s__Paenibacillus_C sp001428245	p__Firmicutes	c__Bacilli	o__Paenibacillales	f__Paenibacillaceae	s__Paenibacillus_C sp001428245	NZ_LMRV01000002.1	158890	159714	+	ASG81_RS02545	yidC	membrane protein insertase YidC	WP_056628732.1	EcYidC_NP_418161.1	2.38E-28	BsYidC_NP_391984.1	2.68E-75	158588	158920	+	ASG81_RS02540	NA	hypothetical protein	WP_155971117.1	GTGAATACATTGTTTGAGCTTGAGCTGCATGACGTCATACCATATTTATTTTCAATCAGCCTGCTTTGTTCGTTGGCTTATGCTTACGCCTCGCATTTGCATTCGGGGGATTATGAGTATTGGGAACGAAATCGGGTTGTCACTACCTTGTACATTTCGCTGCCGCAGGTGCTTATTCGCGCCATCCCGCTGCATCACTGGCTAGCCAGGAAGGTGAAGCGCAAGGAATCGCCCGATGACGACATAGCAGACTGCTCCGCCTCGTTTGGTGCGCTATTTTCAAACAAACGAGGAGGATTTTTATGCAAAAGAGCAATGTATTCCCTTCATTAAAATATGGACGAGTGTTAATGGCCGGCATGCTGCTGGCAGGCTTGCTTCTGGTAAGCGGCTGCAGTA…	GTGAATACATTGTTTGAGCTTGAGCTGCATGACGTCATACCATATTTATTTTCAATCAGCCTGCTTTGTTCGTTGGCTTATGCTTACGCCTCGCATTTGCATTCGGGGGATTATGAGTATTGGGAACGAAATCGGGTTGTCACTACCTTGTACATTTCGCTGCCGCAGGTGCTTATTCGCGCCATCCCGCTGCATCACTGGCTAGCCAGGAAGGTGAAGCGCAAGGAATCGCCCGATGACGACATAGCAGACTGCTCCGCCTCGTTTGGTGCGCTATTTTCAAACAAACGAGGAGGATTTTTATGCAAAAGAGCAATGTATTCCCTTCATTAA	ATGCAAAAGAGCAATGTATTCCCTTCATTAAAATATGGACGAGTGTTAATGGCCGGCATGCTGCTGGCAGGCTTGCTTCTGGTAAGCGGCTGCAGTACGGCAAGCGGAACGATTGACGGCAATACGCCAGGGGTATTCAACCACTATGTGATTTATCCGCTTTCTGCCGTTCTTCAATATTTAGCCGATATCTTTGGCGGCAATTACGGCTTTGCGATTATTGGCATTACGCTCATTATCAGGCTTGTTTTGCTGCCGCTCATGATGCGTCAATACCGCTCGCAAAATCAAATGAAACAGAAGATGGCGGTGCTTCAGCCGGAGCTTAAGAAGATTCAAGAAAAGTACAAGAACAAGCCGGATGCGGATTCCAAGCAGAAGCTGCAGCAGGAAACGATG…	MNTLFELELHDVIPYLFSISLLCSLAYAYASHLHSGDYEYWERNRVVTTLYISLPQVLIRAIPLHHWLARKVKRKESPDDDIADCSASFGALFSNKRGGFLCKRAMYSLH	MQKSNVFPSLKYGRVLMAGMLLAGLLLVSGCSTASGTIDGNTPGVFNHYVIYPLSAVLQYLADIFGGNYGFAIIGITLIIRLVLLPLMMRQYRSQNQMKQKMAVLQPELKKIQEKYKNKPDADSKQKLQQETMQLYQKHQVNPLAIGCLPMLIQLPILTGLYSAIKLTPELADHSFLWFKLGSPDIVLPIVAALVYFVQFKVSQTAQPNADAAQQKQLAFMGYLSPVLMGVFALSAPAAISLYWVTGGLFMIAQSYLAKKVYAPKVEAALEGSA	333	110	825	274	-31	NA	MEM1;TMio;12to31_MEM2;TMoi;46to68	MEM1;TMio;12to30_MEM2;TMoi;46to62	MEM1;TMio;12to30_MEM2;TMoi;46to62	DeepTMHMM	type2b	MifM	uYidC_MifM_Paenibacillales	uYidC_4	uYidC_2	SPDDD	77
GCF_001439605.1	refseq	RS_GCF_001439605.1	d__Bacteria;p__Firmicutes;c__Bacilli;o__Bacillales_B;f__DSM-18226;g__Cytobacillus;s__Cytobacillus praedii	p__Firmicutes	c__Bacilli	o__Bacillales_B	f__DSM-18226	s__Cytobacillus praedii	NZ_LMBX01000014.1	137473	138258	-	ASU02_RS15730	yidC	membrane protein insertase YidC	WP_057765288.1	EcYidC_NP_418161.1	5.75E-19	BsYidC_NP_391984.1	6.47E-59	138287	138577	-	ASU02_RS15735	NA	hypothetical protein	WP_057765290.1	ATGACTGAATTTATTATTGATATTTCGAATATTCCCACGGAGTACACAATTTATGCAAGCTTCCTTTTAGGAATGATTGTTAAGTTTATTTGGGTATGGAAGATTGAATATCATTTTTATGACTCTTTAGATACTGCACACAATTTAGAATCATCGAATAAATTGCCGTTTCAGCAGTTATTTTATTATAAATTTAGAAATCCATTATTAATTTGGATGATAAAATGCATTCGTAAAAAACAAGGTCCCGGTGATGATCCAGAAGGTGCTTCTCCTCTAATTGTAATCTGATTCATTTACTATTAAGAGGAGTGACAAAATGAAAAAACAAAAAAACATTTATTTAATATTAATGCTTGTAGCGGGAACAATGCTTTTATCTGCTTGTGGAGCACCCAA…	ATGACTGAATTTATTATTGATATTTCGAATATTCCCACGGAGTACACAATTTATGCAAGCTTCCTTTTAGGAATGATTGTTAAGTTTATTTGGGTATGGAAGATTGAATATCATTTTTATGACTCTTTAGATACTGCACACAATTTAGAATCATCGAATAAATTGCCGTTTCAGCAGTTATTTTATTATAAATTTAGAAATCCATTATTAATTTGGATGATAAAATGCATTCGTAAAAAACAAGGTCCCGGTGATGATCCAGAAGGTGCTTCTCCTCTAATTGTAATCTGA	ATGAAAAAACAAAAAAACATTTATTTAATATTAATGCTTGTAGCGGGAACAATGCTTTTATCTGCTTGTGGAGCACCCAATACACAAAATAGTGACGGTTTCTTCCAAAAGTTCGTTGTTGAACCATTTGCTTCATTAATTCATGGAGTGGCTGTTTTCTTTAATGATAACTATGGCATTGCAATTATTGTAATTACACTTGCCATCCGACTGCTGTTAATGCCTTTAATGTTAAAACAATATAAAAAACAGCAAATCATGAAAGAGAAAATGGATGTCCTTAAGCCGGAAATGGATAACATCCAAAAAAAGCTAAAAGCTGCTAAGGACCAAAAAGAACAGCAAAAGCTGCAACAGGAGATGTTTGCTCTTTATAAGAAGCATAATGTCAATCCACTT…	MTEFIIDISNIPTEYTIYASFLLGMIVKFIWVWKIEYHFYDSLDTAHNLESSNKLPFQQLFYYKFRNPLLIWMIKCIRKKQGPGDDPEGASPLIVI	MKKQKNIYLILMLVAGTMLLSACGAPNTQNSDGFFQKFVVEPFASLIHGVAVFFNDNYGIAIIVITLAIRLLLMPLMLKQYKKQQIMKEKMDVLKPEMDNIQKKLKAAKDQKEQQKLQQEMFALYKKHNVNPLNMGCLPILIQMPILMGFYYAIRGSEEIAAHSFLWFNLGHSDLWITAVAGIVYYLQFKVSQSNMPVQTQQQMKFMGLLSPIMIVLISLNAPAALPLYWTVGGIFLTVQTMIGRKLYPSVKSKSTEISSN	291	96	786	261	28	NA	MEM1;TMoi;15to32	MEM1;TMoi;17to30	MEM1;TMoi;17to30	DeepTMHMM	type2a	MifM	uYidC_MifM_Bacillales_B	uYidC_5	uYidC_2	GDDPE	84
GCF_001439925.1	refseq	RS_GCF_001439925.1	d__Bacteria;p__Firmicutes;c__Bacilli;o__Bacillales_B;f__DSM-1321;g__Peribacillus;s__Peribacillus muralis	p__Firmicutes	c__Bacilli	o__Bacillales_B	f__DSM-1321	s__Peribacillus muralis	NZ_LMBV01000003.1	71832	72623	+	ASU00_RS04875	yidC	membrane protein insertase YidC	WP_057912329.1	EcYidC_NP_418161.1	5.02E-26	BsYidC_NP_391984.1	1.18E-55	71517	71804	+	ASU00_RS04870	NA	hypothetical protein	WP_057912328.1	ATGTGGGAATTATTATTAGAATTCGATTATCAAACCGTTCGTCATGCGGTATGGGCAGGTTATTTGTTGACCTTTGTCTTTCCACTGGCTGCGTTTTACTTCTTAAATAAAAAACAATCATACTTGAATGATAAATATCAAGCTTCCGTCCATTCTGATCAAAGTAAATCTCCTGTTCATACAGGAAGCACGTTTGACTGGCGCGGTGCACAGCGCTTTTTCACATTTATCCGGCAAAAGGATTCACCCGATGATTCCGATGAGCCAAGCCTCCTACTTGTTGTTTAAACAATAACAATTCGAGGAGGAATTATTTTGAAAAAGAAAAGCGTGTTACTTATTACGGTACTAATCCTGGCAACAGTCCTTTTATCAGGTTGCTCTGCAGCTACAAGCGGG…	ATGTGGGAATTATTATTAGAATTCGATTATCAAACCGTTCGTCATGCGGTATGGGCAGGTTATTTGTTGACCTTTGTCTTTCCACTGGCTGCGTTTTACTTCTTAAATAAAAAACAATCATACTTGAATGATAAATATCAAGCTTCCGTCCATTCTGATCAAAGTAAATCTCCTGTTCATACAGGAAGCACGTTTGACTGGCGCGGTGCACAGCGCTTTTTCACATTTATCCGGCAAAAGGATTCACCCGATGATTCCGATGAGCCAAGCCTCCTACTTGTTGTTTAA	TTGAAAAAGAAAAGCGTGTTACTTATTACGGTACTAATCCTGGCAACAGTCCTTTTATCAGGTTGCTCTGCAGCTACAAGCGGGCCATTTCACACGGCTTTGGTCAATCCAATGACCAAAATGCTTAATTTCAATGCTAATTTATTTAATGGAAATTATGGGTTGAGCATCATCATGATGACATTTTTCATTCGCCTCGTCCTGCTTCCATTGACTGCCAAACAATATAAAACACAGCTCAGCATGAAAACGAAGATGAATGGCCTGAAACCTGAGATGACTGCCATTCAACAGAAAATTAAAGAAACGAAAGATCCTGCGAAACAAAAGGCCCTGCAACAGGAAATGATGCAGCTTTACCAAAAGCACGGAGTCAACCCTTTAAATATGGGCTGTCTG…	MWELLLEFDYQTVRHAVWAGYLLTFVFPLAAFYFLNKKQSYLNDKYQASVHSDQSKSPVHTGSTFDWRGAQRFFTFIRQKDSPDDSDEPSLLLVV	MKKKSVLLITVLILATVLLSGCSAATSGPFHTALVNPMTKMLNFNANLFNGNYGLSIIMMTFFIRLVLLPLTAKQYKTQLSMKTKMNGLKPEMTAIQQKIKETKDPAKQKALQQEMMQLYQKHGVNPLNMGCLPLLIQMPILMGFYYAIQGSHEIATHNFLWYSLGSPNIAMAIIAGVIYYFQSVISMRQMPEEQQKQMKLMSLLSPVMILFISFSAPAALPLYWSIGGIFMIVQSIVLQRLYNKDHAKVPAGNGETTVMKKS	288	95	792	263	27	NA	MEM1;TMoi;15to35	MEM1;TMoi;16to35	MEM1;TMoi;16to35	DeepTMHMM	type2a	MifM	uYidC_MifM_Bacillales_B	uYidC_14	uYidC_2	DDSDE	84
GCF_001455345.1	refseq	RS_GCF_001455345.1	d__Bacteria;p__Firmicutes;c__Bacilli;o__Bacillales;f__Bacillaceae_G;g__Bacillus_A;s__Bacillus_A thuringiensis_N	p__Firmicutes	c__Bacilli	o__Bacillales	f__Bacillaceae_G	s__Bacillus_A thuringiensis_N	NZ_CP013274.1	4866447	4867229	-	ATN06_RS25655	yidC	membrane protein insertase YidC	WP_060632786.1	EcYidC_NP_418161.1	2.08E-36	BsYidC_NP_391984.1	1.32E-61	4867258	4867542	-	ATN06_RS25660	NA	hypothetical protein	WP_000394930.1	ATGGAATTTTTATTGCAGGATGCAATTCTATATATATCGTTTGTAACGACAGCACTTTGTTTATTAGAAGTTTTCTTCCTTGCTAACGTTTCTCGCTTTGTGCGTCAGCAAGCATCAAGCGGTAGACAAAGAGCTTTTGCGTTAGTTGATACGTGTGAAGATAGTGCAGGGAATGTACCGCTATTTTCTATTTTTTATAAATATGGAATGATTCGTTCTGTACGCAGACAAGAATCAAGTGAAGAGAATGATGAGGTCGGTCCGTATACACCAATGTTTCGCTAAATAATTACGAAACATTGGAGGAATGAACATGTTAAAATCATACCGAGCTGCGCTCATTAGTTTATCAGTAGTACTTGTTTTTGTTTTATCTGGCTGCAGTAATGCAGGCACAAT…	ATGGAATTTTTATTGCAGGATGCAATTCTATATATATCGTTTGTAACGACAGCACTTTGTTTATTAGAAGTTTTCTTCCTTGCTAACGTTTCTCGCTTTGTGCGTCAGCAAGCATCAAGCGGTAGACAAAGAGCTTTTGCGTTAGTTGATACGTGTGAAGATAGTGCAGGGAATGTACCGCTATTTTCTATTTTTTATAAATATGGAATGATTCGTTCTGTACGCAGACAAGAATCAAGTGAAGAGAATGATGAGGTCGGTCCGTATACACCAATGTTTCGCTAA	ATGTTAAAATCATACCGAGCTGCGCTCATTAGTTTATCAGTAGTACTTGTTTTTGTTTTATCTGGCTGCAGTAATGCAGGCACAATCGATTCACATAGTACGGGAATTTGGAACCATTATTTCGTATATCCAATCTCGTATATGATTCAATTTGTTGCTCATCATATACCGAGTGGAAGCTTCGGGATTGCCATCATTATTATGACGCTCGTTATTCGTTCAGCGATGATTCCATTAGCTGTTTCGCAATATCGTGGCCAAGCGAAAATGAAAAAAATGCAACCTGAATTACAGAAGCTAAAGAAAAAACACGGTGATGTAAGCAAAGACCTTGAAAAACAAAAACAGTATCAAAAAGAAATGTCAGAACTAATGAAATCAGGCGGTTGGAATCCACTT…	MEFLLQDAILYISFVTTALCLLEVFFLANVSRFVRQQASSGRQRAFALVDTCEDSAGNVPLFSIFYKYGMIRSVRRQESSEENDEVGPYTPMFR	MLKSYRAALISLSVVLVFVLSGCSNAGTIDSHSTGIWNHYFVYPISYMIQFVAHHIPSGSFGIAIIIMTLVIRSAMIPLAVSQYRGQAKMKKMQPELQKLKKKHGDVSKDLEKQKQYQKEMSELMKSGGWNPLAGCWPLLIQMPIFSALYYAISRTEEIRTSTFLWVNLGHADPYHILPIIAALTTFIQMKIFQSNSTPGEQVQMLKIQQIMMPAMILFMGFAAPSGLVLYWITGNLFTMMQTIVLRKIMEREEVQLQNA	285	94	783	260	28	NA	MEM1;TMoi;5to27	MEM1;TMoi;8to28	MEM1;TMoi;8to28	DeepTMHMM	type2a	MifM	uYidC_MifM_Bacillales	uYidC_7	uYidC_2	EENDE	81
GCF_001457035.1	refseq	RS_GCF_001457035.1	d__Bacteria;p__Firmicutes;c__Bacilli;o__Bacillales_G;f__Fictibacillaceae;g__Fictibacillus_C;s__Fictibacillus_C enclensis	p__Firmicutes	c__Bacilli	o__Bacillales_G	f__Fictibacillaceae	s__Fictibacillus_C enclensis	NZ_KQ758617.1	782259	783047	+	AS030_RS04180	yidC	membrane protein insertase YidC	WP_061968743.1	EcYidC_NP_418161.1	2.99E-31	BsYidC_NP_391984.1	3.29E-86	781919	782347	+	AS030_RS23435	NA	hypothetical protein	WP_141687017.1	TTGTATCAAAAGGGGGTGAGTCCGATCGAACCGATTCTTGAACTAATGTGTGAAATGGATGTTGTGCTGATCTCATTGGGCCTGACGCTGGCGCTGCTGGGTATCAGCAGGCACCTGATCATGCAGTGTCCTGATACTATAAAGCGAAGCAGCCAGTTAAGAATTTCAGAGACAGCCTGCACGCACAAACTTCAAAATACACCAAGCACTGTTCAAAACTTTTGTTTCATGAGAAACCGGATTGCTCTTCGGAAATACCGAAAAGAAGCACCGGATGATAATGACAGCCATTCCTTCTTGTTCTTTTTCATAGATGGACAAACAACAAGGAGGAAATGGAATGAAACAAAAGAAACAACGATCAGGACTCTCACACGGATTAAAATTTTTAATTGCTAT…	TTGTATCAAAAGGGGGTGAGTCCGATCGAACCGATTCTTGAACTAATGTGTGAAATGGATGTTGTGCTGATCTCATTGGGCCTGACGCTGGCGCTGCTGGGTATCAGCAGGCACCTGATCATGCAGTGTCCTGATACTATAAAGCGAAGCAGCCAGTTAAGAATTTCAGAGACAGCCTGCACGCACAAACTTCAAAATACACCAAGCACTGTTCAAAACTTTTGTTTCATGAGAAACCGGATTGCTCTTCGGAAATACCGAAAAGAAGCACCGGATGATAATGACAGCCATTCCTTCTTGTTCTTTTTCATAGATGGACAAACAACAAGGAGGAAATGGAATGAAACAAAAGAAACAACGATCAGGACTCTCACACGGATTAAAATTTTTAATTGCTAT…	ATGAAACAAAAGAAACAACGATCAGGACTCTCACACGGATTAAAATTTTTAATTGCTATTTTGGGAATATGGGTGCTTGCCGGCTGTAGCCGAGCACCGGTTAATGCACAAAGTCACGGCGTTTGGAGCCATTATTTTGTCTATCCGTTCTCTGAAGTGATACAGTTTGTAGCTACTTTTTTTAACGGGAATTATGGACTGGCTATCATTTTCTTGACCATTATCATTCGCTGTCTGTTATTGCCATTCACCATTTCGCAGACAAAAAATCAGCAAAAAATGAAAGAGCTTCAGCCGGAAATGAAGCGCATCCGGGAAAAATACAAGGGAAAAGACAAAGAAACCCAAGTGAAAATGCAGCAGGAAGTTATGGCATTGTATCAAAAGCATGGCGTAAAC…	MYQKGVSPIEPILELMCEMDVVLISLGLTLALLGISRHLIMQCPDTIKRSSQLRISETACTHKLQNTPSTVQNFCFMRNRIALRKYRKEAPDDNDSHSFLFFFIDGQTTRRKWNETKETTIRTLTRIKIFNCYFGNMGACRL	MKQKKQRSGLSHGLKFLIAILGIWVLAGCSRAPVNAQSHGVWSHYFVYPFSEVIQFVATFFNGNYGLAIIFLTIIIRCLLLPFTISQTKNQQKMKELQPEMKRIREKYKGKDKETQVKMQQEVMALYQKHGVNPVSMGCMPLLIQMPILLAFYYAIIRTKEIAAHNFLWFNLGTPDPTHILPIIAAITTFIQYKIINRQLEQVNPQIQMMGYIMPMIIVFSAWKLSAVLPLYWIVGNIFMTVQSIVLNRKRKNMQTAANPNS	429	142	789	262	-89	NA	MEM1;TMio;21to40	NA	MEM1;TMio;21to40	tmhmm2.0	type1b	MifM	uYidC_MifM_Bacillales_G	uYidC_5	uYidC_2	PDDND	91
GCF_001461825.1	refseq	RS_GCF_001461825.1	d__Bacteria;p__Firmicutes;c__Bacilli;o__Bacillales;f__Bacillaceae;g__Bacillus;s__Bacillus velezensis	p__Firmicutes	c__Bacilli	o__Bacillales	f__Bacillaceae	s__Bacillus velezensis	NZ_LLZC01000012.1	565967	566803	-	AR442_RS07065	yidC	membrane protein insertase YidC	WP_020956057.1	EcYidC_NP_418161.1	6.68E-23	BsYidC_NP_391984.1	2.49E-52	566836	567117	-	AR442_RS07070	NA	hypothetical protein	WP_003153239.1	ATGATTCTTGAGTCAATGAATGACTTTTTATTTTTAGTCGATTTTTTCACAATTATTCTCCCCGCTCTGACCGCGATCGGCATCGCTTTTCTTTTGCGTGAGCGCCGCGCAGGCGAGCATTGGAGAACGAAACGAATAGATGAACATCAAGCAGTCGTTCAGCTGAACCGAACAGACTTTCTTATTATTATATATCATCGCATTACAACTTGGATACGTAAAGTCATCCGCATGAATTCACCGGCGAATGATGATGAAGATGTCAGCTTCCTCCTTTTATAACGGCAAGTGAAGATAAAAAGGAGGAGACATAATTGTCTAAAACATATCAAAAATGGATCGCATTCGGATTATTTTTTATCGTACTGTGCACAGGCCGCTCGGCTTTTGCGGCGACAT…	ATGATTCTTGAGTCAATGAATGACTTTTTATTTTTAGTCGATTTTTTCACAATTATTCTCCCCGCTCTGACCGCGATCGGCATCGCTTTTCTTTTGCGTGAGCGCCGCGCAGGCGAGCATTGGAGAACGAAACGAATAGATGAACATCAAGCAGTCGTTCAGCTGAACCGAACAGACTTTCTTATTATTATATATCATCGCATTACAACTTGGATACGTAAAGTCATCCGCATGAATTCACCGGCGAATGATGATGAAGATGTCAGCTTCCTCCTTTTATAA	TTGTCTAAAACATATCAAAAATGGATCGCATTCGGATTATTTTTTATCGTACTGTGCACAGGCCGCTCGGCTTTTGCGGCGACATCTCAGACTCAGACGGGAGGCCTCGGGAATATCGGTTTTTTCCACGATTACCTGATCGAGCCGTTTTCGGCACTTTTAAAAGGTGTGGCGGGCCTGTTCCACGGTGAGTACGGACTGTCGATTATTCTGGTGACGATTATCGTCCGGATCGTTGTATTGCCTTTGTTTGTGAACCAATTTAAGAAACAGCGGGTGTTCCAGGAAAAAATGGCTGTGATCAAACCGCAGGTCGACAGCATTCAGGCTAAAATGAAACAAACGAAAGATGCGGAAAAACAAAAAGAACTGCAAATGGAAATGATGAAGCTTTACCGT…	MILESMNDFLFLVDFFTIILPALTAIGIAFLLRERRAGEHWRTKRIDEHQAVVQLNRTDFLIIIYHRITTWIRKVIRMNSPANDDEDVSFLLL	MSKTYQKWIAFGLFFIVLCTGRSAFAATSQTQTGGLGNIGFFHDYLIEPFSALLKGVAGLFHGEYGLSIILVTIIVRIVVLPLFVNQFKKQRVFQEKMAVIKPQVDSIQAKMKQTKDAEKQKELQMEMMKLYREHNLNPMAMGCLPMLVQFPILIGFYYAIRSTPEIASHSFLWFSLGHSDILVSLCAGAMYFLQAYISQKLNEKYSPAAQNPAAMQSAKIMVFIFPVMMTIFSLNVPAALPLYWFTSGLFLTVQNVLLQQTHHKKKQAAAQAEPAKS	282	93	837	278	32	NA	MEM1;TMoi;10to32	MEM1;TMoi;12to32	MEM1;TMoi;12to32	DeepTMHMM	type2a	MifM	uYidC_MifM_Bacillales	uYidC_5	uYidC_2	NDDED	83
GCF_001484965.1	refseq	RS_GCF_001484965.1	d__Bacteria;p__Firmicutes;c__Bacilli;o__Bacillales_H;f__Bacillaceae_D;g__Bacillus_H;s__Bacillus_H shacheensis	p__Firmicutes	c__Bacilli	o__Bacillales_H	f__Bacillaceae_D	s__Bacillus_H shacheensis	NZ_LLYY01000006.1	144884	145684	-	AVZ68_RS08905	yidC	membrane protein insertase YidC	WP_059104188.1	EcYidC_NP_418161.1	4.60E-29	BsYidC_NP_391984.1	3.55E-81	145727	145987	-	AVZ68_RS08910	NA	hypothetical protein	WP_059104189.1	GTGCTTGATTTGTTGTTTGAGTTGCCTTTTCTGTGGGCATGTGTGGCGCTAATGGTTCCTGTTCTGACGGTTCTGACGCTAGAAACCATTCAGACCCATCGCTTGCGAGTGCAAGTGCGAAGGGCCGTCCTCGATACAGACGAGGCCAACCGCGTGAACTCACCACTCATTCGCCCTTTATCGATACGAGTACGACCGAAGATTCCGTATTTCCGCGATAAAGTTTCTCAAGATGACGATGATCCGCTCCTTGTTGTCTAGAGCACGCAAAGCACTGACAATAAAGGAGGAAGGATAGTAGGTATGCGGAAAAAGACGTTTTTATGGCTAAGTTTAGTAGTGATGACCGTGGTGCTATCGGCCTGTGGTCTTGACGAACCCATTACATCGGAATCGGAA…	GTGCTTGATTTGTTGTTTGAGTTGCCTTTTCTGTGGGCATGTGTGGCGCTAATGGTTCCTGTTCTGACGGTTCTGACGCTAGAAACCATTCAGACCCATCGCTTGCGAGTGCAAGTGCGAAGGGCCGTCCTCGATACAGACGAGGCCAACCGCGTGAACTCACCACTCATTCGCCCTTTATCGATACGAGTACGACCGAAGATTCCGTATTTCCGCGATAAAGTTTCTCAAGATGACGATGATCCGCTCCTTGTTGTCTAG	ATGCGGAAAAAGACGTTTTTATGGCTAAGTTTAGTAGTGATGACCGTGGTGCTATCGGCCTGTGGTCTTGACGAACCCATTACATCGGAATCGGAAGGGTTCTGGGATTCATTCTTTGTTTATCCAATGGCTTGGTTGATTCAAACGGCCACGGATTTAACAGGGGGACATTACGGTTGGGGAATTATCATCGTTACGTTATTGATTCGTTTTCTGATCTTTCCTTTAGCGCTTAAATCACAGAAGAGCACACGGGCGATGCAGGTGCTGCGGCCGGAGATGCAGGAAATTCAGGAGCGCATGAAAAAGGCGAAAGGCACCCCTGAAAAGCAGCAGGAAGTGCAGCGTGAAATGCTTTCGCTTTATCAAAAGCATGGAGTGAACCCGGCAGCGGGGTGT…	MLDLLFELPFLWACVALMVPVLTVLTLETIQTHRLRVQVRRAVLDTDEANRVNSPLIRPLSIRVRPKIPYFRDKVSQDDDDPLLVV	MRKKTFLWLSLVVMTVVLSACGLDEPITSESEGFWDSFFVYPMAWLIQTATDLTGGHYGWGIIIVTLLIRFLIFPLALKSQKSTRAMQVLRPEMQEIQERMKKAKGTPEKQQEVQREMLSLYQKHGVNPAAGCLPALVQIPIVMALYFAIMRMEEIRAGGEASVFLWFNLAQTDYILPVIAGITTFIQFKMSMSQMPQSNPLGEDMPNPMNIMLWIMPVMIIVAGFNLPSALALYWVIGNVFMIVQTYFIVVRPNITKKDLEKSEA	261	86	801	266	42	NA	MEM1;TMoi;5to27	MEM1;TMoi;10to27	MEM1;TMoi;10to27	DeepTMHMM	type2a	MifM	uYidC_MifM_Bacillales_H	uYidC_10	uYidC_2	QDDDD	77
GCF_001509555.1	refseq	RS_GCF_001509555.1	d__Bacteria;p__Firmicutes;c__Bacilli;o__Bacillales_B;f__DSM-18226;g__Cytobacillus;s__Cytobacillus sp001509555	p__Firmicutes	c__Bacilli	o__Bacillales_B	f__DSM-18226	s__Cytobacillus sp001509555	NZ_LMAS01000001.1	151261	152058	-	AR328_RS00710	yidC	membrane protein insertase YidC	WP_066287918.1	EcYidC_NP_418161.1	2.12E-15	BsYidC_NP_391984.1	8.01E-52	152084	152374	-	AR328_RS00715	NA	hypothetical protein	WP_066287922.1	ATGTTAGATTTTTTTATGGATGCTTTTAATATCCCAGCTGATTATGCTATCTATGTCAGTTTTATATTAGGGCTTATGATGAAGTTTTTATGGGTATGGAATATTCATTACTCTTTTCATGATTCATTAAATGATACAAATCGAATGGATTCTAATACAATTGCCCCAATTCAGCAATTGACGATGAATGATTATTGGAATCCGTTATTAAATTGGATATCAAAGTGTACAAGAAAAAAAGATGATCAATGTGATGACCCAGACAGTAACTCCTCCTATTTGCTAAGTTAAAACAAAACTAGGAGGAGTTTAACGAATGAAAAATAAGAAACATCTTTTTCTTTTTATGCTAATATCAGTCTCAACTTTATTATTATCGGCATGTTCTTCTCAAAATGG…	ATGTTAGATTTTTTTATGGATGCTTTTAATATCCCAGCTGATTATGCTATCTATGTCAGTTTTATATTAGGGCTTATGATGAAGTTTTTATGGGTATGGAATATTCATTACTCTTTTCATGATTCATTAAATGATACAAATCGAATGGATTCTAATACAATTGCCCCAATTCAGCAATTGACGATGAATGATTATTGGAATCCGTTATTAAATTGGATATCAAAGTGTACAAGAAAAAAAGATGATCAATGTGATGACCCAGACAGTAACTCCTCCTATTTGCTAAGTTAA	ATGAAAAATAAGAAACATCTTTTTCTTTTTATGCTAATATCAGTCTCAACTTTATTATTATCGGCATGTTCTTCTCAAAATGGCCAAAGCAACGATGGATTTTTTCATAAAATTTTTGTCGAACCTTTCGCCTCTCTTATTCATGGAACAGCTGGTATTTTTCATGATAATTATGGGATTGCGATAATCATCATTACACTAGGCATTAGGCTGATTCTTATGCCGCTTATGCTAAAACAATATAAAAACCAGCGTGTCATGAAAGAAAAAATGGACGGGCTGAAGCCAGAAATGGACGAAATCCAAAAGAAATTGAAAGTAACAAAGGATCAGAAAGAACAGCAAAAGCTGCAGCAAGAATTAATGGGCCTTTACAAGAAGCATGGTGTGAATCCTCTA…	MLDFFMDAFNIPADYAIYVSFILGLMMKFLWVWNIHYSFHDSLNDTNRMDSNTIAPIQQLTMNDYWNPLLNWISKCTRKKDDQCDDPDSNSSYLLS	MKNKKHLFLFMLISVSTLLLSACSSQNGQSNDGFFHKIFVEPFASLIHGTAGIFHDNYGIAIIIITLGIRLILMPLMLKQYKNQRVMKEKMDGLKPEMDEIQKKLKVTKDQKEQQKLQQELMGLYKKHGVNPLNMGCLPILIQMPILMGFYYAIRGSEEIAAHSFLWFNLGHADIWITAAAGIVYFFQFKVSQATMPIQQQQQMKFMGLLSPIMIVMVSLNAPAALPLYWTVGGIFLTIQTIIGKKLYPSEKKEVLQTSSSISDK	291	96	798	265	25	NA	MEM1;TMoi;15to37	MEM1;TMoi;15to30	MEM1;TMoi;15to30	DeepTMHMM	type2a	MifM	uYidC_MifM_Bacillales_B	uYidC_5	uYidC_2	DDQCD	81
GCF_001510645.1	refseq	RS_GCF_001510645.1	d__Bacteria;p__Firmicutes;c__Bacilli;o__Bacillales_B;f__DSM-1321;g__Peribacillus;s__Peribacillus sp001510645	p__Firmicutes	c__Bacilli	o__Bacillales_B	f__DSM-1321	s__Peribacillus sp001510645	NZ_LMVB01000001.1	2483798	2484568	+	AR336_RS11770	yidC	membrane protein insertase YidC	WP_062183331.1	EcYidC_NP_418161.1	5.36E-20	BsYidC_NP_391984.1	1.54E-49	2483468	2483755	+	AR336_RS11765	NA	hypothetical protein	WP_062181773.1	ATGTGGGAATTATTGCTTGACTTTGATTATCAAACCTTTCTTAACGCAATGATGGCTGGATGTATCCTCGCCCTCTTTATTCCTGTTTCAGCCATTTACTTTATTCATAAAAATGACTTTTTTACGCAAGGCAAAGGGCAGGATGCTCATCAAATCCTGCAACTGAAGCATGCATATATATCTGCAGAATTTTTTGAATGCAGAGGAATTCAACGTTTTTTTATAGTGATTCGCAGAAAAGAGTCTCCTGATGACTCAGATGAACCAGCTTCCCTTCTCGTTGTTTAGATCAATTAAACAAAACGAGGAGGAAATATATTGAAGAAAAATATGATCGTAATTGTTTCAATACTTACACTTATGTTAACTGGTTGCCAAGCCACTTCTGGATCAGGTGAT…	ATGTGGGAATTATTGCTTGACTTTGATTATCAAACCTTTCTTAACGCAATGATGGCTGGATGTATCCTCGCCCTCTTTATTCCTGTTTCAGCCATTTACTTTATTCATAAAAATGACTTTTTTACGCAAGGCAAAGGGCAGGATGCTCATCAAATCCTGCAACTGAAGCATGCATATATATCTGCAGAATTTTTTGAATGCAGAGGAATTCAACGTTTTTTTATAGTGATTCGCAGAAAAGAGTCTCCTGATGACTCAGATGAACCAGCTTCCCTTCTCGTTGTTTAG	ATGATCGTAATTGTTTCAATACTTACACTTATGTTAACTGGTTGCCAAGCCACTTCTGGATCAGGTGATGGATTTTTCCAAACATTCCTGATTAATCCGTTGATTTGGCTGCTTGAATTCAATGCTCAGCTATTCCATGGAAATTATGGGTTAAGCATCATCTTAGTAACACTGCTCATTCGCATTCTCATTCTTCCTTTAACAATGAAGCAGTACAAAACACAGCTTCATATGAAGGGTAAAATGGACAACTTAAAACCTGAAATGGCGGCCATTCAAGAAAAAATCAAACAAACAAAAGATCCAGTAAAAAAACAAGAACTTCAAAAAGAAATGATGGCATTGTACCAAAAACACGGAGTCAACCCTTTAAATATGGGCTGTCTGCCTATGTTAATT…	MWELLLDFDYQTFLNAMMAGCILALFIPVSAIYFIHKNDFFTQGKGQDAHQILQLKHAYISAEFFECRGIQRFFIVIRRKESPDDSDEPASLLVV	MIVIVSILTLMLTGCQATSGSGDGFFQTFLINPLIWLLEFNAQLFHGNYGLSIILVTLLIRILILPLTMKQYKTQLHMKGKMDNLKPEMAAIQEKIKQTKDPVKKQELQKEMMALYQKHGVNPLNMGCLPMLIQMPILMGFYYAIKASHEIATHSFLWYNLGQADMIMPVIAGVIYYLQFKVSLKQMPTEQQKNMKFMGLLSPVMILFVSFSAPAALPLYWSVGGLFMIIQTYTLQKLYKREPKQEVLISPETLKD	288	95	771	256	42	NA	MEM1;TMoi;13to35	MEM1;TMoi;13to33	MEM1;TMoi;13to33	DeepTMHMM	type2a	MifM	uYidC_MifM_Bacillales_B	uYidC_14	uYidC_2	DDSDE	84
GCF_001514495.1	refseq	RS_GCF_001514495.1	d__Bacteria;p__Firmicutes;c__Bacilli;o__Paenibacillales;f__Paenibacillaceae;g__Paenibacillus;s__Paenibacillus pabuli	p__Firmicutes	c__Bacilli	o__Paenibacillales	f__Paenibacillaceae	s__Paenibacillus pabuli	NZ_BCNM01000012.1	217287	218165	+	PPA03S_RS17750	yidC	membrane protein insertase YidC	WP_062324687.1	EcYidC_NP_418161.1	7.44E-21	BsYidC_NP_391984.1	1.19E-68	217000	217350	+	PPA03S_RS32945	NA	hypothetical protein	WP_157284224.1	TTGTTTGAACTTCATGAATTAATACCTTATATATTCACAATCGGACTCATTTTCACCGTCAGTTATGCTTATATTGCCCATCTGCATTGCGGCATGACAGAGTACTGGATGGAAGCTGGAGCCGGTGGTGGACTTGAACCAGGCTTGCCTGCATTGTTCCTGGATGCACACCACAGACCTGAAGCATTAACTCGAATGGTCAGACGCAGAGAATCACCGGATGAAGATGAACCCGATTGCACGCCCTCGTTGAGCGAAATTCCTACAAATCAACGAGGAGGATATATATGGAACATAAGACAAGCAAGGGGTTCACTTTTACATCGGGCAAGGGACGGATCTATGGCCTGATCGCCATTTTGTTTGCGGTCATGCTGCTTGCCGGTTGCAGCAACAACG…	TTGTTTGAACTTCATGAATTAATACCTTATATATTCACAATCGGACTCATTTTCACCGTCAGTTATGCTTATATTGCCCATCTGCATTGCGGCATGACAGAGTACTGGATGGAAGCTGGAGCCGGTGGTGGACTTGAACCAGGCTTGCCTGCATTGTTCCTGGATGCACACCACAGACCTGAAGCATTAACTCGAATGGTCAGACGCAGAGAATCACCGGATGAAGATGAACCCGATTGCACGCCCTCGTTGAGCGAAATTCCTACAAATCAACGAGGAGGATATATATGGAACATAAGACAAGCAAGGGGTTCACTTTTACATCGGGCAAGGGACGGATCTATGGCCTGA	ATGGAACATAAGACAAGCAAGGGGTTCACTTTTACATCGGGCAAGGGACGGATCTATGGCCTGATCGCCATTTTGTTTGCGGTCATGCTGCTTGCCGGTTGCAGCAACAACGTATCAGAGATTACTTCATCAACACCGGGATTTTTTAATCATTACATTGTTTTTCCACTGTCGTATCTGATCCAGCACTTTGCTACCCTGTTTAGCGGAAGCTATGGGGTTGCAATTATCGTGATTACACTGGTCATTCGTCTTGCACTGCTGCCTTTGATGATGCGTCAAGCCAAATCTCAGCAAGGTACCCGAGTGATCATGAATGCCATGAAGCCGGAGATGGATGCGCTCAAGAAAAAATATGAGGGCAAAAACGATCCGGCCGATAAGCAGAAGCTTTCGCAG…	MFELHELIPYIFTIGLIFTVSYAYIAHLHCGMTEYWMEAGAGGGLEPGLPALFLDAHHRPEALTRMVRRRESPDEDEPDCTPSLSEIPTNQRGGYIWNIRQARGSLLHRARDGSMA	MEHKTSKGFTFTSGKGRIYGLIAILFAVMLLAGCSNNVSEITSSTPGFFNHYIVFPLSYLIQHFATLFSGSYGVAIIVITLVIRLALLPLMMRQAKSQQGTRVIMNAMKPEMDALKKKYEGKNDPADKQKLSQETMELYKKHKFNPLNIGCLPMLIQLPILSGIYTAIRLTPELSSHSFLWFKLGAPDYVLAVVVAVIYLIQAKVSQANMAPEQRKQFAIMGYISPLMMAFFSLSAPAAMPLYWTIGGSFLVLQTLLFRKLYPVEHPQDPAVIEVKKVKSAKHNKSAKPAKS	351	116	879	292	-64	NA	MEM1;TMio;7to29	MEM1;TMoi;7to26	MEM1;TMoi;7to26	DeepTMHMM	type2a	MifM	uYidC_MifM_Paenibacillales	uYidC_4	uYidC_2	PDEDE	73
GCF_001517105.1	refseq	RS_GCF_001517105.1	d__Bacteria;p__Firmicutes;c__Bacilli;o__Bacillales;f__Bacillaceae;g__Bacillus;s__Bacillus halotolerans	p__Firmicutes	c__Bacilli	o__Bacillales	f__Bacillaceae	s__Bacillus halotolerans	NZ_LPVF01000013.1	344058	344885	+	AU387_RS19855	yidC	membrane protein insertase YidC	WP_059336675.1	EcYidC_NP_418161.1	1.09E-21	BsYidC_NP_391984.1	1.53E-51	343741	344028	+	AU387_RS19850	mifM	membrane protein insertion/folding monitor MifM	WP_082687973.1	ATTACAATGTTTGTGGAATCGATAAATGACGTTTTATTCTTAGTCGATTTTTTCACAATTATTCTTCCGGCTCTGACCGCCATCGGGATTGCTTTTCTCTTGCGAGAGTGCCGTGCCGGCGAGCAGTGGAAATCAAAACGAACAGATGAACATCAGACGGTCTTTCGAATAAACCGAACAGACTTTCTTATTATTATATATCATCGCATTATAACTTGGATACGTAAAGTCTTCCGCATGAATTCACCTGTAAATGATGATGAAGACGTCAGTTCCCTTCTTTTATAAACCGCATTTATAAAAAGGAGGAGAACAAATTGTTAAAAACTTATCAAAAACTTTTGGCTATGGGTATCTTTTTCATCGTATTATGCTCGGGTAATGCTGCGTTTGCGGCGA…	ATTACAATGTTTGTGGAATCGATAAATGACGTTTTATTCTTAGTCGATTTTTTCACAATTATTCTTCCGGCTCTGACCGCCATCGGGATTGCTTTTCTCTTGCGAGAGTGCCGTGCCGGCGAGCAGTGGAAATCAAAACGAACAGATGAACATCAGACGGTCTTTCGAATAAACCGAACAGACTTTCTTATTATTATATATCATCGCATTATAACTTGGATACGTAAAGTCTTCCGCATGAATTCACCTGTAAATGATGATGAAGACGTCAGTTCCCTTCTTTTATAA	TTGTTAAAAACTTATCAAAAACTTTTGGCTATGGGTATCTTTTTCATCGTATTATGCTCGGGTAATGCTGCGTTTGCGGCGACGAATCAGGTGGGAGGCCTCAGCAACGTCGGTTTTTTCCACGACTATTTAATCGAACCGTTTTCTGCTCTGCTTAAGGGTGTTGCCGGGTTCTTTTATGGAGAATACGGACTCTCTATTATTCTCGTTACGATTATTGTGCGTGTGGTTGTACTGCCTTTGTTTGTCAATCAGTTCAAAAAACAGCGCATGTTCCAAGAGAAAATGGCCGTTATTAAACCTCAGGTTGACAGTATTCAGGCTAAGTTGAAAAAGACGAAGGACCCGGAAAAGCAAAAAGAACTGCAAATGGACATGATGAAGCTGTATCAGGAGCAT…	MTMFVESINDVLFLVDFFTIILPALTAIGIAFLLRECRAGEQWKSKRTDEHQTVFRINRTDFLIIIYHRIITWIRKVFRMNSPVNDDEDVSSLLL	MLKTYQKLLAMGIFFIVLCSGNAAFAATNQVGGLSNVGFFHDYLIEPFSALLKGVAGFFYGEYGLSIILVTIIVRVVVLPLFVNQFKKQRMFQEKMAVIKPQVDSIQAKLKKTKDPEKQKELQMDMMKLYQEHNINPLAMGCLPMLIQFPIMIGFYYAIRSTPEIASHSFLWFSLGQSDILVSLSAGIMYFVQAYVAQKLTAKYSAVPQNPAAQQSAKLMVFIFPVMMTIFSLNVPAALPLYWFTSGLFLTVQNVVLQMTHHKHKKTAALTEPVK	288	95	828	275	29	NA	MEM1;TMoi;12to34	MEM1;TMoi;14to34	MEM1;TMoi;14to34	DeepTMHMM	type2a	MifM	uYidC_MifM_Bacillales	uYidC_5	uYidC_2	NDDED	85
GCF_001541095.1	refseq	RS_GCF_001541095.1	d__Bacteria;p__Firmicutes;c__Bacilli;o__Paenibacillales;f__Paenibacillaceae;g__Paenibacillus_F;s__Paenibacillus_F sp001541095	p__Firmicutes	c__Bacilli	o__Paenibacillales	f__Paenibacillaceae	s__Paenibacillus_F sp001541095	NZ_LMXH01000001.1	514730	515422	+	AR333_RS02435	NA	membrane protein insertase YidC	WP_068775095.1	EcYidC_NP_418161.1	2.26E-17	BsYidC_NP_391984.1	4.90E-16	514429	514800	+	AR333_RS24490	NA	hypothetical protein	WP_156430810.1	GTGATGGACTGGAGCCTGGATTTGCCTATGCTGATATTAGCGCTTGGTTTCACTTGCTGGTGGCTGAGTGAATGGTTCTATACGGCTCCGCCCATGCCTGCTTACGGCGTAACTCCGCTGATCCGGACTCCTTATTCGAGCATTCCGGCCGTGCTGCGTACAGTCGGCAGCCGCAGCAGCCTTATACGAAGGAAGATCCCTTCCAGGCAAAGCGACGAAAATGATGATGAAACAGATTCCTCCCATGTTGACGGATATCGTGCACCACGTCATTCCATCACATATTCTGGGAGGAACTCGTATGACATTCTTACAACCGGTCGTCTCTATTCTAGACGGCGTAATGAAGATTTTATATTCATTCACCCATGATTGGGGACTCAGCATTGTCGTGCTGAC…	GTGATGGACTGGAGCCTGGATTTGCCTATGCTGATATTAGCGCTTGGTTTCACTTGCTGGTGGCTGAGTGAATGGTTCTATACGGCTCCGCCCATGCCTGCTTACGGCGTAACTCCGCTGATCCGGACTCCTTATTCGAGCATTCCGGCCGTGCTGCGTACAGTCGGCAGCCGCAGCAGCCTTATACGAAGGAAGATCCCTTCCAGGCAAAGCGACGAAAATGATGATGAAACAGATTCCTCCCATGTTGACGGATATCGTGCACCACGTCATTCCATCACATATTCTGGGAGGAACTCGTATGACATTCTTACAACCGGTCGTCTCTATTCTAGACGGCGTAATGAAGATTTTATATTCATTCACCCATGA	ATGACATTCTTACAACCGGTCGTCTCTATTCTAGACGGCGTAATGAAGATTTTATATTCATTCACCCATGATTGGGGACTCAGCATTGTCGTGCTGACACTCCTTATACGCAGCTTGTTATTCAAGCTGAATCTCAGCAGCGCACGGCAGCAGGTCAGAAGCTCCAAAGTGCAGCCGATCCTCCGGGATCTCCGCACTCGTTACGCTTCCGATCCGGCCAAACTCATCCAGAAGATGACTGAGCTTAATACCAAGTACGGTATCAAACCCTTCATGCCTTTTGCAGCCGCTCTGATCCAAATGCCTATTTTTATGAGTCTGTACCCGTATTTCACGATGCATGGAGCCGGAATGACGAGCCTGATCGTTCCTTGGATGCAGTCGCTGGGTATTTCGGAC…	MMDWSLDLPMLILALGFTCWWLSEWFYTAPPMPAYGVTPLIRTPYSSIPAVLRTVGSRSSLIRRKIPSRQSDENDDETDSSHVDGYRAPRHSITYSGRNSYDILTTGRLYSRRRNEDFIFIHP	MTFLQPVVSILDGVMKILYSFTHDWGLSIVVLTLLIRSLLFKLNLSSARQQVRSSKVQPILRDLRTRYASDPAKLIQKMTELNTKYGIKPFMPFAAALIQMPIFMSLYPYFTMHGAGMTSLIVPWMQSLGISDPSHLLPYLYGLLSWIGLSIPLLPEQAASQPFLLRMGLPLLVVAISMAVMWRSPAALVLYWSVNGAVTLMERIWYRTPAGRKLLYRGVTGDHPDSGHE	372	123	693	230	-71	NA	NA	MEM1;SSio;1to11_MEM2;TMoi;13to22	MEM1;SSio;1to11_MEM2;TMoi;13to22	DeepTMHMM	type2b	MifM	uYidC_MifM_Paenibacillales	uYidC_12	uYidC_2	DENDD	72
GCF_001542915.1	refseq	RS_GCF_001542915.1	d__Bacteria;p__Firmicutes;c__Bacilli;o__Bacillales_B;f__DSM-1321;g__Peribacillus;s__Peribacillus simplex_B	p__Firmicutes	c__Bacilli	o__Bacillales_B	f__DSM-1321	s__Peribacillus simplex_B	NZ_LNNH01000056.1	33412	34143	-	AS888_RS23295	yidC	membrane protein insertase YidC	WP_061144511.1	EcYidC_NP_418161.1	2.07E-26	BsYidC_NP_391984.1	2.04E-56	34225	34512	-	AS888_RS23300	NA	hypothetical protein	WP_061144472.1	ATGTGGGAATTATTATTAGAATTTGATTATCAAACCGTTCGTCATGCGGTATGGGCAGGTTACTTGTTGACCTTTGTCTTTCCACTGGCGGCGTTTTACTTCTTAAATAAAAAGCAATCACACTTGAATGATAAATATCAAGCTTCCGTCCATTCCGATCAAAGTAAATCCCCTGTTCATACAGGCAGCACTTTTGACTGGCGCGGTGCACAGCGCTTTTTCACATTTATCAGGCAAAAGGATTCACCCGATGATTCCGATGAGCCAAGCCTCCTACTAGTTGTTTAAACAAAAACAATTTGAGGAGGAATTAATTTGAAAAAGAAAAGCGTGTTACTTATTACGGTACTGATCCTGGCAACGGTCCTTATGTCAGGTTGCTCTGCAGCTGCAAGCGGT…	ATGTGGGAATTATTATTAGAATTTGATTATCAAACCGTTCGTCATGCGGTATGGGCAGGTTACTTGTTGACCTTTGTCTTTCCACTGGCGGCGTTTTACTTCTTAAATAAAAAGCAATCACACTTGAATGATAAATATCAAGCTTCCGTCCATTCCGATCAAAGTAAATCCCCTGTTCATACAGGCAGCACTTTTGACTGGCGCGGTGCACAGCGCTTTTTCACATTTATCAGGCAAAAGGATTCACCCGATGATTCCGATGAGCCAAGCCTCCTACTAGTTGTTTAA	ATGTCAGGTTGCTCTGCAGCTGCAAGCGGTCCATTTCATACAGGTTTGGTTAATCCAATGACGAAAATGCTTGAATTCAATGCCAATTTATTTAATGGTAACTATGGGTTGAGCATCATCATGATGACATTTTTCATCCGTCTTGTCCTGCTTCCATTGACTGCCAAGCAATATAAAACACAGCTCAGCATGAAAACGAAAATGAATGGCCTGAAACCTGAAATGACTGCCATCCAACAGAAGATTAAGGAAACGAAAGATCCGGCTAAACAAAAAGCCCTGCAGCAGGAAATGATGCAGCTTTACCAAAAGCATGGAGTCAACCCGTTAAACATGGGTTGTCTGCCACTATTGATCCAAATGCCGATCTTGATGGGTTTTTATTATGCGATTAAAGGA…	MWELLLEFDYQTVRHAVWAGYLLTFVFPLAAFYFLNKKQSHLNDKYQASVHSDQSKSPVHTGSTFDWRGAQRFFTFIRQKDSPDDSDEPSLLLVV	MSGCSAAASGPFHTGLVNPMTKMLEFNANLFNGNYGLSIIMMTFFIRLVLLPLTAKQYKTQLSMKTKMNGLKPEMTAIQQKIKETKDPAKQKALQQEMMQLYQKHGVNPLNMGCLPLLIQMPILMGFYYAIKGSHEIATHNFLWFSLGQPNIAMAIIAGVIYYFQSVISMRQMPEEQQKQMKLMSLLSPVMILFISFSAPAALPLYWSIGGLFMIAQTIVLQRVYKKDHVSVPAGNETVIKKS	288	95	732	243	81	NA	MEM1;TMoi;15to35	MEM1;TMoi;16to35	MEM1;TMoi;16to35	DeepTMHMM	type2a	MifM	uYidC_MifM_Bacillales_B	uYidC_14	uYidC_2	DDSDE	84
GCF_001544135.1	refseq	RS_GCF_001544135.1	d__Bacteria;p__Firmicutes;c__Bacilli;o__Bacillales;f__Anoxybacillaceae;g__Geobacillus;s__Geobacillus zalihae	p__Firmicutes	c__Bacilli	o__Bacillales	f__Anoxybacillaceae	s__Geobacillus zalihae	NZ_BCPV01000012.1	54568	55317	-	GZ1_RS05950	yidC	membrane protein insertase YidC	WP_015374913.1	EcYidC_NP_418161.1	1.64E-36	BsYidC_NP_391984.1	8.40E-87	55360	55629	-	GZ1_RS05955	NA	hypothetical protein	WP_015374914.1	ATGGAAGCGCCTATTGATTTGCTTGTGTATATGTCGCTTGTCGGCGCGCTATGGATCATCATGAAAGGACATACGAGCGCGCGCCGGATGGCAGGTTCGCTGTTTTATGAACCGGCGTTGGCCGCGGTTCGCGAGCATGAAGCAGAGGGAGGCGCCGAACGGGCGGCGCTTCCATGGCGCCCGCTGTTTTTGCCGCAGCGGCGGAAAATTCCCGTTCGGGAACGGACAAGCCGAACGGATGAGGATGGAAGGCCCTTTCCTTTATGTTGAAACGGCATGATTTTGCAACATGATATTGAAGGAGGGCTTTTCATGAAAAAATGGGTATTGGTGCTGCTTGGCGCCGTTTTGCTTCTTGCCGGCTGCAACCGCAACGAACCGATCGACGAACATAGCCAA…	ATGGAAGCGCCTATTGATTTGCTTGTGTATATGTCGCTTGTCGGCGCGCTATGGATCATCATGAAAGGACATACGAGCGCGCGCCGGATGGCAGGTTCGCTGTTTTATGAACCGGCGTTGGCCGCGGTTCGCGAGCATGAAGCAGAGGGAGGCGCCGAACGGGCGGCGCTTCCATGGCGCCCGCTGTTTTTGCCGCAGCGGCGGAAAATTCCCGTTCGGGAACGGACAAGCCGAACGGATGAGGATGGAAGGCCCTTTCCTTTATGTTGA	ATGAAAAAATGGGTATTGGTGCTGCTTGGCGCCGTTTTGCTTCTTGCCGGCTGCAACCGCAACGAACCGATCGACGAACATAGCCAAGGCATTTGGAACCATTATTTTGTCTATCCAATGTCGAAGCTTCTTTTGACGCTTGGGCACTGGTTTGGCGACAATTACGGCATCGCCATTATCGTGCTGACGCTCATCGTCCGCTTTTGCTTGCTGCCGCTCATTTTGAAGCAGTTCCGCGCATCGATCGCCATGCAAAAACTGCGCCCGGAGCTTATGAAGCTACAAGAAAAATATAAAAGCAAAGACCCGGAAACGCAGCGCAAGCTCCAGCAAGAAATGATGCAGCTGTATCAAAAGCACGGCGTCAACCCGGCGAGCGGCTGCCTGCCGGTGCTCATT…	MEAPIDLLVYMSLVGALWIIMKGHTSARRMAGSLFYEPALAAVREHEAEGGAERAALPWRPLFLPQRRKIPVRERTSRTDEDGRPFPLC	MKKWVLVLLGAVLLLAGCNRNEPIDEHSQGIWNHYFVYPMSKLLLTLGHWFGDNYGIAIIVLTLIVRFCLLPLILKQFRASIAMQKLRPELMKLQEKYKSKDPETQRKLQQEMMQLYQKHGVNPASGCLPVLIQMPIFMALYYAISRTQEIKTHSFLWVELGHRDPYFILPVLAALTTFISLRLSPSMAEEQMPQMAMMSYIMPVMIFIGASSVPSALSLYWVVGGCFSIIQSLILRAQMKAAKAAENS	270	89	750	249	42	NA	MEM1;TMoi;4to21	MEM1;SSio;1to10_MEM2;TMoi;12to21	MEM1;SSio;1to10_MEM2;TMoi;12to21	DeepTMHMM	type2b	MifM	uYidC_MifM_Bacillales	uYidC_9	uYidC_2	TDEDG	79
GCF_001544315.1	refseq	RS_GCF_001544315.1	d__Bacteria;p__Firmicutes;c__Bacilli;o__Bacillales;f__Anoxybacillaceae;g__Geobacillus;s__Geobacillus jurassicus	p__Firmicutes	c__Bacilli	o__Bacillales	f__Anoxybacillaceae	s__Geobacillus jurassicus	NZ_BCQG01000007.1	28543	29292	-	GJ1_RS03315	yidC	membrane protein insertase YidC	WP_066228447.1	EcYidC_NP_418161.1	5.56E-36	BsYidC_NP_391984.1	9.57E-88	29322	29600	-	GJ1_RS03320	NA	hypothetical protein	WP_066228450.1	ATGGAAGCGCCTATCGATTTGCTTGTGTATATGTCGCTTGTCGGCGCGTTGTGGATCATCATGAAAGGGTATATGGGTGCACAGCGGACGGCGAGATCTTTGTTTTACGAGCCGGCATTGGCCTCAGTTCGCGAGCGGGAGGCGGGAGGAGGCGCCGAACGAGCGGCGCTTCCATGGCGCCCGCTGTTTTTGCCGCAGCGGCGGAAAATTCCGGTCCGGGAACGGGCAAGCCGGGCAGATGAGGATGGAAGGCCCTTTCATTTATATGGAACGGCATGATTTCGCTACATGATGAAGGAGGGCTTTTCATGAAAAAATGGTTATTTGTGCTGCTTAGTGCAGCCTTGCTTCTTTCCGGCTGCAACCGCAACGAACCGATCGATGAACATAGCCAAGGCA…	ATGGAAGCGCCTATCGATTTGCTTGTGTATATGTCGCTTGTCGGCGCGTTGTGGATCATCATGAAAGGGTATATGGGTGCACAGCGGACGGCGAGATCTTTGTTTTACGAGCCGGCATTGGCCTCAGTTCGCGAGCGGGAGGCGGGAGGAGGCGCCGAACGAGCGGCGCTTCCATGGCGCCCGCTGTTTTTGCCGCAGCGGCGGAAAATTCCGGTCCGGGAACGGGCAAGCCGGGCAGATGAGGATGGAAGGCCCTTTCATTTATATGGAACGGCATGA	ATGAAAAAATGGTTATTTGTGCTGCTTAGTGCAGCCTTGCTTCTTTCCGGCTGCAACCGCAACGAACCGATCGATGAACATAGCCAAGGCATTTGGAACCATTATTTTGTCTACCCGATGTCAAAGCTCCTTTTGACGCTTGGCCATTGGTTTGGCGACAACTACGGCATCGCGATTATCGTGCTGACGCTCATCGTCCGGTTTTGCTTGCTGCCGCTCATTTTGAAGCAGTTCCGCGCTTCGATCGCCATGCAAAAACTGCGCCCGGAGCTTATGAAGCTGCAAGAAAAATATAAAAGCAAAGACCCGGAAACGCAGCGCAAGCTCCAGCAAGAAATGATGCAGCTGTATCAAAAACACGGCGTCAACCCGGCGAGCGGCTGCCTGCCGGTGCTCATT…	MEAPIDLLVYMSLVGALWIIMKGYMGAQRTARSLFYEPALASVREREAGGGAERAALPWRPLFLPQRRKIPVRERASRADEDGRPFHLYGTA	MKKWLFVLLSAALLLSGCNRNEPIDEHSQGIWNHYFVYPMSKLLLTLGHWFGDNYGIAIIVLTLIVRFCLLPLILKQFRASIAMQKLRPELMKLQEKYKSKDPETQRKLQQEMMQLYQKHGVNPASGCLPVLIQMPIFMALYYAISRTQEIKTHSFLWVELGHRDPYFILPVLAALTTFISLRLSPSMTEEQLPQMAMMSYIMPVMIFIGASSVPSALSLYWVVGGCFSIIQSLILRAQMKAAKAAENS	279	92	750	249	29	NA	MEM1;TMoi;4to26	MEM1;TMoi;4to21	MEM1;TMoi;4to21	DeepTMHMM	type2a	MifM	uYidC_MifM_Bacillales	uYidC_9	uYidC_2	ADEDG	79
GCF_001570725.1	refseq	RS_GCF_001570725.1	d__Bacteria;p__Firmicutes;c__Bacilli;o__Paenibacillales;f__Paenibacillaceae;g__Paenibacillus;s__Paenibacillus amylolyticus_A	p__Firmicutes	c__Bacilli	o__Paenibacillales	f__Paenibacillaceae	s__Paenibacillus amylolyticus_A	NZ_BCNV01000001.1	1526387	1527274	+	PAHA3_RS07075	yidC	membrane protein insertase YidC	WP_062834085.1	EcYidC_NP_418161.1	7.46E-21	BsYidC_NP_391984.1	3.28E-68	1526100	1526450	+	PAHA3_RS29775	NA	hypothetical protein	WP_201028074.1	TTGTTTGAACTGCAGGAGTTATTACCATATTTATTCTCGATTGGACTCATCTTCACCGTCAGTTATGCCTATATTGCCCATCTTCACTGTGGCATGACAGAGTACTGGATGGAAGGTGGCGTCGGTGGTGGACTTGAACCTGTACTTCCCGCCCTGTGTTTGGACAGACAACACAGACAGGAAGACTGGAGCCGCATGATTAGACGAAGAGAAGCGCCCGATGAAGATGAACCAGATTGTCATTCCTCGTTGAACGATTGGTCAACAAATCAACGAGGAGGATATATATGGAACATAAGACCAACAAGGGATTCACTTTTACATCGGGCAAGGGACGGATCTATGGCCTGATTGCCATTTTGTTTGCAGTCATGCTGCTTGCCGGATGCAGCAACAACG…	TTGTTTGAACTGCAGGAGTTATTACCATATTTATTCTCGATTGGACTCATCTTCACCGTCAGTTATGCCTATATTGCCCATCTTCACTGTGGCATGACAGAGTACTGGATGGAAGGTGGCGTCGGTGGTGGACTTGAACCTGTACTTCCCGCCCTGTGTTTGGACAGACAACACAGACAGGAAGACTGGAGCCGCATGATTAGACGAAGAGAAGCGCCCGATGAAGATGAACCAGATTGTCATTCCTCGTTGAACGATTGGTCAACAAATCAACGAGGAGGATATATATGGAACATAAGACCAACAAGGGATTCACTTTTACATCGGGCAAGGGACGGATCTATGGCCTGA	ATGGAACATAAGACCAACAAGGGATTCACTTTTACATCGGGCAAGGGACGGATCTATGGCCTGATTGCCATTTTGTTTGCAGTCATGCTGCTTGCCGGATGCAGCAACAACGTGTCGGAGATTACTTCATCGACACCGGGATTTTTTAACCACTATATTGTATTTCCGCTGTCGTATCTGATTCAACACATTGCTACTATATTTAACGGAAGCTACGGGGTCGCAATTATCGTGATCACGCTGGTCATTCGTTTAGCACTGCTGCCGTTGATGATGCGTCAAGCCAAGTCCCAGCAGGGAACACGAGTCATCATGAACGCCATGAAACCCGAGATGGATGCGCTCAAGAAAAAATATGAAGGCAAAAATGATCCTGCTGATAAGCAAAAGCTGTCTCAG…	MFELQELLPYLFSIGLIFTVSYAYIAHLHCGMTEYWMEGGVGGGLEPVLPALCLDRQHRQEDWSRMIRRREAPDEDEPDCHSSLNDWSTNQRGGYIWNIRPTRDSLLHRARDGSMA	MEHKTNKGFTFTSGKGRIYGLIAILFAVMLLAGCSNNVSEITSSTPGFFNHYIVFPLSYLIQHIATIFNGSYGVAIIVITLVIRLALLPLMMRQAKSQQGTRVIMNAMKPEMDALKKKYEGKNDPADKQKLSQETMELYKKHKFNPLNIGCLPMLIQLPILSGIYTAIRLTPELSSHSFLWFKLGAPDYVLAVVVAVIYLIQAKVSQANMAPEQRKQFAIMGYLSPLMMAFFSLTAPAAMPLYWTVGGSFLVLQTLLFRKMYPVEHPQEPVVVEVSQKKNKKSSSSKPSRKPAKS	351	116	888	295	-64	NA	MEM1;TMio;7to29	MEM1;TMoi;7to26	MEM1;TMoi;7to26	DeepTMHMM	type2a	MifM	uYidC_MifM_Paenibacillales	uYidC_4	uYidC_2	PDEDE	73
GCF_001578185.1	refseq	RS_GCF_001578185.1	d__Bacteria;p__Firmicutes;c__Bacilli;o__Bacillales_B;f__DSM-1321;g__Peribacillus;s__Peribacillus simplex_A	p__Firmicutes	c__Bacilli	o__Bacillales_B	f__DSM-1321	s__Peribacillus simplex_A	NZ_CP011008.1	1391643	1392413	-	UP17_RS06545	yidC	membrane protein insertase YidC	WP_061466010.1	EcYidC_NP_418161.1	1.42E-26	BsYidC_NP_391984.1	2.04E-55	1392456	1392749	-	UP17_RS06550	NA	hypothetical protein	WP_061462197.1	ATGTGGGAATTATTATTAGAATTCGATTATCAGACCGTTCGTCATGCGGTATGGGCAGGTTACTTATTGACCTTTGTCTTTCCACTGGCTGCGTTTTACTTCTTAAATAAAAAGCAATCGCTTTTGAATGATAAATATCAAGCTTCGATTCACTCAGATAAAGGTAAATCCCCTGTTCAAGCATGCAGCATTTTTGACTGGCGGGGTGCACAGCGCTTTTTCACATTTATCCGGCAAAAGCAAAAGGATTCACTCGATGATTCAGATGAACCAAGCCTCCTTATTGTTGTTTAACCACTTACAATTCGAGGAGGAATTATTTTGAAGAAGAAAAGCATGTTACTAATTACCGTCCTATTTTTAGCTACGACCCTTTTGACAGGATGCTCTGCAGCAACG…	ATGTGGGAATTATTATTAGAATTCGATTATCAGACCGTTCGTCATGCGGTATGGGCAGGTTACTTATTGACCTTTGTCTTTCCACTGGCTGCGTTTTACTTCTTAAATAAAAAGCAATCGCTTTTGAATGATAAATATCAAGCTTCGATTCACTCAGATAAAGGTAAATCCCCTGTTCAAGCATGCAGCATTTTTGACTGGCGGGGTGCACAGCGCTTTTTCACATTTATCCGGCAAAAGCAAAAGGATTCACTCGATGATTCAGATGAACCAAGCCTCCTTATTGTTGTTTAA	ATGTTACTAATTACCGTCCTATTTTTAGCTACGACCCTTTTGACAGGATGCTCTGCAGCAACGAGCGGCCCATTTCATACAGCATTGGTTAACCCCATGACAAAAATGCTTGAATTCAATGCTGATATATTTAATGGTAACTATGGTTTAAGTATCATTATGATGACATTTCTCATCCGTCTAGTCTTGCTTCCACTGACTGCCAAGCAATATAAAACACAGCTCAGCATGAAAACGAAGATGAATGGGCTGAAACCAGAAATGGCAGCAATCCAGCAGAAAATTAAAGAGACTAAGGATCCAGTTAAACAAAAGGCCCTGCAACAGGAAATGATGCAGCTATACCAAAAGCACGGAGTCAATCCGCTAAATATGGGCTGTCTGCCGCTTTTAATCCAA…	MWELLLEFDYQTVRHAVWAGYLLTFVFPLAAFYFLNKKQSLLNDKYQASIHSDKGKSPVQACSIFDWRGAQRFFTFIRQKQKDSLDDSDEPSLLIVV	MLLITVLFLATTLLTGCSAATSGPFHTALVNPMTKMLEFNADIFNGNYGLSIIMMTFLIRLVLLPLTAKQYKTQLSMKTKMNGLKPEMAAIQQKIKETKDPVKQKALQQEMMQLYQKHGVNPLNMGCLPLLIQMPILMGFYYAIQGSHEIATHNFLWFSLGQPNIAMAIIAGVIYYFQSVLSMRQMPEEQQKQMKVMSLLSPVMILFISFSAPAALPLYWSIGGLFMIVQSIVLQRVYKKDHANVPTKNETVMKKS	294	97	771	256	42	NA	MEM1;TMoi;15to35	MEM1;TMoi;16to35	MEM1;TMoi;16to35	DeepTMHMM	type2a	MifM	uYidC_MifM_Bacillales_B	uYidC_14	uYidC_2	DDSDE	86
GCF_001583695.1	refseq	RS_GCF_001583695.1	d__Bacteria;p__Firmicutes;c__Bacilli;o__Bacillales;f__Bacillaceae_G;g__Bacillus_A;s__Bacillus_A wiedmannii	p__Firmicutes	c__Bacilli	o__Bacillales	f__Bacillaceae_G	s__Bacillus_A wiedmannii	NZ_LOBC01000072.1	120716	121498	-	AT260_RS23670	yidC	membrane protein insertase YidC	WP_000920539.1	EcYidC_NP_418161.1	5.81E-38	BsYidC_NP_391984.1	6.12E-64	121527	121811	-	AT260_RS23675	NA	hypothetical protein	WP_000394932.1	ATGGAATTTTTATTGCAGGATGCAATTCTATATATATCGTTTGTAACGACAGCGCTTTGTTTATTAGAAGTTTTCTTCCTTGCTAACGTTTCTCGCTTTGTGCGTCAGCAAGCATCAAGTGGTAGACAAAGAGCCTTTAAACTAGTTAATACGTGTGAAGAGGGTACTGGTAATGTAACGCTTTTCTCTATTTTTTATAAATATGGAATGATTCGTTCTGTGCGCAGACAAGAATCCAGTGAAGAGAATGACGAGGTCGGTCCGTATACACCAATGTTTCGCTAAATAATTACGAAACATTGGAGGAATGAACATGTTAAAATCATACCGAGCTGTGCTCGTTAGTTTATCATTATTACTTGTTTTTGTTTTATCTGGTTGCAGTAATGCAGCCCCAAT…	ATGGAATTTTTATTGCAGGATGCAATTCTATATATATCGTTTGTAACGACAGCGCTTTGTTTATTAGAAGTTTTCTTCCTTGCTAACGTTTCTCGCTTTGTGCGTCAGCAAGCATCAAGTGGTAGACAAAGAGCCTTTAAACTAGTTAATACGTGTGAAGAGGGTACTGGTAATGTAACGCTTTTCTCTATTTTTTATAAATATGGAATGATTCGTTCTGTGCGCAGACAAGAATCCAGTGAAGAGAATGACGAGGTCGGTCCGTATACACCAATGTTTCGCTAA	ATGTTAAAATCATACCGAGCTGTGCTCGTTAGTTTATCATTATTACTTGTTTTTGTTTTATCTGGTTGCAGTAATGCAGCCCCAATTGATGCACATAGTACGGGGATTTGGGATCATTATTTCGTATATCCAATCTCGTTTATGATTCAATTTGTTGCTCATCACATACCAGGAGCTAGCTTCGGGATTTCTATTATTATTATGACGCTCGTTATTCGTTCAGCAATGATCCCATTAGCTGTTTCGCAATATCGTAGTCAAGCGAAAATGAAGAAAATGCAACCTGAACTGCAGAAGCTGAAACAAAAATACGGTGATGTGGGTAAAGATCTTGAAAAACAAAAGCAGTATCAAAAGGAAATGTCGGAACTAATGAAATCAGGCGGTTGGAATCCACTA…	MEFLLQDAILYISFVTTALCLLEVFFLANVSRFVRQQASSGRQRAFKLVNTCEEGTGNVTLFSIFYKYGMIRSVRRQESSEENDEVGPYTPMFR	MLKSYRAVLVSLSLLLVFVLSGCSNAAPIDAHSTGIWDHYFVYPISFMIQFVAHHIPGASFGISIIIMTLVIRSAMIPLAVSQYRSQAKMKKMQPELQKLKQKYGDVGKDLEKQKQYQKEMSELMKSGGWNPLAGCWPLLIQMPIFSALYYAISRTEEIRTSSFLWVNLGHADPYHILPIIAALTTFIQMKVFQSNITPGEQVQMLKVQQIMMPAMILFMGFAAPSGLVLYWITGNLFTMTQTIVLRRIMEREELQLQKA	285	94	783	260	28	NA	MEM1;TMoi;5to27	MEM1;TMoi;8to28	MEM1;TMoi;8to28	DeepTMHMM	type2a	MifM	uYidC_MifM_Bacillales	uYidC_7	uYidC_2	EENDE	81
GCF_001584325.1	refseq	RS_GCF_001584325.1	d__Bacteria;p__Firmicutes;c__Bacilli;o__Bacillales;f__Bacillaceae;g__Bacillus;s__Bacillus nakamurai	p__Firmicutes	c__Bacilli	o__Bacillales	f__Bacillaceae	s__Bacillus nakamurai	NZ_LSAZ01000007.1	12895	13728	+	AXI59_RS04045	yidC	membrane protein insertase YidC	WP_061527490.1	EcYidC_NP_418161.1	2.26E-22	BsYidC_NP_391984.1	4.45E-51	12580	12861	+	AXI59_RS04040	NA	hypothetical protein	WP_061527489.1	ATGATTCTTGAGTCAATGAATGACTTTTTATTTTTAGTCGATTTTTTCACAATTATTCTTCCCGCTCTGACTGCGATCGGTATTGCTTTTCTTTTACGTGAGTGCCGTGCAGGCGAGCATTGGAGAACGAAACGCATAGACGAATATCAAGCAGTCGTTCAGCTGAACCGAACAGACTTTCTTATTATTATATATCATCGCATTACAACGTGGATACGTAAAGTCATCCGCATGAATTCACCGGTGAATGATGATGAAGATGTCAACGCCCTCCTTTTATAACACAAAGCAATGATTAAAAGGAGGAGACTGTGATTGTCTAAAACATATCAAAAACTTATTGCGTTCGGATTATTTTTCATCGTGCTGTTCACTGGCCAGTCGGCTTTTGCCGCTACA…	ATGATTCTTGAGTCAATGAATGACTTTTTATTTTTAGTCGATTTTTTCACAATTATTCTTCCCGCTCTGACTGCGATCGGTATTGCTTTTCTTTTACGTGAGTGCCGTGCAGGCGAGCATTGGAGAACGAAACGCATAGACGAATATCAAGCAGTCGTTCAGCTGAACCGAACAGACTTTCTTATTATTATATATCATCGCATTACAACGTGGATACGTAAAGTCATCCGCATGAATTCACCGGTGAATGATGATGAAGATGTCAACGCCCTCCTTTTATAA	TTGTCTAAAACATATCAAAAACTTATTGCGTTCGGATTATTTTTCATCGTGCTGTTCACTGGCCAGTCGGCTTTTGCCGCTACAGCTCAGACTCAGACGGGAGGACTCGGGAATATCGGATTTTTCCATCATTACCTGATCGAGCCGTTTTCCGCACTGTTAAAAGGAGTGGCCGGCCTGTTCCATGGTGAATACGGACTGTCTATTATTCTTGTGACGATTATCGTCCGTATTGTTGTATTGCCTTTGTTCGTGAACCAGTTTAAAAAGCAGCGTATGTTCCAGGAAAAAATGGCTGTGATTAAACCGCAGGTGGACAGCATTCAGGCAAAAATGAAAAAAAACAAAGATCCTGAGAAGCAAAAAGAACTTCAGATGGAAATGATGAAGCTGTATCGT…	MILESMNDFLFLVDFFTIILPALTAIGIAFLLRECRAGEHWRTKRIDEYQAVVQLNRTDFLIIIYHRITTWIRKVIRMNSPVNDDEDVNALLL	MSKTYQKLIAFGLFFIVLFTGQSAFAATAQTQTGGLGNIGFFHHYLIEPFSALLKGVAGLFHGEYGLSIILVTIIVRIVVLPLFVNQFKKQRMFQEKMAVIKPQVDSIQAKMKKNKDPEKQKELQMEMMKLYRDNNLNPMAMGCLPMLVQFPILIGFYYAIRSTPEIASHSFLWFSLGHSDLLVSLCAGAMYFLQAYISQKLNAKYSPAAQNPAAMQSAKIMVFIFPVMMTIFSLNVPAALPLYWFTSGLFLTVQNVLLQQTHHKKKATAAQAEPAK	282	93	834	277	33	NA	MEM1;TMoi;10to32	MEM1;TMoi;9to32	MEM1;TMoi;9to32	DeepTMHMM	type2a	MifM	uYidC_MifM_Bacillales	uYidC_5	uYidC_2	NDDED	83
GCF_001584335.1	refseq	RS_GCF_001584335.1	d__Bacteria;p__Firmicutes;c__Bacilli;o__Bacillales;f__Bacillaceae;g__Bacillus;s__Bacillus atrophaeus	p__Firmicutes	c__Bacilli	o__Bacillales	f__Bacillaceae	s__Bacillus atrophaeus	NZ_LSBB01000018.1	340190	341023	-	AXI57_RS10545	yidC	membrane protein insertase YidC	WP_013390595.1	EcYidC_NP_418161.1	5.11E-22	BsYidC_NP_391984.1	2.96E-50	341053	341334	-	AXI57_RS10550	NA	hypothetical protein	WP_003325522.1	ATGGTAGTTGAATCGATGAATGACTTTTTATTCTTAGTCGATTTCTTCACAATTATTCTTCCGGCTTTGACCGCAATCGGCATCGCTTTTTTGTTGCGGGAGTGCCGAATTGGCGAGCAATGGAAGACGAAACGCATAGATGAATACCAGACGGTCGTTCAAATTAACCGAACAGACTTTCTTATTATTATATATCATCGCATTACGACATGGATACGTAAAGTCATTCGCATGAATTCTCCGGCGAATGATGATGAAGAATTCGGTTCCCTTCTTTTATAAACAGCATTTATAAAAAGGAGGAGAACATATTGTTCAAAACTTATAAAAAATTGATTGCTTTCGGATTCTTTTTTATCGTACTATTCACAGGAAATGCGGCTTTTGCCGCAACCCCGC…	ATGGTAGTTGAATCGATGAATGACTTTTTATTCTTAGTCGATTTCTTCACAATTATTCTTCCGGCTTTGACCGCAATCGGCATCGCTTTTTTGTTGCGGGAGTGCCGAATTGGCGAGCAATGGAAGACGAAACGCATAGATGAATACCAGACGGTCGTTCAAATTAACCGAACAGACTTTCTTATTATTATATATCATCGCATTACGACATGGATACGTAAAGTCATTCGCATGAATTCTCCGGCGAATGATGATGAAGAATTCGGTTCCCTTCTTTTATAA	TTGTTCAAAACTTATAAAAAATTGATTGCTTTCGGATTCTTTTTTATCGTACTATTCACAGGAAATGCGGCTTTTGCCGCAACCCCGCAGACGGGCGGCCTTGGTAATATCGGATTTTTCCACGACTATTTAATCGAGCCGTTTTCAGCATTGCTGAAAGGGGTTGCCGGGCTGTTTAACGGAGAATACGGGCTTTCCATTATGCTTGTGACTATTATTGTCCGGGTGATCGTGCTGCCTTTGTTTGTTCATCAATTTAAAAAGCAGCGTGTGTTCCAGGAAAAGATGGCGGTAATCAAGCCGCAGATTGACAGCATTCAGGCAAAAATTAAAAAAAACAAAGACCCGGAAAAGCAGAAAGAACTGCAAATGGAAATGATGAAGCTGTATCAGGAAAAC…	MVVESMNDFLFLVDFFTIILPALTAIGIAFLLRECRIGEQWKTKRIDEYQTVVQINRTDFLIIIYHRITTWIRKVIRMNSPANDDEEFGSLLL	MFKTYKKLIAFGFFFIVLFTGNAAFAATPQTGGLGNIGFFHDYLIEPFSALLKGVAGLFNGEYGLSIMLVTIIVRVIVLPLFVHQFKKQRVFQEKMAVIKPQIDSIQAKIKKNKDPEKQKELQMEMMKLYQENNLNPLAMGCLPMLVQFPILIGFYYAIRSTPEIASHSFLWFSLGQSDILVSLCAGAMYFIQAYVAQKLSAKYSAVPQNPAAQQSAKIMVFFFPVMMTIFSLNVPAALPLYWFTSGLFLTVQNVILQQTYHKNKNKEIAAQTEPAN	282	93	834	277	29	NA	MEM1;TMoi;10to32	MEM1;TMoi;12to32	MEM1;TMoi;12to32	DeepTMHMM	type2a	MifM	uYidC_MifM_Bacillales	uYidC_5	uYidC_2	NDDEE	83
[truncated: 2,029 more rows]
[truncated: 3 more columns]
