# Supplementary material for: Patchy and widespread distribution of bacterial translation arrest peptides associated with the protein localization machinery
Source: Nat Commun. 2024 Apr 2;15:2711. doi: 10.1038/s41467-024-46993-3 (PMC10987492; doi:10.1038/s41467-024-46993-3)
Supplement: Supplementary file 9 — Supplementary Data 6 [file 41467_2024_46993_MOESM9_ESM.xlsx]

## Sheet: Supplementary Data 6
Strains used in this study
Strain	Organism	Background	Genotype	construction	plasmid or DNA fragment	parent strain	reference
PY79	B. subtilis	–	WT	–	–	–	reference 1
AD16	E. coli	–	Dpro-lac thi /F' lacIq ZDM15 Y+ pro+	–	–	–	reference 2
KFE581	E. coli	JM109	JM109, PmifM rbsm1 mifM(1-5)-gfp238-uDF_RQH_Desulfuromonadales(33-111)-myc(CTC)-lacZ(7-1024)CTC	transformation	pCH2468	JM109	This study
KFE582	E. coli	JM109	JM109, PmifM rbsm1 mifM(1-5)-gfp238-uDF_RQH_Desulfuromonadales(33-111)R103A-myc(CTC)-lacZ(7-1024)CTC	transformation	pCH2494	JM109	This study
KFE583	E. coli	JM109	JM109, PmifM rbsm1 mifM(1-5)-gfp238-uDF_RQH_Desulfuromonadales(33-111)PP105AA-myc(CTC)-lacZ(7-1024)CTC	transformation	pCH2493	JM109	This study
KFE590	E. coli	JM109	JM109, PmifM rbsm1 mifM(1-5)-gfp238-uDF_RQH_Enterobacterales(43-131)-myc(CTC)-lacZ(7-1024)CTC	transformation	pCH2440	JM109	This study
KFE591	E. coli	JM109	JM109, PmifM rbsm1 mifM(1-5)-gfp238-uDF_RQH_Enterobacterales(43-131)R125A-myc(CTC)-lacZ(7-1024)CTC	transformation	pCH2448	JM109	This study
KFE592	E. coli	JM109	JM109, PmifM rbsm1 mifM(1-5)-gfp238-uDF_RQH_Enterobacterales(43-131)PP127AA-myc(CTC)-lacZ(7-1024)CTC	transformation	pCH2482	JM109	This study
KFE584	E. coli	JM109	JM109, PmifM rbsm1 mifM(1-5)-gfp238-uDF_RQH_Lachnospirales(32-135)-myc(CTC)-lacZ(7-1024)CTC	transformation	pCH2469	JM109	This study
KFE585	E. coli	JM109	JM109, PmifM rbsm1 mifM(1-5)-gfp238-uDF_RQH_Lachnospirales(32-135)H129A-myc(CTC)-lacZ(7-1024)CTC	transformation	pCH2496	JM109	This study
KFE586	E. coli	JM109	JM109, PmifM rbsm1 mifM(1-5)-gfp238-uDF_RQH_Lachnospirales(32-135)PP131AA-myc(CTC)-lacZ(7-1024)CTC	transformation	pCH2495	JM109	This study
KFE575	E. coli	JM109	JM109, PmifM rbsm1 mifM(1-5)-gfp238-uA_RQH_Myxococcales(21-91)-myc(CTC)-lacZ(7-1024)CTC	transformation	pCH2467	JM109	This study
KFE576	E. coli	JM109	JM109, PmifM rbsm1 mifM(1-5)-gfp238-uA_RQH_Myxococcales(21-91)Q86A-myc(CTC)-lacZ(7-1024)CTC	transformation	pCH2491	JM109	This study
KFE577	E. coli	JM109	JM109, PmifM rbsm1 mifM(1-5)-gfp238-uA_RQH_Myxococcales(21-91)PP88AA-myc(CTC)-lacZ(7-1024)CTC	transformation	pCH2492	JM109	This study
KFE611	E. coli	JM109	JM109, PmifM rbsm1 mifM(1-5)-gfp238-uA_RQH_Bacteroidales_1(25-167)-myc(CTC)-lacZ(7-1024)CTC	transformation	pKIG1219	JM109	This study
KFE612	E. coli	JM109	JM109, PmifM rbsm1 mifM(1-5)-gfp238-uA_RQH_Bacteroidales_1(25-167)R161A-myc(CTC)-lacZ(7-1024)CTC	transformation	pKIG1220	JM109	This study
KFE613	E. coli	JM109	JM109, PmifM rbsm1 mifM(1-5)-gfp238-uA_RQH_Bacteroidales_1(25-167)P164A-myc(CTC)-lacZ(7-1024)CTC	transformation	pKIG1221	JM109	This study
KFE617	E. coli	JM109	JM109, PmifM rbsm1 mifM(1-5)-gfp238-uC_KYxIW(29-78)-myc(CTC)-lacZ(7-1024)CTC	transformation	pKIG1225	JM109	This study
KFE630	E. coli	JM109	JM109, PmifM rbsm1 mifM(1-5)-gfp238-uC_KYxIW(29-78)K65A-myc(CTC)-lacZ(7-1024)CTC	transformation	pKIG1240	JM109	This study
KFE631	E. coli	JM109	JM109, PmifM rbsm1 mifM(1-5)-gfp238-uC_KYxIW(29-78)R67A-myc(CTC)-lacZ(7-1024)CTC	transformation	pKIG1241	JM109	This study
KFE632	E. coli	JM109	JM109, PmifM rbsm1 mifM(1-5)-gfp238-uC_KYxIW(29-78)W69A-myc(CTC)-lacZ(7-1024)CTC	transformation	pKIG1242	JM109	This study
KFE609	E. coli	JM109	JM109, PmifM rbsm1 mifM(1-5)-gfp238-uA_LPPP(33-115)-myc(CTC)-lacZ(7-1024)	transformation	pYS33	JM109	This study
KFE635	E. coli	JM109	JM109, PmifM rbsm1 mifM(1-5)-gfp238-uA_LPPP(33-115)L110A-myc(CTC)-lacZ(7-1024)	transformation	pKlG1249	JM109	This study
KFE627	E. coli	JM109	JM109, PmifM rbsm1 mifM(1-5)-gfp238-uA_LPPP(33-115)P111A-myc(CTC)-lacZ(7-1024)	transformation	pKIG1236	JM109	This study
KFE610	E. coli	JM109	JM109, PmifM rbsm1 mifM(1-5)-gfp238-uA_LPPP(33-115)PPP111APA-myc(CTC)-lacZ(7-1024)	transformation	pYS34	JM109	This study
KFE587	E. coli	JM109	JM109, PmifM rbsm1 mifM(1-5)-gfp238-uDF_RQH_WSZJ01(28-110)-myc(CTC)-lacZ(7-1024)CTC	transformation	pCH2470	JM109	This study
KFE588	E. coli	JM109	JM109, PmifM rbsm1 mifM(1-5)-gfp238-uDF_RQH_WSZJ01(28-110)R104A-myc(CTC)-lacZ(7-1024)CTC	transformation	pCH2497	JM109	This study
KFE589	E. coli	JM109	JM109, PmifM rbsm1 mifM(1-5)-gfp238-uDF_RQH_WSZJ01(28-110)PP106AA-myc(CTC)-lacZ(7-1024)CTC	transformation	pCH2498	JM109	This study
KFE614	E. coli	JM109	JM109, PmifM rbsm1 mifM(1-5)-gfp238-uA_RQH_Pseudomonadales(42-115)-myc(CTC)-lacZ(7-1024)CTC	transformation	pKIG1222	JM109	This study
KFE615	E. coli	JM109	JM109, PmifM rbsm1 mifM(1-5)-gfp238-uA_RQH_Pseudomonadales(42-115)R109A-myc(CTC)-lacZ(7-1024)CTC	transformation	pKIG1223	JM109	This study
KFE616	E. coli	JM109	JM109, PmifM rbsm1 mifM(1-5)-gfp238-uA_RQH_Pseudomonadales(42-115)PP111AA-myc(CTC)-lacZ(7-1024)CTC	transformation	pKIG1224	JM109	This study
KFE606	E. coli	JM109	JM109, PmifM rbsm1 mifM(1-5)-gfp238-uA_RQH_Bacteroidales_2(17-108)-myc(CTC)-lacZ(7-1024)CTC	transformation	pYS23	JM109	This study
KFE625	E. coli	JM109	JM109, PmifM rbsm1 mifM(1-5)-gfp238-uA_RQH_Bacteroidales_2(17-108)R102A-myc(CTC)-lacZ(7-1024)CTC	transformation	pKIG1233	JM109	This study
KFE626	E. coli	JM109	JM109, PmifM rbsm1 mifM(1-5)-gfp238-uA_RQH_Bacteroidales_2(17-108)P104A-myc(CTC)-lacZ(7-1024)CTC	transformation	pKIG1234	JM109	This study
KFE578	E. coli	JM109	JM109, PmifM rbsm1 mifM(1-5)-gfp238-uDF_RQH_Flavobacteriales(19-204)-myc(CTC)-lacZ(7-1024)CTC	transformation	pCH2439	JM109	This study
KFE579	E. coli	JM109	JM109, PmifM rbsm1 mifM(1-5)-gfp238-uDF_RQH_Flavobacteriales(19-204)R199A-myc(CTC)-lacZ(7-1024)CTC	transformation	pCH2447	JM109	This study
KFE580	E. coli	JM109	JM109, PmifM rbsm1 mifM(1-5)-gfp238-uDF_RQH_Flavobacteriales(19-204)PG201AA-myc(CTC)-lacZ(7-1024)CTC	transformation	pCH2481	JM109	This study
KFE622	E. coli	JM109	JM109, PmifM rbsm1 mifM(1-5)-gfp238-uA_RQH_Desulfurobacteriales(22-90)-myc(CTC)-lacZ(7-1024)CTC	transformation	pKIG1230	JM109	This study
KFE623	E. coli	JM109	JM109, PmifM rbsm1 mifM(1-5)-gfp238-uA_RQH_Desulfurobacteriales(22-90)R85A-myc(CTC)-lacZ(7-1024)CTC	transformation	pKIG1231	JM109	This study
KFE624	E. coli	JM109	JM109, PmifM rbsm1 mifM(1-5)-gfp238-uA_RQH_Desulfurobacteriales(22-90)P88A-myc-myc(CTC)-lacZ(7-1024)CTC	transformation	pKIG1232	JM109	This study
KFE572	E. coli	JM109	JM109, PmifM rbsm1 mifM(1-5)-gfp238-uA_RQH_Fimbriimonadales(20-131)-myc(CTC)-lacZ(7-1024)CTC	transformation	pCH2466	JM109	This study
KFE573	E. coli	JM109	JM109, PmifM rbsm1 mifM(1-5)-gfp238-uA_RQH_Fimbriimonadales(20-131)R124A-myc(CTC)-lacZ(7-1024)CTC	transformation	pCH2489	JM109	This study
KFE574	E. coli	JM109	JM109, PmifM rbsm1 mifM(1-5)-gfp238-uA_RQH_Fimbriimonadales(20-131)GP126AA-myc(CTC)-lacZ(7-1024)CTC	transformation	pCH2490	JM109	This study
TJE212	E. coli	JM109	amyE::PmifM rbsm1 mifM(1-5)-gfp238-uDF_RQH_Enterobacterales(43-131)-secDF2(1-6)-lacZ(7-1024)CTCWcat	transformation	pTJ217	JM109	This study
TJE235	E. coli	JM109	amyE::PmifM rbsm1 mifM(1-5)-gfp238-uDF_RQH_Enterobacterales(43-131)P127A-secDF2(1-6)-lacZ(7-1024)CTCWcat	transformation	pTJ248	JM109	This study
TJE227	E. coli	JM109	amyE::PmifM rbsm1 mifM(1-5)-gfp238-uDF_RQH_Enterobacterales(43-131)P127A-SM1-secDF2(1-6)-lacZ(7-1024)CTCWcat	transformation	pTJ242	JM109	This study
TJE228	E. coli	JM109	amyE::PmifM rbsm1 mifM(1-5)-gfp238-uDF_RQH_Enterobacterales(43-131)P127A-SM2-secDF2(1-6)-lacZ(7-1024)CTCWcat	transformation	pTJ243	JM109	This study
TJE225	E. coli	JM109	amyE::PmifM rbsm1 mifM(1-5)-gfp238-uDF_RQH_Enterobacterales(43-131)N124stop-secDF2(1-6)-lacZ(7-1024)CTCWcat	transformation	pTJ240	JM109	This study
TJE232	E. coli	JM109	amyE::PmifM rbsm1 mifM(1-5)-gfp238-uDF_RQH_Enterobacterales(43-131)N124stop-SM2-secDF2(1-6)-lacZ(7-1024)CTCWcat	transformation	pTJ245	JM109	This study
KFE553	E. coli	JM109	JM109, PmifM rbsm1 mifM(1-5)-gfp238-apdP(34-103)-recG(203-206)-myc(CTC)-lacZ(7-1024)CTC	transformation	pKIG1099	JM109	This study
KFE566	E. coli	JM109	JM109, PmifM rbsm1 mifM(1-5)-gfp238-apdP(34-103)-recG(203-206)PP205AA-myc(CTC)-lacZ(7-1024)CTC	transformation	pKIG1118	JM109	This study
KFE554	E. coli	JM109	JM109, PmifM rbsm1 mifM(1-5)-gfp238-apdP(34-103)-tamA(84-87)-myc(CTC)-lacZ(7-1024)CTC	transformation	pKIG1100	JM109	This study
KFE567	E. coli	JM109	JM109, PmifM rbsm1 mifM(1-5)-gfp238-apdP(34-103)-tamA(84-87)PP86AA-myc(CTC)-lacZ(7-1024)CTC	transformation	pKIG1119	JM109	This study
KFB1815	B. subtilis	PY79	amyE::PmifM rbsm1 mifM(1-5)-gfp238-uDF_RQH_Desulfuromonadales(33-111)-myc(CTC)-lacZ(7-1024)CTCWcat	transformation	pCH2468	PY79	This study
KFB1816	B. subtilis	PY79	amyE::PmifM rbsm1 mifM(1-5)-gfp238-uDF_RQH_Desulfuromonadales(33-111)R103A-myc(CTC)-lacZ(7-1024)CTCWcat	transformation	pCH2494	PY79	This study
KFB1817	B. subtilis	PY79	amyE::PmifM rbsm1 mifM(1-5)-gfp238-uDF_RQH_Desulfuromonadales(33-111)PP105AA-myc(CTC)-lacZ(7-1024)CTCWcat	transformation	pCH2493	PY79	This study
KFB1824	B. subtilis	PY79	amyE::PmifM rbsm1 mifM(1-5)-gfp238-uDF_RQH_Enterobacterales(43-131)-myc(CTC)-lacZ(7-1024)CTCWcat	transformation	pCH2440	PY79	This study
KFB1825	B. subtilis	PY79	amyE::PmifM rbsm1 mifM(1-5)-gfp238-uDF_RQH_Enterobacterales(43-131)R125A-myc(CTC)-lacZ(7-1024)CTCWcat	transformation	pCH2448	PY79	This study
KFB1826	B. subtilis	PY79	amyE::PmifM rbsm1 mifM(1-5)-gfp238-uDF_RQH_Enterobacterales(43-131)PP127AA-myc(CTC)-lacZ(7-1024)CTCWcat	transformation	pCH2482	PY79	This study
KFB1818	B. subtilis	PY79	amyE::PmifM rbsm1 mifM(1-5)-gfp238-uDF_RQH_Lachnospirales(32-135)-myc(CTC)-lacZ(7-1024)CTCWcat	transformation	pCH2469	PY79	This study
KFB1819	B. subtilis	PY79	amyE::PmifM rbsm1 mifM(1-5)-gfp238-uDF_RQH_Lachnospirales(32-135)H129A-myc(CTC)-lacZ(7-1024)CTCWcat	transformation	pCH2496	PY79	This study
KFB1820	B. subtilis	PY79	amyE::PmifM rbsm1 mifM(1-5)-gfp238-uDF_RQH_Lachnospirales(32-135)PP131AA-myc(CTC)-lacZ(7-1024)CTCWcat	transformation	pCH2495	PY79	This study
KFB1809	B. subtilis	PY79	amyE::PmifM rbsm1 mifM(1-5)-gfp238-uA_RQH_Myxococcales(21-91)-myc(CTC)-lacZ(7-1024)CTCWcat	transformation	pCH2467	PY79	This study
KFB1810	B. subtilis	PY79	amyE::PmifM rbsm1 mifM(1-5)-gfp238-uA_RQH_Myxococcales(21-91)Q86A-myc(CTC)-lacZ(7-1024)CTCWcat	transformation	pCH2491	PY79	This study
KFB1811	B. subtilis	PY79	amyE::PmifM rbsm1 mifM(1-5)-gfp238-uA_RQH_Myxococcales(21-91)PP88AA-myc(CTC)-lacZ(7-1024)CTCWcat	transformation	pCH2492	PY79	This study
KFB1864	B. subtilis	PY79	amyE::PmifM rbsm1 mifM(1-5)-gfp238-uA_RQH_Bacteroidales_1(25-167)-myc(CTC)-lacZ(7-1024)CTCWcat	transformation	pKIG1219	PY79	This study
KFB1865	B. subtilis	PY79	amyE::PmifM rbsm1 mifM(1-5)-gfp238-uA_RQH_Bacteroidales_1(25-167)R161A-myc(CTC)-lacZ(7-1024)CTCWcat	transformation	pKIG1220	PY79	This study
KFB1866	B. subtilis	PY79	amyE::PmifM rbsm1 mifM(1-5)-gfp238-uA_RQH_Bacteroidales_1(25-167)P164A-myc(CTC)-lacZ(7-1024)CTCWcat	transformation	pKIG1221	PY79	This study
KFB1870	B. subtilis	PY79	amyE::PmifM rbsm1 mifM(1-5)-gfp238-uC_KYxIW(29-78)-myc(CTC)-lacZ(7-1024)CTCWcat	transformation	pKIG1225	PY79	This study
KFB1883	B. subtilis	PY79	amyE::PmifM rbsm1 mifM(1-5)-gfp238-uC_KYxIW(29-78)K65A-myc(CTC)-lacZ(7-1024)CTCWcat	transformation	pKIG1240	PY79	This study
KFB1884	B. subtilis	PY79	amyE::PmifM rbsm1 mifM(1-5)-gfp238-uC_KYxIW(29-78)R67A-myc(CTC)-lacZ(7-1024)CTCWcat	transformation	pKIG1241	PY79	This study
KFB1885	B. subtilis	PY79	amyE::PmifM rbsm1 mifM(1-5)-gfp238-uC_KYxIW(29-78)W69A-myc(CTC)-lacZ(7-1024)CTCWcat	transformation	pKIG1242	PY79	This study
KFB1862	B. subtilis	PY79	amyE::PmifM rbsm1 mifM(1-5)-gfp238-uA_LPPP(33-115)-myc(CTC)-lacZ(7-1024)Wcat	transformation	pYS33	PY79	This study
KFB1880	B. subtilis	PY79	amyE::PmifM rbsm1 mifM(1-5)-gfp238-uA_LPPP(33-115)P111A-myc-lacZ(7-1024)Wcat	transformation	pKIG1236	PY79	This study
KFB1888	B. subtilis	PY79	amyE::PmifM rbsm1 mifM(1-5)-gfp238-uA_LPPP(33-115)L110A-myc(CTC)-lacZ(7-1024)Wcat	transformation	pKlG1249	PY79	This study
KFB1863	B. subtilis	PY79	amyE::PmifM rbsm1 mifM(1-5)-gfp238-uA_LPPP(33-115)PPP111APA-myc-lacZ(7-1024)Wcat	transformation	pYS34	PY79	This study
KFB1821	B. subtilis	PY79	amyE::PmifM rbsm1 mifM(1-5)-gfp238-uDF_RQH_WSZJ01(28-110)-myc(CTC)-lacZ(7-1024)CTCWcat	transformation	pCH2470	PY79	This study
KFB1822	B. subtilis	PY79	amyE::PmifM rbsm1 mifM(1-5)-gfp238-uDF_RQH_WSZJ01(28-110)R104A-myc(CTC)-lacZ(7-1024)CTCWcat	transformation	pCH2497	PY79	This study
KFB1823	B. subtilis	PY79	amyE::PmifM rbsm1 mifM(1-5)-gfp238-uDF_RQH_WSZJ01(28-110)PP106AA-myc(CTC)-lacZ(7-1024)CTCWcat	transformation	pCH2498	PY79	This study
KFB1867	B. subtilis	PY79	amyE::PmifM rbsm1 mifM(1-5)-gfp238-uA_RQH_Pseudomonadales(42-115)-myc(CTC)-lacZ(7-1024)CTCWcat	transformation	pKIG1222	PY79	This study
KFB1868	B. subtilis	PY79	amyE::PmifM rbsm1 mifM(1-5)-gfp238-uA_RQH_Pseudomonadales(42-115)R109A-myc(CTC)-lacZ(7-1024)CTCWcat	transformation	pKIG1223	PY79	This study
KFB1869	B. subtilis	PY79	amyE::PmifM rbsm1 mifM(1-5)-gfp238-uA_RQH_Pseudomonadales(42-115)PP111AA-myc(CTC)-lacZ(7-1024)CTCWcat	transformation	pKIG1224	PY79	This study
KFB1859	B. subtilis	PY79	amyE::PmifM rbsm1 mifM(1-5)-gfp238-uA_RQH_Bacteroidales_2(17-108)-myc(CTC)-lacZ(7-1024)CTCWcat	transformation	pYS23	PY79	This study
KFB1878	B. subtilis	PY79	amyE::PmifM rbsm1 mifM(1-5)-gfp238-uA_RQH_Bacteroidales_2(17-108)R102A-myc(CTC)-lacZ(7-1024)CTCWcat	transformation	pKIG1233	PY79	This study
KFB1879	B. subtilis	PY79	amyE::PmifM rbsm1 mifM(1-5)-gfp238-uA_RQH_Bacteroidales_2(17-108)P104A-myc(CTC)-lacZ(7-1024)CTCWcat	transformation	pKIG1234	PY79	This study
KFB1812	B. subtilis	PY79	amyE::PmifM rbsm1 mifM(1-5)-gfp238-uDF_RQH_Flavobacteriales(19-204)-myc(CTC)-lacZ(7-1024)CTCWcat	transformation	pCH2439	PY79	This study
KFB1813	B. subtilis	PY79	amyE::PmifM rbsm1 mifM(1-5)-gfp238-uDF_RQH_Flavobacteriales(19-204)R199A-myc(CTC)-lacZ(7-1024)CTCWcat	transformation	pCH2447	PY79	This study
KFB1814	B. subtilis	PY79	amyE::PmifM rbsm1 mifM(1-5)-gfp238-uDF_RQH_Flavobacteriales(19-204)PG201AA-myc(CTC)-lacZ(7-1024)CTCWcat	transformation	pCH2481	PY79	This study
KFB1875	B. subtilis	PY79	amyE::PmifM rbsm1 mifM(1-5)-gfp238-uA_RQH_Desulfurobacteriales(22-90)-myc(CTC)-lacZ(7-1024)CTCWcat	transformation	pKIG1230	PY79	This study
KFB1876	B. subtilis	PY79	amyE::PmifM rbsm1 mifM(1-5)-gfp238-uA_RQH_Desulfurobacteriales(22-90)R85A-myc(CTC)-lacZ(7-1024)CTCWcat	transformation	pKIG1231	PY79	This study
KFB1877	B. subtilis	PY79	amyE::PmifM rbsm1 mifM(1-5)-gfp238-uA_RQH_Desulfurobacteriales(22-90)P88A-myc-myc(CTC)-lacZ(7-1024)CTCWcat	transformation	pKIG1232	PY79	This study
KFB1806	B. subtilis	PY79	amyE::PmifM rbsm1 mifM(1-5)-gfp238-uA_RQH_Fimbriimonadales(20-131)-myc(CTC)-lacZ(7-1024)CTCWcat	transformation	pCH2466	PY79	This study
KFB1807	B. subtilis	PY79	amyE::PmifM rbsm1 mifM(1-5)-gfp238-uA_RQH_Fimbriimonadales(20-131)R124A-myc(CTC)-lacZ(7-1024)CTCWcat	transformation	pCH2489	PY79	This study
KFB1808	B. subtilis	PY79	amyE::PmifM rbsm1 mifM(1-5)-gfp238-uA_RQH_Fimbriimonadales(20-131)GP126AA-myc(CTC)-lacZ(7-1024)CTCWcat	transformation	pCH2490	PY79	This study
KFB1707	B. subtilis	PY79	amyE::PmifM rbsm1 mifM(1-5)-gfp238-Sm_apdP(34-103)-Bs_ywcI(61-96)-myc(CTC)-lacZ(7-1024)CTCWcat	transformation	pKIG1089	PY79	This study
KFB1716	B. subtilis	PY79	amyE::PmifM rbsm1 mifM(1-5)-gfp238-Sm_apdP(34-103)-Bs_ywcI(61-96)P91A-myc(CTC)-lacZ(7-1024)CTCWcat	transformation	pKIG1112	PY79	This study
KFB1708	B. subtilis	PY79	amyE::PmifM rbsm1 mifM(1-5)-gfp238-Sm_apdP(34-103)-Bs_pucB(68-71)-myc(CTC)-lacZ(7-1024)CTCWcat	transformation	pKIG1090	PY79	This study
KFB1717	B. subtilis	PY79	amyE::PmifM rbsm1 mifM(1-5)-gfp238-Sm_apdP(34-103)-Bs_pucB(68-71)PP70AA-myc(CTC)-lacZ(7-1024)CTCWcat	transformation	pKIG1113	PY79	This study
*1, JW4107 (reference 3) were used for P1 transduction
*2, A Gibson assembly product of PCR products 1 (template, pHY300PLK; forward primer, KFpr_182; reverse primer, KFpr_183), 2(template, PY79 chromosomal; forward primer, KFpr_184; reverse primer, KFpr_185), and 3(template, PY79 chromosomal DNA; forward primer, KFpr_186; reverse primer, KFpr_187)
reference 1	Youngman, P., Perkins, J.B., and Losick, R. (1984). A novel method for the rapid cloning in Escherichia coli of Bacillus subtilis chromosomal DNA adjacent to Tn917 insertions. Mol. Gen. Genet. MGG 195, 424–433. 10.1007/BF00341443.
reference 2	Kihara, A., Akiyama, Y., and Ito, K. (1995). FtsH is required for proteolytic elimination of uncomplexed forms of SecY, an essential protein translocase subunit. Proc. Natl. Acad. Sci. U. S. A. 92, 4532–4536. 10.1073/pnas.92.10.4532.
reference 3	Baba, T., Ara, T., Hasegawa, M., Takai, Y., Okumura, Y., Baba, M., Datsenko, K.A., Tomita, M., Wanner, B.L., and Mori, H. (2006). Construction of Escherichia coli K-12 in-frame, single-gene knockout mutants: The Keio collection. Mol. Syst. Biol. 2, 2006.0008. 10.1038/msb4100050.
