# Supplementary material for: Patchy and widespread distribution of bacterial translation arrest peptides associated with the protein localization machinery
Source: Nat Commun. 2024 Apr 2;15:2711. doi: 10.1038/s41467-024-46993-3 (PMC10987492; doi:10.1038/s41467-024-46993-3)
Supplement: Supplementary file 10 — Supplementary Data 7 [file 41467_2024_46993_MOESM10_ESM.xlsx]

## Sheet: Supplementary Data 7
Plasmids used in this study
plasmid	genotype	ori	reference	fragment1_template	fragment1_primer_fw	fragment1_primer_rv	fragment2_template	fragment2_primer_fw	fragment2_primer_rv	fragment3_template	fragment3_primer_fw	fragment3_primer_rv
pCH2126	amyE::PmifM rbsm1 mifM(1-5)-gfp238-Sm_apdP(34-140)-FLAG-lacZ(2-1024)Wcat	pUC	reference 1	–	-	-	–	-	-	–	–	–
pMW118	pSC101-based cloning vector	pSC101	TaKaRa (314-01871)	–	-	-	–	-	-	–	–	–
pSK69	amyE::PmifM rbsm1 mifM(1-5)-gfp238-Sm_apdP(34-140)-lacZ(2-1024)Wcat	pSC101	this study	pCH2126	KFpr_1	KFpr_2	pMW118	KFpr_3	KFpr_2	–	–	–
pCH930	amyE::PmifM rbsm1-GFP-mifM(35-95)-FLAG-yidC2(1-6)-lacZWcat	pUC	reference 2	–	-	-	–	-	-	–	–	–
pCH2139	amyE::PmifM rbsm1 GFP-secM(38-170)-FLAG-yidC2(1-6)-lacZWcat	pUC	this study	JM109 chrDNA	KFpr_4	KFpr_5	pCH930	KFpr_6	KFpr_7	–	–	–
pCH2312	amyE::PmifM rbsm1 mifM(1-5)-gfp238-secM(38-170)-myc-lacZ(7-1024)Wcat	pSC101	this study	pCH2139	KFpr_8	KFpr_9	pSK69	KFpr_10	KFpr_7	–	–	–
pCH2313	amyE::PmifM rbsm1 mifM(1-5)-gfp238-secM(38-170)P166A-myc-lacZ(7-1024)Wcat	pSC101	this study	pCH2139	KFpr_8	KFpr_11	pSK69	KFpr_10	KFpr_7	–	–	–
pCH2380	amyE::PmifM rbsm1 mifM(1-5)-gfp238-uDF_RQH_Flavobacteriales(19-204)-myc(CTG)-lacZ(7-1024)CTGWcat	pSC101	this study	uSecDF_Aequo_subli (GeneArt Strings DNA Fragments)	KFpr_14	KFpr_15	pSK69	KFpr_10	KFpr_7	–	–	–
pCH2382	amyE::PmifM rbsm1 mifM(1-5)-gfp238-uDF_RQH_Enterobacterales(43-131)-myc(CTG)-lacZ(7-1024)CTGWcat	pSC101	this study	uSecDF_Alter_napht (GeneArt Strings DNA Fragments)	KFpr_16	KFpr_17	pSK69	KFpr_10	KFpr_7	–	–	–
pCH2383	amyE::PmifM rbsm1 mifM(1-5)-gfp238-uA_NSP-stop(21-100)(Dstop)Wcat	pSC101	this study	uSecDF_Echin_vietn (GeneArt Strings DNA Fragments)	KFpr_18	KFpr_19	pSK69	KFpr_10	KFpr_7	–	–	–
pCH2387	amyE::PmifM rbsm1 mifM(1-5)-gfp238-uDF_DGMK-stop(30-139)(Dstop)Wcat	pSC101	this study	uSecDF_Syntr_glyco (GeneArt Strings DNA Fragments)	KFpr_20	KFpr_21	pSK69	KFpr_10	KFpr_7	–	–	–
pCH2398	amyE::PmifM rbsm1 mifM(1-5)-gfp238-uDF_NAP-stop(37-125)Wcat	pSC101	this study	uSecDF_Echin_vietn (GeneArt Strings DNA Fragments)	KFpr_22	KFpr_23	pSK69	KFpr_10	KFpr_7	–	–	–
pCH2399	amyE::PmifM rbsm1 mifM(1-5)-gfp238-uDF_NAP-stop(37-125)P125AWcat	pSC101	this study	uSecDF_Echin_vietn (GeneArt Strings DNA Fragments)	KFpr_22	KFpr_24	pSK69	KFpr_10	KFpr_7	–	–	–
pCH2400	amyE::PmifM rbsm1 mifM(1-5)-gfp238-uDF_DGMK-stop(30-139)Wcat	pSC101	this study	uSecDF_Syntr_glyco (GeneArt Strings DNA Fragments)	KFpr_20	KFpr_25	pSK69	KFpr_10	KFpr_7	–	–	–
pCH2401	amyE::PmifM rbsm1 mifM(1-5)-gfp238-uDF_DGMK-stop(30-139)MK138AAWcat	pSC101	this study	uSecDF_Syntr_glyco (GeneArt Strings DNA Fragments)	KFpr_20	KFpr_26	pSK69	KFpr_10	KFpr_7	–	–	–
pCH2402	amyE::PmifM rbsm1 mifM(1-5)-gfp238-uDF_RQH_Flavobacteriales(19-204)R199A-myc(CTG)-lacZ(7-1024)CTGWcat	pSC101	this study	pCH2380	KFpr_27	KFpr_28	–	-	-	–	–	–
pCH2403	amyE::PmifM rbsm1 mifM(1-5)-gfp238-uDF_RQH_Enterobacterales(43-131)R125A-myc(CTG)-lacZ(7-1024)CTGWcat	pSC101	this study	pCH2382	KFpr_29	KFpr_30	–	-	-	–	–	–
pCH2417	amyE::PmifM rbsm1 mifM(1-5)-gfp238-uDF_NAP-stop(37-125)N123AWcat	pSC101	this study	uSecDF_Echin_vietn (GeneArt Strings DNA Fragments)	KFpr_22	KFpr_31	pSK69	KFpr_10	KFpr_7	–	–	–
pCH2418	amyE::PmifM rbsm1 mifM(1-5)-gfp238-uDF_DGMK-stop(30-139)D136AWcat	pSC101	this study	uSecDF_Syntr_glyco (GeneArt Strings DNA Fragments)	KFpr_20	KFpr_32	pSK69	KFpr_10	KFpr_7	–	–	–
pCH2419	amyE::PmifM rbsm1 mifM(1-5)-gfp238-uDF_DGMK-stop(30-139)G137AWcat	pSC101	this study	uSecDF_Syntr_glyco (GeneArt Strings DNA Fragments)	KFpr_20	KFpr_33	pSK69	KFpr_10	KFpr_7	–	–	–
pCH2420	amyE::PmifM rbsm1 mifM(1-5)-gfp238-uDF_DGMK-stop(30-139)M138AWcat	pSC101	this study	uSecDF_Syntr_glyco (GeneArt Strings DNA Fragments)	KFpr_20	KFpr_34	pSK69	KFpr_10	KFpr_7	–	–	–
pCH2421	amyE::PmifM rbsm1 mifM(1-5)-gfp238-secM(38-170)-myc-lacZ-CTC(7-1024)Wcat (pSK69-base)	pSC101	this study	pCH2312	KFpr_35	KFpr_36	–	-	-	–	–	–
pCH2422	amyE::PmifM rbsm1 mifM(1-5)-gfp238-secM(38-170)P166A-myc-lacZ-CTC(7-1024)Wcat	pSC101	this study	pCH2313	KFpr_35	KFpr_36	–	-	-	–	–	–
pCH2439	amyE::PmifM rbsm1 mifM(1-5)-gfp238-uDF_RQH_Flavobacteriales(19-204)-myc(CTC)-lacZ(7-1024)CTCWcat	pSC101	this study	pCH2380	KFpr_35	KFpr_36	–	-	-	–	–	–
pCH2440	amyE::PmifM rbsm1 mifM(1-5)-gfp238-uDF_RQH_Enterobacterales(43-131)-myc(CTC)-lacZ(7-1024)CTCWcat	pSC101	this study	pCH2382	KFpr_35	KFpr_36	–	-	-	–	–	–
pCH2447	amyE::PmifM rbsm1 mifM(1-5)-gfp238-uDF_RQH_Flavobacteriales(19-204)R199A-myc(CTC)-lacZ(7-1024)CTCWcat	pSC101	this study	pCH2402	KFpr_35	KFpr_36	–	-	-	–	–	–
pCH2448	amyE::PmifM rbsm1 mifM(1-5)-gfp238-uDF_RQH_Enterobacterales(43-131)R125A-myc(CTC)-lacZ(7-1024)CTCWcat	pSC101	this study	pCH2403	KFpr_35	KFpr_36	–	-	-	–	–	–
pCH2466	amyE::PmifM rbsm1 mifM(1-5)-gfp238-uA_RQH_Fimbriimonadales(20-131)-myc(CTC)-lacZ(7-1024)CTCWcat	pSC101	this study	uSecA_Armat_bacte (GeneArt Strings DNA Fragments)	KFpr_37	KFpr_38	pSK69	KFpr_35	KFpr_7	–	–	–
pCH2467	amyE::PmifM rbsm1 mifM(1-5)-gfp238-uA_RQH_Myxococcales(21-91)-myc(CTC)-lacZ(7-1024)CTCWcat	pSC101	this study	uSecA_Delta_bacte (GeneArt Strings DNA Fragments)	KFpr_39	KFpr_40	pSK69	KFpr_35	KFpr_7	–	–	–
pCH2468	amyE::PmifM rbsm1 mifM(1-5)-gfp238-uDF_RQH_Desulfuromonadales(33-111)-myc(CTC)-lacZ(7-1024)CTCWcat	pSC101	this study	uSecDF_Geops_elect (GeneArt Strings DNA Fragments)	KFpr_41	KFpr_42	pSK69	KFpr_35	KFpr_7	–	–	–
pCH2469	amyE::PmifM rbsm1 mifM(1-5)-gfp238-uDF_RQH_Lachnospirales(32-135)-myc(CTC)-lacZ(7-1024)CTCWcat	pSC101	this study	uSecD_Mobil_seneg (GeneArt Strings DNA Fragments)	KFpr_43	KFpr_44	pSK69	KFpr_35	KFpr_7	–	–	–
pCH2470	amyE::PmifM rbsm1 mifM(1-5)-gfp238-uDF_RQH_WSZJ01(28-110)-myc(CTC)-lacZ(7-1024)CTCWcat	pSC101	this study	uSecDF_Planc_bacte (GeneArt Strings DNA Fragments)	KFpr_45	KFpr_46	pSK69	KFpr_35	KFpr_7	–	–	–
pCH2481	amyE::PmifM rbsm1 mifM(1-5)-gfp238-uDF_RQH_Flavobacteriales(19-204)GP201AA-myc(CTC)-lacZ(7-1024)CTCWcat	pSC101	this study	pCH2439	KFpr_47	KFpr_48	–	-	-	–	–	–
pCH2482	amyE::PmifM rbsm1 mifM(1-5)-gfp238-uDF_RQH_Enterobacterales(43-131)PP127AA-myc(CTC)-lacZ(7-1024)CTCWcat	pSC101	this study	pCH2440	KFpr_47	KFpr_49	–	-	-	–	–	–
pCH2489	amyE::PmifM rbsm1 mifM(1-5)-gfp238-uA_RQH_Fimbriimonadales(20-131)R124A-myc(CTC)-lacZ(7-1024)CTCWcat	pSC101	this study	pCH2466	KFpr_50	KFpr_51	pCH2466	KFpr_52	KFpr_53	–	–	–
pCH2490	amyE::PmifM rbsm1 mifM(1-5)-gfp238-uA_RQH_Fimbriimonadales(20-131)GP126AA-myc(CTC)-lacZ(7-1024)CTCWcat	pSC101	this study	pCH2466	KFpr_54	KFpr_51	pCH2466	KFpr_52	KFpr_55	–	–	–
pCH2491	amyE::PmifM rbsm1 mifM(1-5)-gfp238-uA_RQH_Myxococcales(21-91)Q86A-myc(CTC)-lacZ(7-1024)CTCWcat	pSC101	this study	pCH2467	KFpr_56	KFpr_51	pCH2467	KFpr_52	KFpr_57	–	–	–
pCH2492	amyE::PmifM rbsm1 mifM(1-5)-gfp238-uA_RQH_Myxococcales(21-91)PP88AA-myc(CTC)-lacZ(7-1024)CTCWcat	pSC101	this study	pCH2467	KFpr_47	KFpr_51	pCH2467	KFpr_52	KFpr_58	PCR fragment 2	KFpr_52	KFpr_59
pCH2493	amyE::PmifM rbsm1 mifM(1-5)-gfp238-uDF_RQH_Desulfuromonadales(33-111)PP105AA-myc(CTC)-lacZ(7-1024)CTCWcat	pSC101	this study	pCH2442	KFpr_47	KFpr_51	pCH2468	KFpr_52	KFpr_60	–	–	–
pCH2494	amyE::PmifM rbsm1 mifM(1-5)-gfp238-uDF_RQH_Desulfuromonadales(33-111)R103A-myc(CTC)-lacZ(7-1024)CTCWcat	pSC101	this study	pCH2468	KFpr_61	KFpr_51	pCH2468	KFpr_52	KFpr_62	–	–	–
pCH2495	amyE::PmifM rbsm1 mifM(1-5)-gfp238-uDF_RQH_Lachnospirales(32-135)PP131AA-myc(CTC)-lacZ(7-1024)CTCWcat	pSC101	this study	pCH2442	KFpr_47	KFpr_51	pCH2469	KFpr_52	KFpr_63	–	–	–
pCH2496	amyE::PmifM rbsm1 mifM(1-5)-gfp238-uDF_RQH_Lachnospirales(32-135)H129A-myc(CTC)-lacZ(7-1024)CTCWcat	pSC101	this study	pCH2469	KFpr_64	KFpr_65	–	-	-	–	–	–
pCH2497	amyE::PmifM rbsm1 mifM(1-5)-gfp238-uDF_RQH_WSZJ01(28-110)R104A-myc(CTC)-lacZ(7-1024)CTCWcat	pSC101	this study	pCH2470	KFpr_66	KFpr_51	pCH2470	KFpr_52	KFpr_63	–	–	–
pCH2498	amyE::PmifM rbsm1 mifM(1-5)-gfp238-uDF_RQH_WSZJ01(28-110)PP106AA-myc(CTC)-lacZ(7-1024)CTCWcat	pSC101	this study	pCH2442	KFpr_47	KFpr_51	pCH2470	KFpr_52	KFpr_67	–	–	–
pKIG1089	amyE::PmifM rbsm1 mifM(1-5)-gfp238-Sm_apdP(34-103)-Bs_ywcI(61-96)-myc(CTC)-lacZ(7-1024)CTCWcat	pSC101	this study	chromosomal DNA of B. subtilis 168	KFpr_68	KFpr_69	pSK69	KFpr_35	KFpr_70	–	–	–
pKIG1090	amyE::PmifM rbsm1 mifM(1-5)-gfp238-Sm_apdP(34-103)-Bs_pucB(68-71)-myc(CTC)-lacZ(7-1024)CTCWcat	pSC101	this study	chromosomal DNA of B. subtilis 168	KFpr_71	KFpr_72	pSK69	KFpr_35	KFpr_70	–	–	–
pKIG1091	amyE::PmifM rbsm1 mifM(1-5)-gfp238-Sm_apdP(34-103)-Bs_yflN(209-212)-myc(CTC)-lacZ(7-1024)CTCWcat	pSC101	this study	chromosomal DNA of B. subtilis 168	KFpr_73	KFpr_74	pSK69	KFpr_35	KFpr_70	–	–	–
pKIG1092	amyE::PmifM rbsm1 mifM(1-5)-gfp238-Sm_apdP(34-103)-Bs_ydjJ(279-282)-myc(CTC)-lacZ(7-1024)CTCWcat	pSC101	this study	chromosomal DNA of B. subtilis 168	KFpr_75	KFpr_76	pSK69	KFpr_35	KFpr_70	–	–	–
pKIG1093	amyE::PmifM rbsm1 mifM(1-5)-gfp238-Sm_apdP(34-103)-Bs_yetA(440-443)-myc(CTC)-lacZ(7-1024)CTCWcat	pSC101	this study	chromosomal DNA of B. subtilis 168	KFpr_77	KFpr_78	pSK69	KFpr_35	KFpr_70	–	–	–
pKIG1094	amyE::PmifM rbsm1 mifM(1-5)-gfp238-Sm_apdP(34-103)-Bs_ykcB(286-289)-myc(CTC)-lacZ(7-1024)CTCWcat	pSC101	this study	chromosomal DNA of B. subtilis 168	KFpr_79	KFpr_80	pSK69	KFpr_35	KFpr_70	–	–	–
pKIG1095	amyE::PmifM rbsm1 mifM(1-5)-gfp238-Sm_apdP(34-103)-Bs_ywrD(246-249)-myc(CTC)-lacZ(7-1024)CTCWcat	pSC101	this study	chromosomal DNA of B. subtilis 168	KFpr_81	KFpr_82	pSK69	KFpr_35	KFpr_70	–	–	–
pKIG1096	amyE::PmifM rbsm1 mifM(1-5)-gfp238-Sm_apdP(34-103)-Bs_albD(208-211)-myc(CTC)-lacZ(7-1024)CTCWcat	pSC101	this study	chromosomal DNA of B. subtilis 168	KFpr_83	KFpr_84	pSK69	KFpr_35	KFpr_70	–	–	–
pKIG1097	amyE::PmifM rbsm1 mifM(1-5)-gfp238-Sm_apdP(34-103)-Bs_tcyC(221-224)-myc(CTC)-lacZ(7-1024)CTCWcat	pSC101	this study	chromosomal DNA of B. subtilis 168	KFpr_85	KFpr_86	pSK69	KFpr_35	KFpr_70	–	–	–
pKIG1098	amyE::PmifM rbsm1 mifM(1-5)-gfp238-Sm_apdP(34-103)-Ec_yhfW(387-390)-myc(CTC)-lacZ(7-1024)CTCWcat	pSC101	this study	chromosomal DNA of E. coli BW25113	KFpr_87	KFpr_88	pSK69	KFpr_35	KFpr_70	–	–	–
pKIG1099	amyE::PmifM rbsm1 mifM(1-5)-gfp238-Sm_apdP(34-103)-Ec_recG(203-206)-myc(CTC)-lacZ(7-1024)CTCWcat	pSC101	this study	chromosomal DNA of E. coli BW25113	KFpr_89	KFpr_90	pSK69	KFpr_35	KFpr_70	–	–	–
pKIG1100	amyE::PmifM rbsm1 mifM(1-5)-gfp238-Sm_apdP(34-103)-Ec_tamA(84-87)-myc(CTC)-lacZ(7-1024)CTCWcat	pSC101	this study	chromosomal DNA of E. coli BW25113	KFpr_91	KFpr_92	pSK69	KFpr_35	KFpr_70	–	–	–
pKIG1101	amyE::PmifM rbsm1 mifM(1-5)-gfp238-Sm_apdP(34-103)-Ec_eutC(82-85)-myc(CTC)-lacZ(7-1024)CTCWcat	pSC101	this study	chromosomal DNA of E. coli BW25113	KFpr_93	KFpr_94	pSK69	KFpr_35	KFpr_70	–	–	–
pKIG1102	amyE::PmifM rbsm1 mifM(1-5)-gfp238-Sm_apdP(34-103)-Ec_glpG(92-95)-myc(CTC)-lacZ(7-1024)CTCWcat	pSC101	this study	chromosomal DNA of E. coli BW25113	KFpr_95	KFpr_96	pSK69	KFpr_35	KFpr_70	–	–	–
pKIG1103	amyE::PmifM rbsm1 mifM(1-5)-gfp238-Sm_apdP(34-103)-Ec_ilvD(379-382)-myc(CTC)-lacZ(7-1024)CTCWcat	pSC101	this study	chromosomal DNA of E. coli BW25113	KFpr_97	KFpr_98	pSK69	KFpr_35	KFpr_70	–	–	–
pKIG1104	amyE::PmifM rbsm1 mifM(1-5)-gfp238-Sm_apdP(34-103)-Ec_yigB(155-158)-myc(CTC)-lacZ(7-1024)CTCWcat	pSC101	this study	chromosomal DNA of E. coli BW25113	KFpr_99	KFpr_100	pSK69	KFpr_35	KFpr_70	–	–	–
pKIG1105	amyE::PmifM rbsm1 mifM(1-5)-gfp238-Sm_apdP(34-103)-Ec_yaaX(71-74)-myc(CTC)-lacZ(7-1024)CTCWcat	pSC101	this study	chromosomal DNA of E. coli BW25113	KFpr_101	KFpr_102	pSK69	KFpr_35	KFpr_70	–	–	–
pKIG1106	amyE::PmifM rbsm1 mifM(1-5)-gfp238-Sm_apdP(34-103)-Ec_gsiA(298-301)-myc(CTC)-lacZ(7-1024)CTCWcat	pSC101	this study	chromosomal DNA of E. coli BW25113	KFpr_103	KFpr_104	pSK69	KFpr_35	KFpr_70	–	–	–
pKIG1107	amyE::PmifM rbsm1 mifM(1-5)-gfp238-Sm_apdP(34-103)-Ec_ybjT(113-116)-myc(CTC)-lacZ(7-1024)CTCWcat	pSC101	this study	chromosomal DNA of E. coli BW25113	KFpr_105	KFpr_106	pSK69	KFpr_35	KFpr_70	–	–	–
pKIG1108	amyE::PmifM rbsm1 mifM(1-5)-gfp238-Sm_apdP(34-103)-Ec_ydhK(661-664)-myc(CTC)-lacZ(7-1024)CTCWcat	pSC101	this study	chromosomal DNA of E. coli BW25113	KFpr_107	KFpr_108	pSK69	KFpr_35	KFpr_70	–	–	–
pKIG1109	amyE::PmifM rbsm1 mifM(1-5)-gfp238-Sm_apdP(34-103)-Ec_aaeB(629-632)-myc(CTC)-lacZ(7-1024)CTCWcat	pSC101	this study	chromosomal DNA of E. coli BW25113	KFpr_109	KFpr_110	pSK69	KFpr_35	KFpr_70	–	–	–
pKIG1110	amyE::PmifM rbsm1 mifM(1-5)-gfp238-Sm_apdP(34-103)-Ec_hflK(36-39)-myc(CTC)-lacZ(7-1024)CTCWcat	pSC101	this study	chromosomal DNA of E. coli BW25113	KFpr_111	KFpr_112	pSK69	KFpr_35	KFpr_70	–	–	–
pKIG1111	amyE::PmifM rbsm1 mifM(1-5)-gfp238-Sm_apdP(34-103)-Ec_mcrB(200-203)-myc(CTC)-lacZ(7-1024)CTCWcat	pSC101	this study	chromosomal DNA of E. coli BW25113	KFpr_113	KFpr_114	pSK69	KFpr_35	KFpr_70	–	–	–
pKIG1112	amyE::PmifM rbsm1 mifM(1-5)-gfp238-Sm_apdP(34-103)-Bs_ywcI(61-96)P91A-myc(CTC)-lacZ(7-1024)CTCWcat	pSC101	this study	pKIG1089	KFpr_115	KFpr_116	–	-	-	–	–	–
pKIG1113	amyE::PmifM rbsm1 mifM(1-5)-gfp238-Sm_apdP(34-103)-Bs_pucB(68-71)PP70AA-myc(CTC)-lacZ(7-1024)CTCWcat	pSC101	this study	pKIG1090	KFpr_117	KFpr_118	–	-	-	–	–	–
pKIG1118	amyE::PmifM rbsm1 mifM(1-5)-gfp238-Sm_apdP(34-103)-Ec_recG(203-206)PP205AA-myc(CTC)-lacZ(7-1024)CTCWcat	pSC101	this study	pKIG1099	KFpr_119	KFpr_120	–	-	-	–	–	–
pKIG1119	amyE::PmifM rbsm1 mifM(1-5)-gfp238-Sm_apdP(34-103)-Ec_tamA(84-87)PP86AA-myc(CTC)-lacZ(7-1024)CTCWcat	pSC101	this study	pKIG1100	KFpr_121	KFpr_122	–	-	-	–	–	–
pKIG1219	amyE::PmifM rbsm1 mifM(1-5)-gfp238-uA_RQH_Bacteroidales_1(25-167)-myc(CTC)-lacZ(7-1024)CTCWcat	pSC101	this study	pCH2439	KFpr_35	KFpr_7	uSecA_Alikal_sapon_ST (GeneArt Strings DNA Fragments)	KFpr_123	KFpr_124	–	–	–
pKIG1220	amyE::PmifM rbsm1 mifM(1-5)-gfp238-uA_RQH_Bacteroidales_1(25-167)R161A-myc(CTC)-lacZ(7-1024)CTCWcat	pSC101	this study	pCH2439	KFpr_35	KFpr_7	uSecA_Alikal_sapon_ST (GeneArt Strings DNA Fragments)	KFpr_123	KFpr_125	–	–	–
pKIG1221	amyE::PmifM rbsm1 mifM(1-5)-gfp238-uA_RQH_Bacteroidales_1(25-167)P164A-myc(CTC)-lacZ(7-1024)CTCWcat	pSC101	this study	pCH2439	KFpr_35	KFpr_7	uSecA_Alikal_sapon_ST (GeneArt Strings DNA Fragments)	KFpr_123	KFpr_126	–	–	–
pKIG1222	amyE::PmifM rbsm1 mifM(1-5)-gfp238-uA_RQH_Pseudomonadales(42-115)-myc(CTC)-lacZ(7-1024)CTCWcat	pSC101	this study	pCH2439	KFpr_35	KFpr_7	uSecA_Halom_huang (GeneArt Strings DNA Fragments)	KFpr_127	KFpr_128	–	–	–
pKIG1223	amyE::PmifM rbsm1 mifM(1-5)-gfp238-uA_RQH_Pseudomonadales(42-115)R109A-myc(CTC)-lacZ(7-1024)CTCWcat	pSC101	this study	pCH2439	KFpr_35	KFpr_7	uSecA_Halom_huang (GeneArt Strings DNA Fragments)	KFpr_127	KFpr_129	–	–	–
pKIG1224	amyE::PmifM rbsm1 mifM(1-5)-gfp238-uA_RQH_Pseudomonadales(42-115)PP111AA-myc(CTC)-lacZ(7-1024)CTCWcat	pSC101	this study	pCH2439	KFpr_35	KFpr_7	uSecA_Halom_huang (GeneArt Strings DNA Fragments)	KFpr_127	KFpr_130	–	–	–
pKIG1225	amyE::PmifM rbsm1 mifM(1-5)-gfp238-uC_KYxIW(29-78)-myc(CTC)-lacZ(7-1024)CTCWcat	pSC101	this study	pCH2439	KFpr_35	KFpr_7	uYidC_Clost_kluyv (GeneArt Strings DNA Fragments)	KFpr_131	KFpr_132	–	–	–
pKIG1226	amyE::PmifM rbsm1 mifM(1-5)-gfp238-uA_NSP-stop(21-100)Wcat	pSC101	this study	pYS27	KFpr_133	KFpr_7	–	-	-	–	–	–
pKIG1227	amyE::PmifM rbsm1 mifM(1-5)-gfp238-uA_NSP-stop(21-100)K96AWcat	pSC101	this study	pYS28	KFpr_133	KFpr_7	–	-	-	–	–	–
pKIG1228	amyE::PmifM rbsm1 mifM(1-5)-gfp238-uA_NSP-stop(21-100)N98AWcat	pSC101	this study	pYS29	KFpr_133	KFpr_7	–	-	-	–	–	–
pKIG1229	amyE::PmifM rbsm1 mifM(1-5)-gfp238-uA_NSP-stop(21-100)P100AWcat	pSC101	this study	pYS30	KFpr_133	KFpr_7	–	-	-	–	–	–
pKIG1230	amyE::PmifM rbsm1 mifM(1-5)-gfp238-uA_RQH_Desulfurobacteriales(22-90)-myc(CTC)-lacZ(7-1024)CTCWcat	pSC101	this study	pYS17	KFpr_35	KFpr_134	–	-	-	–	–	–
pKIG1231	amyE::PmifM rbsm1 mifM(1-5)-gfp238-uA_RQH_Desulfurobacteriales(22-90)R85A-myc(CTC)-lacZ(7-1024)CTCWcat	pSC101	this study	pYS17	KFpr_35	KFpr_135	–	-	-	–	–	–
pKIG1232	amyE::PmifM rbsm1 mifM(1-5)-gfp238-uA_RQH_Desulfurobacteriales(22-90)P88A-myc-myc(CTC)-lacZ(7-1024)CTCWcat	pSC101	this study	pYS17	KFpr_35	KFpr_136	–	-	-	–	–	–
pKIG1233	amyE::PmifM rbsm1 mifM(1-5)-gfp238-uA_RQH_Bacteroidales_2(17-108)R102A-myc(CTC)-lacZ(7-1024)CTCWcat	pSC101	this study	pYS23	KFpr_137	KFpr_138	–	-	-	–	–	–
pKIG1234	amyE::PmifM rbsm1 mifM(1-5)-gfp238-uA_RQH_Bacteroidales_2(17-108)P104A-myc(CTC)-lacZ(7-1024)CTCWcat	pSC101	this study	pYS23	KFpr_137	KFpr_139	–	-	-	–	–	–
pKIG1236	amyE::PmifM rbsm1 mifM(1-5)-gfp238-uA_LPPP(33-115)P111A-myc-lacZ(7-1024)Wcat	pSC101	this study	pYS33	KFpr_137	KFpr_140	–	-	-	–	–	–
pKIG1240	amyE::PmifM rbsm1 mifM(1-5)-gfp238-uC_KYxIW(29-78)K65A-myc(CTC)-lacZ(7-1024)CTCWcat	pSC101	this study	pKIG1225	KFpr_141	KFpr_142	–	-	-	–	–	–
pKIG1241	amyE::PmifM rbsm1 mifM(1-5)-gfp238-uC_KYxIW(29-78)R67A-myc(CTC)-lacZ(7-1024)CTCWcat	pSC101	this study	pKIG1225	KFpr_141	KFpr_143	–	-	-	–	–	–
pKIG1242	amyE::PmifM rbsm1 mifM(1-5)-gfp238-uC_KYxIW(29-78)W69A-myc(CTC)-lacZ(7-1024)CTCWcat	pSC101	this study	pKIG1225	KFpr_141	KFpr_144	–	-	-	–	–	–
pKIG1249	amyE::PmifM rbsm1 mifM(1-5)-gfp238-uA_LPPP(33-115)L110A-myc-lacZ(7-1024)Wcat	pSC101	this study	pYS33	KFpr_137	KFpr_51	pSK69	KFpr_52	KFpr_146	–	–	–
pTJ217	amyE::PmifM rbsm1 mifM(1-5)-gfp238-uDF_RQH_Enterobacterales(43-131)-secDF2(1-6)-lacZ(7-1024)CTCWcat	pSC101	this study	pCH2440	KFpr_148	KFpr_149	uSecDF_Alter_napht (GeneArt Strings DNA Fragments)	KFpr_150	KFpr_151	–	–	–
pTJ224	amyE::PmifM rbsm1 mifM(1-5)-gfp238-uDF_RQH_Enterobacterales(43-131)PP127AA-secDF2(1-6)-lacZ(7-1024)CTCWcat	pSC101	this study	pTJ217	KFpr_152	KFpr_52	pTJ217	KFpr_153	KFpr_51	–	–	–
pTJ240	amyE::PmifM rbsm1 mifM(1-5)-gfp238-uDF_RQH_Enterobacterales(43-131)N124stop-secDF2(1-6)-lacZ(7-1024)CTCWcat	pSC101	this study	pTJ217	KFpr_154	KFpr_52	pTJ217	KFpr_155	KFpr_51	–	–	–
pTJ242	amyE::PmifM rbsm1 mifM(1-5)-gfp238-uDF_RQH_Enterobacterales(43-131)P127A-SM1-secDF2(1-6)-lacZ(7-1024)CTCWcat	pSC101	this study	pTJ224	KFpr_156	KFpr_52	pTJ224	KFpr_157	KFpr_51	–	–	–
pTJ243	amyE::PmifM rbsm1 mifM(1-5)-gfp238-uDF_RQH_Enterobacterales(43-131)P127A-SM2-secDF2(1-6)-lacZ(7-1024)CTCWcat	pSC101	this study	pTJ224	KFpr_158	KFpr_52	pTJ224	KFpr_159	KFpr_51	–	–	–
pTJ245	amyE::PmifM rbsm1 mifM(1-5)-gfp238-uDF_RQH_Enterobacterales(43-131)N124stop-SM2-secDF2(1-6)-lacZ(7-1024)CTCWcat	pSC101	this study	pTJ240	KFpr_159	KFpr_51	pTJ240	KFpr_158	KFpr_52	–	–	–
pTJ248	amyE::PmifM rbsm1 mifM(1-5)-gfp238-uDF_RQH_Enterobacterales(43-131)P127A-secDF2(1-6)-lacZ(7-1024)CTCWcat	pSC101	this study	pTJ217	KFpr_160	KFpr_51	pTJ217	KFpr_161	KFpr_52	–	–	–
pYS16	amyE::PmifM rbsm1 mifM(1-5)-gfp238-uA_RQH_Bacteroidales_2(17-108)-myc(CTG)-lacZ(7-1024)CTGWcat	pSC101	this study	uSecA_Butyr_faeca_ST (GeneArt Strings DNA Fragments)	KFpr_162	KFpr_163	pSK69	KFpr_164	KFpr_7	–	–	–
pYS17	amyE::PmifM rbsm1 mifM(1-5)-gfp238-uA_RQH_Desulfurobacteriales(22-90)-myc(CTG)-lacZ(7-1024)CTGWcat	pSC101	this study	uSecA_Desul_therm (GeneArt Strings DNA Fragments)	KFpr_165	KFpr_134	pSK69	KFpr_164	KFpr_7	–	–	–
pYS19	amyE::PmifM rbsm1 mifM(1-5)-gfp238-uA_NSP-stop(21-100)(Dstop)Wcat	pSC101	this study	uSecA_Pedob_ginse_ST (GeneArt Strings DNA Fragments)	KFpr_166	KFpr_167	pSK69	KFpr_164	KFpr_7	–	–	–
pYS23k	amyE::PmifM rbsm1 mifM(1-5)-gfp238-uA_RQH_Bacteroidales_2(17-108)-myc(CTC)-lacZ(7-1024)CTCWcat	pSC101	this study	pYS16	KFpr_168	KFpr_36	–	-	-	–	–	–
pYS27k	amyE::PmifM rbsm1 mifM(1-5)-gfp238-uA_NSP-stop(1-100)Wcat	pSC101	this study	uSecA_Pedob_ginse_ST (GeneArt Strings DNA Fragments)	KFpr_169	KFpr_170	pSK69	KFpr_164	KFpr_7	–	–	–
pYS28k	amyE::PmifM rbsm1 mifM(1-5)-gfp238-uA_NSP-stop(1-100)K96AWcat	pSC101	this study	uSecA_Pedob_ginse_ST (GeneArt Strings DNA Fragments)	KFpr_169	KFpr_171	pSK69	KFpr_164	KFpr_7	–	–	–
pYS29k	amyE::PmifM rbsm1 mifM(1-5)-gfp238-uA_NSP-stop(1-100)N98AWcat	pSC101	this study	uSecA_Pedob_ginse_ST (GeneArt Strings DNA Fragments)	KFpr_169	KFpr_172	pSK69	KFpr_164	KFpr_7	–	–	–
pYS30k	amyE::PmifM rbsm1 mifM(1-5)-gfp238-uA_NSP-stop(1-100)P100AWcat	pSC101	this study	uSecA_Pedob_ginse_ST (GeneArt Strings DNA Fragments)	KFpr_169	KFpr_173	pSK69	KFpr_164	KFpr_7	–	–	–
pYS33k	amyE::PmifM rbsm1 mifM(1-5)-gfp238-uA_LPPP(33-115)-myc-lacZ(7-1024)Wcat	pSC101	this study	uSecA_Planc_bacte (GeneArt Strings DNA Fragments)	KFpr_174	KFpr_175	pSK69	KFpr_164	KFpr_7	–	–	–
pYS34k	amyE::PmifM rbsm1 mifM(1-5)-gfp238-uA_LPPP(33-115)PPP111APA-myc-lacZ(7-1024)Wcat	pSC101	this study	uSecA_Planc_bacte (GeneArt Strings DNA Fragments)	KFpr_174	KFpr_176	pSK69	KFpr_164	KFpr_7	–	–	–
reference 1	Sakiyama, K., Shimokawa-Chiba, N., Fujiwara, K., and Chiba, S. (2021). Search for translation arrest peptides encoded upstream of genes for components of protein localization pathways. Nucleic Acids Res. 49, 1550–1566. 10.1093/nar/gkab024.
reference 2	Chiba, S., Lamsa, A., and Pogliano, K. (2009). A ribosome-nascent chain sensor of membrane protein biogenesis in Bacillus subtilis. EMBO J. 28, 3461–3475. 10.1038/emboj.2009.280.
