# Supplementary material for: Patchy and widespread distribution of bacterial translation arrest peptides associated with the protein localization machinery
Source: Nat Commun. 2024 Apr 2;15:2711. doi: 10.1038/s41467-024-46993-3 (PMC10987492; doi:10.1038/s41467-024-46993-3)
Supplement: Supplementary file 11 — Supplementary Data 8 [file 41467_2024_46993_MOESM11_ESM.xlsx]

## Sheet: Supplementary Data 9
Primers used in this study
primer	sequence
KFpr_1	TGGGGAAAAAATCATCGACCTCGAGCTGGATACTTCCCG
KFpr_2	ATGATTTTTTCCCCACGGGAGGCG
KFpr_3	GACAGTAAGACGGGTAAGCCTGTT
KFpr_4	GGCATGGATGAACTATACAAAGCCGAACCAAACGCGCCCGCA
KFpr_5	GTCGTCGTCGTCTTTATAGTCGGTGAGGCGTTGAGGGCCAGC
KFpr_6	GACTATAAAGACGACGACGAC
KFpr_7	TTTGTATAGTTCATCCATGCC
KFpr_8	GGCATGGATGAACTATACAAA
KFpr_9	ATCCTCTTCTGAGATGAGTTTTTGTTCGGTGAGGCGTTGAGGGCCAGC
KFpr_10	AAACTCATCTCAGAAGAGGATCTGTCACTGGCCGTCGTTTTACAA
KFpr_11	ATCCTCTTCTGAGATGAGTTTTTGTTCGGTGAGGCGTTGAGCGCCAGCACG
KFpr_14	GGCATGGATGAACTATACAAAGTAAGTTTGGAGCAATCAACG
KFpr_15	ATCCTCTTCTGAGATGAGTTTTTGTTCAGTCAAAGGGCCAGCTCGTAC
KFpr_16	GGCATGGATGAACTATACAAAGCAAACGATACCGCATCTTTT
KFpr_17	ATCCTCTTCTGAGATGAGTTTTTGTTCCAGGGAAGAAGGTGGGCCGCG
KFpr_18	GGCATGGATGAACTATACAAAGCTGAGGATTGTACTGCTGAG
KFpr_19	ATCCTCTTCTGAGATGAGTTTTTGTTCTGGTGCATTAGGAGCCACTAT
KFpr_20	GGCATGGATGAACTATACAAATCCCCCGGATACTTTGATGCA
KFpr_21	ATCCTCTTCTGAGATGAGTTTTTGTTCTTTCATCCCGTCTTTTTTATG
KFpr_22	GGCATGGATGAACTATACAAAGCTGAGGATTGTACTGCTGAG
KFpr_23	ATCCTCTTCTGAGATGAGTTTTTGTTCTTATGGTGCATTAGGAGCCACTAT
KFpr_24	ATCCTCTTCTGAGATGAGTTTTTGTTCTTATGCTGCATTAGGAGCCACTAT
KFpr_25	ATCCTCTTCTGAGATGAGTTTTTGTTCTCATTTCATCCCGTCTTTTTTATG
KFpr_26	ATCCTCTTCTGAGATGAGTTTTTGTTCTCATGCCGCCCCGTCTTTTTTATG
KFpr_27	TATAAAATTCCAGAAGTAGCAGCTGGCCCTTTGACT
KFpr_28	TACTTCTGGAATTTTATATGAAGTAAT
KFpr_29	TGGAAGGGCATATCGAATGCCGGCCCACCTTCTTCC
KFpr_30	ATTCGATATGCCCTTCCAATAAAA
KFpr_31	ATCCTCTTCTGAGATGAGTTTTTGTTCTTATGGTGCAGCAGGAGCCACTAT
KFpr_32	ATCCTCTTCTGAGATGAGTTTTTGTTCTCATTTCATCCCGGCTTTTTTATG
KFpr_33	ATCCTCTTCTGAGATGAGTTTTTGTTCTCATTTCATCGCGTCTTTTTTATG
KFpr_34	ATCCTCTTCTGAGATGAGTTTTTGTTCTCATTTCGCCCCGTCTTTTTTATG
KFpr_35	AAACTCATCTCAGAAGAGGATCTCTCACTCGCCGTCGTTTTACAA
KFpr_36	ATCCTCTTCTGAGATGAGTTTTTGTTC
KFpr_37	GGCATGGATGAACTATACAAAAAGATGGCGTCAGACGGTCGG
KFpr_38	ATCCTCTTCTGAGATGAGTTTTTGTTCCGCGAGAGGCTCAGGGCCATC
KFpr_39	GGCATGGATGAACTATACAAAGCGCTGCCGATCTCGTCCTTC
KFpr_40	ATCCTCTTCTGAGATGAGTTTTTGTTCGGCGGCGGGCGGGGCCTGGCT
KFpr_41	GGCATGGATGAACTATACAAAACCAACCTGACCTCCGCCCAA
KFpr_42	ATCCTCTTCTGAGATGAGTTTTTGTTCGGCGAGAAAGGCGCCGGGTGG
KFpr_43	GGCATGGATGAACTATACAAAGATATATCTATGGATAATCAT
KFpr_44	ATCCTCTTCTGAGATGAGTTTTTGTTCTTCAATAACAGGCGGGGCATG
KFpr_45	GGCATGGATGAACTATACAAAGGCAAGGGAGACGCAGCGGCG
KFpr_46	ATCCTCTTCTGAGATGAGTTTTTGTTCCAGGGCCGCCGGCGGAGCGCG
KFpr_47	GAACAAAAACTCATCTCAGAAGAGGAT
KFpr_48	TGAGATGAGTTTTTGTTCAGTCAAAGCGGCAGCTCGTACTTC
KFpr_49	TGAGATGAGTTTTTGTTCCAGGGAAGAAGCTGCGCCGCGATTCGA
KFpr_50	GCGCATTCTCAGCGGTCAGCAGATGGCCCTGAG
KFpr_51	CACTCATGGTTATGGCAGCACTGC
KFpr_52	GCAGTGCTGCCATAACCATGAGTG
KFpr_53	TGACCGCTGAGAATGCGCAAAACC
KFpr_54	CGGTCACGAGATGCCGCTGAGCCTCTCGCG
KFpr_55	AGCGGCATCTCGTGACCGCTGAGAATG
KFpr_56	TCCGGCCCCGCGCCCAGCGCGGCCCCGCCCGCC
KFpr_57	GCTGGGCGCGGGGCCGGAGGG
KFpr_58	GGCCGCGGCCTGGCTGGGCGCGGG
KFpr_59	TGAGATGAGTTTTTGTTCGGCGGCGGCCGCGGCCTGGCTGGG
KFpr_60	TGAGATGAGTTTTTGTTCGGCGAGAAAGGCGCCGGCTGCAGCTCGGCAGGG
KFpr_61	ACTGCGGCCACCCCCTGCGCAGCTCCACCCGGC
KFpr_62	GCAGGGGGTGGCCGCAGTCAGTTT
KFpr_63	TGAGATGAGTTTTTGTTCTTCAATAACAGCCGCGGCATGTCCACC
KFpr_64	GCAATACCTTTAGGTGGAGCTGCCCCGCCTGTT
KFpr_65	TCCACCTAAAGGTATTGCATTAGA
KFpr_66	GCTTCTCGCGGTCTCGGGGCCGCTCCGCCGGCG
KFpr_67	TGAGATGAGTTTTTGTTCCAGGGCCGCCGCCGCAGCGCGCCCGAG
KFpr_68	CTTTCCAGGCCATTGCCCTGGAAGAAAAGCAGAAAGCGAAA
KFpr_69	ATCCTCTTCTGAGATGAGTTTTTGTTCCGCCATGTAAAGATGCGGGCC
KFpr_70	CAGGGCAATGGCCTGGAAAG
KFpr_71	CTTTCCAGGCCATTGCCCTGGCTCTGTCGTCCCGCCTTGAT
KFpr_72	ATCCTCTTCTGAGATGAGTTTTTGTTCCCAGCGTTTTTGAAAAGGCGG
KFpr_73	CTTTCCAGGCCATTGCCCTGCGCGTGCTTGTGGCAGGTGAT
KFpr_74	ATCCTCTTCTGAGATGAGTTTTTGTTCAGGCGTGAAATAAGCCGGCGG
KFpr_75	CTTTCCAGGCCATTGCCCTGCAGCTTCATATCAAAGAAGCG
KFpr_76	ATCCTCTTCTGAGATGAGTTTTTGTTCTGAGATGTCTGGTTCTGGCGG
KFpr_77	CTTTCCAGGCCATTGCCCTGGCGAACACAAATGAAATAAGC
KFpr_78	ATCCTCTTCTGAGATGAGTTTTTGTTCCTCGCATACAATGAGCGGGGG
KFpr_79	CTTTCCAGGCCATTGCCCTGCTGACAGGCCAAAATTCAGGC
KFpr_80	ATCCTCTTCTGAGATGAGTTTTTGTTCGCTTGATGACTGATTAGGCGG
KFpr_81	CTTTCCAGGCCATTGCCCTGATGACAATCGATGATTTTAAA
KFpr_82	ATCCTCTTCTGAGATGAGTTTTTGTTCAAATCCCTGAGAATTCGGCGG
KFpr_83	CTTTCCAGGCCATTGCCCTGGCTTTGATGCCGGCCGCCACG
KFpr_84	ATCCTCTTCTGAGATGAGTTTTTGTTCCATCTTGCCCTGCTGCGGAGG
KFpr_85	CTTTCCAGGCCATTGCCCTGGTCGTCGTGACCCACGAAATC
KFpr_86	ATCCTCTTCTGAGATGAGTTTTTGTTCGGAGAAAATTTGCTCCGGCGG
KFpr_87	CTTTCCAGGCCATTGCCCTGTATCAGCAAGGGATGATCGCT
KFpr_88	ATCCTCTTCTGAGATGAGTTTTTGTTCGCGACCATTTTGTGGCGGTGG
KFpr_89	CTTTCCAGGCCATTGCCCTGACCTGCGCCATTGAAGAACTC
KFpr_90	ATCCTCTTCTGAGATGAGTTTTTGTTCGCTAAGCTGTAGCGTCGGTGG
KFpr_91	CTTTCCAGGCCATTGCCCTGTTTCGCGCACGCGTCGATGAT
KFpr_92	ATCCTCTTCTGAGATGAGTTTTTGTTCCTGCCGCCCTTTCTTTGGCGG
KFpr_93	CTTTCCAGGCCATTGCCCTGTGGATTGGTGTTGAAAATCCG
KFpr_94	ATCCTCTTCTGAGATGAGTTTTTGTTCCTGCGTACGTGGACGCGGACC
KFpr_95	CTTTCCAGGCCATTGCCCTGCTGGCGGCGAGCTGGCAGGCA
KFpr_96	ATCCTCTTCTGAGATGAGTTTTTGTTCCATCACCCAGGTTACCGGACC
KFpr_97	CTTTCCAGGCCATTGCCCTGGTACTTGGCCTGACGTTGCCG
KFpr_98	ATCCTCTTCTGAGATGAGTTTTTGTTCGGTACGAATGCCTGCAGGACC
KFpr_99	CTTTCCAGGCCATTGCCCTGAAATGGCCGCTGGTGGCGATC
KFpr_100	ATCCTCTTCTGAGATGAGTTTTTGTTCTTTTGAGCGCCCGTGCGGGCC
KFpr_101	CTTTCCAGGCCATTGCCCTGTATTACTGGGATGGAGGTCAC
KFpr_102	ATCCTCTTCTGAGATGAGTTTTTGTTCGTGGCGCGGCGGTGGCGGCGG
KFpr_103	CTTTCCAGGCCATTGCCCTGGCTGTTCCGCAACTTGGTGCG
KFpr_104	ATCCTCTTCTGAGATGAGTTTTTGTTCCGTTTTCTGCTCGATGGGGGG
KFpr_105	CTTTCCAGGCCATTGCCCTGCAGGAGCGCCAGGTGGCTCTC
KFpr_106	ATCCTCTTCTGAGATGAGTTTTTGTTCATCCGACTGCTCATGTGGCGG
KFpr_107	CTTTCCAGGCCATTGCCCTGCTTGCCCGTCATCATCAACCT
KFpr_108	ATCCTCTTCTGAGATGAGTTTTTGTTCGGCCAGCGTACCTTGCGGTGG
KFpr_109	CTTTCCAGGCCATTGCCCTGCGTAGCGATGATAAACGTCGT
KFpr_110	ATCCTCTTCTGAGATGAGTTTTTGTTCCGGTTCCGTCACCTGCGGTGG
KFpr_111	CTTTCCAGGCCATTGCCCTGAACGGACAAGACCGCGACCCG
KFpr_112	ATCCTCTTCTGAGATGAGTTTTTGTTCGATATCATCTAAATCAGGTGG
KFpr_113	CTTTCCAGGCCATTGCCCTGGCGTTAAATGATTTGTTTATC
KFpr_114	ATCCTCTTCTGAGATGAGTTTTTGTTCGGTTTTTCCAACGCCGGGCGG
KFpr_115	CATCTTTACATGGCGGAACAA
KFpr_116	TGTTCCGCCATGTAAAGATGTGCGCCCGCTCTCTCCTGCTTTG
KFpr_117	TTTCAAAAACGCTGGGAACAA
KFpr_118	TGTTCCCAGCGTTTTTGAAATGCTGCAGCGTGATACGGCGCTCCTAT
KFpr_119	ACGCTACAGCTTAGCGAACAA
KFpr_120	TGTTCGCTAAGCTGTAGCGTTGCTGCCGGGCGGTGCAAAGTGCGCAA
KFpr_121	AAGAAAGGGCGGCAGGAACAA
KFpr_122	TGTTCCTGCCGCCCTTTCTTTGCTGCTGGACGGAGATCAAATTCAAT
KFpr_123	GGCATGGATGAACTATACAAAAAAGATGATGTACTGGATAAAAACGGA
KFpr_124	ATCCTCTTCTGAGATGAGTTTTTGTTCGCTAAAACGGGGGCCTGCACG
KFpr_125	CTCTTCTGAGATGAGTTTTTGTTCGCTAAAACGGGGGCCTGCTGCGATGGAGTGAATAAATCCGG
KFpr_126	CTCTTCTGAGATGAGTTTTTGTTCGCTAAAACGTGCGCCTGCACGGATGGAGTGAA
KFpr_127	GGCATGGATGAACTATACAAAGAATCCCCGCGTGCGACTCAA
KFpr_128	ATCCTCTTCTGAGATGAGTTTTTGTTCCGCTGGTGATGGGGGCCC
KFpr_129	CTCTTCTGAGATGAGTTTTTGTTCCGCTGGTGATGGGGGCCCTGCACGCGAAACGACATCGAGTG
KFpr_130	CTCTTCTGAGATGAGTTTTTGTTCCGCTGGTGATGCTGCCCCCCGACGCGAAACGACAT
KFpr_131	GGCATGGATGAACTATACAAATATAGACAGACTATAAGTTATTTTTATGAT
KFpr_132	ATCCTCTTCTGAGATGAGTTTTTGTTCTCTTATTTTAAAATATACAAAATACCACCA
KFpr_133	GGCATGGATGAACTATACAAACGGGTTGAGGGACTACGACTT
KFpr_134	ATCCTCTTCTGAGATGAGTTTTTGTTCAACGATTGGAGATGCACGAGG
KFpr_135	ATCCTCTTCTGAGATGAGTTTTTGTTCAACGATTGGAGATGCTGCAGGAGGGAAGGAAACAAATC
KFpr_136	ATCCTCTTCTGAGATGAGTTTTTGTTCAACGATTGCAGATGCACGAGGAGGGAAGG
KFpr_137	GAACAAAAACTCATCTCAGAAGAG
KFpr_138	CTCTTCTGAGATGAGTTTTTGTTCTTCCATTTCCCCAGGAGCTGCGATAGGATTGGCTGCAATTT
KFpr_139	CTCTTCTGAGATGAGTTTTTGTTCTTCCATTTCCCCTGCAGCCCGGATAGGATTGGCTG
KFpr_140	ATCCTCTTCTGAGATGAGTTTTTGTTCACAACTCGGCGGGGCCAGGTCAATCAA
KFpr_141	TTCATAGACCAAATAGTCTTTAGG
KFpr_142	CCTAAAGACTATTTGGTCTATGAAGCATATAGAATATGGTGGTATTTT
KFpr_143	CCTAAAGACTATTTGGTCTATGAAAAATATGCAATATGGTGGTATTTTGTATAT
KFpr_144	CCTAAAGACTATTTGGTCTATGAAAAATATAGAATAGCATGGTATTTTGTATATTTTAAA
KFpr_146	ATCCTCTTCTGAGATGAGTTTTTGTTCACAACTCGGCGGGGGTGCGTCAATCAA
KFpr_148	CAGGGAAGAAGGTGGGCC
KFpr_149	TCACTCGCCGTCGTTTTACAA
KFpr_150	GGCCCACCTTCTTCCCTG
KFpr_151	TAAAACGACGGCGAGTGAAAATGAAAATCGTGTCATAAAAATC
KFpr_152	CAGGGAAGAAGCTGCGCC
KFpr_153	GGCGCAGCTTCTTCCCTG
KFpr_154	GGGAAGAAGGTGGGCCGCGTTACGATATGCCCTTC
KFpr_155	GAAGGGCATATCGTAACGCGGCCCACCTTCTTCCC
KFpr_156	GTAAGGTATTAGAGCGAAGAAGGTG
KFpr_157	CACCTTCTTCGCTCTAATACCTTAC
KFpr_158	GTAAGGTATTAGACCGAAGAAGGTG
KFpr_159	CACCTTCTTCGGTCTAATACCTTAC
KFpr_160	GAATCGCGGCGCACCTTCTTCC
KFpr_161	GGAAGAAGGTGCGCCGCGATTC
KFpr_162	GGCATGGATGAACTATACAAATGCGTGGCAACCCTGCCG
KFpr_163	ATCCTCTTCTGAGATGAGTTTTTGTTCTTCCATTTCCCCAGGAGCCCG
KFpr_164	AAACTCATCTCAGAAGAGGATCTGTCACTGGCCGTCGTTTTACAA
KFpr_165	GGCATGGATGAACTATACAAAGAAGTAGGGAGTATTTCCTTTCAT
KFpr_166	GGCATGGATGAACTATACAAAGAGCGGGTTGAGGGACTACGA
KFpr_167	ATCCTCTTCTGAGATGAGTTTTTGTTCGGGGCTGTTATTCTTGGGCTT
KFpr_168	AAACTCATCTCAGAAGAGGATCTCTCACTCGCCGTCGTTTTACAA
KFpr_169	GGCATGGATGAACTATACAAAATGAGACACATTGTTACTTTA
KFpr_170	ATCCTCTTCTGAGATGAGTTTTTGTTCCTAGGGGCTGTTATTCTTGGG
KFpr_171	ATCCTCTTCTGAGATGAGTTTTTGTTCCTAGGGGCTGTTATTCGCGGGCTTCTC
KFpr_172	ATCCTCTTCTGAGATGAGTTTTTGTTCCTAGGGGCTGGCATTCTTGGGCTTCTC
KFpr_173	ATCCTCTTCTGAGATGAGTTTTTGTTCCTAGGCGCTGTTATTCTTGGG
KFpr_174	GGCATGGATGAACTATACAAAGCGGCGATCCCGGCCCGG
KFpr_175	ATCCTCTTCTGAGATGAGTTTTTGTTCACAACTCGGCGGGGGCAG
KFpr_176	ATCCTCTTCTGAGATGAGTTTTTGTTCACAACTCGCCGGGGCCAGGTCAATCAA
KFpr_177	TAACTTTAAGAAGGAGGGAGATATACCAATGACAATGTTTGTGGGATC
KFpr_178	TGGTGCCGGAAACCAGGCAAATTATTAGCGCCATTCGCCATTCAGGCT
KFpr_179	GAAATTAATACGACTCACTATAGGGAGACCACAACGGTTTCCCTCTAGAAATAATTTTGTTTAACTTTAAGAAGGAG
KFpr_180	CTTGTAATCGATGTCATGATCTTTATAATCACCGTCATGGTCTTTGTAGTCGCGCCATTCGCCATTCAGGCT
KFpr_181	TGGTGCCGGAAACCAGGCAAATTATTACTTGTCATCGTCATCCTTGTAATCGATGTCATGATCTTTATAATC
KFpr_182	AACAAACGGGCCATATTGTTG
KFpr_183	TTAGAAATCCCTTTGAGAATGT
KFpr_184	AATGTTAACCGGCTTGGGAGT
KFpr_185	CAACAATATGGCCCGTTTGTTGTTTAATGTCCTCCTATATTCCAA
KFpr_186	ACATTCTCAAAGGGATTTCTAAAAAGGAAAAAAGAAGTCTGTT
KFpr_187	GCGGTCAAAGGCTCTTTCTTC
