# Supplementary material for: Patchy and widespread distribution of bacterial translation arrest peptides associated with the protein localization machinery
Source: Nat Commun. 2024 Apr 2;15:2711. doi: 10.1038/s41467-024-46993-3 (PMC10987492; doi:10.1038/s41467-024-46993-3)
Supplement: Supplementary file 12 — Supplementary Data 9 [file 41467_2024_46993_MOESM12_ESM.xlsx]

## Sheet: Supplementary Data 8
Templates for in vitro translation system
PURE_template	Description	template_1st	primer_fw_1st	primer_rv_1st	template_2nd	primer_fw_2nd	primer_rv_2nd
tp1	gfp-uDF_RQH_Desulfuromonadales-lacZa	pCH2468	KFpr_177	KFpr_178	1st PCR product	KFpr_179	KFpr_178
tp2	gfp-uDF_RQH_Desulfuromonadales(R103A)-lacZa	pCH2494	KFpr_177	KFpr_178	1st PCR product	KFpr_179	KFpr_178
tp3	gfp-uDF_RQH_Desulfuromonadales(PP105AA)-lacZa	pCH2493	KFpr_177	KFpr_178	1st PCR product	KFpr_179	KFpr_178
tp4	gfp-uDF_RQH_WSZJ01-lacZa	pCH2470	KFpr_177	KFpr_178	1st PCR product	KFpr_179	KFpr_178
tp5	gfp-uDF_RQH_WSZJ01(R104A)-lacZa	pCH2497	KFpr_177	KFpr_178	1st PCR product	KFpr_179	KFpr_178
tp6	gfp-uDF_RQH_WSZJ01(PP106AA)-lacZa	pCH2498	KFpr_177	KFpr_178	1st PCR product	KFpr_179	KFpr_178
tp7	gfp-uDF_RQH_Enterobacterales-lacZa	pCH2440	KFpr_177	KFpr_178	1st PCR product	KFpr_179	KFpr_178
tp8	gfp-uDF_RQH_Enterobacterales(R125A)-lacZa	pCH2448	KFpr_177	KFpr_178	1st PCR product	KFpr_179	KFpr_178
tp9	gfp-uDF_RQH_Enterobacterales(PP127AA)-lacZa	pCH2482	KFpr_177	KFpr_178	1st PCR product	KFpr_179	KFpr_178
tp10	gfp-uA_RQH_Pseudomonadales-lacZa	pKIG1222	KFpr_177	KFpr_178	1st PCR product	KFpr_179	KFpr_178
tp11	gfp-uA_RQH_Pseudomonadales(R109A)-lacZa	pKIG1223	KFpr_177	KFpr_178	1st PCR product	KFpr_179	KFpr_178
tp12	gfp-uA_RQH_Pseudomonadales(PP111AA)-lacZa	pKIG1224	KFpr_177	KFpr_178	1st PCR product	KFpr_179	KFpr_178
tp13	gfp-uDF_RQH_Lachnospirales-lacZa	pCH2469	KFpr_177	KFpr_178	1st PCR product	KFpr_179	KFpr_178
tp14	gfp-uDF_RQH_Lachnospirales(H129A)-lacZa	pCH2496	KFpr_177	KFpr_178	1st PCR product	KFpr_179	KFpr_178
tp15	gfp-uDF_RQH_Lachnospirales(PP131AA)-lacZa	pCH2495	KFpr_177	KFpr_178	1st PCR product	KFpr_179	KFpr_178
tp16	gfp-uA_RQH_Myxococcales-lacZa	pCH2467	KFpr_177	KFpr_178	1st PCR product	KFpr_179	KFpr_178
tp17	gfp-uA_RQH_Myxococcales(Q86A)-lacZa	pCH2491	KFpr_177	KFpr_178	1st PCR product	KFpr_179	KFpr_178
tp18	gfp-uA_RQH_Myxococcales(PP88AA)-lacZa	pCH2492	KFpr_177	KFpr_178	1st PCR product	KFpr_179	KFpr_178
tp19	gfp-uA_RQH_Bacteroidales_1-lacZa	pKIG1219	KFpr_177	KFpr_178	1st PCR product	KFpr_179	KFpr_178
tp20	gfp-uA_RQH_Bacteroidales_1(R161A)-lacZa	pKIG1220	KFpr_177	KFpr_178	1st PCR product	KFpr_179	KFpr_178
tp21	gfp-uA_RQH_Bacteroidales_1(P164A)-lacZa	pKIG1221	KFpr_177	KFpr_178	1st PCR product	KFpr_179	KFpr_178
tp22	gfp-uA_RQH_Bacteroidales_2-lacZa	pYS23	KFpr_177	KFpr_178	1st PCR product	KFpr_179	KFpr_178
tp23	gfp-uA_RQH_Bacteroidales_2(R102A)-lacZa	pKIG1233	KFpr_177	KFpr_178	1st PCR product	KFpr_179	KFpr_178
tp24	gfp-uA_RQH_Bacteroidales_2(P104A)-lacZa	pKIG1234	KFpr_177	KFpr_178	1st PCR product	KFpr_179	KFpr_178
tp25	gfp-uDF_RQH_Flavobacteriales-lacZa	pCH2439	KFpr_177	KFpr_178	1st PCR product	KFpr_179	KFpr_178
tp26	gfp-uDF_RQH_Flavobacteriales(R199A)-lacZa	pCH2447	KFpr_177	KFpr_178	1st PCR product	KFpr_179	KFpr_178
tp27	gfp-uDF_RQH_Flavobacteriales(GP201AA)-lacZa	pCH2481	KFpr_177	KFpr_178	1st PCR product	KFpr_179	KFpr_178
tp28	gfp-uA_RQH_Desulfurobacteriales-lacZa	pKIG1230	KFpr_177	KFpr_178	1st PCR product	KFpr_179	KFpr_178
tp29	gfp-uA_RQH_Desulfurobacteriales(R85A)-lacZa	pKIG1231	KFpr_177	KFpr_178	1st PCR product	KFpr_179	KFpr_178
tp30	gfp-uA_RQH_Desulfurobacteriales(P88A)-lacZa	pKIG1232	KFpr_177	KFpr_178	1st PCR product	KFpr_179	KFpr_178
tp31	gfp-uA_RQH_Fimbriimonadales-lacZa	pCH2466	KFpr_177	KFpr_178	1st PCR product	KFpr_179	KFpr_178
tp32	gfp-uA_RQH_Fimbriimonadales(R124A)-lacZa	pCH2489	KFpr_177	KFpr_178	1st PCR product	KFpr_179	KFpr_178
tp33	gfp-uA_RQH_Fimbriimonadales(GP126AA)-lacZa	pCH2490	KFpr_177	KFpr_178	1st PCR product	KFpr_179	KFpr_178
tp34	gfp-uC_KYxIW-lacZa	pKIG1225	KFpr_177	KFpr_178	1st PCR product	KFpr_179	KFpr_178
tp35	gfp-uC_KYxIW(K65A)-lacZa	pKIG1240	KFpr_177	KFpr_178	1st PCR product	KFpr_179	KFpr_178
tp36	gfp-uC_KYxIW(R67A)-lacZa	pKIG1241	KFpr_177	KFpr_178	1st PCR product	KFpr_179	KFpr_178
tp37	gfp-uC_KYxIW(W69A)-lacZa	pKIG1242	KFpr_177	KFpr_178	1st PCR product	KFpr_179	KFpr_178
tp38	gfp-uA_LPPP-lacZa	pYS33	KFpr_177	KFpr_178	1st PCR product	KFpr_179	KFpr_178
tp39	gfp-uA_LPPP(P111A)-lacZa	pKIG1236	KFpr_177	KFpr_178	1st PCR product	KFpr_179	KFpr_178
tp40	gfp-uA_LPPP(PPP111APA)-lacZa	pYS34	KFpr_177	KFpr_178	1st PCR product	KFpr_179	KFpr_178
tp41	gfp-uA_LPPP(L110A)-lacZa	pKIG1249	KFpr_177	KFpr_178	1st PCR product	KFpr_179	KFpr_178
tp42	gfp-uA_NSP-stop-lacZa	pKIG1226	KFpr_177	KFpr_178	1st PCR product	KFpr_179	KFpr_178
tp43	gfp-uA_NSP-stop(K96A)-lacZa	pKIG1227	KFpr_177	KFpr_178	1st PCR product	KFpr_179	KFpr_178
tp44	gfp-uA_NSP-stop(N98A)-lacZa	pKIG1228	KFpr_177	KFpr_178	1st PCR product	KFpr_179	KFpr_178
tp45	gfp-uA_NSP-stop(P100A)-lacZa	pKIG1229	KFpr_177	KFpr_178	1st PCR product	KFpr_179	KFpr_178
tp46	gfp-uDF_NAP-stop-lacZa	pCH2398	KFpr_177	KFpr_178	1st PCR product	KFpr_179	KFpr_178
tp47	gfp-uDF_NAP-stop(N123A)-lacZa	pCH2417	KFpr_177	KFpr_178	1st PCR product	KFpr_179	KFpr_178
tp48	gfp-uDF_NAP-stop(P125A)-lacZa	pCH2399	KFpr_177	KFpr_178	1st PCR product	KFpr_179	KFpr_178
tp49	gfp-uDF_DGMK-stop-lacZa	pCH2400	KFpr_177	KFpr_178	1st PCR product	KFpr_179	KFpr_178
tp50	gfp-uDF_DGMK-stop(D136A)-lacZa	pCH2418	KFpr_177	KFpr_178	1st PCR product	KFpr_179	KFpr_178
tp51	gfp-uDF_DGMK-stop(G137A)-lacZa	pCH2419	KFpr_177	KFpr_178	1st PCR product	KFpr_179	KFpr_178
tp52	gfp-uDF_DGMK-stop(MK138AA)-lacZa	pCH2401	KFpr_177	KFpr_178	1st PCR product	KFpr_179	KFpr_178
tp53	gfp-uDF_DGMK-stop(M138A)-lacZa	pCH2420	KFpr_177	KFpr_178	1st PCR product	KFpr_179	KFpr_178
tp57	gfp-uDF_RQH_Enterobacterales-secDF2-lacZa	pTJ217	KFpr_177	lacZ60aa_3F_rv	1st PCR product	KFpr_179	3F_2stp-21rv
tp58	gfp-uDF_RQH_Enterobacterales(P127A)-secDF2-lacZa	pTJ224	KFpr_177	lacZ60aa_3F_rv	1st PCR product	KFpr_179	3F_2stp-21rv
tp59	gfp-uDF_RQH_Enterobacterales(P127A)Sm1-secDF2-lacZa	pTJ242	KFpr_177	lacZ60aa_3F_rv	1st PCR product	KFpr_179	3F_2stp-21rv
tp60	gfp-uDF_RQH_Enterobacterales(P127A)Sm2-secDF2-lacZa	pTJ243	KFpr_177	lacZ60aa_3F_rv	1st PCR product	KFpr_179	3F_2stp-21rv
tp61	gfp-uDF_RQH_Enterobacterales(N124stop)-secDF2-lacZa	pTJ240	KFpr_177	lacZ60aa_3F_rv	1st PCR product	KFpr_179	3F_2stp-21rv
tp62	gfp-uDF_RQH_Enterobacterales(N124stop)Sm2-secDF2-lacZa	pTJ245	KFpr_177	lacZ60aa_3F_rv	1st PCR product	KFpr_179	3F_2stp-21rv
tp63	gfp-ywcI-lacZa	pKIG1089	KFpr_177	KFpr_178	1st PCR product	KFpr_179	KFpr_178
tp64	gfp-ywcI(P91A)-lacZa	pKIG1112	KFpr_177	KFpr_178	1st PCR product	KFpr_179	KFpr_178
tp65	gfp-uA_NSP-stop(Dstop)-lacZa	pYS19	KFpr_177	KFpr_178	1st PCR product	KFpr_179	KFpr_178
tp66	gfp-uDF_NAP-stop(Dstop)-lacZa	pCH2383	KFpr_177	KFpr_178	1st PCR product	KFpr_179	KFpr_178
tp67	gfp-uDF_DGMK-stop(Dstop)-lacZa	pCH2387	KFpr_177	KFpr_178	1st PCR product	KFpr_179	KFpr_178
tp68	gfp-secM-lacZa	pCH2421	KFpr_177	KFpr_178	1st PCR product	KFpr_179	KFpr_178
tp69	gfp-secM(P166A)-lacZa	pCH2422	KFpr_177	KFpr_178	1st PCR product	KFpr_179	KFpr_178
tp73	gfp-Bs_pucB-lacZa	pKIG1090	KFpr_177	KFpr_178	1st PCR product	KFpr_179	KFpr_178
tp74	gfp-Bs_yflN-lacZa	pKIG1091	KFpr_177	KFpr_178	1st PCR product	KFpr_179	KFpr_178
tp75	gfp-Bs_ydjJ-lacZa	pKIG1092	KFpr_177	KFpr_178	1st PCR product	KFpr_179	KFpr_178
tp76	gfp-Bs_yetA-lacZa	pKIG1093	KFpr_177	KFpr_178	1st PCR product	KFpr_179	KFpr_178
tp77	gfp-Bs_ykcB-lacZa	pKIG1094	KFpr_177	KFpr_178	1st PCR product	KFpr_179	KFpr_178
tp78	gfp-Bs_ywrD-lacZa	pKIG1095	KFpr_177	KFpr_178	1st PCR product	KFpr_179	KFpr_178
tp79	gfp-Bs_albD-lacZa	pKIG1096	KFpr_177	KFpr_178	1st PCR product	KFpr_179	KFpr_178
tp80	gfp-Bs_tcyC-lacZa	pKIG1097	KFpr_177	KFpr_178	1st PCR product	KFpr_179	KFpr_178
tp81	gfp-Ec_yhfW-lacZa	pKIG1098	KFpr_177	KFpr_178	1st PCR product	KFpr_179	KFpr_178
tp82	gfp-Ec_recG-lacZa	pKIG1099	KFpr_177	KFpr_178	1st PCR product	KFpr_179	KFpr_178
tp83	gfp-Ec_tamA-lacZa	pKIG1100	KFpr_177	KFpr_178	1st PCR product	KFpr_179	KFpr_178
tp84	gfp-Ec_eutC-lacZa	pKIG1101	KFpr_177	KFpr_178	1st PCR product	KFpr_179	KFpr_178
tp85	gfp-Ec_glpG-lacZa	pKIG1102	KFpr_177	KFpr_178	1st PCR product	KFpr_179	KFpr_178
tp86	gfp-Ec_ilvD-lacZa	pKIG1103	KFpr_177	KFpr_178	1st PCR product	KFpr_179	KFpr_178
tp87	gfp-Ec_yigB-lacZa	pKIG1104	KFpr_177	KFpr_178	1st PCR product	KFpr_179	KFpr_178
tp88	gfp-Ec_yaaX-lacZa	pKIG1105	KFpr_177	KFpr_178	1st PCR product	KFpr_179	KFpr_178
tp89	gfp-Ec_gsiA-lacZa	pKIG1106	KFpr_177	KFpr_178	1st PCR product	KFpr_179	KFpr_178
tp90	gfp-Ec_ybjT-lacZa	pKIG1107	KFpr_177	KFpr_178	1st PCR product	KFpr_179	KFpr_178
tp91	gfp-Ec_ydhK-lacZa	pKIG1108	KFpr_177	KFpr_178	1st PCR product	KFpr_179	KFpr_178
tp92	gfp-Ec_aaeB-lacZa	pKIG1109	KFpr_177	KFpr_178	1st PCR product	KFpr_179	KFpr_178
tp93	gfp-Ec_hflK-lacZa	pKIG1110	KFpr_177	KFpr_178	1st PCR product	KFpr_179	KFpr_178
tp94	gfp-Ec_mcrB-lacZa	pKIG1111	KFpr_177	KFpr_178	1st PCR product	KFpr_179	KFpr_178
tp95	gfp-Bs_pucB(PP70AA)-lacZa	pKIG1113	KFpr_177	KFpr_178	1st PCR product	KFpr_179	KFpr_178
tp96	gfp-Ec_recG(PP205AA)-lacZa	pKIG1118	KFpr_177	KFpr_178	1st PCR product	KFpr_179	KFpr_178
tp97	gfp-Ec_tamA(PP86AA)-lacZa	pKIG1119	KFpr_177	KFpr_178	1st PCR product	KFpr_179	KFpr_178
