# Supplementary material for: Patchy and widespread distribution of bacterial translation arrest peptides associated with the protein localization machinery
Source: Nat Commun. 2024 Apr 2;15:2711. doi: 10.1038/s41467-024-46993-3 (PMC10987492; doi:10.1038/s41467-024-46993-3)
Supplement: Supplementary file 13 — Supplementary Software [file 41467_2024_46993_MOESM13_ESM.zip]

Archive with 116 entries (115 files):
- Supplementary Software/
- __MACOSX/._Supplementary Software
- Supplementary Software/fn_seqlogo_pdf.R
- __MACOSX/Supplementary Software/._fn_seqlogo_pdf.R
- Supplementary Software/s21_1_AP_merge_df.R
- __MACOSX/Supplementary Software/._s21_1_AP_merge_df.R
- Supplementary Software/.Rhistory
- __MACOSX/Supplementary Software/._.Rhistory
- Supplementary Software/s20_AP11_uA_NSP-stop.R
- __MACOSX/Supplementary Software/._s20_AP11_uA_NSP-stop.R
- Supplementary Software/s1_genome_list_prep.R
- __MACOSX/Supplementary Software/._s1_genome_list_prep.R
- Supplementary Software/s18_uORF_merge.R
- __MACOSX/Supplementary Software/._s18_uORF_merge.R
- Supplementary Software/s14_1_mafft_FFTNS_cluster_p1.txt
- __MACOSX/Supplementary Software/._s14_1_mafft_FFTNS_cluster_p1.txt
- Supplementary Software/fn_topology_type.R
- __MACOSX/Supplementary Software/._fn_topology_type.R
- Supplementary Software/fn_calc_hydrophobicity.R
- __MACOSX/Supplementary Software/._fn_calc_hydrophobicity.R
- Supplementary Software/.DS_Store
- __MACOSX/Supplementary Software/._.DS_Store
- Supplementary Software/s21_3_AP_iT_dataset.R
- __MACOSX/Supplementary Software/._s21_3_AP_iT_dataset.R
- Supplementary Software/s9_uORF_seq.R
- __MACOSX/Supplementary Software/._s9_uORF_seq.R
- Supplementary Software/s12_2_uORF_uns_cluster_p2.txt
- __MACOSX/Supplementary Software/._s12_2_uORF_uns_cluster_p2.txt
- Supplementary Software/s20_AP6_ApdP.R
- __MACOSX/Supplementary Software/._s20_AP6_ApdP.R
- Supplementary Software/s20_AP13_uDF_DGMK-stop.R
- __MACOSX/Supplementary Software/._s20_AP13_uDF_DGMK-stop.R
- Supplementary Software/s6_blastp_run_p1.R
- __MACOSX/Supplementary Software/._s6_blastp_run_p1.R
- Supplementary Software/s12_1_uORF_uns_cluster_p1.txt
- __MACOSX/Supplementary Software/._s12_1_uORF_uns_cluster_p1.txt
- Supplementary Software/s2_gnm_dl_list_prep.R
- __MACOSX/Supplementary Software/._s2_gnm_dl_list_prep.R
- Supplementary Software/t1_tree_prune.R
- __MACOSX/Supplementary Software/._t1_tree_prune.R
- Supplementary Software/s21_2_AP_stats.R
- __MACOSX/Supplementary Software/._s21_2_AP_stats.R
- Supplementary Software/s4_gnm_used.R
- __MACOSX/Supplementary Software/._s4_gnm_used.R
- Supplementary Software/fn_writeLogo.R
- __MACOSX/Supplementary Software/._fn_writeLogo.R
- Supplementary Software/s20_AP8_uDF_RQH.R
- __MACOSX/Supplementary Software/._s20_AP8_uDF_RQH.R
- Supplementary Software/s7_merge_blast_result_YidC.R
- __MACOSX/Supplementary Software/._s7_merge_blast_result_YidC.R
- Supplementary Software/s20_AP9_uA_LPPP.R
- __MACOSX/Supplementary Software/._s20_AP9_uA_LPPP.R
- Supplementary Software/t2_tree_split.R
- __MACOSX/Supplementary Software/._t2_tree_split.R
- Supplementary Software/s13_uORF_cluster_merge.R
- __MACOSX/Supplementary Software/._s13_uORF_cluster_merge.R
- Supplementary Software/s20_AP7_uA_RQH.R
- __MACOSX/Supplementary Software/._s20_AP7_uA_RQH.R
- Supplementary Software/s20_AP12_uDF_NAP-stop.R
- __MACOSX/Supplementary Software/._s20_AP12_uDF_NAP-stop.R
- Supplementary Software/s20_AP5_ApdA.R
- __MACOSX/Supplementary Software/._s20_AP5_ApdA.R
- Supplementary Software/s5_2_mkblastdb.R
- __MACOSX/Supplementary Software/._s5_2_mkblastdb.R
- Supplementary Software/fn_writeFasta.R
- __MACOSX/Supplementary Software/._fn_writeFasta.R
- Supplementary Software/s12_4_uORF_cluster_pp.R
- __MACOSX/Supplementary Software/._s12_4_uORF_cluster_pp.R
- Supplementary Software/s12_3_uORF_uns_cluster_p3.txt
- __MACOSX/Supplementary Software/._s12_3_uORF_uns_cluster_p3.txt
- Supplementary Software/t3_tree_linage.R
- __MACOSX/Supplementary Software/._t3_tree_linage.R
- Supplementary Software/s7_merge_blast_result_SecA.R
- __MACOSX/Supplementary Software/._s7_merge_blast_result_SecA.R
- Supplementary Software/s7_merge_blast_result_SecDF.R
- __MACOSX/Supplementary Software/._s7_merge_blast_result_SecDF.R
- Supplementary Software/s14_2_mafft_FFTNS_cluster_p2.txt
- __MACOSX/Supplementary Software/._s14_2_mafft_FFTNS_cluster_p2.txt
- Supplementary Software/s5_1_blastdb_list.R
- __MACOSX/Supplementary Software/._s5_1_blastdb_list.R
- Supplementary Software/s8_extract_uORF.R
- __MACOSX/Supplementary Software/._s8_extract_uORF.R
- Supplementary Software/s20_AP10_uC_KYxIW.R
- __MACOSX/Supplementary Software/._s20_AP10_uC_KYxIW.R
- Supplementary Software/readme.txt
- __MACOSX/Supplementary Software/._readme.txt
- Supplementary Software/s22_e_ApcA_RAP.R
- __MACOSX/Supplementary Software/._s22_e_ApcA_RAP.R
- Supplementary Software/s11_uORF_fasta.R
- __MACOSX/Supplementary Software/._s11_uORF_fasta.R
- Supplementary Software/s14_3_mafft_FFTNS_cluster_p3.txt
- __MACOSX/Supplementary Software/._s14_3_mafft_FFTNS_cluster_p3.txt
- Supplementary Software/s3_gnm_file_stats.R
- __MACOSX/Supplementary Software/._s3_gnm_file_stats.R
- Supplementary Software/s16_SSTM_prep.R
- __MACOSX/Supplementary Software/._s16_SSTM_prep.R
- Supplementary Software/fn_calc_charge.R
- __MACOSX/Supplementary Software/._fn_calc_charge.R
- Supplementary Software/s10_uORF_sep.R
- __MACOSX/Supplementary Software/._s10_uORF_sep.R
- Supplementary Software/s20_AP3_VemP.R
- __MACOSX/Supplementary Software/._s20_AP3_VemP.R
- Supplementary Software/s20_AP4_ApcA.R
- __MACOSX/Supplementary Software/._s20_AP4_ApcA.R
- Supplementary Software/t4_tree_dataset_blast.R
- __MACOSX/Supplementary Software/._t4_tree_dataset_blast.R
- Supplementary Software/s21_4_AP_seqlogo.R
- __MACOSX/Supplementary Software/._s21_4_AP_seqlogo.R
- Supplementary Software/fn_find_arrest_motifs.R
- __MACOSX/Supplementary Software/._fn_find_arrest_motifs.R
- Supplementary Software/s20_AP2_MifM.R
- __MACOSX/Supplementary Software/._s20_AP2_MifM.R
- Supplementary Software/s15_uORF_SeqLogo.R
- __MACOSX/Supplementary Software/._s15_uORF_SeqLogo.R
- Supplementary Software/s20_AP1_SecM.R
- __MACOSX/Supplementary Software/._s20_AP1_SecM.R
