# Supplementary material for: Patchy and widespread distribution of bacterial translation arrest peptides associated with the protein localization machinery
Source: Nat Commun. 2024 Apr 2;15:2711. doi: 10.1038/s41467-024-46993-3 (PMC10987492; doi:10.1038/s41467-024-46993-3)
Supplement: Supplementary file 13 — Supplementary Software [file 41467_2024_46993_MOESM13_ESM.zip › Supplementary Software/fn_seqlogo_pdf.R]

fn_seqlogo_pdf <- function(x){
  x_AAstring <- readAAStringSet(x)
  df_string <- tibble(
    name = names(x_AAstring),
    seq = as.character(x_AAstring)
  )
  ggseqlogo(df_string$seq)
}
