# Supplementary material for: Patchy and widespread distribution of bacterial translation arrest peptides associated with the protein localization machinery
Source: Nat Commun. 2024 Apr 2;15:2711. doi: 10.1038/s41467-024-46993-3 (PMC10987492; doi:10.1038/s41467-024-46993-3)
Supplement: Supplementary file 13 — Supplementary Software [file 41467_2024_46993_MOESM13_ESM.zip › Supplementary Software/s21_1_AP_merge_df.R]

# input -------------------------------------------------------------------

# gnm analysis
# uSecA
input_uA_SecM_g <- '6_MS_candidate/1_SecM/SecM_nr_gnm_sig_639.csv'
input_uA_RAPP_g <- '6_MS_candidate/7_uA_RQH/uA_RQH_nr_gnm_sig_237.csv'
input_uA_LPPP_g <- '6_MS_candidate/9_uA_LPPP/uA_LPPP_nr_gnm_sig_50.csv'
input_uA_NSPs_g <- '6_MS_candidate/11_uA_NSP-stop/uA_NSP-stop_gnm_sig_64.csv'

# uSecDF
input_uD_VemP_g <- '6_MS_candidate/3_VemP/VemP_nr_gnm_sig_342.csv'
input_uD_ApdA_g <- '6_MS_candidate/5_ApdA/ApdA_nr_gnm_sig_656.csv'
input_uD_ApdP_g <- '6_MS_candidate/6_ApdP/ApdP_nr_gnm_sig_370.csv'
input_uD_RAPP_g <- '6_MS_candidate/8_uDF_RQH/uDF_RQH_nr_gnm_sig_416.csv'
input_uD_NAPs_g <- '6_MS_candidate/12_uDF_NAP-stop/uDF_NAP-stop_gnm_sig_406.csv'
input_uD_DGMK_g <- '6_MS_candidate/13_uDF_DGMK-stop/uDF_DGMK-stop_gnm_sig_6.csv'

# uYidC
input_uC_MifM_g <- '6_MS_candidate/2_MifM/MifM_nr_gnm_sig_592.csv'
input_uC_ApcA_g <- '6_MS_candidate/4_ApcA/ApcA_nr_gnm_sig_1599.csv'
input_uC_KYxIW_g <- '6_MS_candidate/10_uC_KYxIW/uC_KYxIW_nr_gnm_sig_27.csv'


# output
# dataframe
output_uA <- '6_MS_candidate/uA_AP_GnmAnalysis_230501.csv'
output_uD <- '6_MS_candidate/uDF_AP_GnmAnalysis_230501.csv'
output_uC <- '6_MS_candidate/uC_AP_GnmAnalysis_230501.csv'

# AP_summarize
output_uA_s <- '6_MS_candidate/uA_AP_sum.csv'
output_uD_s <- '6_MS_candidate/uDF_AP_sum.csv'
output_uC_s <- '6_MS_candidate/uC_AP_sum.csv'
output_AP_s <- '6_MS_candidate/AP_sum.csv'


# Library Load ------------------------------------------------------------


library(tidyverse)
library(gt)
library(gtExtras)

# function  ---------------------------------------------------------------


# Load data ---------------------------------------------------------------

df_A_SecM_g <- read_csv(input_uA_SecM_g)
df_A_RAPP_g <- read_csv(input_uA_RAPP_g)
df_A_LPPP_g <- read_csv(input_uA_LPPP_g)
df_A_NSPs_g <- read_csv(input_uA_NSPs_g)

df_D_VemP_g <- read_csv(input_uD_VemP_g)
df_D_ApdA_g <- read_csv(input_uD_ApdA_g)
df_D_ApdP_g <- read_csv(input_uD_ApdP_g)
df_D_RAPP_g <- read_csv(input_uD_RAPP_g)
df_D_NAPs_g <- read_csv(input_uD_NAPs_g)
df_D_DGMK_g <- read_csv(input_uD_DGMK_g)

df_MifM_g <- read_csv(input_uC_MifM_g)
df_ApcA_g <- read_csv(input_uC_ApcA_g)
df_KYxIW_g <- read_csv(input_uC_KYxIW_g)


# merge_input -------------------------------------------------------------

sel_cols = c('database_id', 'database', 'database_id_gtdb', 'gtdb_taxonomy', 'phylum', 'class', 'order', 'family', 'species', 'lin_pc', 'lin_pco', 'lin_pcof', 'mORF_seqid', 'mORF_start', 'mORF_end', 'mORF_strand', 'mORF_locus_tag', 'mORF_gene', 'mORF_product', 'mORF_protein_id', 'Qec_QueryID', 'Qec_E', 'Qbs_QueryID', 'Qbs_E', 'uORF_start', 'uORF_end', 'uORF_strand', 'uORF_locus_tag', 'uORF_gene', 'uORF_product', 'uORF_protein_id', 'uORF_mORF_seq', 'uORF_seq_cds_fna', 'mORF_seq_cds_fna', 'uORF_aa', 'mORF_aa', 'uORF_width', 'uORF_len_aa', 'mORF_width', 'mORF_len_aa', 'intergenic_width', 'sp6_region_info', 'tmhmm2_region_info', 'tmhmm3_region_info', 'SSTM_info_used', 'SSTM_info_source', 'topo_type', 'AP', 'AP_id', 'clustering_pp1', 'clustering_pp2', 'motif', 'motif_position', 'position_Psite','windowCharge', 'orphan')


df_uSecA <- df_A_SecM_g %>% 
  bind_rows(df_A_RAPP_g) %>% 
  bind_rows(df_A_LPPP_g) %>% 
  bind_rows(df_A_NSPs_g) %>% 
  select(any_of(sel_cols)) %>% 
  mutate(orphan = if_else(!is.na(orphan), orphan, FALSE)) %>% glimpse()

df_uSecDF <- df_D_VemP_g %>% 
  bind_rows(df_D_ApdA_g) %>% 
  bind_rows(df_D_ApdP_g) %>% 
  bind_rows(df_D_RAPP_g) %>% 
  bind_rows(df_D_NAPs_g) %>%
  bind_rows(df_D_DGMK_g) %>%
  select(any_of(sel_cols)) %>% 
  mutate(orphan = if_else(!is.na(orphan), orphan, FALSE)) %>% glimpse()

df_uYidC <- df_MifM_g %>% 
  bind_rows(df_ApcA_g) %>% 
  bind_rows(df_KYxIW_g) %>%
  select(any_of(sel_cols)) %>% 
  mutate(orphan = FALSE) %>% glimpse()


# quality check -----------------------------------------------------------

# # AP
df_uSecA %>% count(AP)
df_uSecDF %>% count(AP)
df_uYidC %>% count(AP)
 
# # motif check
df_uSecA %>% count(motif) %>% print(n=30)
df_uSecDF %>% count(motif) %>% print(n=53)
df_uYidC %>% filter(AP != 'MifM') %>% count(motif) %>% print(n=29)

# # motif position
df_uSecA %>% filter(is.na(motif_position))
df_uSecDF %>% filter(is.na(motif_position))
df_uYidC %>% filter(is.na(motif_position))


# # topo_check
df_uSecA %>% count(AP, topo_type) %>% ggplot(aes(n,AP, fill = topo_type)) + geom_col(position = 'fill')
df_uSecDF %>% count(AP, topo_type) %>% ggplot(aes(n,AP, fill =topo_type)) + geom_col(position = 'fill')
df_uYidC %>% count(AP, topo_type) %>% ggplot(aes(n,AP, fill =topo_type)) + geom_col(position = 'fill')


# output ------------------------------------------------------------------

df_uSecA %>% 
  write_csv(output_uA)

df_uSecDF %>% 
  write_csv(output_uD)

df_uYidC %>% 
  write_csv(output_uC)
