# Supplementary material for: Patchy and widespread distribution of bacterial translation arrest peptides associated with the protein localization machinery
Source: Nat Commun. 2024 Apr 2;15:2711. doi: 10.1038/s41467-024-46993-3 (PMC10987492; doi:10.1038/s41467-024-46993-3)
Supplement: Supplementary file 13 — Supplementary Software [file 41467_2024_46993_MOESM13_ESM.zip › Supplementary Software/s1_genome_list_prep.R]

# to ----------------------------------------------------------------------

# prep GTDB genome list (with updated NCBI id)

# input -------------------------------------------------------------------

input_gtdb_matadata <- 'input/GTDB/bac120_metadata_r202.tsv'
input_rs_current <- 'input/NCBI/assembly_summary_refseq_221111.txt'
input_gb_current <- 'input/NCBI/assembly_summary_genbank_221111.txt'
input_ncbi_bac <- 'input/NCBI/prokaryotes.txt'

output_csv <- '1_genome_list/1_genome_list.csv'

# library -----------------------------------------------------------------

library(tidyverse)

# NCBI database id version ------------------------------------------------

df_ncbi_bac <- read_tsv(input_ncbi_bac) %>% 
  transmute(genbank_id = `Assembly Accession`) %>% 
  mutate(
    id_number = str_extract(genbank_id, '\\d{9}')
  )  

df_rs_crnt <- read_tsv(input_rs_current, skip = 1) %>% 
  transmute(refseq_id_current = `# assembly_accession`) %>% 
  mutate(
    id_rs_number = str_extract(refseq_id_current, '\\d{9}'),
    id_rs_v_current = str_sub(refseq_id_current, -1),
  )  
df_gb_crnt <- read_tsv(input_gb_current, skip = 1) %>% 
  transmute(genbank_id_current = `# assembly_accession`) %>% 
  mutate(
    id_gb_number = str_extract(genbank_id_current, '\\d{9}'),
    id_gb_v_current = str_sub(genbank_id_current, -1),
  )  

df_NCBI <- df_ncbi_bac %>% 
  left_join(df_rs_crnt, by = c('id_number' = 'id_rs_number')) %>% 
  left_join(df_gb_crnt, by = c('id_number' = 'id_gb_number'))

df_NCBI_v <- df_NCBI %>% 
  mutate(
    database_4use = if_else(
      !is.na(refseq_id_current),
      'refseq',
      'genbank'
    )
  ) %>% 
  select(-genbank_id) %>% 
  select(database_4use, everything())


# prep GTDB list with updated NCBI accession ------------------------------

df_gtdb_type_species <- read_tsv(input_gtdb_matadata) %>% 
  filter(gtdb_representative == TRUE) 

df2 <- df_gtdb_type_species %>% 
  select(accession, gtdb_taxonomy) %>% 
  rename(database_id_gtdb = accession) %>% 
  mutate(
    database_gtdb = if_else(
      str_detect(database_id_gtdb, 'RS'),
      'refseq',
      'genbank',
    ),
    id_number = str_extract(database_id_gtdb, '\\d{9}'),
    ver_RS202 = str_sub(database_id_gtdb, -1)
  ) %>% 
  left_join(df_NCBI_v, by = 'id_number') %>% 
  arrange(id_number) %>% 
  rowwise() %>% 
  mutate(
    gnm_history = case_when(
      is.na(database_4use) ~ 'suppressed_both',
      database_4use == 'refseq' & database_gtdb == 'genbank' ~ 'refseq_registered',
      database_4use == 'genbank' & database_gtdb == 'refseq' ~ 'refseq_suppressed',
      database_4use == 'refseq' & database_gtdb == 'refseq' & ver_RS202 == id_rs_v_current ~ 'unchanged',
      database_4use == 'refseq' & database_gtdb == 'refseq' & ver_RS202 < id_rs_v_current ~ 'updated_rs',
      database_4use == 'genbank' & database_gtdb == 'genbank' & ver_RS202 == id_gb_v_current ~ 'unchanged',
      database_4use == 'genbank' & database_gtdb == 'genbank' & ver_RS202 < id_gb_v_current ~ 'updated_gb'
    )
  )

df2 %>% glimpse()

df2 %>% 
  group_by(gnm_history) %>% 
  count() %>% 
  arrange(desc(n))

df2 %>% 
  transmute(
    database_id_gtdb = database_id_gtdb,
    gtdb_taxonomy = gtdb_taxonomy,
    database_used = database_4use,
    refseq_id_221111 = refseq_id_current,
    genbank_id_221111 = genbank_id_current,
    
  ) %>% 
  write_csv(output_csv)
