# Supplementary material for: Patchy and widespread distribution of bacterial translation arrest peptides associated with the protein localization machinery
Source: Nat Commun. 2024 Apr 2;15:2711. doi: 10.1038/s41467-024-46993-3 (PMC10987492; doi:10.1038/s41467-024-46993-3)
Supplement: Supplementary file 13 — Supplementary Software [file 41467_2024_46993_MOESM13_ESM.zip › Supplementary Software/s18_uORF_merge.R]

# input -------------------------------------------------------------------

input_uA <- '3_uORF_list/s10_30175_uSecA_230501_uORF_un_short.csv'
input_uD <- '3_uORF_list/s10_30175_uSecDF_230501_uORF_un_short.csv'
input_uC <- '3_uORF_list/s10_30175_uYidC_230501_uORF_un_short.csv'

input_clu_uA <- '4_cluster/s13_uSecA_cluster_list_230501.csv'
input_clu_uD <- '4_cluster/s13_uSecDF_cluster_list_230501.csv'
input_clu_uC <- '4_cluster/s13_uYidC_cluster_list_230501.csv'

input_SS <- '5_SSTM/s15_30175_uORF_dfSP6.csv'
input_T2 <- '5_SSTM/s15_30175_uORF_dfTM2.csv'
input_T3 <- '5_SSTM/s15_30175_uORF_dfTM3.csv'

input_gnm_list <- '1_genome_list/3_genome_list_30175.csv'

output_uA <- '6_MS_candidate/s17_uSecA_analyzed.csv'
output_uD <- '6_MS_candidate/s17_uSecDF_analyzed.csv'
output_uC <- '6_MS_candidate/s17_uYidC_analyzed.csv'


# Library Load ------------------------------------------------------------


library(tidyverse)


# function  ---------------------------------------------------------------

source('fn_find_arrest_motifs.R')
source('fn_topology_type.R')

# Load data ---------------------------------------------------------------


df_uA <- read_csv(input_uA)
df_uD <- read_csv(input_uD)
df_uC <- read_csv(input_uC)

df_clu_uA <- read_csv(input_clu_uA)
df_clu_uD <- read_csv(input_clu_uD)
df_clu_uC <- read_csv(input_clu_uC)

df_SS <- read_csv(input_SS)
df_T2 <- read_csv(input_T2)
df_T3 <- read_csv(input_T3)


# genome information
df_gnm_list <- read_csv(input_gnm_list) %>% 
  rowwise() %>% 
  mutate(
    database_id = if_else(
      database_used == 'refseq',
      refseq_id_221111,
      genbank_id_221111
    ),
    phylum = str_split(gtdb_taxonomy, ';', simplify = TRUE)[[2]],
    class = str_split(gtdb_taxonomy, ';', simplify = TRUE)[[3]],
    order = str_split(gtdb_taxonomy, ';', simplify = TRUE)[[4]],
    family = str_split(gtdb_taxonomy, ';', simplify = TRUE)[[5]],
    species = str_split(gtdb_taxonomy, ';', simplify = TRUE)[[7]],
    lin_pc = str_c(phylum, class, sep = ';') ,
    lin_pco = str_c(lin_pc, order, sep = ';') ,
    lin_pcof = str_c(lin_pco, family, sep = ';') ,
  ) %>% 
  ungroup() %>% 
  print()

# wrangling ---------------------------------------------------------------

df_uA_analyzed <- df_uA %>% 
  
  # merge linage information
  left_join(df_gnm_list) %>% 

  # cluster
  left_join(df_clu_uA, by = 'uORF_protein_id') %>%
  
  # SS/TM
  left_join(df_SS, by = 'uORF_protein_id') %>%
  left_join(df_T2, by = 'uORF_protein_id') %>% 
  left_join(df_T3, by = 'uORF_protein_id') %>% 
  fn_topology_type() %>% 
  
  # motif search
  fn_find_arrest_motifs() %>% 
  
  # output
  write_csv(output_uA)


df_uD_analyzed <- df_uD %>% 
  
  # merge linage information
  left_join(df_gnm_list) %>% 
  
  # cluster
  left_join(df_clu_uD, by = 'uORF_protein_id') %>%
  
  # SS/TM
  left_join(df_SS, by = 'uORF_protein_id') %>%
  left_join(df_T2, by = 'uORF_protein_id') %>% 
  left_join(df_T3, by = 'uORF_protein_id') %>% 
  fn_topology_type() %>% 
  
  # motif search
  fn_find_arrest_motifs() %>% 
  
  # output
  write_csv(output_uD)


df_uC_analyzed <- df_uC %>% 
  
  # merge linage information
  left_join(df_gnm_list) %>% 
  
  # cluster
  left_join(df_clu_uC, by = 'uORF_protein_id') %>%
  
  # SS/TM
  left_join(df_SS, by = 'uORF_protein_id') %>%
  left_join(df_T2, by = 'uORF_protein_id') %>% 
  left_join(df_T3, by = 'uORF_protein_id') %>% 
  fn_topology_type() %>% 
  
  # motif search
  fn_find_arrest_motifs() %>% 
  
  # output
  write_csv(output_uC)
