# Supplementary material for: Patchy and widespread distribution of bacterial translation arrest peptides associated with the protein localization machinery
Source: Nat Commun. 2024 Apr 2;15:2711. doi: 10.1038/s41467-024-46993-3 (PMC10987492; doi:10.1038/s41467-024-46993-3)
Supplement: Supplementary file 13 — Supplementary Software [file 41467_2024_46993_MOESM13_ESM.zip › Supplementary Software/fn_topology_type.R]

fn_topology_type <- function(df_raw, uORF){
  output <- df_raw %>% 
    rowwise() %>% 
    mutate(
      # tmp = str_sub(tmhmm3_region_info, 1, 9),
      # type = case_when(
      #   !is.na(source_SS) ~ type_SS,
      #   is.na(source_SS) & tmp == 'MEM1;SSio' ~ 'SP_DTM',
      #   is.na(source_SS) & tmp %in% 'MEM1;TMio' ~ 'TMio_DTM',
      #   is.na(source_SS) & tmp %in% 'MEM1;TMoi' ~ 'TMoi_DTM'
      # ),
      SSTM_info_used = case_when(
        !is.na(source_SS) & is.na(source_TM3) ~ sp6_region_info,
        is.na(source_SS) & !is.na(source_TM3) ~ tmhmm3_region_info,
        !is.na(source_SS) & !is.na(source_TM3) & str_count(tmhmm3_region_info, 'MEM') == 1 ~ sp6_region_info,
        !is.na(source_SS) & !is.na(source_TM3) & str_count(tmhmm3_region_info, 'MEM') >= 2 ~ tmhmm3_region_info,
        is.na(source_SS) & is.na(source_TM3) & !is.na(source_TM2) ~ tmhmm2_region_info
      ),
      SSTM_info_source = case_when(
        !is.na(source_SS) & is.na(source_TM3) ~ source_SS,
        is.na(source_SS) & !is.na(source_TM3) ~ source_TM3,
        !is.na(source_SS) & !is.na(source_TM3) & str_count(tmhmm3_region_info, 'MEM') == 1 ~ source_SS,
        !is.na(source_SS) & !is.na(source_TM3) & str_count(tmhmm3_region_info, 'MEM') >= 2 ~ source_TM3,
        is.na(source_SS) & is.na(source_TM3) & !is.na(source_TM2) ~ source_TM2
      ),
      topo_type = case_when(
        str_count(SSTM_info_used, 'MEM') == 1 & str_split(SSTM_info_used, ';', simplify = T)[2] == 'SSio' ~ 'type1a',
        str_count(SSTM_info_used, 'MEM') == 1 & str_split(SSTM_info_used, ';', simplify = T)[2] == 'TMio' ~ 'type1b',
        str_count(SSTM_info_used, 'MEM') == 1 & str_split(SSTM_info_used, ';', simplify = T)[2] == 'TMoi' ~ 'type2a',
        # str_count(SSTM_info_used, 'MEM') == 2 & str_remove(str_extract(SSTM_info_used, 'MEM2;....'), 'MEM2;') == 'TMoi' ~ 'type2b',
        str_count(SSTM_info_used, 'MEM') == 2 & str_remove(str_extract(SSTM_info_used, 'MEM2;....'), 'MEM2;') == 'TMoi' & as.integer(
          str_split(str_split(str_split(SSTM_info_used, '_', simplify = TRUE)[2], ';', simplify = TRUE)[3], 'to', simplify = TRUE)[1]
        ) - as.integer(
          str_split(str_split(str_split(SSTM_info_used, '_', simplify = TRUE)[1], ';', simplify = TRUE)[3], 'to', simplify = TRUE)[2]
        ) < 50 ~ 'type2b',
        str_count(SSTM_info_used, 'MEM') == 2 & str_remove(str_extract(SSTM_info_used, 'MEM2;....'), 'MEM2;') == 'TMoi' & as.integer(
          str_split(str_split(str_split(SSTM_info_used, '_', simplify = TRUE)[2], ';', simplify = TRUE)[3], 'to', simplify = TRUE)[1]
        ) - as.integer(
          str_split(str_split(str_split(SSTM_info_used, '_', simplify = TRUE)[1], ';', simplify = TRUE)[3], 'to', simplify = TRUE)[2]
        ) >= 50 ~ 'type2c',
        str_count(SSTM_info_used, 'MEM') == 2 & str_remove(str_extract(SSTM_info_used, 'MEM2;....'), 'MEM2;') %in% c('SSio', 'TMio') ~ 'type3',
        str_count(SSTM_info_used, 'MEM') >= 3 ~ 'multi'
      )
    ) %>%
    ungroup()
}
