# Supplementary material for: Patchy and widespread distribution of bacterial translation arrest peptides associated with the protein localization machinery
Source: Nat Commun. 2024 Apr 2;15:2711. doi: 10.1038/s41467-024-46993-3 (PMC10987492; doi:10.1038/s41467-024-46993-3)
Supplement: Supplementary file 13 — Supplementary Software [file 41467_2024_46993_MOESM13_ESM.zip › Supplementary Software/fn_calc_hydrophobicity.R]

fn_calc_hydrophobicity <- function(x, y){
  output <- x %>% 
    rowwise() %>% 
    mutate(
      tmp_data = list(
        idpr::scaledHydropathyLocal(
          sequence = str_replace_all(tmp_calc_seq, 'X|Z', 'A'),
          window = y,
          plotResults = FALSE
        )
      )
    ) %>% 
    unnest(tmp_data) %>% 
    ungroup() %>% 
    select(-CenterResidue, -tmp_calc_seq)
  return(output)
}
