# Supplementary material for: Patchy and widespread distribution of bacterial translation arrest peptides associated with the protein localization machinery
Source: Nat Commun. 2024 Apr 2;15:2711. doi: 10.1038/s41467-024-46993-3 (PMC10987492; doi:10.1038/s41467-024-46993-3)
Supplement: Supplementary file 13 — Supplementary Software [file 41467_2024_46993_MOESM13_ESM.zip › Supplementary Software/s21_3_AP_iT_dataset.R]

# input -------------------------------------------------------------------

# gnm analysis
input_uA <- '6_MS_candidate/uA_AP_GnmAnalysis_230501.csv'
input_uD <- '6_MS_candidate/uDF_AP_GnmAnalysis_230501.csv'
input_uC <- '6_MS_candidate/uC_AP_GnmAnalysis_230501.csv'

# gnm set
input_gnm_list <- '1_genome_list/3_genome_list_30175.csv'

# datasets
input_color_set <- '7_tree/5_tree_AP/color_AP.xlsx'

# blastp
input_blastp_A <- '7_tree/4_tree_blastp/blastp_SecA_p_48065.csv'
input_blastp_D <- '7_tree/4_tree_blastp/blastp_SecDF_p_60527.csv'
input_blastp_C <- '7_tree/4_tree_blastp/blastp_YidC_p_34879.csv'

# output

# datasets
output_ds_uA <- '7_tree/5_tree_AP/dataset_uSecA_230501.txt'
output_ds_uD <- '7_tree/5_tree_AP/dataset_uSecDF_230501.txt'
output_ds_uC <- '7_tree/5_tree_AP/dataset_uYidC_230501.txt'


# Library Load ------------------------------------------------------------


library(tidyverse)
library(readxl)


# function  ---------------------------------------------------------------


# datasets
fn_write_datasets <- function(x, dataset_label, blastp_mORF_positive, output){
  df_dataset_keywords <- tibble(
    lines = c(
      'DATASET_COLORSTRIP',
      'SEPARATOR',
      'DATASET_LABEL',
      'COLOR,#005AFF',
      'STRIP_WIDTH',
      'DATA'
    )) %>% 
    mutate(
      lines = case_when(
        lines == 'SEPARATOR' ~ str_c(lines, ' ', 'COMMA'),
        lines == 'DATASET_LABEL' ~ str_c(lines, ',', dataset_label),
        lines == 'STRIP_WIDTH' ~ str_c(lines, ',200'),
        !is.na(lines) ~ lines,
      )
    )
  
  # prep iTol dataset
  df_dataset_data <- x %>% 
    select(database_id_gtdb, AP) %>% 
    mutate(uORF_search = 'uORF_positive') %>% 
    right_join(blastp_mORF_positive, by = c('database_id_gtdb' = 'Accession')) %>% 
    left_join(df_color, by = 'AP') %>% 
    mutate(
      database_id_num = str_extract(database_id_gtdb, '\\d{9,9}'),
      color = case_when(
        !is.na(uORF_search) ~ color,
        !is.na(blastp) ~ '#E6E6E6'
      )
    ) %>% 
    transmute(
      dataset_row = str_c(
        'CONTAINS==',
        database_id_num,
        ',',
        color
      )
    )
  
  write_lines(
    df_dataset_keywords$lines,
    output
  )
  
  df_dataset_data %>% 
    write_delim(output, append = TRUE, col_names = FALSE)
}


# Load data ---------------------------------------------------------------

df_uA_g <- read_csv(input_uA)
df_uD_g <- read_csv(input_uD)
df_uC_g <- read_csv(input_uC)

df_color <- read_excel(input_color_set, sheet = 'AP_color') %>% print()

df_blastp_A <- read_csv(input_blastp_A)
df_blastp_D <- read_csv(input_blastp_D)
df_blastp_C <- read_csv(input_blastp_C)


# datasets ----------------------------------------------------------------

df_uA_g %>% 
  #filter(orphan != TRUE) %>% 
  fn_write_datasets(
    dataset_label = 'uSecA',
    blastp_mORF_positive = df_blastp_A,
    output = output_ds_uA
  )

df_uD_g %>% 
  #filter(orphan != TRUE) %>% 
  fn_write_datasets(
    dataset_label = 'uSecDF',
    blastp_mORF_positive = df_blastp_D,
    output = output_ds_uD
  )

df_uC_g %>% 
  #filter(orphan != TRUE) %>% 
  fn_write_datasets(
    dataset_label = 'uYidC',
    blastp_mORF_positive = df_blastp_C,
    output = output_ds_uC
  )
