# Supplementary material for: Patchy and widespread distribution of bacterial translation arrest peptides associated with the protein localization machinery
Source: Nat Commun. 2024 Apr 2;15:2711. doi: 10.1038/s41467-024-46993-3 (PMC10987492; doi:10.1038/s41467-024-46993-3)
Supplement: Supplementary file 13 — Supplementary Software [file 41467_2024_46993_MOESM13_ESM.zip › Supplementary Software/s9_uORF_seq.R]

# input -------------------------------------------------------------------


input_file <- '3_uORF_list/30175_uSecA_230501_raw.csv'
# input_file <- '3_uORF_list/30175_uSecDF_230501_raw.csv'
# input_file <- '3_uORF_list/30175_uYidC_230501_raw.csv'

output_file <- '3_uORF_list/s9_30175_uSecA_230501_raw_seq.csv'
# output_file <- '3_uORF_list/s9_30175_uSecDF_230501_raw_seq.csv'
# output_file <- '3_uORF_list/s9_30175_uYidC_230501_raw_seq.csv'


# Library Load ------------------------------------------------------------


library(tidyverse)
library(Biostrings)


# function  ---------------------------------------------------------------

# write csv function
write_csv_custom <- function(x, path, append = TRUE, ...) {
  col_names <- !append
  if (append) {
    if (!file.exists(path)) {
      append <- FALSE
      col_names <- TRUE
    }
  }
  readr::write_csv(x = x, file = path, append = append, col_names = col_names, ...)
}


# 
fx_extractseq_genome <- function(genome_fna, mORF_seqid, chain_width, uORF_start, uORF_end, mORF_start, mORF_end, mORF_strand, pattern, Subject_num, database_id_mORF_id){
  print(str_c('fx_extractseq_genome, ', Subject_num, ', ', database_id_mORF_id))
  seqs <- readDNAStringSet(genome_fna)
  seq_name <- names(seqs) %>%
    str_subset(pattern = mORF_seqid)
  target <- seqs[[seq_name]]
  
  if (pattern == 'A'){
    if (mORF_strand == '+'){
      if(mORF_end > chain_width){
        subseq_st1 <- uORF_start
        subseq_en1 <- chain_width
        subseq_st2 <- 1
        subseq_en2 <- mORF_end - chain_width
        seq1 <- subseq(target, subseq_st1, subseq_en1)
        seq2 <- subseq(target, subseq_st2, subseq_en2)
        seq <- str_c(as.character(seq1), as.character(seq2))
        return(as.character(seq))
      } else {
        subseq_st <- uORF_start
        subseq_en <- mORF_end
        seq <- subseq(target, subseq_st, subseq_en)
        return(as.character(seq))
      }
    } else {
      if(uORF_end > chain_width){
        subseq_st1 <- 1
        subseq_en1 <- uORF_end - chain_width
        subseq_st2 <- mORF_start
        subseq_en2 <- chain_width
        seq1 <- subseq(target, subseq_st1, subseq_en1)
        seq2 <- subseq(target, subseq_st2, subseq_en2)
        seq <- str_c(as.character(Biostrings::reverseComplement(seq1)), as.character(Biostrings::reverseComplement(seq2)))
        return(as.character(seq))
      } else {
        subseq_st <- mORF_start
        subseq_en <- uORF_end
        seq <- subseq(target, subseq_st, subseq_en)
        return(as.character(Biostrings::reverseComplement(seq)))
      }
    }
  } else if (pattern == 'B'){
    subseq_st1 <- uORF_start
    subseq_en1 <- chain_width
    subseq_st2 <- 1
    subseq_en2 <- mORF_end
    seq1 <- subseq(target, subseq_st1, subseq_en1)
    seq2 <- subseq(target, subseq_st2, subseq_en2)
    seq <- str_c(as.character(seq1), as.character(seq2))
    return(as.character(seq))
  } else if (pattern == 'C'){
    subseq_st1 <- 1
    subseq_en1 <- uORF_end
    subseq_st2 <- mORF_start
    subseq_en2 <- chain_width
    seq1 <- subseq(target, subseq_st1, subseq_en1)
    seq2 <- subseq(target, subseq_st2, subseq_en2)
    seq <- str_c(as.character(Biostrings::reverseComplement(seq1)), as.character(Biostrings::reverseComplement(seq2)))
    return(as.character(seq))
  } else if (pattern == 'D'){
    return('check_info')
  }  
}


fx_extractseq_cds <- function(path, locus_tag, protein_id, location_start, database_id_mORF_id){
  print(str_c('fx_extractseq_cds, ', database_id_mORF_id))
  seqs <- readDNAStringSet(path)
  
  if (str_detect(names(seqs)[[1]], 'location') == TRUE){
    
    # if (!is.na(protein_id) & str_detect(names(seqs)[[1]], 'protein_id')){
    if (sum(str_count(str_detect(names(seqs), 'protein_id'),'TRUE')) > 1){
      seq_name <- names(seqs) %>% 
        str_subset(pattern = protein_id) %>% 
        str_subset(pattern = str_c('location', '\\D{1,}', location_start))
    #} else if (!is.na(locus_tag) & str_detect(names(seqs)[[1]], 'locus_tag')){
    } else if (sum(str_count(str_detect(names(seqs), 'locus_tag'),'TRUE'))>1){
      seq_name <- names(seqs) %>% 
        str_subset(pattern = locus_tag) %>% 
        str_subset(pattern = str_c('location', '\\D{1,}', location_start))
    } else if (is.na(protein_id) & is.na(locus_tag)){
      #seq_name <- NULL
      return("no_protein_id, no_locus_tag")
    }
    
    if (length(seq_name)>1) {
      return('multiple_seq')
    } else if (length(seq_name)==0){
      return('no_seq')
    } else {
      return(as.character(seqs[[seq_name]]))
    }
    
  } else if (str_detect(names(seqs)[[1]], 'location') == FALSE ){
    if (!is.na(protein_id) & str_detect(names(seqs)[[1]], 'protein_id')){
      seq_name <- names(seqs) %>% 
        str_subset(pattern = protein_id)
      if(length(seq_name)>1){
        return('multiple_p')
      } else {
        return(as.character(seqs[[seq_name]]))
      }
    } else if (!is.na(locus_tag) & str_detect(names(seqs)[[1]], 'locus_tag')){
      seq_name <- names(seqs) %>% 
        str_subset(pattern = locus_tag)
      if(length(seq_name)>1){
        return('multiple_l')
      } else {
        return(as.character(seqs[[seq_name]]))
      }
    } else if (is.na(protein_id) & is.na(locus_tag)){
      return(NA_character_)
    }
  }
}


fx_extractseq_aa <- function(path, protein_id, database_id_mORF_id){
  print(str_c('fx_extractseq_aa, ', database_id_mORF_id))
  if(is.na(protein_id)){
    return(NA_character_)
  } else {
    seqs <- readAAStringSet(path)
    seq_name <- names(seqs) %>% 
      str_subset(pattern = protein_id)
    return(as.character(seqs[[seq_name]]))
  }
}


# Load data ---------------------------------------------------------------


input <- read_csv(input_file)


# Run ---------------------------------------------------------------------

tmp1 <- input %>% 
  filter(mORF_protein_id != uORF_protein_id) %>% 
  filter(!is.na(pattern)) %>% 
  dplyr::rename(
    database_id_mORF_id = databaseID_subjectId
  ) %>% 
  rowwise() %>% 
  mutate(
    uORF_mORF_seq = fx_extractseq_genome(
      genome_fna, mORF_seqid, chain_width, uORF_start, uORF_end, mORF_start, mORF_end, mORF_strand, pattern, Subject_num, database_id_mORF_id
    ),
    uORF_seq_cds_fna = fx_extractseq_cds(cds_fna, uORF_locus_tag, uORF_protein_id, uORF_start, database_id_mORF_id),
    mORF_seq_cds_fna = fx_extractseq_cds(cds_fna, mORF_locus_tag, mORF_protein_id, mORF_start, database_id_mORF_id),
    uORF_aa = fx_extractseq_aa(protein_faa, uORF_protein_id, database_id_mORF_id),
    mORF_aa = fx_extractseq_aa(protein_faa, mORF_protein_id, database_id_mORF_id)
  ) %>% 
  ungroup()

tmp2 <- tmp1 %>% 
  mutate(
    uORF30_intergenic_mORF3 = str_sub(
      uORF_mORF_seq, 
      start = str_length(uORF_seq_cds_fna) - 29,
      end = -(str_length(mORF_seq_cds_fna) - 2)
    ),
    uORF_width = uORF_end - uORF_start + 1,
    uORF_len_aa = case_when(
      !is.na(uORF_aa) ~ as.integer(str_length(uORF_aa)),
      is.na(uORF_aa) ~ as.integer(uORF_width / 3 - 1)
    ),
    mORF_width = mORF_end - mORF_start + 1,
    mORF_len_aa = case_when(
      !is.na(mORF_aa) ~ as.integer(str_length(mORF_aa)),
      is.na(mORF_aa) ~ as.integer(uORF_width / 3 - 1)
    ),
    # intergenic_width = str_length(uORF30_intergenic_mORF3) - 33
    # intergenic_width = if_else(
    #   mORF_strand == '-' ,
    #   uORF_start - 1 - mORF_end,
    #   mORF_start - 1 - uORF_end
    # ),
    intergenic_width = case_when(
      pattern == 'A' & mORF_strand == '-' ~ uORF_start - 1 - mORF_end,
      pattern == 'A' & mORF_strand == '+' ~ mORF_start - 1 - uORF_end,
      pattern == 'B' ~ ( chain_width - uORF_end) + ( mORF_start - 1 ),
      pattern == 'C' ~ ( chain_width - mORF_end) + ( uORF_start - 1 )
    )
  )


gc();gc()

tmp2 %>%
  write_csv(output_file)
