# Supplementary material for: Patchy and widespread distribution of bacterial translation arrest peptides associated with the protein localization machinery
Source: Nat Commun. 2024 Apr 2;15:2711. doi: 10.1038/s41467-024-46993-3 (PMC10987492; doi:10.1038/s41467-024-46993-3)
Supplement: Supplementary file 13 — Supplementary Software [file 41467_2024_46993_MOESM13_ESM.zip › Supplementary Software/s20_AP6_ApdP.R]

# input -------------------------------------------------------------------

input_uD <- '6_MS_candidate/s17_uSecDF_analyzed.csv'
input_gnm_list <- '1_genome_list/3_genome_list_30175.csv'

input_blastp_result <- '2_blastp_result/blastp_merged_SecDF_221121.csv'

# mafft directory
input_mafft <- '4_cluster/4_cluster_uORF_unknown_short/clustering_pp1/mafft/FFTNS2/uSecDF/'

# input iTOL dataset parameter
tree_label_uORF <- '#005AFF'
tree_label_mORF <- '#E6E6E6'
dataset_label <- 'uDF_ApdP'
dataset_strip_width <- '200'

# output names, csv
output_nr_gnm_raw_df <- '6_MS_candidate/6_ApdP/ApdP_nr_gnm_raw_373.csv'
output_nr_gnm_sig_df <- '6_MS_candidate/6_ApdP/ApdP_nr_gnm_sig_370.csv'
output_nr_prt_fasta <- '6_MS_candidate/6_ApdP/ApdP_nr_prt_sig_370.faa'
output_tree_dataset <- '6_MS_candidate/6_ApdP/ApdP_dataset_373.txt'
output_motifs_df <- '6_MS_candidate/6_ApdP/ApdP_motifs_nr_prt_sig_370.csv'

# Library Load ------------------------------------------------------------


library(tidyverse)
library(Biostrings)
library(stringi)

# function  ---------------------------------------------------------------

source('fn_writeFasta.R')
source('fn_find_arrest_motifs.R')

# Load data ---------------------------------------------------------------


# uORF information, unknown short
df_uD <- read_csv(input_uD)


# genome information
df_gnm_list <- read_csv(input_gnm_list) %>% 
  rowwise() %>% 
  mutate(
    database_id = if_else(
      database_used == 'refseq',
      refseq_id_221111,
      genbank_id_221111
    )
  ) %>% 
  ungroup()


# blastp_result
blastp_mORF_positive <- read_csv(input_blastp_result) %>% 
  filter(Qec_D_E < 0.00001|Qec_F_E < 0.00001|Qbs_E < 0.00001) %>% 
  select(database_id, SubjectID) %>% 
  filter(SubjectID != 'no_hits_found')


# wrangling ---------------------------------------------------------------

# clusters including ApdP (WP_011974391.1) of Sinorhizobium medicae WSM419 Smed_0180 (GCF_007827695.1)
df_uD %>% 
  filter(uORF_protein_id == 'WP_011974391.1') %>% 
  select(starts_with('clustering'))

# clusters (clustering_pp1) of p__Actinobacteriota sequences with RAPP/RGPP motif
df_Alphaproteo_RAPP_clusters <- df_uD %>%
  filter(class == 'c__Alphaproteobacteria') %>% 
  filter(str_detect(motifs, 'RAPP|RGPP')) %>% 
  count(clustering_pp1, sort = T) %>% 
  print()

df_uD %>% 
  semi_join(df_Alphaproteo_RAPP_clusters) %>% 
  count(motifs, sort = T)

# extract motifs which present in clusters with ApdP-like uORFs -----------

df_dP_clu <- df_uD %>%
  filter(class == 'c__Alphaproteobacteria') %>% 
  filter(str_detect(motifs, paste0(v_motifs, collapse = '|'))) %>% 
  count(clustering_pp1, sort = T) %>% 
  print()

df_mafft <- df_dP_clu %>% 
  select(clustering_pp1) %>% 
  rowwise() %>% 
  mutate(
    mafft = list(
      str_c(
        names(readAAStringSet(str_c(input_mafft, clustering_pp1, '_mafft.txt'))),
        '@',
        as.character(readAAStringSet(str_c(input_mafft, clustering_pp1, '_mafft.txt')))
      )
    )
  ) %>% 
  unnest_longer(mafft) %>% 
  rowwise() %>% 
  mutate(
    protein_id = str_split(mafft, '@', simplify = T)[1],
    seq = str_split(mafft, '@', simplify = T)[2],
  ) %>% 
  select(-mafft) %>% 
  distinct() %>% 
  ungroup() %>% 
  print()

motif_locus <- df_mafft %>% 
  mutate(
    start = stri_locate_last(seq, regex = paste0(v_motifs, collapse = '|'))[,1],
    end = stri_locate_last(seq, regex = paste0(v_motifs, collapse = '|'))[,2]
  ) %>% 
  group_by(clustering_pp1) %>% 
  count(clustering_pp1, start, end, sort = T) %>% 
  filter(row_number()==1) %>% 
  print()

motifs <- df_mafft %>%
  left_join(motif_locus) %>% 
  filter(!is.na(start)) %>% 
  mutate(
    motif = subseq(seq, start, end),
    motif = str_remove_all(motif, '-')
  ) %>% 
  count(motif, sort = T) %>% 
  print()

v_motif_selected <- motifs %>% 
  filter(n>=3) %>% 
  print() %>% 
  pull(motif)


# ApdP --------------------------------------------------------------------


df_ApdP <- df_uD %>%
  filter(class == 'c__Alphaproteobacteria') %>% 
  filter(str_detect(motifs, paste0(v_motif_selected, collapse = '|'))) %>% 
  rowwise() %>% 
  mutate(
    motif = list(str_extract_all(uORF_ct40, paste0(v_motif_selected, collapse = '|'))),
    motif = paste0(unlist(motif), collapse = ';'),
    motif = if_else(
      motif == '',
      NA_character_,
      motif
    ),
    motif = str_extract(motif, paste0(str_c(v_motif_selected, '$'),collapse = '|')),
    AP = 'ApdP',
    AP_id = str_c(
      'uDF_',
      AP,
      '_',
      str_remove(order,'o__')
    ),
    motif_position = stri_locate_last(uORF_aa, regex = motif)[1],
    position_Psite = motif_position + 2
  ) %>% 
  select(-motifs, -motifs_count) %>% 
  ungroup() %>% 
  distinct() %>% 
  print()


# check seq redundancy ----------------------------------------------------


# count database_id
df_ApdP %>% # n=360
  count(database_id, sort = T) # n=358

# count uORF_mORF_seq
df_ApdP %>% # n=360
  count(uORF_mORF_seq, sort = T) # n=360

# count uORF_protein_id
df_ApdP %>% # n=360
  count(uORF_protein_id, sort = T) # n=360

# count uORF_aa
df_ApdP %>% # n=360
  count(uORF_aa, sort = T) # n=360


# count uORF_protein_id with localization signal
df_ApdP %>% # n=360
  filter(!is.na(topo_type)) %>%  
  count(uORF_protein_id, sort = T) # n=357

# count uORF_aa with localization signal
df_ApdP %>% # n=360
  filter(!is.na(topo_type)) %>%  
  count(uORF_aa, sort = T) # n=357


# prep removing list
df_redundant_seq_id <- df_ApdP %>% 
  add_count(database_id) %>% 
  filter(n>1) %>% 
  arrange(desc(database), database_id, mORF_seqid, mORF_locus_tag) %>% 
  select(database_id, mORF_seqid, uORF_protein_id, mORF_protein_id, uORF_mORF_seq, uORF_locus_tag, mORF_locus_tag) %>% 
  print() %>% 
  group_by(database_id, uORF_mORF_seq) %>% 
  mutate(
    tmp_count = n(),
    tmp_rank = row_number()
  ) %>% 
  ungroup() %>% 
  filter(tmp_rank  > 1) %>% 
  select(database_id, mORF_seqid, mORF_locus_tag) %>% 
  print()


# output ------------------------------------------------------------------


# output non-redundant set of ApdP for genome analysis
df_ApdP4gnm <- df_ApdP %>% 
  anti_join(df_redundant_seq_id, by = c('mORF_seqid', 'mORF_locus_tag')) %>% 
  print() %>% # n=373
  write_csv(output_nr_gnm_raw_df) %>% 
  filter(!is.na(topo_type)) %>%  
  print() %>% # n=370
  write_csv(output_nr_gnm_sig_df)


# output fasta of non-redundant protein seq
# refseq proteinを優先
df_nr_prt <- df_ApdP4gnm %>% 
  filter(!is.na(topo_type)) %>%
  count(uORF_protein_id, uORF_aa, sort = T) %>% 
  #add_count(uORF_aa, sort = T) %>% 
  mutate(
    database = if_else(str_detect(uORF_protein_id, '^WP_'), 'refseq', 'genbank'),
    database = factor(database, levels = c('refseq', 'genbank'))
  ) %>% 
  arrange(database) %>% 
  group_by(uORF_aa) %>% 
  filter(row_number()==1) %>% 
  print()

df_nr_prt %>% 
  select(uORF_protein_id, uORF_aa) %>%
  writeFasta(
    output_nr_prt_fasta,
    'uORF_protein_id',
    'uORF_aa'
  )

# output motif table
df_ApdP4gnm %>% 
  select(uORF_protein_id, uORF_aa, motif) %>% 
  distinct() %>% 
  semi_join(df_nr_prt %>% select(uORF_protein_id)) %>% 
  count(motif, sort = T) %>% 
  print() %>% 
  write_csv(output_motifs_df)


# prep dataset ------------------------------------------------------------

# prep iTol dataset keywords
df_dataset_keywords <- tibble(
  lines = c(
    'DATASET_COLORSTRIP',
    'SEPARATOR',
    'DATASET_LABEL',
    'COLOR,#005AFF',
    'STRIP_WIDTH',
    'DATA'
  )) %>% 
  mutate(
    lines = case_when(
      lines == 'SEPARATOR' ~ str_c(lines, ' ', 'COMMA'),
      lines == 'DATASET_LABEL' ~ str_c(lines, ',', dataset_label),
      lines == 'STRIP_WIDTH' ~ str_c(lines, ',', dataset_strip_width),
      !is.na(lines) ~ lines,
    )
  )

# prep iTol dataset
df_dataset_data <- df_gnm_list %>% 
  left_join(
    select(df_ApdP4gnm, database_id) %>% mutate(uORF_search = 'uORF_positive') %>% distinct(),
    by = 'database_id'
  ) %>% 
  left_join(
    select(blastp_mORF_positive, database_id) %>% mutate(blastp_result = 'mORF_positive') %>% distinct(),
    by = 'database_id'
  ) %>% 
  distinct() %>% 
  mutate(
    database_id_num = str_extract(database_id_gtdb, '\\d{9,9}'),
    color = case_when(
      uORF_search == 'uORF_positive' ~ tree_label_uORF,
      blastp_result == 'mORF_positive' ~ tree_label_mORF
    )
  ) %>% 
  transmute(
    dataset_row = str_c(
      'CONTAINS==',
      database_id_num,
      ',',
      color
    )
  )

write_lines(
  df_dataset_keywords$lines,
  output_tree_dataset
)

df_dataset_data %>% 
  write_delim(output_tree_dataset, append = TRUE, col_names = FALSE)


# end ---------------------------------------------------------------------
