# Supplementary material for: Patchy and widespread distribution of bacterial translation arrest peptides associated with the protein localization machinery
Source: Nat Commun. 2024 Apr 2;15:2711. doi: 10.1038/s41467-024-46993-3 (PMC10987492; doi:10.1038/s41467-024-46993-3)
Supplement: Supplementary file 13 — Supplementary Software [file 41467_2024_46993_MOESM13_ESM.zip › Supplementary Software/s6_blastp_run_p1.R]

### Blast #1


# condition ---------------------------------------------------------------


Query_Fasta <- 'blast_query/SecA_Ec.fasta'
target_list <- 'target_list/test1.csv'
output_suff <- '221118_test'


# blast condition
E_value_cut = as.numeric(0.0001)
blast_type <- "blastp"     # 'blastp' or 'blastp-short'

# "blastp" or "blastp-short"


blastdb_p <- '1'     # '1', '2', '3', or '4'

# directory of local blast db
path_db_blastp_rs <- 'db_refseq_bacteria_target/blast_db_aa/'
path_db_blastp_gb <- 'db_genbank_bacteria_target/blast_db_aa/'


# -------------------------------------------------------------------------
# -------------------------------------------------------------------------

# function ----------------------------------------------------------------

write_csv_custom <- function(x, path, append = TRUE, ...) {
  col_names <- !append
  if (append) {
    if (!file.exists(path)) {
      append <- FALSE
      col_names <- TRUE
    }
  }
  readr::write_csv(x = x, file = path, append = append, col_names = col_names, ...)
}


# library -----------------------------------------------------------------


library(tidyverse)
library(tools)
library(rBLAST)
library(Biostrings)


# help --------------------------------------------------------------------

# ?makeblastdb
# ?blast

# ?blast_help(type = "blastp")
# blast_help("makeblastdb")
# Sys.which("makeblastdb")


# blastdb list ------------------------------------------------------------


db_blastp_rs <- tibble(path_blastdb_rs = fs::dir_ls(path_db_blastp_rs)) %>% 
  transmute(database_id = str_extract(basename(path_blastdb_rs), 'GCF_\\d{1,}.\\d')) %>% 
  distinct() %>% 
  mutate(
    database = 'refseq',
    path_blastdb_rs = fs::as_fs_path(str_c(path_db_blastp_rs, database_id,'.aa'))
  ) %>% 
  arrange(database_id)

db_blastp_gb <- tibble(path_blastdb_gb = fs::dir_ls(path_db_blastp_gb)) %>% 
  transmute(database_id = str_extract(basename(path_blastdb_gb), 'GCA_\\d{1,}.\\d')) %>% 
  distinct() %>% 
  mutate(
    database = 'genbank',
    path_blastdb_gb = fs::as_fs_path(str_c(path_db_blastp_gb, database_id,'.aa'))
  )%>% 
  arrange(database_id)


# target_list -------------------------------------------------------------


target_blastdb <- read_csv(target_list) %>% 
  select(database_id) %>% 
  distinct() %>% 
  left_join(select(db_blastp_rs, database_id, path_blastdb_rs)) %>% 
  left_join(select(db_blastp_gb, database_id, path_blastdb_gb)) %>% 
  rowwise() %>% 
  mutate(
    database = if_else(str_detect(database_id, 'GCF'), 'refseq', 'genbank'),
    path_blastdb = if_else(database == 'refseq', path_blastdb_rs, path_blastdb_gb)
  ) %>% 
  select(database, database_id, path_blastdb) %>% 
  distinct() %>% 
  ungroup()


# divide into 4 parts
if (blastdb_p == '1') {
  target_blastdb_p <- target_blastdb %>% 
    filter(between(row_number(), 1, as.integer(n()/4)))
} else if (blastdb_p == '2'){
  target_blastdb_p <- target_blastdb %>% 
    filter(between(row_number(), 1*as.integer(n()/4)+1, 2*as.integer(n()/4)))
} else if (blastdb_p == '3'){
  target_blastdb_p <- target_blastdb %>% 
    filter(between(row_number(), 2*as.integer(n()/4)+1, 3*as.integer(n()/4)))
} else if (blastdb_p == '4'){
  target_blastdb_p <- target_blastdb %>% 
    filter(between(row_number(), 3*as.integer(n()/4)+1, n()))
}
target_blastdb_p


Query <- readAAStringSet(Query_Fasta, format='fasta')


# set output name
Out_F <- str_remove(basename(Query_Fasta), str_c('\\.', tools::file_ext(Query_Fasta)))
Out_F_cut <- str_c("./blast_output/", 
                   blast_type,
                   "_", 
                   Out_F, 
                   "_", 
                   E_value_cut, 
                   '_',
                   output_suff, 
                   ".csv")
Out_F_cut


# Run ---------------------------------------------------------------------


accessions <- target_blastdb_p$database_id

Output <- vector("list", 1)
blast_result <- vector("list", 1)
tb_blast_result <- vector("list", 1)
db <- vector("list", 1)
bl <- vector("list", 1)

n <- length(accessions)

if(n>1){
  pb <- txtProgressBar(min=1, max=n, style=3)
} else {
  pb <- txtProgressBar(min=1, max=2, style=3)
}

for(i in seq_along(accessions)){
  bl[[i]] <- blast(db = target_blastdb_p$path_blastdb[[i]], type = "blastp")
  BLAST_args = str_c("-task ",
                     blast_type,
                     " -num_threads 4 -evalue ",
                     E_value_cut)
  blast_result[[i]] <- predict(bl[[i]], Query, BLAST_args = BLAST_args)
  if(nrow(blast_result[[i]]) == 0){
    tb_blast_result[[i]] <- blast_result[[i]] %>% 
      as_tibble() %>%
      mutate(across(ends_with('ID'), as.character)) %>% 
      add_row(QueryID=names(Query), SubjectID='no_hits_found',Perc.Ident=NA_integer_,Alignment.Length=NA_integer_,Mismatches=NA_integer_,Gap.Openings=NA_integer_,Q.start=NA_integer_,Q.end=NA_integer_,S.start=NA_integer_,S.end=NA_integer_,E=NA_integer_,Bits=NA_integer_) %>% 
      mutate(database_id = accessions[[i]])
  } else {
    tb_blast_result[[i]] <- blast_result[[i]] %>% 
      as_tibble() %>%
      mutate(database_id = accessions[[i]])
  }
  
  Output[[i]] <- tb_blast_result[[i]] %>% 
    group_by(SubjectID) %>% 
    slice_min(E, with_ties = FALSE) %>% 
    ungroup() %>% 
    group_by(database_id) %>% 
    arrange(E) %>% 
    mutate(rank = row_number(),
           hits = max(row_number())) %>% 
    ungroup()
  
  setTxtProgressBar(pb, i)
}

Output2 <- Output %>% 
  purrr::map_dfr(bind_rows)

# write_csv ---------------------------------------------------------------

Output2 %>% 
  write_csv_custom(Out_F_cut)
