# Supplementary material for: Patchy and widespread distribution of bacterial translation arrest peptides associated with the protein localization machinery
Source: Nat Commun. 2024 Apr 2;15:2711. doi: 10.1038/s41467-024-46993-3 (PMC10987492; doi:10.1038/s41467-024-46993-3)
Supplement: Supplementary file 13 — Supplementary Software [file 41467_2024_46993_MOESM13_ESM.zip › Supplementary Software/s12_1_uORF_uns_cluster_p1.txt]

###### uSecA #####
cd /somewhere/4_cluster/4_cluster_uORF_unknown_short/clustering_pp1
mkdir -p ./uSecA
cd ./uSecA

# convert FASTA database into the MMseqs2 database format
mmseqs createdb ../../../../3_uORF_list/s11_30175_uSecA_unknown_short_230501_distinct.fasta input_DB

# 1st clustering
mmseqs cluster input_DB DB_clu tmp -c 0.95 --min-seq-id 0.95 -s 4
mmseqs createtsv input_DB input_DB DB_clu DB_clu.tsv

# extract the representative sequences from the clustering result
mmseqs createsubdb DB_clu input_DB repseq
mmseqs convert2fasta repseq repseq.fasta


# search and prep profile2
mmseqs search repseq repseq res tmp --num-iterations 4 --max-seqs 1000
mmseqs result2profile repseq repseq res profile2

mmseqs search profile2 repseq pp_res tmp -e 0.05 --add-self-matches -s 4
mmseqs clust profile2 pp_res pp_clu

mmseqs createtsv profile2 repseq pp_clu pp_DB_clu.tsv

# turning a cluster result into profiles
# representative sequenceごとにprofileを作成してpssm仕様に変換
mmseqs createsubdb pp_clu profile2 sequenceRepDb
mmseqs createsubdb pp_clu profile2_h sequenceRepDb_h
mmseqs result2profile sequenceRepDb repseq pp_clu sequenceRepProfileDb
mmseqs profile2pssm sequenceRepProfileDb pssmFile


###### uSecDF #####
cd /somewhere/4_cluster/4_cluster_uORF_unknown_short/clustering_pp1
mkdir -p ./uSecDF
cd ./uSecDF

# convert FASTA database into the MMseqs2 database format
mmseqs createdb ../../../../3_uORF_list/s11_30175_uSecDF_unknown_short_230501_distinct.fasta input_DB


# 1st clustering
# s1, s4, s7.5で比較したがそれほど結果に影響しない
mmseqs cluster input_DB DB_clu tmp -c 0.95 --min-seq-id 0.95 -s 4
mmseqs createtsv input_DB input_DB DB_clu DB_clu.tsv

# extract the representative sequences from the clustering result
mmseqs createsubdb DB_clu input_DB repseq
mmseqs convert2fasta repseq repseq.fasta


# search and prep profile2
mmseqs search repseq repseq res tmp --num-iterations 4 --max-seqs 1000
mmseqs result2profile repseq repseq res profile2

mmseqs search profile2 repseq pp_res tmp -e 0.05 --add-self-matches -s 4
mmseqs clust profile2 pp_res pp_clu

mmseqs createtsv profile2 repseq pp_clu pp_DB_clu.tsv

# turning a cluster result into profiles
# representative sequenceごとにprofileを作成してpssm仕様に変換
mmseqs createsubdb pp_clu profile2 sequenceRepDb
mmseqs createsubdb pp_clu profile2_h sequenceRepDb_h
mmseqs result2profile sequenceRepDb repseq pp_clu sequenceRepProfileDb
mmseqs profile2pssm sequenceRepProfileDb pssmFile


###### uYidC #####
cd /somewhere/4_cluster/4_cluster_uORF_unknown_short/clustering_pp1
mkdir -p ./uYidC
cd ./uYidC

# convert FASTA database into the MMseqs2 database format
mmseqs createdb ../../../../3_uORF_list/s11_30175_uYidC_unknown_short_230501_distinct.fasta input_DB

# 1st clustering
mmseqs cluster input_DB DB_clu tmp -c 0.95 --min-seq-id 0.95 -s 4
mmseqs createtsv input_DB input_DB DB_clu DB_clu.tsv

# extract the representative sequences from the clustering result
mmseqs createsubdb DB_clu input_DB repseq
mmseqs convert2fasta repseq repseq.fasta


# search and prep profile2
mmseqs search repseq repseq res tmp --num-iterations 4 --max-seqs 1000
mmseqs result2profile repseq repseq res profile2

mmseqs search profile2 repseq pp_res tmp -e 0.05 --add-self-matches -s 4
mmseqs clust profile2 pp_res pp_clu

mmseqs createtsv profile2 repseq pp_clu pp_DB_clu.tsv

# turning a cluster result into profiles
# representative sequenceごとにprofileを作成してpssm仕様に変換
mmseqs createsubdb pp_clu profile2 sequenceRepDb
mmseqs createsubdb pp_clu profile2_h sequenceRepDb_h
mmseqs result2profile sequenceRepDb repseq pp_clu sequenceRepProfileDb
mmseqs profile2pssm sequenceRepProfileDb pssmFile
