# Supplementary material for: Patchy and widespread distribution of bacterial translation arrest peptides associated with the protein localization machinery
Source: Nat Commun. 2024 Apr 2;15:2711. doi: 10.1038/s41467-024-46993-3 (PMC10987492; doi:10.1038/s41467-024-46993-3)
Supplement: Supplementary file 13 — Supplementary Software [file 41467_2024_46993_MOESM13_ESM.zip › Supplementary Software/s2_gnm_dl_list_prep.R]

# input -------------------------------------------------------------------

# path to a directory that contains genome files
input_gb_folder <- 'bac_genome/genbank/bacteria/'
input_rs_folder <- 'bac_genome/refseq/bacteria/'

# for check
input_check_list <- '1_genome_list/1_genome_list.csv'

# output name
output_csv <- '1_genome_list/gnm_dl_ids_221116.csv'

# library -----------------------------------------------------------------

library(tidyverse)

# prep list of IDs for download -------------------------------------------

# check genomes already downloaded
tmp_rs <- tibble(path_gnminf_rs = fs::dir_ls(input_rs_folder)) %>% 
  transmute(refseq_id_local = basename(path_gnminf_rs)) %>% 
  mutate(local_rs = TRUE)
tmp_gb <- tibble(path_gnminf_gb = fs::dir_ls(input_gb_folder)) %>% 
  transmute(genbank_id_local = basename(path_gnminf_gb)) %>% 
  mutate(local_gb = TRUE)

tmp_rs
tmp_gb

check_list <- read_csv(input_check_list) %>% 
  select(database_used, refseq_id_221111, genbank_id_221111) %>% 
  left_join(tmp_rs, by = c('refseq_id_221111' = 'refseq_id_local')) %>% 
  left_join(tmp_gb, by = c('genbank_id_221111' = 'genbank_id_local'))

check_list %>% 
  mutate(
    to_dl = case_when(
      database_used == 'refseq' & local_rs == TRUE ~ FALSE,
      database_used == 'refseq' & is.na(local_rs) ~ TRUE,
      database_used == 'genbank' & local_gb == TRUE ~ FALSE,
      database_used == 'genbank' & is.na(local_gb) ~ TRUE
    ),
    dl_id = case_when(
      to_dl == TRUE & database_used == 'refseq' ~ refseq_id_221111,
      to_dl == TRUE & database_used == 'genbank' ~ genbank_id_221111
    )
  ) %>% 
  filter(to_dl == TRUE) %>% 
  select(dl_id) %>% 
  write_csv(output_csv)
