# Supplementary material for: Patchy and widespread distribution of bacterial translation arrest peptides associated with the protein localization machinery
Source: Nat Commun. 2024 Apr 2;15:2711. doi: 10.1038/s41467-024-46993-3 (PMC10987492; doi:10.1038/s41467-024-46993-3)
Supplement: Supplementary file 13 — Supplementary Software [file 41467_2024_46993_MOESM13_ESM.zip › Supplementary Software/t1_tree_prune.R]

# input -------------------------------------------------------------------

input_tree <- 'input/GTDB/bac120_r202.tree'
input_genome_list <- '1_genome_list/3_genome_list_30175.csv'
input_tree_info <- 'input/GTDB/bac120_taxonomy.tsv'

output_tree_pruned <- '7_tree/1_pruned/tree_bac120_RS202_30175.tree'
output_tree_info <- '7_tree/1_pruned/tree_bac120_RS202_30175_info.csv'


# package -----------------------------------------------------------------

library(tidyverse)
library(ape)
library(phytools)

# loading -----------------------------------------------------------------

df_genome <- read_csv(input_genome_list)
tree_raw <- phytools::read.newick(input_tree)
df_tree_info <- read_tsv(input_tree_info, col_names = FALSE) %>% 
  rowwise() %>% 
  mutate(tmp = list(str_split(X2, ';')),
         domain = unlist(tmp)[1],
         phylum = unlist(tmp)[2],
         class = unlist(tmp)[3],
         order = unlist(tmp)[4],
         family = unlist(tmp)[5],
         genus = unlist(tmp)[6],
         species = unlist(tmp)[7]
  ) %>% 
  ungroup() %>% 
  dplyr::rename(Accession = X1,
                lineage = X2) %>% 
  select(-tmp)
gc();gc()
  

# wrangling ---------------------------------------------------------------

# prune tree
tree_pruned <- ape::drop.tip(
  tree_raw,
  setdiff(
    tree_raw$tip.label,
    df_genome$database_id_gtdb
  )
)
tree_pruned

# wrangling tree info
df_tree_info_pruned <- df_tree_info %>% 
  semi_join(df_genome %>% select(database_id_gtdb), by = c('Accession' = 'database_id_gtdb'))


# output ------------------------------------------------------------------


tree_pruned %>% 
  writeNexus(output_tree_pruned)

df_tree_info_pruned %>% 
  write_csv(output_tree_info)
