# Supplementary material for: Patchy and widespread distribution of bacterial translation arrest peptides associated with the protein localization machinery
Source: Nat Commun. 2024 Apr 2;15:2711. doi: 10.1038/s41467-024-46993-3 (PMC10987492; doi:10.1038/s41467-024-46993-3)
Supplement: Supplementary file 13 — Supplementary Software [file 41467_2024_46993_MOESM13_ESM.zip › Supplementary Software/s21_2_AP_stats.R]

# input -------------------------------------------------------------------

# gnm analysis
input_uA <- '6_MS_candidate/uA_AP_GnmAnalysis_230501.csv'
input_uD <- '6_MS_candidate/uDF_AP_GnmAnalysis_230501.csv'
input_uC <- '6_MS_candidate/uC_AP_GnmAnalysis_230501.csv'

# AP_summarize
output_uA_s <- '6_MS_candidate/uA_AP_sum.csv'
output_uD_s <- '6_MS_candidate/uDF_AP_sum.csv'
output_uC_s <- '6_MS_candidate/uC_AP_sum.csv'
output_AP_s <- '6_MS_candidate/AP_sum.csv'

# Library Load ------------------------------------------------------------


library(tidyverse)

# function  ---------------------------------------------------------------


# Load data ---------------------------------------------------------------

df_uA <- read_csv(input_uA)
df_uD <- read_csv(input_uD)
df_uC <- read_csv(input_uC)


# merge_input -------------------------------------------------------------


# quality check -----------------------------------------------------------


# output ------------------------------------------------------------------


motif_uA <- df_uA %>% 
  mutate(
    mORF = 'secA',
    AP = if_else(str_detect(AP, 'RQH'), AP_id, AP)
  ) %>% 
  count(AP, motif, sort = T) %>% 
  arrange(AP) %>% 
  group_by(AP) %>% 
  mutate(rank = min_rank(desc(n))) %>% 
  filter(rank == 1) %>% 
  select(AP, motif) %>% 
  print()

motif_uD <- df_uD %>% 
  mutate(
    mORF = 'secDF',
    AP = if_else(str_detect(AP, 'RQH'), AP_id, AP)
  ) %>% 
  count(AP, motif, sort = T) %>% 
  arrange(AP) %>% 
  group_by(AP) %>% 
  mutate(rank = min_rank(desc(n))) %>% 
  filter(rank == 1) %>% 
  select(AP, motif) %>% 
  print()


motif_uC <- df_uC %>% 
  mutate(
    mORF = 'yidC',
    AP = if_else(str_detect(AP, 'RQH'), AP_id, AP)
  ) %>% 
  count(AP, motif, sort = T) %>% 
  arrange(AP) %>% 
  group_by(AP) %>% 
  mutate(rank = min_rank(desc(n))) %>% 
  filter(rank == 1) %>% 
  select(AP, motif) %>% 
  print()


df_uA_s <- df_uA %>% 
  mutate(
    mORF = 'secA',
    AP = if_else(str_detect(AP, 'RQH'), AP_id, AP)
  ) %>% 
  count(orphan, mORF, phylum, AP, database_id, sort = T) %>% 
  count(orphan, mORF, phylum, AP) %>% 
  arrange(orphan) %>% 
  mutate(phylum = str_remove(phylum, 'p__')) %>% 
  left_join(motif_uA, by = 'AP') %>% 
  print() %>% 
  write_csv(output_uA_s)

df_uD_s <- df_uD %>% 
  mutate(
    mORF = 'secDF',
    AP = if_else(str_detect(AP, 'RQH'), AP_id, AP)
  ) %>% 
  count(orphan, mORF, phylum, AP, database_id, sort = T) %>% 
  arrange(orphan) %>% 
  mutate(phylum = str_remove(phylum, 'p__')) %>% 
  left_join(motif_uD, by = 'AP') %>% 
  print() %>% 
  write_csv(output_uD_s)

df_uC_s <- df_uC %>% 
  mutate(
    mORF = 'yidC',
    AP = if_else(str_detect(AP, 'RQH'), AP_id, AP)
  ) %>% 
  count(orphan, mORF, phylum, AP, database_id, sort = T) %>% 
  arrange(orphan) %>% 
  mutate(phylum = str_remove(phylum, 'p__')) %>% 
  left_join(motif_uC, by = 'AP') %>% 
  print() %>% 
  write_csv(output_uC_s)

df_s <- df_uA_s %>% 
  bind_rows(df_uD_s) %>% 
  bind_rows(df_uC_s) %>% 
  arrange(orphan,mORF, phylum, AP) %>% 
  select('AP', 'phylum', 'mORF', 'motif', 'n', 'orphan') %>% 
  write_csv(output_AP_s) %>% 
  print()


# SecM count
df_uA %>% 
  filter(AP == 'SecM') %>% 
  count(AP, family, sort = T)

# VemP count
df_uD %>% 
  filter(AP == 'VemP') %>% 
  count(AP, family, sort = T)

# MifM count
df_uC %>% 
  filter(AP == 'MifM') %>% 
  count(AP, order, sort = T)


# RQH ---------------------------------------------------------------------

# RQH, count phyla
# without orphan
df_uA %>% 
  filter(AP == 'uA_RQH') %>%
  filter(orphan == FALSE) %>% 
  count(AP, phylum) %>% 
  bind_rows(
    df_uD %>% 
      filter(AP == 'uDF_RQH') %>%
      filter(orphan == FALSE) %>% 
      count(AP, phylum)
  ) %>% 
  count(phylum)

# RQH, count AP_id
# without orphan
df_uA %>% 
  filter(AP == 'uA_RQH') %>%
  filter(orphan == FALSE) %>% 
  count(AP, AP_id, phylum) %>% 
  bind_rows(
    df_uD %>% 
      filter(AP == 'uDF_RQH') %>%
      filter(orphan == FALSE) %>% 
      count(AP, AP_id, phylum)
  ) %>% 
  count(AP,AP_id) %>% count(AP)


# Orphan

df_uA %>% 
  filter(AP == 'uA_RQH') %>%
  filter(orphan == T) %>% 
  count(AP, AP_id, phylum) %>% 
  bind_rows(
    df_uD %>% 
      filter(AP == 'uDF_RQH') %>%
      filter(orphan == T) %>% 
      count(AP, AP_id, phylum)
  ) %>% 
  count(phylum)
