# Supplementary material for: Patchy and widespread distribution of bacterial translation arrest peptides associated with the protein localization machinery
Source: Nat Commun. 2024 Apr 2;15:2711. doi: 10.1038/s41467-024-46993-3 (PMC10987492; doi:10.1038/s41467-024-46993-3)
Supplement: Supplementary file 13 — Supplementary Software [file 41467_2024_46993_MOESM13_ESM.zip › Supplementary Software/s4_gnm_used.R]

# to ----------------------------------------------------------------------

# prep genome list for analysis

# input -------------------------------------------------------------------

# path to parent directory of downloaded genome files
input_genome_downloaded_list <- '1_genome_list/2_genome_dl_files.csv'

# output name
output_csv1 <- '1_genome_list/3_genome_list_for_use.csv'
output_csv2 <- '1_genome_list/3_genome_list_30175.csv'

# library -----------------------------------------------------------------

library(tidyverse)

# wrangling ---------------------------------------------------------------

# genome ids to use
genome_dl <- read_csv(input_genome_downloaded_list)
genome_dl %>% 
  select(database_id_gtdb:genbank_id_221111, files_needed) %>% 
  mutate(
    analysis = if_else(files_needed == 'complete', TRUE, FALSE)
  ) %>% 
  write_csv(output_csv1) %>% 
  select(-files_needed) %>% 
  filter(analysis == TRUE) %>% 
  select(-analysis) %>% 
  write_csv(output_csv2)
