# Supplementary material for: Patchy and widespread distribution of bacterial translation arrest peptides associated with the protein localization machinery
Source: Nat Commun. 2024 Apr 2;15:2711. doi: 10.1038/s41467-024-46993-3 (PMC10987492; doi:10.1038/s41467-024-46993-3)
Supplement: Supplementary file 13 — Supplementary Software [file 41467_2024_46993_MOESM13_ESM.zip › Supplementary Software/fn_writeLogo.R]

fn_writeLogo <- function(df, uORF, output){
  plotA <- ggplot() + 
    geom_logo(df$tmp_seq4logo) + 
    theme_logo() +
    labs(title = as.character(uORF),
         subtitle = str_c(
           ' (n=',
           as.character(length(df$tmp_seq4logo)),
           ')'
         )) +
    theme(plot.title = element_text(size = 24, family = 'Helvetica'),
          plot.subtitle = element_text(size = 24, family = 'Helvetica' ))
  file_name <- str_c(output)
  pdf(file_name, width = 10, height = 4)
  print(plotA)
  dev.off()
}
