# Supplementary material for: Patchy and widespread distribution of bacterial translation arrest peptides associated with the protein localization machinery
Source: Nat Commun. 2024 Apr 2;15:2711. doi: 10.1038/s41467-024-46993-3 (PMC10987492; doi:10.1038/s41467-024-46993-3)
Supplement: Supplementary file 13 — Supplementary Software [file 41467_2024_46993_MOESM13_ESM.zip › Supplementary Software/s20_AP8_uDF_RQH.R]

# input -------------------------------------------------------------------

input_uD <- '6_MS_candidate/s17_uSecDF_analyzed.csv'
input_gnm_list <- '1_genome_list/3_genome_list_30175.csv'

input_blastp_result <- '2_blastp_result/blastp_merged_SecDF_221121.csv'

# mafft directory
input_mafft <- '4_cluster/4_cluster_uORF_unknown_short/clustering_pp1/mafft/FFTNS2/uSecDF/'

# input iTOL dataset parameter
tree_label_uORF <- '#ff4b00'
tree_label_mORF <- '#E6E6E6'
dataset_label <- 'uDF_RQH'
dataset_strip_width <- '200'

# output names, csv
output_nr_gnm_raw_df <- '6_MS_candidate/8_uDF_RQH/uDF_RQH_nr_gnm_raw_416.csv'
output_nr_gnm_sig_df <- '6_MS_candidate/8_uDF_RQH/uDF_RQH_nr_gnm_sig_416.csv'
output_nr_prt_fasta <- '6_MS_candidate/8_uDF_RQH/uDF_RQH_nr_prt_sig_416.faa'
output_tree_dataset <- '6_MS_candidate/8_uDF_RQH/uDF_RQH_dataset_416.txt'
output_motifs_df <- '6_MS_candidate/8_uDF_RQH/uDF_RQH_motifs_nr_prt_sig_416.csv'

# Library Load ------------------------------------------------------------


library(tidyverse)
library(Biostrings)
library(stringi)


# function  ---------------------------------------------------------------

source('fn_writeFasta.R')
source('fn_find_arrest_motifs.R')

# Load data ---------------------------------------------------------------

df_uD <- read_csv(input_uD) %>% 
  select(-motifs, -motifs_count)

# genome information
df_gnm_list <- read_csv(input_gnm_list) %>% 
  rowwise() %>% 
  mutate(
    database_id = if_else(
      database_used == 'refseq',
      refseq_id_221111,
      genbank_id_221111
    )
  ) %>% 
  ungroup()


# blastp_result
blastp_mORF_positive <- read_csv(input_blastp_result) %>% 
  filter(Qec_D_E < 0.00001|Qec_F_E < 0.00001|Qbs_E < 0.00001) %>% 
  select(database_id, SubjectID) %>% 
  filter(SubjectID != 'no_hits_found')


# extract motifs which aligned with query motifs within cluster -----------

# query motif set
df_motifs <- v_motifs %>%
  str_split(pattern = '', n = 4, simplify = T) %>%
  as_tibble() %>%
  rowwise() %>%
  mutate(
    motif = str_c(V1, V2, V3, V4),
    motif_sep = str_c(V1, V2, V3, V4, sep = '-{0,}')
  ) %>% print(n=23)

# extract clusters that contain query motifs within C-terminal 40 aa
df_uD_RQH_clu <- df_uD %>%
  filter(str_detect(uORF_ct40, paste0(v_motifs, collapse = '|'))) %>% 
  count(clustering_pp1, sort = T) %>% 
  print()

df_mafft <- df_uD_RQH_clu %>% 
  select(clustering_pp1) %>% 
  rowwise() %>% 
  mutate(
    # input each mafft alignment result
    mafft = list(
      str_c(
        names(readAAStringSet(str_c(input_mafft, clustering_pp1, '_mafft.txt'))),
        '@',
        as.character(readAAStringSet(str_c(input_mafft, clustering_pp1, '_mafft.txt')))
      )
    )
  ) %>% 
  unnest_longer(mafft) %>% 
  rowwise() %>% 
  mutate(
    protein_id = str_split(mafft, '@', simplify = T)[1],
    seq = str_split(mafft, '@', simplify = T)[2],
  ) %>% 
  select(-mafft) %>% 
  distinct() %>% 
  ungroup() %>% 
  print()

# query motifとalignされるモチーフ候補をゲットする
motif_locus <- df_mafft %>% 
  rowwise() %>% 
  mutate(
    ext_all = list(str_extract_all(seq, paste0(df_motifs$motif_sep, collapse = '|'))),
    ext_all = paste0(unlist(ext_all), collapse = ';'),
    extracted = str_extract(ext_all, paste0(df_motifs$motif_sep, collapse = '$|')),
    start = stri_locate_last(seq, regex = extracted)[,1],
    end = stri_locate_last(seq, regex = extracted)[,2],
    #ud = str_c('5',str_sub(seq, start - 10, end + 10)),
    #seq = str_c('5',seq),
  ) %>% 
  group_by(clustering_pp1) %>% 
  count(clustering_pp1, start, end, sort = T) %>% 
  filter(!is.na(start)) %>% 
  filter(row_number()==1) %>% 
  print()

motifs <- df_mafft %>%
  left_join(motif_locus) %>% 
  mutate(
    motif = subseq(seq, start, end),
    motif = str_remove_all(motif, '-'),
    # ud = str_c('5',str_sub(seq, start - 10, end + 10)),
    # seq = str_c('5',seq)
  ) %>% #mutate(order = as.double(str_extract(clustering_pp1, '\\d+'))) %>%  write_csv('c.csv')
  # remove clusters in which RAPP like motifs are not conserved apparently
  filter(!clustering_pp1 %in% c('uSecDF_1', 'uSecDF_2', 'uSecDF_9', 'uSecDF_12', 'uSecDF_13', 'uSecDF_15', 'uSecDF_28', 'uSecDF_55', 'uSecDF_66', 'uSecDF_74', 'uSecDF_75')) %>% 
  count(motif, sort = T) %>% 
  print()

v_motif_sel <- motifs %>% 
  filter(n>=3) %>%
  filter(motif != '') %>% 
  mutate(
    motif = if_else(
      str_length(motif) < 4,
      str_c(motif, '$'),
      motif
    )) %>% 
  print(n=Inf) %>% 
  pull(motif)

unique(c(v_motif_sel,df_motifs$motif))


# prep df -----------------------------------------------------------------


# pick up cluster having uORFs with motifs selected
df_uD_RQH_clu_selected <- df_uD %>% 
  filter(str_detect(uORF_ct40, paste0(unique(c(v_motif_sel,df_motifs$motif)), collapse = '|'))) %>% 
  #filter(str_detect(uORF_ct40, paste0(v_motifs, collapse = '|'))) %>%
  select(clustering_pp1) %>% 
  distinct() %>% 
  # ハズレクラスターは除去する
  filter(!clustering_pp1 %in% c('uSecDF_1', 'uSecDF_2', 'uSecDF_9', 'uSecDF_12', 'uSecDF_13', 'uSecDF_15', 'uSecDF_28', 'uSecDF_55', 'uSecDF_66', 'uSecDF_74', 'uSecDF_75')) %>% 
  mutate(tmp_cluster_pass = TRUE)


df_mafft_selected <- df_uD_RQH_clu_selected %>% 
  # semi_join(df_uD_RQH_clu_selected) %>%
  # filter(!is.na(tmp_cluster_pass)) %>%
  select(clustering_pp1) %>% 
  rowwise() %>% 
  mutate(
    # input each mafft alignment result
    mafft = list(
      str_c(
        names(readAAStringSet(str_c(input_mafft, clustering_pp1, '_mafft.txt'))),
        '@',
        as.character(readAAStringSet(str_c(input_mafft, clustering_pp1, '_mafft.txt')))
      )
    )
  ) %>% 
  unnest_longer(mafft) %>% 
  rowwise() %>% 
  mutate(
    protein_id = str_split(mafft, '@', simplify = T)[1],
    seq = str_split(mafft, '@', simplify = T)[2],
  ) %>% 
  select(-mafft) %>% 
  distinct() %>% 
  ungroup() %>% 
  print()


# query motifとalignされるモチーフ候補をゲットする
motif_locus_selected <- df_mafft_selected %>% 
  rowwise() %>% 
  mutate(
    ext_all = list(str_extract_all(seq, paste0(c(v_motif_sel,df_motifs$motif), collapse = '|'))),
    ext_all = paste0(unlist(ext_all), collapse = ';'),
    extracted = str_extract(ext_all, paste0(c(v_motif_sel,df_motifs$motif), collapse = '$|')),
    start = str_locate(seq, extracted)[,1],
    end = str_locate(seq, extracted)[,2],
    #ud = str_c('5',str_sub(seq, start - 10, end + 10)),
    #seq = str_c('5',seq),
  ) %>% 
  group_by(clustering_pp1) %>% 
  count(clustering_pp1, start, end, sort = T) %>% 
  filter(row_number()==1) %>% 
  print()

tmp <- df_mafft_selected %>%
  left_join(motif_locus_selected) %>% 
  mutate(
    motif = subseq(seq, start, end),
    motif = str_remove_all(motif, '-'),
    Nt2motif = subseq(seq, 1, end),
    Nt2motif = str_remove_all(Nt2motif, '-')
  ) %>% 
  select(uORF_protein_id = protein_id, motif, Nt2motif) %>% 
  print()


df_uD_RQH_raw <- df_uD %>% 
  filter(phylum != 'p__Actinobacteriota') %>%
  filter(class != 'c__Alphaproteobacteria') %>%
  inner_join(tmp) %>% 
  rowwise() %>% 
  mutate(
    AP = 'uDF_RQH',
    AP_id = str_c(
      AP,
      '_',
      str_remove(order,'o__')
    ),
    motif_position = str_locate(Nt2motif, str_c(motif, '$'))[1],
    position_Psite = motif_position + 2
  ) %>% 
  ungroup() %>%  
  # remove clusters in which RAPP like motifs are not conserved apparently
  filter(!clustering_pp1 %in% c('uSecDF_1', 'uSecDF_2', 'uSecDF_9', 'uSecDF_12', 'uSecDF_13', 'uSecDF_15', 'uSecDF_28', 'uSecDF_55', 'uSecDF_66', 'uSecDF_74', 'uSecDF_75')) %>% 
  distinct() %>% 
  print()

# extract uORFs which at least three is conserved among bacterial order
df_uD_RQH_al3 <- df_uD_RQH_raw %>% 
  # localization signalを持っているものだけを出す
  filter(!is.na(topo_type)) %>% 
  group_by(AP_id) %>% 
  add_count() %>% 
  # SSを持っているものだけを出す
  filter(n>=3) %>% 
  mutate(orphan = FALSE)

# extract orphan uORFs
df_uD_RQH_orphan <- df_uD_RQH_raw %>% 
  anti_join(df_uD_RQH_al3 %>% select(database_id, uORF_protein_id) %>% distinct()) %>% 
  # group_by(AP_id) %>%
  # add_count() %>%
  # filter(n<3) %>% 
  # SSを持っているものだけを出す
  filter(!is.na(topo_type)) %>% 
  # orphanはRAPP/RGPPのみにする
  filter(motif %in% c('RAPP', 'RGPP')) %>% 
  print() %>% 
  mutate(orphan = TRUE)

df_uD_RQH <- df_uD_RQH_al3 %>% 
  bind_rows(df_uD_RQH_orphan) %>% 
  print()


# check seq redundancy ----------------------------------------------------


# count database_id
df_uD_RQH %>% # n=416
  count(database_id, sort = T) # n=414


# count uORF_mORF_seq
df_uD_RQH %>% # n=416
  count(uORF_mORF_seq, sort = T) # n=416

# count uORF_protein_id
df_uD_RQH %>% # n=416
  count(uORF_protein_id, sort = T) # n=416

# count uORF_aa
df_uD_RQH %>% # n=416
  count(uORF_aa, sort = T) # n=416


# count uORF_protein_id with localization signal
df_uD_RQH %>% # n=416
  filter(!is.na(topo_type)) %>%  
  count(uORF_protein_id, sort = T) # n=416

# count uORF_aa with localization signal
df_uD_RQH %>% # n=416
  filter(!is.na(topo_type)) %>%  
  count(uORF_aa, sort = T) # n=416

# prep removing list
df_redundant_seq_id <- df_uD_RQH %>% 
  add_count(database_id) %>% 
  filter(n>1) %>% 
  arrange(desc(database), database_id, mORF_seqid, mORF_locus_tag) %>% 
  select(database_id, mORF_seqid, uORF_protein_id, mORF_protein_id, uORF_mORF_seq, uORF_locus_tag, mORF_locus_tag) %>% 
  print() %>% 
  group_by(database_id, uORF_mORF_seq) %>% 
  mutate(
    tmp_count = n(),
    tmp_rank = row_number()
  ) %>% 
  ungroup() %>% 
  filter(tmp_rank  > 1) %>% 
  select(database_id, mORF_seqid, mORF_locus_tag) %>% 
  print()


# output ------------------------------------------------------------------


# output non-redundant set of uD_RQH for genome analysis
df_uD_RQH4gnm <- df_uD_RQH %>% 
  anti_join(df_redundant_seq_id, by = c('mORF_seqid', 'mORF_locus_tag')) %>% 
  print() %>% # n=416
  write_csv(output_nr_gnm_raw_df) %>% 
  filter(!is.na(topo_type)) %>%  
  print() %>% # n=416
  write_csv(output_nr_gnm_sig_df)


# output fasta of non-redundant protein seq
# refseq proteinを優先
df_nr_prt <- df_uD_RQH4gnm %>% 
  filter(!is.na(topo_type)) %>%
  count(uORF_protein_id, uORF_aa, sort = T) %>% 
  #add_count(uORF_aa, sort = T) %>% 
  mutate(
    database = if_else(str_detect(uORF_protein_id, '^WP_'), 'refseq', 'genbank'),
    database = factor(database, levels = c('refseq', 'genbank'))
  ) %>% 
  arrange(database) %>% 
  group_by(uORF_aa) %>% 
  filter(row_number()==1) %>% 
  # mutate(
  #   tmp_count = n(),
  #   tmp_rank = row_number()
  # ) %>% 
  # ungroup() %>% 
  # filter(tmp_rank  == 1) %>% 
  print()

df_nr_prt %>% 
  select(uORF_protein_id, uORF_aa) %>% 
  writeFasta(
    output_nr_prt_fasta,
    'uORF_protein_id',
    'uORF_aa'
  )

# output motif table
df_uD_RQH4gnm %>% 
  select(uORF_protein_id, uORF_aa, motif) %>% 
  distinct() %>% 
  semi_join(df_nr_prt %>% select(uORF_protein_id)) %>% 
  count(motif, sort = T) %>% 
  print() %>% 
  write_csv(output_motifs_df)


# prep dataset ------------------------------------------------------------

# prep iTol dataset keywords
df_dataset_keywords <- tibble(
  lines = c(
    'DATASET_COLORSTRIP',
    'SEPARATOR',
    'DATASET_LABEL',
    'COLOR,#005AFF',
    'STRIP_WIDTH',
    'DATA'
  )) %>% 
  mutate(
    lines = case_when(
      lines == 'SEPARATOR' ~ str_c(lines, ' ', 'COMMA'),
      lines == 'DATASET_LABEL' ~ str_c(lines, ',', dataset_label),
      lines == 'STRIP_WIDTH' ~ str_c(lines, ',', dataset_strip_width),
      !is.na(lines) ~ lines,
    )
  )

# prep iTol dataset
df_dataset_data <- df_gnm_list %>% 
  left_join(
    select(df_uD_RQH4gnm, database_id) %>% mutate(uORF_search = 'uORF_positive') %>% distinct(),
    by = 'database_id'
  ) %>% 
  left_join(
    select(blastp_mORF_positive, database_id) %>% mutate(blastp_result = 'mORF_positive') %>% distinct(),
    by = 'database_id'
  ) %>% 
  distinct() %>% 
  mutate(
    database_id_num = str_extract(database_id_gtdb, '\\d{9,9}'),
    color = case_when(
      uORF_search == 'uORF_positive' ~ tree_label_uORF,
      blastp_result == 'mORF_positive' ~ tree_label_mORF
    )
  ) %>% 
  transmute(
    dataset_row = str_c(
      'CONTAINS==',
      database_id_num,
      ',',
      color
    )
  )

write_lines(
  df_dataset_keywords$lines,
  output_tree_dataset
)

df_dataset_data %>% 
  write_delim(output_tree_dataset, append = TRUE, col_names = FALSE)


# end ---------------------------------------------------------------------
