# Supplementary material for: Patchy and widespread distribution of bacterial translation arrest peptides associated with the protein localization machinery
Source: Nat Commun. 2024 Apr 2;15:2711. doi: 10.1038/s41467-024-46993-3 (PMC10987492; doi:10.1038/s41467-024-46993-3)
Supplement: Supplementary file 13 — Supplementary Software [file 41467_2024_46993_MOESM13_ESM.zip › Supplementary Software/s20_AP9_uA_LPPP.R]

# input -------------------------------------------------------------------

input_uA <- '6_MS_candidate/s17_uSecA_analyzed.csv'
input_gnm_list <- '1_genome_list/3_genome_list_30175.csv'

input_blastp_result <- '2_blastp_result/blastp_merged_SecA_221121.csv'

# mafft directory
input_mafft <- '4_cluster/4_cluster_uORF_unknown_short/clustering_pp1/mafft/FFTNS2/uSecA/'

# input iTOL dataset parameter
tree_label_uORF <- '#990099'
tree_label_mORF <- '#E6E6E6'
dataset_label <- 'uSecA_LPPP'
dataset_strip_width <- '200'

# output names, csv
output_nr_gnm_raw_df <- '6_MS_candidate/9_uA_LPPP/uA_LPPP_nr_gnm_raw_52.csv'
output_nr_gnm_sig_df <- '6_MS_candidate/9_uA_LPPP/uA_LPPP_nr_gnm_sig_50.csv'
output_nr_prt_fasta <- '6_MS_candidate/9_uA_LPPP/uA_LPPP_nr_prt_sig_50.faa'
output_tree_dataset <- '6_MS_candidate/9_uA_LPPP/uA_LPPP_dataset_50.txt'


# Library Load ------------------------------------------------------------


library(tidyverse)
library(Biostrings)


# function  ---------------------------------------------------------------

source('fn_writeFasta.R')

# Load data ---------------------------------------------------------------


# uORF information, unknown short
df_uA <- read_csv(input_uA)  %>% 
  select(-motifs, -motifs_count)


# genome information
df_gnm_list <- read_csv(input_gnm_list) %>% 
  rowwise() %>% 
  mutate(
    database_id = if_else(
      database_used == 'refseq',
      refseq_id_221111,
      genbank_id_221111
    )
  ) %>% 
  ungroup()


# blastp_result
blastp_mORF_positive <- read_csv(input_blastp_result) %>% 
  filter(Qec_E < 0.00001|Qbs_E < 0.00001) %>% 
  select(database_id, SubjectID) %>% 
  filter(SubjectID != 'no_hits_found')


# select cluster ----------------------------------------------------------

# 
df_uA %>% 
  filter(str_detect(str_sub(uORF_aa, -15, -1), 'LPPP')) %>% 
  group_by(phylum, order) %>% 
  count()

# uORF vearing LPPP within o__UBA2386 and its similar uORF in the order contained RQH-like motif, thus ignored here

# check cluster including LPPP motif

df_uA %>% 
  filter(str_detect(str_sub(uORF_aa, -15, -1), 'LPPP') & phylum == 'p__Planctomycetota') %>% 
  filter(order %in% c('o__Phycisphaerales', 'o__UBA1161', 'o__WQYP01')) %>% 
  count(clustering_pp1, clustering_pp2, clustering_pp3, sort = T) %>% 
  print()
# 非常に多くのクラスターに分けられていることがわかる


# prep list of uA_LPPP ----------------------------------------------------

# prep raw uA_LPPP genome list
df_uA_LPPP <- df_uA %>% 
  filter(str_detect(str_sub(uORF_aa, -15, -1), '.PPP') & phylum == 'p__Planctomycetota') %>% 
  filter(order %in% c('o__Phycisphaerales', 'o__UBA1161', 'o__WQYP01')) %>% 
  rowwise() %>% 
  mutate(
    AP = 'uA_LPPP',
    AP_id = str_c(
      AP,
      '_',
      str_remove(order,'o__')
    ),
    motif = str_extract(str_sub(uORF_aa, -15, -1), '.PPP'),
    motif_position = str_locate(uORF_aa, motif)[1],
    position_Psite = motif_position + 2,
  ) %>% 
  ungroup() %>% 
  distinct() %>% 
  print()


# check seq redundancy ----------------------------------------------------


# count database_id
df_uA_LPPP %>% # n=52
  count(database_id, sort = T) # n=52

# count uORF_mORF_seq
df_uA_LPPP %>% # n=52
  count(uORF_mORF_seq, sort = T) # n=52

# count uORF_protein_id
df_uA_LPPP %>% # n=52
  count(uORF_protein_id, sort = T) # n=52

# count uORF_aa
df_uA_LPPP %>% # n=52
  count(uORF_aa, sort = T) # n=52


# count uORF_protein_id with localization signal
df_uA_LPPP %>% # n=52
  filter(!is.na(topo_type)) %>%  
  count(uORF_protein_id, sort = T) # n=50

# count uORF_aa with localization signal
df_uA_LPPP %>% # n=52
  filter(!is.na(topo_type)) %>%  
  count(uORF_aa, sort = T) # n=50


# prep removing list
df_redundant_seq_id <- df_uA_LPPP %>% 
  add_count(database_id) %>% 
  filter(n>1) %>% 
  arrange(desc(database), database_id, mORF_seqid, mORF_locus_tag) %>% 
  select(database_id, mORF_seqid, uORF_protein_id, mORF_protein_id, uORF_mORF_seq, uORF_locus_tag, mORF_locus_tag) %>% 
  print() %>% 
  group_by(database_id, uORF_mORF_seq) %>% 
  mutate(
    tmp_count = n(),
    tmp_rank = row_number()
  ) %>% 
  ungroup() %>% 
  filter(tmp_rank  > 1) %>% 
  select(database_id, mORF_seqid, mORF_locus_tag) %>% 
  print()


# output ------------------------------------------------------------------


# output non-redundant set of secM for genome analysis
df_uA_LPPP4gnm <- df_uA_LPPP %>% 
  anti_join(df_redundant_seq_id, by = c('mORF_seqid', 'mORF_locus_tag')) %>% 
  print() %>% # n=52
  write_csv(output_nr_gnm_raw_df) %>% 
  filter(!is.na(topo_type)) %>%  
  print() %>% # n=50
  write_csv(output_nr_gnm_sig_df)


# prep non-redundant set of df_uA_LPPP protein seq
# refseq proteinを優先
df_uA_LPPP4gnm %>% 
  filter(!is.na(topo_type)) %>%
  count(uORF_protein_id, uORF_aa, sort = T) %>% 
  #add_count(uORF_aa, sort = T) %>% 
  mutate(
    database = if_else(str_detect(uORF_protein_id, '^WP_'), 'refseq', 'genbank'),
    database = factor(database, levels = c('refseq', 'genbank'))
  ) %>% 
  arrange(database) %>% 
  group_by(uORF_aa) %>% 
  mutate(
    tmp_count = n(),
    tmp_rank = row_number()
  ) %>% 
  ungroup() %>% 
  filter(tmp_rank  == 1) %>% 
  select('uORF_protein_id', 'uORF_aa') %>% 
  writeFasta(
    output_nr_prt_fasta,
    'uORF_protein_id',
    'uORF_aa'
  )


# prep dataset ------------------------------------------------------------

# prep iTol dataset keywords
df_dataset_keywords <- tibble(
  lines = c(
    'DATASET_COLORSTRIP',
    'SEPARATOR',
    'DATASET_LABEL',
    'COLOR,#005AFF',
    'STRIP_WIDTH',
    'DATA'
  )) %>% 
  mutate(
    lines = case_when(
      lines == 'SEPARATOR' ~ str_c(lines, ' ', 'COMMA'),
      lines == 'DATASET_LABEL' ~ str_c(lines, ',', dataset_label),
      lines == 'STRIP_WIDTH' ~ str_c(lines, ',', dataset_strip_width),
      !is.na(lines) ~ lines,
    )
  )

# prep iTol dataset
df_dataset_data <- df_gnm_list %>% 
  left_join(
    select(df_uA_LPPP4gnm, database_id) %>% mutate(uORF_search = 'uORF_positive') %>% distinct(),
    by = 'database_id'
  ) %>% 
  left_join(
    select(blastp_mORF_positive, database_id) %>% mutate(blastp_result = 'mORF_positive') %>% distinct(),
    by = 'database_id'
  ) %>% 
  distinct() %>% 
  mutate(
    database_id_num = str_extract(database_id_gtdb, '\\d{9,9}'),
    color = case_when(
      uORF_search == 'uORF_positive' ~ tree_label_uORF,
      blastp_result == 'mORF_positive' ~ tree_label_mORF
    )
  ) %>% 
  transmute(
    dataset_row = str_c(
      'CONTAINS==',
      database_id_num,
      ',',
      color
    )
  )

write_lines(
  df_dataset_keywords$lines,
  output_tree_dataset
)

df_dataset_data %>% 
  write_delim(output_tree_dataset, append = TRUE, col_names = FALSE)


# end ---------------------------------------------------------------------
