# Supplementary material for: Patchy and widespread distribution of bacterial translation arrest peptides associated with the protein localization machinery
Source: Nat Commun. 2024 Apr 2;15:2711. doi: 10.1038/s41467-024-46993-3 (PMC10987492; doi:10.1038/s41467-024-46993-3)
Supplement: Supplementary file 13 — Supplementary Software [file 41467_2024_46993_MOESM13_ESM.zip › Supplementary Software/t2_tree_split.R]

# input -------------------------------------------------------------------

input_tree_pruned <- '7_tree/1_pruned/tree_bac120_RS202_30175.tree'
input_tree_info <- '7_tree/1_pruned/tree_bac120_RS202_30175_info.csv'


output_directory_p <- '7_tree/2_tree_split/1_phylum'
output_directory_c <- '7_tree/2_tree_split/2_class'
output_directory_o <- '7_tree/2_tree_split/3_order'
output_directory_f <- '7_tree/2_tree_split/4_family'
output_directory_g <- '7_tree/2_tree_split/5_genus'


# package -----------------------------------------------------------------

library(tidyverse)
library(ape)
library(phytools)

# loading -----------------------------------------------------------------


tree_pruned <- phytools::readNexus(input_tree_pruned)
df_tree_info <- read_csv(input_tree_info)


# split tree, phylum
df_tree_phylum <- df_tree_info %>% 
  select(phylum) %>% 
  distinct()


# -------------------------------------------------------------------------
# output ------------------------------------------------------------------
# -------------------------------------------------------------------------


set <- vector('list', 1)
for(i in seq_along(df_tree_phylum$phylum)){
  set[[i]] <- df_tree_info %>% 
    filter(phylum == df_tree_phylum$phylum[[i]])
  tree_pruned %>% 
    ape::drop.tip(setdiff(tree_pruned$tip.label, set[[i]]$Accession)) %>% 
    writeNexus(
      str_c(
        output_directory_p,
        '/bac120_r202_30175_',
        df_tree_phylum$phylum[[i]],
        '.tree'
      )
    )
}


set <- vector('list', 1)
for(i in seq_along(df_tree_phylum$phylum)){
  set[[i]] <- df_tree_info %>% 
    filter(phylum == df_tree_phylum$phylum[[i]])
  tree_pruned %>% 
    ape::drop.tip(setdiff(tree_pruned$tip.label, set[[i]]$Accession)) %>% 
    writeNexus(
      str_c(
        output_directory_p,
        '/bac120_r202_30175_',
        df_tree_phylum$phylum[[i]],
        '.tree'
      )
    )
}


# other -------------------------------------------------------------------


# split tree, c__Gammaproteobacteria
set <- df_tree_info %>% 
  filter(str_detect(class,'c__Gammaproteobacteria')) %>% 
  distinct()

tree_pruned %>% 
  ape::drop.tip(setdiff(tree_pruned$tip.label, set$Accession)) %>% 
  writeNexus(
    str_c(
      output_directory_c,
      '/bac120_r202_30175_',
      'c__Gammaproteobacteria',
      '.tree')
  )
      
      

# split tree, c__Alphaproteobacteria
set <- df_tree_info %>% 
  filter(str_detect(class,'c__Alphaproteobacteria')) %>% 
  distinct()


tree_pruned %>% 
  ape::drop.tip(setdiff(tree_pruned$tip.label, set$Accession)) %>% 
  writeNexus(
    str_c(
      output_directory_c,
      '/bac120_r202_30175_',
      'c__Alphaproteobacteria',
      '.tree')
  )
      
# split tree, o__Enterobacterales
set <- df_tree_info %>% 
  filter(str_detect(order,'o__Enterobacterales')) %>% 
  distinct()

tree_pruned %>% 
  ape::drop.tip(setdiff(tree_pruned$tip.label, set$Accession)) %>% 
  writeNexus(
    str_c(
      output_directory_o,
      '/bac120_r202_30175_',
      'o__Enterobacterales',
      '.tree')
  )


# Bacillus subtilis -------------------------------------------------------

df_tree_info %>% 
  filter(str_detect(lineage, 'Bacillus subtilis')) %>% 
  select(lineage)

set <- df_tree_info %>% 
  filter(str_detect(order,'o__Bacillales')) %>% 
  distinct()

tree_pruned %>% 
  ape::drop.tip(setdiff(tree_pruned$tip.label, set$Accession)) %>% 
  writeNexus(
    str_c(
      output_directory_o,
      '/bac120_r202_30175_',
      'o__Bacillales',
      '.tree')
  )

set <- df_tree_info %>% 
  filter(str_detect(family,'f__Bacillaceae')) %>% 
  distinct()

tree_pruned %>% 
  ape::drop.tip(setdiff(tree_pruned$tip.label, set$Accession)) %>% 
  writeNexus(
    str_c(
      output_directory_f,
      '/bac120_r202_30175_',
      'f__Bacillaceae',
      '.tree')
  )

set <- df_tree_info %>% 
  filter(str_detect(genus,'g__Bacillus')) %>% 
  distinct()

tree_pruned %>% 
  ape::drop.tip(setdiff(tree_pruned$tip.label, set$Accession)) %>% 
  writeNexus(
    str_c(
      output_directory_g,
      '/bac120_r202_30175_',
      'g__Bacillus',
      '.tree')
  )


# Escherichia coli --------------------------------------------------------


df_tree_info %>% 
  filter(str_detect(lineage, 'Escherichia coli')) %>% 
  select(lineage)

set <- df_tree_info %>% 
  filter(str_detect(order,'o__Enterobacterales')) %>% 
  distinct()

tree_pruned %>% 
  ape::drop.tip(setdiff(tree_pruned$tip.label, set$Accession)) %>% 
  writeNexus(
    str_c(
      output_directory_o,
      '/bac120_r202_30175_',
      'o__Enterobacterales',
      '.tree')
  )

set <- df_tree_info %>% 
  filter(str_detect(family,'f__Enterobacteriaceae')) %>% 
  distinct()

tree_pruned %>% 
  ape::drop.tip(setdiff(tree_pruned$tip.label, set$Accession)) %>% 
  writeNexus(
    str_c(
      output_directory_f,
      '/bac120_r202_30175_',
      'f__Enterobacteriaceae',
      '.tree')
  )

set <- df_tree_info %>% 
  filter(str_detect(genus,'g__Escherichia')) %>% 
  distinct()

tree_pruned %>% 
  ape::drop.tip(setdiff(tree_pruned$tip.label, set$Accession)) %>% 
  writeNexus(
    str_c(
      output_directory_g,
      '/bac120_r202_30175_',
      'g__Escherichia',
      '.tree')
  )


# Actinobacteria ----------------------------------------------------------


set <- df_tree_info %>% 
  filter(str_detect(order,'o__Streptosporangiales')) %>% 
  distinct()

tree_pruned %>% 
  ape::drop.tip(setdiff(tree_pruned$tip.label, set$Accession)) %>% 
  writeNexus(
    str_c(
      output_directory_o,
      '/bac120_r202_30175_',
      'o__Streptosporangiales',
      '.tree')
  )
set <- df_tree_info %>% 
  filter(str_detect(family,'f__Streptosporangiaceae')) %>% 
  distinct()

tree_pruned %>% 
  ape::drop.tip(setdiff(tree_pruned$tip.label, set$Accession)) %>% 
  writeNexus(
    str_c(
      output_directory_f,
      '/bac120_r202_30175_',
      'f__Streptosporangiaceae',
      '.tree')
  )
