# Supplementary material for: Patchy and widespread distribution of bacterial translation arrest peptides associated with the protein localization machinery
Source: Nat Commun. 2024 Apr 2;15:2711. doi: 10.1038/s41467-024-46993-3 (PMC10987492; doi:10.1038/s41467-024-46993-3)
Supplement: Supplementary file 13 — Supplementary Software [file 41467_2024_46993_MOESM13_ESM.zip › Supplementary Software/s13_uORF_cluster_merge.R]

# input -------------------------------------------------------------------

input_uA <- '3_uORF_list/s10_30175_uSecA_230501_uORF_un_short.csv'
input_uD <- '3_uORF_list/s10_30175_uSecDF_230501_uORF_un_short.csv'
input_uC <- '3_uORF_list/s10_30175_uYidC_230501_uORF_un_short.csv'


input_clu_dir <- '4_cluster/4_cluster_uORF_unknown_short/clustering_pp\\d+'
input_clu_tsv_1 <- 'DB_clu.tsv'
input_clu_tsv_2 <- 'pp_DB_clu.tsv'


output_uA <- '4_cluster/s13_uSecA_cluster_list_230501.csv'
output_uD <- '4_cluster/s13_uSecDF_cluster_list_230501.csv'
output_uC <- '4_cluster/s13_uYidC_cluster_list_230501.csv'


# Library Load ------------------------------------------------------------


library(tidyverse)


# function  ---------------------------------------------------------------

fn_merge_clu = function(df, df_clu_list, clustering_method_input, uORF_input){
  tmp1 <- df_clu_list %>% 
    filter(uORF == uORF_input) %>% 
    filter(clustering == clustering_method_input)
  varname = clustering_method_input
  tmp2 <- tmp1 %>%
    pull(csv) %>%
    read_csv() %>%
    select(uORF_protein_id, uORF_cluster) %>%
    dplyr::rename(!!varname := uORF_cluster) %>%
    distinct()
  output <- df %>%
    left_join(tmp2, by = 'uORF_protein_id')
}


# Load data ---------------------------------------------------------------


df_uA <- read_csv(input_uA)
df_uD <- read_csv(input_uD)
df_uC <- read_csv(input_uC)


df_clu_list <- tibble(tmp = str_subset(fs::dir_ls('4_cluster/4_cluster_uORF_unknown_short'), input_clu_dir)) %>% 
  rowwise() %>% 
  mutate(
    csv = list(fs::dir_ls(tmp, type = 'file'))
  ) %>% 
  unnest(csv) %>% 
  filter(str_detect(basename(csv), '.csv')) %>% 
  mutate(
    uORF = str_extract(basename(csv), 'uSecA|uSecDF|uYidC|uORF_merged'),
    clustering = basename(tmp)
  ) %>% 
  select(uORF, clustering, csv) %>% 
  print()


# output ------------------------------------------------------------------


df_uA %>% 
  fn_merge_clu(df_clu_list, clustering_method_input = 'clustering_pp1', uORF_input = 'uSecA') %>% 
  fn_merge_clu(df_clu_list, clustering_method_input = 'clustering_pp2', uORF_input = 'uSecA') %>% 
  fn_merge_clu(df_clu_list, clustering_method_input = 'clustering_pp3', uORF_input = 'uSecA') %>% 
  select(uORF_protein_id, starts_with('clustering')) %>% 
  distinct() %>% 
  write_csv(output_uA) %>% 
  print()

df_uD %>% 
  fn_merge_clu(df_clu_list, clustering_method_input = 'clustering_pp1', uORF_input = 'uSecDF') %>% 
  fn_merge_clu(df_clu_list, clustering_method_input = 'clustering_pp2', uORF_input = 'uSecDF') %>% 
  fn_merge_clu(df_clu_list, clustering_method_input = 'clustering_pp3', uORF_input = 'uSecDF') %>% 
  select(uORF_protein_id, starts_with('clustering')) %>% 
  distinct() %>% 
  write_csv(output_uD) %>% 
  print()

df_uC %>% 
  fn_merge_clu(df_clu_list, clustering_method_input = 'clustering_pp1', uORF_input = 'uYidC') %>% 
  fn_merge_clu(df_clu_list, clustering_method_input = 'clustering_pp2', uORF_input = 'uYidC') %>% 
  fn_merge_clu(df_clu_list, clustering_method_input = 'clustering_pp3', uORF_input = 'uYidC') %>% 
  select(uORF_protein_id, starts_with('clustering')) %>% 
  distinct() %>% 
  write_csv(output_uC) %>% 
  print()
