# Supplementary material for: Patchy and widespread distribution of bacterial translation arrest peptides associated with the protein localization machinery
Source: Nat Commun. 2024 Apr 2;15:2711. doi: 10.1038/s41467-024-46993-3 (PMC10987492; doi:10.1038/s41467-024-46993-3)
Supplement: Supplementary file 13 — Supplementary Software [file 41467_2024_46993_MOESM13_ESM.zip › Supplementary Software/s5_2_mkblastdb.R]

# input -------------------------------------------------------------------

# directory of local blast db
path_db_blastp_rs <- 'db_refseq_bacteria_target/blast_db_aa/'
path_db_blastp_gb <- 'db_genbank_bacteria_target/blast_db_aa/'

# local genome library
path_genome_files_rs <- '../genome_seq/container_genome_download/LOCAL_WOR_DIR/refseq/bacteria/'
path_genome_files_gb <- '../genome_seq/container_genome_download/LOCAL_WOR_DIR/genbank/bacteria'


# Library Load ------------------------------------------------------------

library(tidyverse)
library(rBLAST)
library(R.utils)
library(Biostrings)

# prep list ---------------------------------------------------------------

# check current database
# db_exist_blast_gnm_rs <- tibble(path_rs = fs::dir_ls('db_refseq_bacteria_target/blast_db_genome/'))

db_exist_blastp_rs <- tibble(path_blastdb_rs = fs::dir_ls(path_db_blastp_rs)) %>% 
  transmute(database_id = str_extract(basename(path_blastdb_rs), 'GCF_\\d{1,}.\\d')) %>% 
  distinct() %>% 
  mutate(
    database = 'refseq',
    path_blastdb_rs = fs::as_fs_path(str_c(path_db_blastp_rs, database_id,'.aa'))
  )

db_exist_blastp_gb <- tibble(path_blastdb_gb = fs::dir_ls(path_db_blastp_gb)) %>% 
  transmute(database_id = str_extract(basename(path_blastdb_gb), 'GCA_\\d{1,}.\\d')) %>% 
  distinct() %>% 
  mutate(
    database = 'genbank',
    path_blastdb_gb = fs::as_fs_path(str_c(path_db_blastp_gb, database_id,'.aa'))
  )


# prep wish list
db_wishlist_rs <- tibble(path_gnm_rs = fs::dir_ls(path_genome_files_rs)) %>% 
  mutate(
    database = 'refseq',
    database_id = basename(path_gnm_rs)
  ) %>% 
  
  # filter out genomes whose blast database already exist
  anti_join(select(db_exist_blastp_rs, database_id)) %>% 
  
  # filter out genomes that dont have faa file
  rowwise() %>% 
  mutate(
    tmp = list(fs::dir_ls(path_gnm_rs)),
    path_files_protein_rs = as.character(modify_if(list(str_subset(tmp, 'protein.faa.gz')), ~ length(.) == 0,  ~ NA_character_))
  ) %>% 
  ungroup() %>% 
  select(-tmp) %>% 
  filter(!is.na(path_files_protein_rs))

db_wishlist_gb <- tibble(path_gnm_gb = fs::dir_ls(path_genome_files_gb)) %>% 
  mutate(
    database = 'genbank',
    database_id = basename(path_gnm_gb)
  ) %>% 
  
  # filter out genomes whose blast database already exist
  anti_join(select(db_exist_blastp_gb, database_id)) %>% 
  
  # filter out genomes that dont have faa file
  
  rowwise() %>% 
  mutate(
    tmp = list(fs::dir_ls(path_gnm_gb)),
    path_files_protein_gb = as.character(modify_if(list(str_subset(tmp, 'protein.faa.gz')), ~ length(.) == 0,  ~ NA_character_))
  )%>% 
  ungroup() %>% 
  select(-tmp) %>% 
  filter(!is.na(path_files_protein_gb))


db_wishlist_rs
db_wishlist_gb


# 必要ファイルのディレクトリを指定
# faa fileをgunzipして一時的にtmp_faa_gzへ格納
# tmp_faa_gzに格納したprotein.faaファイルをdfに入れ、mkblastdbのinputファイルを作成する

# refseq
gunzipfiles_rs <- db_wishlist_rs$path_files_protein_rs
for(i in seq_along(gunzipfiles_rs)){
  gunzip(gunzipfiles_rs[[i]], 
         destname = str_c(
           '/Volumes/SanDisk_Ext/blast_db/tmp_faa_gz/',
           str_remove(basename(gunzipfiles_rs[[i]]), '.gz')
         ),
         remove = FALSE)
}

df_path_faa_rs <- tibble(path_faa = as.character(fs::dir_ls('tmp_faa_gz/'))) %>% 
  filter(str_detect(path_faa, 'tmp_faa_gz/GCF_')) %>% 
  mutate(database_id = str_extract(path_faa, 'GCF_\\d{1,}.\\d'))

input_rs <- db_wishlist_rs %>%
  left_join(df_path_faa_rs, by = 'database_id')


# gengank
gunzipfiles_gb <- db_wishlist_gb$path_files_protein_gb
for(i in seq_along(gunzipfiles_gb)){
  gunzip(gunzipfiles_gb[[i]], 
         destname = str_c(
           '/Volumes/SanDisk_Ext/blast_db/tmp_faa_gz/',
           str_remove(basename(gunzipfiles_gb[[i]]), '.gz')
         ),
         remove = FALSE)
}

df_path_faa_gb <- tibble(path_faa = as.character(fs::dir_ls('tmp_faa_gz/'))) %>% 
  filter(str_detect(path_faa, 'tmp_faa_gz/GCA_')) %>% 
  mutate(database_id = str_extract(path_faa, 'GCA_\\d{1,}.\\d'))

input_gb <- db_wishlist_gb %>%
  left_join(df_path_faa_gb, by = 'database_id')

input_rs
input_gb


# run make blastdb --------------------------------------------------------


# refseq
Accession <- input_rs$database_id
Seq_path <- vector("double", 1)
args <- vector("double", 1)
n <- length(Accession)
if(n>1){
  pb <- txtProgressBar(min=1, max=n, style=3)
} else {
  pb <- txtProgressBar(min=1, max=2, style=3)
}
output_folder <- 'db_refseq_bacteria_target/blast_db_aa/'

for (i in seq_along(Accession)){
  Seq_path[[i]] <- input_rs$path_faa[[i]]
  args[[i]] <- str_c("-out ",
                     output_folder,
                     Accession[[i]],
                     ".aa")
  makeblastdb(Seq_path[[i]],
              dbtype = "prot",
              args = args[[i]])
  setTxtProgressBar(pb, i)
}


# genbank
Accession_gb <- input_gb$database_id
Seq_path <- vector("double", 1)
args <- vector("double", 1)
n <- length(Accession_gb)
if(n>1){
  pb <- txtProgressBar(min=1, max=n, style=3)
} else {
  pb <- txtProgressBar(min=1, max=2, style=3)
}
output_folder_gb <- 'db_genbank_bacteria_target/blast_db_aa/'
for (i in seq_along(Accession_gb)){
  Seq_path[[i]] <- input_gb$path_faa[[i]]
  args[[i]] <- str_c("-out ",
                     output_folder_gb,
                     Accession_gb[[i]],
                     ".aa")
  makeblastdb(Seq_path[[i]],
              dbtype = "prot",
              args = args[[i]])
  setTxtProgressBar(pb, i)
}
