# Supplementary material for: Patchy and widespread distribution of bacterial translation arrest peptides associated with the protein localization machinery
Source: Nat Commun. 2024 Apr 2;15:2711. doi: 10.1038/s41467-024-46993-3 (PMC10987492; doi:10.1038/s41467-024-46993-3)
Supplement: Supplementary file 13 — Supplementary Software [file 41467_2024_46993_MOESM13_ESM.zip › Supplementary Software/fn_writeFasta.R]

# output fasta file
writeFasta <- function(data, output_fasta_name, seq_name, sequence){
  fastaLines = c()
  for (rowNum in 1:nrow(data)){
    fastaLines = c(fastaLines, as.character(paste(">", data[rowNum,seq_name], sep = "")))
    fastaLines = c(fastaLines,as.character(data[rowNum,sequence]))
  }
  fileConn<-file(output_fasta_name)
  writeLines(fastaLines, fileConn)
  close(fileConn)
}
