# Supplementary material for: Patchy and widespread distribution of bacterial translation arrest peptides associated with the protein localization machinery
Source: Nat Commun. 2024 Apr 2;15:2711. doi: 10.1038/s41467-024-46993-3 (PMC10987492; doi:10.1038/s41467-024-46993-3)
Supplement: Supplementary file 13 — Supplementary Software [file 41467_2024_46993_MOESM13_ESM.zip › Supplementary Software/s12_4_uORF_cluster_pp.R]

# input -------------------------------------------------------------------

input_uA <- '3_uORF_list/s10_30175_uSecA_230501_uORF_un_short.csv'
input_uD <- '3_uORF_list/s10_30175_uSecDF_230501_uORF_un_short.csv'
input_uC <- '3_uORF_list/s10_30175_uYidC_230501_uORF_un_short.csv'

input_clu_dir <- '4_cluster/4_cluster_uORF_unknown_short/clustering_pp3'
input_clu_tsv_1 <- 'DB_clu.tsv'
input_clu_tsv_2 <- 'pp_DB_clu.tsv'

output_uA <- '4_cluster/4_cluster_uORF_unknown_short/clustering_pp3/A4_uSecA_clu.csv'
output_uD <- '4_cluster/4_cluster_uORF_unknown_short/clustering_pp3/A4_uSecDF_clu.csv'
output_uC <- '4_cluster/4_cluster_uORF_unknown_short/clustering_pp3/A4_uYidC_clu.csv'

output_dir_fasta <- '4_cluster/4_cluster_uORF_unknown_short/clustering_pp3/multifasta/'


# Library Load ------------------------------------------------------------


library(tidyverse)
library(Biostrings)
library(tidysq)


# function  ---------------------------------------------------------------

fn_prep_clu <- function(df_raw, df_clu1, df_clu2, uORF){
  df_uORF_cluster <- df_clu1 %>% 
    left_join(df_clu2, by = 'clu1_rep')  %>% 
    count(clu2_rep) %>% 
    arrange(desc(n), clu2_rep) %>%
    mutate(uORF_cluster = str_c(uORF, '_', row_number())) %>% 
    select(-n)
  
  output <- df_raw %>% 
    left_join(df_clu1, by = 'uORF_protein_id') %>% 
    left_join(df_clu2, by = 'clu1_rep') %>% 
    left_join(df_uORF_cluster, by = 'clu2_rep') %>% 
    ungroup() 
}


fn_writefasta_walk <- function(df, protein){
  df %>%
    group_by(uORF_cluster) %>% 
    group_walk(
      ~write_fasta(
        x = as.sq(.x$uORF_aa),
        name = paste0(.x$uORF_protein_id),
        file = file.path(
          str_c(
            output_dir_fasta, 
            protein, 
            '/',
            .y$uORF_cluster,
            ".fasta"))
      )
    )
}


# Load data ---------------------------------------------------------------


df_clu_list <- tibble(parent = fs::dir_ls(input_clu_dir, type = 'directory')) %>% 
  mutate(
    clu_1 = str_c(parent, '/', input_clu_tsv_1),
    clu_2 = str_c(parent, '/', input_clu_tsv_2)
  ) %>% 
  filter(str_detect(basename(parent), 'uSecA|uSecDF|uYidC|uORF_merged')) 


df_uA_raw <- read_csv(input_uA)
df_uD_raw <- read_csv(input_uD)
df_uC_raw <- read_csv(input_uC)

df_uA_clu1 <- read_tsv(str_subset(pull(df_clu_list, clu_1), 'uSecA'), col_names = c('clu1_rep','uORF_protein_id'))
df_uD_clu1 <- read_tsv(str_subset(pull(df_clu_list, clu_1), 'uSecDF'), col_names = c('clu1_rep','uORF_protein_id'))
df_uC_clu1 <- read_tsv(str_subset(pull(df_clu_list, clu_1), 'uYidC'), col_names = c('clu1_rep','uORF_protein_id'))

df_uA_clu2 <- read_tsv(str_subset(pull(df_clu_list, clu_2), 'uSecA'), col_names = c('clu2_rep','clu1_rep'))
df_uD_clu2 <- read_tsv(str_subset(pull(df_clu_list, clu_2), 'uSecDF'), col_names = c('clu2_rep','clu1_rep'))
df_uC_clu2 <- read_tsv(str_subset(pull(df_clu_list, clu_2), 'uYidC'), col_names = c('clu2_rep','clu1_rep'))


# warngling ---------------------------------------------------------------

df_uA <- fn_prep_clu(
  df_raw = df_uA_raw,
  df_clu1 = df_uA_clu1,
  df_clu2 = df_uA_clu2, 
  uORF = 'uSecA'
) %>% 
  print()


df_uD <- fn_prep_clu(
  df_raw = df_uD_raw,
  df_clu1 = df_uD_clu1,
  df_clu2 = df_uD_clu2, 
  uORF = 'uSecDF'
) %>% 
  print()

df_uC <- fn_prep_clu(
  df_raw = df_uC_raw,
  df_clu1 = df_uC_clu1,
  df_clu2 = df_uC_clu2, 
  uORF = 'uYidC'
) %>% 
  print()


# Write
df_uA　%>%
  # write_csv
  write_csv(output_uA) %>% 
  # write_fasta
  fn_writefasta_walk('uSecA')

df_uD %>%
  # write_csv
  write_csv(output_uD) %>%
  # write_fasta
  fn_writefasta_walk('uSecDF')

df_uC %>%
  # write_csv
  write_csv(output_uC) %>%
  # write_fasta
  fn_writefasta_walk('uYidC')
