# Supplementary material for: Patchy and widespread distribution of bacterial translation arrest peptides associated with the protein localization machinery
Source: Nat Commun. 2024 Apr 2;15:2711. doi: 10.1038/s41467-024-46993-3 (PMC10987492; doi:10.1038/s41467-024-46993-3)
Supplement: Supplementary file 13 — Supplementary Software [file 41467_2024_46993_MOESM13_ESM.zip › Supplementary Software/t3_tree_linage.R]

# input -------------------------------------------------------------------


input_gnm_list <- '1_genome_list/3_genome_list_30175.csv'
input_tree_pruned <- '7_tree/1_pruned/tree_bac120_RS202_30175.tree'
input_tree_info <- '7_tree/1_pruned/tree_bac120_RS202_30175_info.csv'

input_color_set <- '7_tree/3_tree_dataset_general/linage_color.xlsx'
# 
# 
# input_bp_SecA <- '2_blastp_result/blastp_merged_SecA_221121.csv'
# input_bp_SecDF <- '2_blastp_result/blastp_merged_SecDF_221121.csv'
# input_bp_YidC <- '2_blastp_result/blastp_merged_YidC_221121.csv'
# 
# 


output_tree_ds_Fuso <- '7_tree/3_tree_dataset_general/tree_ds_Fuso.txt'
output_tree_ds_p <- '7_tree/3_tree_dataset_general/tree_ds_phylum.txt'
output_tree_ds_c <- '7_tree/3_tree_dataset_general/tree_ds_claass.txt'
output_tree_ds_o <- '7_tree/3_tree_dataset_general/tree_ds_order.txt'
output_tree_ds_f <- '7_tree/3_tree_dataset_general/tree_ds_family.txt'
output_tree_ds_g <- '7_tree/3_tree_dataset_general/tree_ds_genus.txt'


# package -----------------------------------------------------------------

library(tidyverse)
library(readxl)

# loading -----------------------------------------------------------------

df_color_p <- read_excel(input_color_set, sheet = 'phylum')
df_color_c <- read_excel(input_color_set, sheet = 'class')
df_color_o <- read_excel(input_color_set, sheet = 'order')
df_color_f <- read_excel(input_color_set, sheet = 'family')
df_color_g <- read_excel(input_color_set, sheet = 'genus')


df_gnm_list <- read_csv(input_gnm_list) %>% 
  mutate(database_id = if_else(
    database_used == 'refseq',
    refseq_id_221111,
    genbank_id_221111
  ))

df_tree_info <- read_csv(input_tree_info)


# wrangling ---------------------------------------------------------------

df_tree_color_p <- df_tree_info %>% 
  left_join(df_color_p) %>% 
  print()

df_tree_color_c <- df_tree_info %>%
  left_join(df_color_c) %>%
  print()

df_tree_color_o <- df_tree_info %>% 
  left_join(df_color_o) %>% 
  print()

df_tree_color_f <- df_tree_info %>%
  left_join(df_color_f) %>%
  print()

df_tree_color_g <- df_tree_info %>%
  left_join(df_color_g) %>%
  print()


# -------------------------------------------------------------------------
# -------------------------------------------------------------------------
# -------------------------------------------------------------------------
# output ------------------------------------------------------------------
# -------------------------------------------------------------------------
# -------------------------------------------------------------------------
# -------------------------------------------------------------------------


# prep dataset, Fuso ----------------------------------------------------

df_dataset_keywords_Fuso <- tibble(
  lines = c('DATASET_COLORSTRIP','SEPARATOR','DATASET_LABEL','COLOR,#005AFF','STRIP_WIDTH','MARGIN','DATA')) %>% 
  mutate(
    lines = case_when(
      lines == 'SEPARATOR' ~ str_c(lines, ' ', 'COMMA'),
      lines == 'DATASET_LABEL' ~ str_c(lines, ',', 'Fuso'),
      lines == 'STRIP_WIDTH' ~ str_c(lines, ',', '200'),
      lines == 'MARGIN' ~ str_c(lines, ',', '-200'),
      !is.na(lines) ~ lines,
    )
  )

# prep iTol dataset
df_dataset_data_Fuso <- df_tree_color_p %>%
  filter(phylum == 'p__Fusobacteriota') %>% 
  select(Accession, color) %>% 
  mutate(database_id_num = str_extract(Accession, '\\d{9,9}')) %>% 
  transmute(dataset_row = str_c('CONTAINS==',database_id_num,',#1B1464')) %>% 
  filter(!is.na(dataset_row))

write_lines(
  df_dataset_keywords_Fuso$lines,
  output_tree_ds_Fuso
)

df_dataset_data_Fuso %>% 
  write_delim(output_tree_ds_Fuso, append = TRUE, col_names = FALSE)


# prep dataset, phylum ----------------------------------------------------


df_dataset_keywords_p <- tibble(
  lines = c('DATASET_COLORSTRIP','SEPARATOR','DATASET_LABEL','COLOR,#005AFF','STRIP_WIDTH','MARGIN','DATA')) %>% 
  mutate(
    lines = case_when(
      lines == 'SEPARATOR' ~ str_c(lines, ' ', 'COMMA'),
      lines == 'DATASET_LABEL' ~ str_c(lines, ',', 'phylum'),
      lines == 'STRIP_WIDTH' ~ str_c(lines, ',', '600'),
      lines == 'MARGIN' ~ str_c(lines, ',', '-600'),
      !is.na(lines) ~ lines,
    )
  )

# prep iTol dataset
df_dataset_data_p <- df_tree_color_p %>% 
  select(Accession, color) %>% 
  mutate(
    database_id_num = str_extract(Accession, '\\d{9,9}')
  ) %>% 
  transmute(dataset_row = str_c('CONTAINS==',database_id_num,',',color)) %>% 
  filter(!is.na(dataset_row))

write_lines(
  df_dataset_keywords_p$lines,
  output_tree_ds_p
)

df_dataset_data_p %>% 
  write_delim(output_tree_ds_p, append = TRUE, col_names = FALSE)


# prep dataset, class -----------------------------------------------------

# 
# 
# # prep iTol dataset keywords
# df_dataset_keywords_SecDF <- tibble(
#   lines = c(
#     'DATASET_COLORSTRIP',
#     'SEPARATOR',
#     'DATASET_LABEL',
#     'COLOR,#005AFF',
#     'STRIP_WIDTH',
#     'DATA'
#   )) %>% 
#   mutate(
#     lines = case_when(
#       lines == 'SEPARATOR' ~ str_c(lines, ' ', 'COMMA'),
#       lines == 'DATASET_LABEL' ~ str_c(lines, ',', dataset_label_SecDF),
#       lines == 'STRIP_WIDTH' ~ str_c(lines, ',', dataset_strip_width),
#       !is.na(lines) ~ lines,
#     )
#   )
# 
# # prep iTol dataset
# df_dataset_data <- df_SecDF_selected %>% 
#   #left_join(df_gnm_list %>% select(database_id_gtdb, database_id, database_id_gtdb)) %>% 
#   select(Accession) %>% 
#   mutate(
#     database_id_num = str_extract(Accession, '\\d{9,9}'),
#     color = tree_label_color
#   ) %>% 
#   transmute(
#     dataset_row = str_c(
#       'CONTAINS==',
#       database_id_num,
#       ',',
#       color
#     )
#   )
# 
# write_lines(
#   df_dataset_keywords_SecDF$lines,
#   output_tree_ds_SecDF
# )
# 
# df_dataset_data %>% 
#   write_delim(output_tree_ds_SecDF, append = TRUE, col_names = FALSE)
# 
# 


# prep dataset, order -----------------------------------------------------


# prep iTol dataset keywords
df_dataset_keywords_o <- tibble(
  lines = c('DATASET_COLORSTRIP','SEPARATOR','DATASET_LABEL','COLOR,#005AFF','STRIP_WIDTH','MARGIN','DATA')) %>% 
  mutate(
    lines = case_when(
      lines == 'SEPARATOR' ~ str_c(lines, ' ', 'COMMA'),
      lines == 'DATASET_LABEL' ~ str_c(lines, ',', 'order'),
      lines == 'STRIP_WIDTH' ~ str_c(lines, ',', '400'),
      lines == 'MARGIN' ~ str_c(lines, ',', '-400'),
      !is.na(lines) ~ lines,
    )
  )

# prep iTol dataset
df_dataset_data <- df_tree_color_o %>% 
  select(Accession, color) %>% 
  mutate(
    database_id_num = str_extract(Accession, '\\d{9,9}')
  ) %>% 
  transmute(dataset_row = str_c('CONTAINS==',database_id_num,',',color)) %>% 
  filter(!is.na(dataset_row))

write_lines(
  df_dataset_keywords_o$lines,
  output_tree_ds_o
)

df_dataset_data %>% 
  write_delim(output_tree_ds_o, append = TRUE, col_names = FALSE)


# prep dataset, family ----------------------------------------------------


# prep iTol dataset keywords
df_dataset_keywords_f <- tibble(
  lines = c('DATASET_COLORSTRIP','SEPARATOR','DATASET_LABEL','COLOR,#005AFF','STRIP_WIDTH','MARGIN','DATA')) %>% 
  mutate(
    lines = case_when(
      lines == 'SEPARATOR' ~ str_c(lines, ' ', 'COMMA'),
      lines == 'DATASET_LABEL' ~ str_c(lines, ',', 'family'),
      lines == 'STRIP_WIDTH' ~ str_c(lines, ',', '400'),
      lines == 'MARGIN' ~ str_c(lines, ',', '-400'),
      !is.na(lines) ~ lines,
    )
  )

# prep iTol dataset
df_dataset_data <- df_tree_color_f %>% 
  select(Accession, color) %>% 
  mutate(
    database_id_num = str_extract(Accession, '\\d{9,9}')
  ) %>% 
  transmute(dataset_row = str_c('CONTAINS==',database_id_num,',',color)) %>% 
  filter(!is.na(dataset_row))

write_lines(
  df_dataset_keywords_f$lines,
  output_tree_ds_f
)

df_dataset_data %>% 
  write_delim(output_tree_ds_f, append = TRUE, col_names = FALSE)


# prep dataset, genus -----------------------------------------------------


# prep iTol dataset keywords
df_dataset_keywords_g <- tibble(
  lines = c('DATASET_COLORSTRIP','SEPARATOR','DATASET_LABEL','COLOR,#005AFF','STRIP_WIDTH','MARGIN','DATA')) %>% 
  mutate(
    lines = case_when(
      lines == 'SEPARATOR' ~ str_c(lines, ' ', 'COMMA'),
      lines == 'DATASET_LABEL' ~ str_c(lines, ',', 'genus'),
      lines == 'STRIP_WIDTH' ~ str_c(lines, ',', '400'),
      lines == 'MARGIN' ~ str_c(lines, ',', '-400'),
      !is.na(lines) ~ lines,
    )
  )

# prep iTol dataset
df_dataset_data <- df_tree_color_g %>% 
  select(Accession, color) %>% 
  mutate(
    database_id_num = str_extract(Accession, '\\d{9,9}')
  ) %>% 
  transmute(dataset_row = str_c('CONTAINS==',database_id_num,',',color)) %>% 
  filter(!is.na(dataset_row))

write_lines(
  df_dataset_keywords_g$lines,
  output_tree_ds_g
)

df_dataset_data %>% 
  write_delim(output_tree_ds_g, append = TRUE, col_names = FALSE)
