# Supplementary material for: Patchy and widespread distribution of bacterial translation arrest peptides associated with the protein localization machinery
Source: Nat Commun. 2024 Apr 2;15:2711. doi: 10.1038/s41467-024-46993-3 (PMC10987492; doi:10.1038/s41467-024-46993-3)
Supplement: Supplementary file 13 — Supplementary Software [file 41467_2024_46993_MOESM13_ESM.zip › Supplementary Software/s7_merge_blast_result_SecA.R]

protein <- 'SecA'

input_ec <- '2_blastp_result/blastp_EcSecA_NP_414640.1_1e-04_221120.csv'
input_bs <- '2_blastp_result/blastp_BsSecA_NP_391410.1_1e-04_BsSecA_221118.csv'

output_suff <- '221121'


# library -----------------------------------------------------------------

library(tidyverse)

# input -------------------------------------------------------------------

# input_result
result_blastp_ec <- read_csv(input_ec) %>% 
  setNames(paste0('Qec_', names(.)))
result_blastp_bs <- read_csv(input_bs) %>% 
  setNames(paste0('Qbs_', names(.)))

result_blastp_ec
result_blastp_bs

output_file <- str_c('2_blastp_result/blastp_merged_', protein,  '_', output_suff, '.csv')
output_file_NotFound <- str_c('2_blastp_result/blastp_not-found',  '_', output_suff, '.csv')
output_file
output_file_NotFound


# merge -------------------------------------------------------------------

gnm_prt_ec <- result_blastp_ec %>% 
  transmute(
    database_id = Qec_database_id,
    SubjectID = Qec_SubjectID,
    )

gnm_prt_bs <- result_blastp_bs %>% 
  transmute(
    database_id = Qbs_database_id,
    SubjectID = Qbs_SubjectID,
    )


pair_gnm_prt <- gnm_prt_ec %>% 
  bind_rows(gnm_prt_bs) %>% 
  distinct() %>% 
  mutate(database = if_else(str_detect(database_id, 'GCF'), 'refseq', 'genbank')) %>% 
  arrange(desc(database), database_id) %>% 
  filter(SubjectID != 'no_hits_found')

# only no_hits_found
pair_gnm_prt_NF <- gnm_prt_ec %>% 
  bind_rows(gnm_prt_bs) %>% 
  distinct() %>% 
  mutate(database = if_else(str_detect(database_id, 'GCF'), 'refseq', 'genbank')) %>% 
  arrange(desc(database), database_id) %>% 
  filter(SubjectID == 'no_hits_found')

# wrangling ---------------------------------------------------------------

list_F <- pair_gnm_prt %>% 
  left_join(
    result_blastp_ec,
    by = c('database_id'='Qec_database_id', 'SubjectID'='Qec_SubjectID')
    ) %>% 
  left_join(
    result_blastp_bs,
    by = c('database_id'='Qbs_database_id', 'SubjectID'='Qbs_SubjectID')
    ) %>% 
  arrange(desc(database), database_id, Qec_rank, Qbs_rank)

list_NF <- pair_gnm_prt_NF %>% 
  left_join(
    result_blastp_ec,
    by = c('database_id'='Qec_database_id')
  ) %>% 
  left_join(
    result_blastp_bs,
    by = c('database_id'='Qbs_database_id')
  ) %>%
  arrange(desc(database), database_id) %>%
  filter((!is.na(Qec_QueryID) & is.na(Qec_Perc.Ident)) & (!is.na(Qbs_QueryID) & is.na(Qbs_Perc.Ident))) %>% 
  select(-Qec_SubjectID, -Qbs_SubjectID)


output <- list_F %>% 
  bind_rows(list_NF)


# export ------------------------------------------------------------------

output %>% 
  write_csv(output_file)
