# Supplementary material for: Patchy and widespread distribution of bacterial translation arrest peptides associated with the protein localization machinery
Source: Nat Commun. 2024 Apr 2;15:2711. doi: 10.1038/s41467-024-46993-3 (PMC10987492; doi:10.1038/s41467-024-46993-3)
Supplement: Supplementary file 13 — Supplementary Software [file 41467_2024_46993_MOESM13_ESM.zip › Supplementary Software/s5_1_blastdb_list.R]

# package -----------------------------------------------------------------

library(tidyverse)
library(tools)

# file_check --------------------------------------------------------------

# refseq
current_refseq_blastdb <- fs::dir_ls('db_refseq_bacteria_target/blast_db_aa/') %>% 
  as_tibble() %>% 
  rename(refseq_blastdb_files = value) %>% 
  mutate(
    refseq_id = str_extract(basename(refseq_blastdb_files), 'GCF_\\d{1,}.\\d'),
    blastdb_path = str_c(
      file_path_as_absolute('db_refseq_bacteria_target/blast_db_aa/'),
      '/',refseq_id,'.aa')
    # blastdb_path = str_extract(refseq_blastdb_files, '[[:graph:]]{1,}.aa')
  )

current_refseq_blastdb %>%
  group_by(refseq_id, blastdb_path) %>% 
  summarize(files_count = n()) %>% 
  write_csv(str_c('./db_current_refeseq_bac_',
                  str_remove_all(Sys.Date(), '-'),
                  '.csv'))

# genbank  
current_genbank_blastdb <- fs::dir_ls('db_genbank_bacteria_target/blast_db_aa/') %>% 
  as_tibble() %>% 
  rename(genbank_blastdb_files = value) %>% 
  mutate(
    genbank_id = str_extract(basename(genbank_blastdb_files), 'GCA_\\d{1,}.\\d'),
    blastdb_path = str_c(
      file_path_as_absolute('db_genbank_bacteria_target/blast_db_aa/'),
      '/',genbank_id,'.aa')
   #blastdb_path = str_extract(genbank_blastdb_files, '[[:graph:]]{1,}.aa')
  )
current_genbank_blastdb %>% 
  group_by(genbank_id, blastdb_path) %>% 
  summarize(files_count = n()) %>% 
  write_csv(str_c('./db_current_genbank_bac_',
                  str_remove_all(Sys.Date(), '-'),
                  '.csv'))
