# Supplementary material for: Patchy and widespread distribution of bacterial translation arrest peptides associated with the protein localization machinery
Source: Nat Commun. 2024 Apr 2;15:2711. doi: 10.1038/s41467-024-46993-3 (PMC10987492; doi:10.1038/s41467-024-46993-3)
Supplement: Supplementary file 13 — Supplementary Software [file 41467_2024_46993_MOESM13_ESM.zip › Supplementary Software/s8_extract_uORF.R]

# Input -------------------------------------------------------------------

input_protein <- 'SecA'
#input_protein <- 'SecDF'
#input_protein <- 'YidC'
extract  <-  'uORF'

input_blast_result <- '2_blastp_result/blastp_merged_SecA_221121.csv'
#input_blast_result <- '2_blastp_result/blastp_merged_SecDF_221121.csv'
#input_blast_result <- '2_blastp_result/blastp_merged_YidC_221121.csv'
input_gnm_db_rs <- '/somewhere/bioinfo_loc_lib/bac_genome/refseq/bacteria'
input_gnm_db_gb <- '/somewhere/bioinfo_loc_lib/bac_genome/genbank/bacteria'

output_directory <- '3_uORF_list/'
output_suff <- '230501'

#SET if you want to start in the middle.
start_set <- '1'
#start_set <- 13

# Library Load ------------------------------------------------------------

library(tidyverse)
library(Biostrings)
library(rtracklayer)

# function  ---------------------------------------------------------------

write_csv_custom <- function(x, path, append = TRUE, ...) {
  col_names <- !append
  if (append) {
    if (!file.exists(path)) {
      append <- FALSE
      col_names <- TRUE
    }
  }
  readr::write_csv(x = x, file = path, append = append, col_names = col_names, ...)
}


fx_get_path <- function(database, database_id, SubjectID, Subject_num){
  print(str_c('fx_get_path, ', Subject_num, ', ', database_id, '_', SubjectID))
  output <- tibble(database = database, database_id = database_id) %>% 
    rowwise() %>%
    mutate(
      databaseID_subjectId = case_when(
        database == 'refseq' ~ str_c('RS_', database_id,'_',SubjectID),
        database == 'genbank' ~ str_c('GB_', database_id,'_',SubjectID)
      ),
      genome_folder = if_else(
        database == 'refseq',
        str_c(input_gnm_db_rs, '/', database_id),
        str_c(input_gnm_db_gb, '/', database_id)
      ),
      path_gff = list(str_subset(fs::dir_ls(genome_folder), '.gff.gz')),
      genome_fna = list(str_subset(fs::dir_ls(genome_folder), 'genomic.fna.gz')),
      genome_fna = list(str_subset(genome_fna, '_rna_', negate = TRUE)),
      genome_fna = list(str_subset(genome_fna, '_cds_', negate = TRUE)),
      gff = list(str_subset(fs::dir_ls(genome_folder), '.gff')),
      cds_fna = list(str_subset(fs::dir_ls(genome_folder), '_cds_')),
      protein_faa = list(str_subset(fs::dir_ls(genome_folder), '_protein.faa'))
    ) %>% 
    unnest(c(path_gff, genome_fna, gff, cds_fna, protein_faa)) %>% 
    ungroup() %>% 
    select(-database, -database_id)
  return(output)
  gc(); gc();
}


fx_get_ORF_info <- function(SubjectID, path_gff, databaseID_subjectId, Subject_num){
  
  print(str_c('fx_get_ORF_info, ', Subject_num, ', ',  databaseID_subjectId))
  
  gff <- readGFF(path_gff) %>% 
    as_tibble() %>% 
    filter(type %in% c('region', 'CDS')) %>% 
    rowwise() %>% 
    mutate(
      gene = ifelse("gene" %in% names(.), gene, NA_character_),
      locus_tag = ifelse("locus_tag" %in% names(.), locus_tag, NA_character_),
      Is_circular = ifelse("Is_circular" %in% names(.), Is_circular, NA_character_),
    ) %>% 
    ungroup()
  
  gff_region <- gff %>% 
    filter(type == 'region') %>% 
    rowwise() %>% 
    ungroup() %>%
    select(seqid, end, Is_circular) %>% 
    dplyr::rename(chain_width = end)
  
  gff_cds <- gff %>% 
    filter(type == 'CDS') %>% 
    rowwise() %>% 
    ungroup() %>% 
    group_by(seqid) %>% 
    mutate(rowN = row_number(),
           rowN_max = max(rowN)) %>% 
    select(seqid, start, end, strand, locus_tag, gene, protein_id, product, rowN, rowN_max) %>% 
    ungroup()
  
  mORF_info <- tibble(SubjectID = SubjectID) %>% 
    left_join(gff_cds, by = c('SubjectID' = 'protein_id')) %>% 
    left_join(gff_region, by = 'seqid') %>% 
    dplyr::rename(
      mORF_protein_id = SubjectID,
      mORF_seqid=seqid,  
      mORF_start=start,  
      mORF_end=end,  
      mORF_strand=strand,  
      mORF_locus_tag=locus_tag,  
      mORF_gene=gene,
      mORF_product=product,  
      mORF_rowN=rowN
    )
  
  lORF_info <- select(mORF_info, mORF_seqid, mORF_rowN, rowN_max, Is_circular) %>%
    rowwise() %>% 
    mutate(
      lORF_rowN = case_when(
        mORF_rowN != 1 ~ as.integer(mORF_rowN - 1),
        mORF_rowN == 1 & Is_circular == 'true' ~ rowN_max,
        mORF_rowN == 1 & Is_circular != 'true' ~ NA_integer_
      )) %>%
    select(-Is_circular, -rowN_max) %>% 
    left_join(select(gff_cds, -rowN_max), by = c('mORF_seqid' = 'seqid', 'lORF_rowN' = 'rowN')) %>% 
    dplyr::rename(
      lORF_start=start,
      lORF_end=end,
      lORF_strand=strand,
      lORF_locus_tag=locus_tag,
      lORF_gene=gene,
      lORF_protein_id=protein_id,
      lORF_product=product
    )
  
  rORF_info <- select(mORF_info, mORF_seqid, mORF_rowN, rowN_max, Is_circular) %>%
    rowwise() %>% 
    mutate(
      rORF_rowN = case_when(
        mORF_rowN != rowN_max ~ as.integer(mORF_rowN + 1),
        mORF_rowN == rowN_max & Is_circular == 'true' ~ as.integer(1),
        mORF_rowN == rowN_max & Is_circular != 'true' ~ NA_integer_
      )) %>%
    select(-Is_circular, -rowN_max) %>% 
    left_join(select(gff_cds, -rowN_max), by = c('mORF_seqid' = 'seqid', 'rORF_rowN' = 'rowN')) %>% 
    dplyr::rename(
      rORF_start=start,
      rORF_end=end,
      rORF_strand=strand,
      rORF_locus_tag=locus_tag,
      rORF_gene=gene,
      rORF_protein_id=protein_id,
      rORF_product=product
    )
  
  if (extract == 'uORF'){
    
    merged <- mORF_info %>% 
      left_join(lORF_info, by = c('mORF_seqid', 'mORF_rowN')) %>% 
      left_join(rORF_info, by = c('mORF_seqid', 'mORF_rowN')) %>% 
      mutate(
        uORF_which = case_when(
          mORF_strand == '+' ~ 'left',
          mORF_strand == '-' ~ 'right'
        ),
        uORF_mORF_direction = case_when(
          uORF_which == 'right' & mORF_strand == rORF_strand ~ 'same',
          uORF_which == 'right' & mORF_strand != rORF_strand ~ 'opposite',
          uORF_which == 'left' & mORF_strand == lORF_strand ~ 'same',
          uORF_which == 'left' & mORF_strand != lORF_strand ~ 'opposite'
        )
      ) %>% 
      #filter(uORF_mORF_direction == 'same') %>% 
      nest(lORF_info = starts_with('lORF_'),
           rORF_info = starts_with('rORF_')) %>% 
      mutate(
        lORF_info = map(lORF_info, ~rename_all(., ~ str_replace(., 'lORF', 'uORF'))),
        rORF_info = map(rORF_info, ~rename_all(., ~ str_replace(., 'rORF', 'uORF')))
      ) %>% 
      mutate(
        uORF_info = case_when(
          uORF_which == 'left' ~ lORF_info,
          uORF_which == 'right' ~ rORF_info
        )
      ) %>% 
      select(-c(lORF_info, rORF_info)) %>% 
      unnest(uORF_info)
    
  } else if (extract == 'dORF'){
    merged <- mORF_info %>%
      left_join(lORF_info, by = c('mORF_seqid', 'mORF_rowN')) %>%
      left_join(rORF_info, by = c('mORF_seqid', 'mORF_rowN')) %>%
      mutate(
        dORF_which = case_when(
          mORF_strand == '+' ~ 'right',
          mORF_strand == '-' ~ 'left'
        ),
        mORF_dORF_direction = case_when(
          dORF_which == 'right' & mORF_strand == rORF_strand ~ 'same',
          dORF_which == 'right' & mORF_strand != rORF_strand ~ 'opposite',
          dORF_which == 'left' & mORF_strand == lORF_strand ~ 'same',
          dORF_which == 'left' & mORF_strand != lORF_strand ~ 'opposite'
        )) %>%
      #filter(mORF_dORF_direction == 'same') %>%
      nest(lORF_info = starts_with('lORF_'),
           rORF_info = starts_with('rORF_')) %>%
      mutate(
        lORF_info = map(lORF_info, ~rename_all(., ~ str_replace(., 'lORF', 'dORF'))),
        rORF_info = map(rORF_info, ~rename_all(., ~ str_replace(., 'rORF', 'dORF')))
      ) %>%
      mutate(
        dORF_info = case_when(
          dORF_which == 'left' ~ lORF_info,
          dORF_which == 'right' ~ rORF_info
        )
      ) %>%
      select(-c(lORF_info, rORF_info)) %>%
      unnest(dORF_info)
  } 
  
  
  return(merged)
  gc(); gc();
}


fx_check_pattern <- function(mORF_strand, mORF_rowN, uORF_rowN, rowN_max){
  if (is.na(uORF_rowN)){
    pattern = NA
  } else if ((mORF_rowN != 1 & mORF_rowN != rowN_max) | (mORF_rowN == 1 & mORF_strand == '-') | (mORF_rowN == rowN_max & mORF_strand == '+')){
    pattern = 'A'
  } else if (mORF_strand == '+' & mORF_rowN == 1 & uORF_rowN == rowN_max){
    pattern = 'B'
  } else if (mORF_strand == '-' & mORF_rowN == rowN_max & uORF_rowN == 1){
    pattern = 'C'
  }  else {
    pattern = 'D'
  }
}


# Load data ---------------------------------------------------------------


output_file <- str_c(output_directory, '30175_u', input_protein, '_', output_suff, '_raw.csv')

input <- read_csv(input_blast_result) %>% 
  mutate(Subject_num = row_number()) %>% 
  filter(SubjectID != 'no_hits_found')


# Run ---------------------------------------------------------------------


slice_set <- read_csv('slice_set.csv') %>% 
  filter(start<length(input[[1]])) %>% 
  filter(set >= start_set)
input_len <- length(slice_set[[1]])
output <- vector("list", 1)
pb <- txtProgressBar(min=1, max=input_len, style=3) 

for(i in 1:input_len){
  output[[i]] <- input %>% 
    dplyr::slice(slice_set$start[[i]]:slice_set$end[[i]]) %>% 
    rowwise() %>% 
    mutate(genome_info = list(fx_get_path(database, database_id, SubjectID, Subject_num))) %>% 
    unnest_wider(genome_info) %>% 
    rowwise() %>% 
    mutate(tmp = list(fx_get_ORF_info(SubjectID, path_gff, databaseID_subjectId, Subject_num))) %>%
    ungroup() %>% 
    unnest(tmp) %>% 
    rowwise() %>% 
    mutate(pattern = fx_check_pattern(mORF_strand, mORF_rowN, uORF_rowN, rowN_max)) %>% 
    ungroup() # %>% 
    # filter(mORF_protein_id != uORF_protein_id) # %>% 
    # select(-uORF_info)
  output[[i]] %>% 
    write_csv_custom(output_file)
  output <- vector("list", 1)
  setTxtProgressBar(pb, i) 
  gc(); gc()
}
