# Supplementary material for: Patchy and widespread distribution of bacterial translation arrest peptides associated with the protein localization machinery
Source: Nat Commun. 2024 Apr 2;15:2711. doi: 10.1038/s41467-024-46993-3 (PMC10987492; doi:10.1038/s41467-024-46993-3)
Supplement: Supplementary file 13 — Supplementary Software [file 41467_2024_46993_MOESM13_ESM.zip › Supplementary Software/readme.txt]

codes were tested on macOS Monterey, version 12.2

# dependencies:
R (tested on version 4.3.0)
BLAST+ (version 2.13.0)
mafft (version 7.490)
mmseqs (version 14-7e284)

## R packages used
tidyverse: tested on version 2.0.0
Biostrings: 2.68.1
rtracklayer: 1.60.0
tidysq: 1.1.3
ggseqlogo: 0.1
idpr: 1.10.0
readxl: 1.4.2
patchwork: 1.1.2
ape: 5.7.1
phytools: 1.5.1
ggdist: 3.3.0
rBLAST: 0.99.2
R.utils: 2.12.2


# files & descriptions
File Name: s1_genome_list_prep.R
Description: for preparing a list of RefSeq id or GenBank id

File Name: s2_gnm_dl_list_prep.R
Description: for preparing a list of genome id to download using NCBI genome download script

File Name: s3_gnm_file_stats.R
Description: for checking genome files

File Name: s4_gnm_used.R
Description: for preparing a list of genomes to use for analysis

File Name: s5_1_blastdb_list.R, s5_2_mkblastdb.R
Description: for preparing a blast database

File Name: s6_blastp_run_p1.R
Description: for running blastp

File Name: s7_merge_blast_result_SecA.R, s7_merge_blast_result_SecDF.R, s7_merge_blast_result_YidC.R
Description: for merging blastp results

File Name: s8_extract_uORF.R
Description: for extracting uORF information

File Name: s9_uORF_seq.R
Description: for extracting uORF sequences from faa files

File Name: s10_uORF_sep.R
Description: for extracting uORF with the same direction as the mORF and unknown function.

File Name: s11_uORF_fasta.R
Description: for writing fasta files

File Name: s12_1_uORF_uns_cluster_p1.txt
Description: for MMseqs2 clustering, cluster_s1, --cluster-mode 0

File Name: s12_2_uORF_uns_cluster_p2.txt
Description: for MMseqs2 clustering, cluster_s2, --cluster-mode 1

File Name: s12_3_uORF_uns_cluster_p3.txt
Description: for MMseqs2 clustering, cluster_s3, --cluster-mode 1, high sensitivity

File Name: s12_4_uORF_cluster_pp.R
Description: for summarizing clustering results

File Name: s13_uORF_cluster_merge.R
Description: for merging clustering results

File Name: s14_1_mafft_FFTNS_cluster_p1.txt
Description: for mafft alignment

File Name: s14_2_mafft_FFTNS_cluster_p2.txt
Description: for mafft alignment

File Name: s14_3_mafft_FFTNS_cluster_p3.txt
Description: for mafft alignment

File Name: s15_uORF_SeqLogo.R
Description: for plotting sequence logo for each cluster

File Name: s16_SSTM_prep.R
Description: for merging results of localization signal prediction

File Name: s18_uORF_merge.R
Description: for merging results of uORF information, clustering results and signal prediction

File Name: s20_AP1_SecM.R
Description: for classification, SecM

File Name: s20_AP2_MifM.R
Description: for classification, MifM

File Name: s20_AP3_VemP.R
Description: for classification, VemP

File Name: s20_AP4_ApcA.R
Description: for classification, ApcA

File Name: s20_AP5_ApdA.R
Description: for classification, ApdA

File Name: s20_AP6_ApdP.R
Description: for classification, ApdP

File Name: s20_AP7_uA_RQH.R
Description: for classification, uA_RQH

File Name: s20_AP8_uDF_RQH.R
Description: for classification, uDF_RQH

File Name: s20_AP9_uA_LPPP.R
Description: for classification, uA_LPPP

File Name: s20_AP10_uC_KYxIW.R
Description: for classification, uC_KYxIW

File Name: s20_AP11_uA_NSP-stop.R
Description: for classification, uA_NSP-stop

File Name: s20_AP12_uDF_NAP-stop.R
Description: for classification, uDF_NAP-stop

File Name: s20_AP13_uDF_DGMK-stop.R
Description: for classification, uDF_DGMK-stop

File Name: s21_1_AP_merge_df.R
Description: for merging lists of arrest sequences

File Name: s21_2_AP_stats.R
Description: for checking stats of arrest sequencse

File Name: s21_3_AP_iT_dataset.R
Description: for preparing iTol dataset, arrest sequences

File Name: s21_4_AP_seqlogo.R
Description: for plotting sequence logo for each arrest sequences

File Name: s22_e_ApcA_RAP.R
Description: for classification, ApcA RAP-stop

File Name: t1_tree_prune.R
Description: prune phylogenetic tree

File Name: t2_tree_split.R
Description: split tree by bacterial phylum etc

File Name: t3_tree_linage.R
Description: prep iTol dataset, bacterial phylum, order etc

File Name: t4_tree_dataset_blast.R
Description: prep iTol dataset, blast result

File Name: fn_calc_charge.R
Description: R function, to calculate charge using ipdr

File Name: fn_calc_hydrophobicity.R
Description: R function, to calculate hydrophobicity using ipdr

File Name: fn_find_arrest_motifs.R
Description: R function, to find arrest motifs

File Name: fn_seqlogo_pdf.R
Description: R function, to plot sequence logo (related to s15_uORF_SeqLogo.R)

File Name: fn_topology_type.R
Description: R function, to classify topology type

File Name: fn_writeFasta.R
Description: R function, to write FASTA

File Name: fn_writeLogo.R
Description: R function, to plot sequence logo (related to s21_p1_AP_seqlogo.R)
