# Supplementary material for: Patchy and widespread distribution of bacterial translation arrest peptides associated with the protein localization machinery
Source: Nat Commun. 2024 Apr 2;15:2711. doi: 10.1038/s41467-024-46993-3 (PMC10987492; doi:10.1038/s41467-024-46993-3)
Supplement: Supplementary file 13 — Supplementary Software [file 41467_2024_46993_MOESM13_ESM.zip › Supplementary Software/s22_e_ApcA_RAP.R]

# input -------------------------------------------------------------------

# gnm analysis
input_ApcA_gnm <- '6_MS_candidate/4_ApcA/ApcA_nr_gnm_sig_1599.csv'
input_gnm_list <- '1_genome_list/3_genome_list_30175.csv'

input_blastp_result <- '2_blastp_result/blastp_merged_YidC_221121.csv'

# input iTOL dataset parameter
tree_label_uORF <- '#005AFF'
tree_label_mORF <- '#E6E6E6'
dataset_label <- 'uC_ApcA_RAP'
dataset_strip_width <- '200'


# output
output_tree_dataset <- '6_MS_candidate/4_ApcA/ApcA_dataset_RAPstop.txt'

# output_seqlogo
output_dir_seqlogo <- '9_AP_SeqLogo/AP32/'


# Library Load ------------------------------------------------------------

library(tidyverse)
library(patchwork)
library(ggdist)
library(ggseqlogo)

# function  ---------------------------------------------------------------

source('fn_writeLogo.R')

# Load data ---------------------------------------------------------------

df_uC_g <- read_csv(input_ApcA_gnm) %>% 
  rowwise() %>% 
  mutate(
    genus = str_split(gtdb_taxonomy, ';', simplify = TRUE)[[6]]
  ) 

# genome information
df_gnm_list <- read_csv(input_gnm_list) %>% 
  rowwise() %>% 
  mutate(
    database_id = if_else(
      database_used == 'refseq',
      refseq_id_221111,
      genbank_id_221111
    )
  ) %>% 
  ungroup()


# blastp_result
blastp_mORF_positive <- read_csv(input_blastp_result) %>% 
  filter(Qec_E < 0.00001|Qbs_E < 0.00001) %>% 
  select(database_id, SubjectID) %>% 
  filter(SubjectID != 'no_hits_found')


# calc_GC -----------------------------------------------------------------

df_ApcA4gnm <- df_uC_g %>% 
  filter(AP == 'ApcA')

df_ApcA4gnm %>% 
  filter(motif == 'RAP') %>% 
  count(motif, order,family,genus, sort = T)

df_ApcA4gnm %>% 
  filter(family == 'f__Streptosporangiaceae') %>% 
  count(family, motif, sort = T)

df_ApcA4gnm %>% 
  filter(motif == 'RAP') %>% 
  mutate(
    AP_32 = str_sub(str_c(uORF_aa, str_dup(' ', 10)), position_Psite - 29, position_Psite + 2),
    #    AP_Ct = str_sub(str_c(uORF_aa, str_dup(' ', 10)), position_Psite + 1, position_Psite + 5),
  ) %>% 
  select(AP, AP_id, order, family, uORF_aa, AP_32) %>% 
  distinct() %>% 
  mutate(tmp_seq4logo = AP_32) %>% 
  fn_writeLogo(uORF='ApcA_RAP-stop', output = str_c(output_dir_seqlogo, 'uC_APcA_RAP-stop.pdf'))


# write_datasets ----------------------------------------------------------


# prep iTol dataset keywords
df_dataset_keywords <- tibble(
  lines = c(
    'DATASET_COLORSTRIP',
    'SEPARATOR',
    'DATASET_LABEL',
    'COLOR,#005AFF',
    'STRIP_WIDTH',
    'DATA'
  )) %>% 
  mutate(
    lines = case_when(
      lines == 'SEPARATOR' ~ str_c(lines, ' ', 'COMMA'),
      lines == 'DATASET_LABEL' ~ str_c(lines, ',', dataset_label),
      lines == 'STRIP_WIDTH' ~ str_c(lines, ',', dataset_strip_width),
      !is.na(lines) ~ lines,
    )
  )

# prep iTol dataset
df_dataset_data <- df_gnm_list %>% 
  left_join(
    select(df_ApcA4gnm, database_id, motif) %>% mutate(uORF_search = 'uORF_positive') %>% distinct(),
    by = 'database_id'
  ) %>% 
  left_join(
    select(blastp_mORF_positive, database_id) %>% mutate(blastp_result = 'mORF_positive') %>% distinct(),
    by = 'database_id'
  ) %>% 
  distinct() %>% 
  mutate(
    database_id_num = str_extract(database_id_gtdb, '\\d{9,9}'),
    color = case_when(
      motif == 'RAP' ~ '#ff4b00',
      uORF_search == 'uORF_positive' ~ tree_label_uORF,
      blastp_result == 'mORF_positive' ~ tree_label_mORF
    )
  ) %>% 
  transmute(
    dataset_row = str_c(
      'CONTAINS==',
      database_id_num,
      ',',
      color
    )
  )

write_lines(
  df_dataset_keywords$lines,
  output_tree_dataset
)

df_dataset_data %>% 
  write_delim(output_tree_dataset, append = TRUE, col_names = FALSE)
