# Supplementary material for: Patchy and widespread distribution of bacterial translation arrest peptides associated with the protein localization machinery
Source: Nat Commun. 2024 Apr 2;15:2711. doi: 10.1038/s41467-024-46993-3 (PMC10987492; doi:10.1038/s41467-024-46993-3)
Supplement: Supplementary file 13 — Supplementary Software [file 41467_2024_46993_MOESM13_ESM.zip › Supplementary Software/s11_uORF_fasta.R]

# input -------------------------------------------------------------------

# all
input_uA_raw <- '3_uORF_list/s9_30175_uSecA_230501_raw_seq.csv'
input_uD_raw <- '3_uORF_list/s9_30175_uSecDF_230501_raw_seq.csv'
input_uC_raw <- '3_uORF_list/s9_30175_uYidC_230501_raw_seq.csv'

output_uA_raw <- '3_uORF_list/s11_30175_upstream_SecA_all_230501_distinct.fasta'
output_uD_raw <- '3_uORF_list/s11_30175_upstream_SecDF_all_230501_distinct.fasta'
output_uC_raw <- '3_uORF_list/s11_30175_upstream_YidC_all_230501_distinct.fasta'


# uORF
input_uA_uORF <- '3_uORF_list/s10_30175_uSecA_230501_uORF.csv'
input_uD_uORF <- '3_uORF_list/s10_30175_uSecDF_230501_uORF.csv'
input_uC_uORF <- '3_uORF_list/s10_30175_uYidC_230501_uORF.csv'

output_uA_uORF <- '3_uORF_list/s11_30175_uSecA_230501_distinct.fasta'
output_uD_uORF <- '3_uORF_list/s11_30175_uSecDF_230501_distinct.fasta'
output_uC_uORF <- '3_uORF_list/s11_30175_uYidC_230501_distinct.fasta'


# uORF_unknown
input_uA_uORF_un <- '3_uORF_list/s10_30175_uSecA_230501_uORF_unknown.csv'
input_uD_uORF_un <- '3_uORF_list/s10_30175_uSecDF_230501_uORF_unknown.csv'
input_uC_uORF_un <- '3_uORF_list/s10_30175_uYidC_230501_uORF_unknown.csv'

output_uA_uORF_un <- '3_uORF_list/s11_30175_uSecA_unknown_230501_distinct.fasta'
output_uD_uORF_un <- '3_uORF_list/s11_30175_uSecDF_unknown_230501_distinct.fasta'
output_uC_uORF_un <- '3_uORF_list/s11_30175_uYidC_unknown_230501_distinct.fasta'


# uORF_unknown_short
input_uA_uORF_un_s <- '3_uORF_list/s10_30175_uSecA_230501_uORF_un_short.csv'
input_uD_uORF_un_s <- '3_uORF_list/s10_30175_uSecDF_230501_uORF_un_short.csv'
input_uC_uORF_un_s <- '3_uORF_list/s10_30175_uYidC_230501_uORF_un_short.csv'

output_uA_uORF_un_s <- '3_uORF_list/s11_30175_uSecA_unknown_short_230501_distinct.fasta'
output_uD_uORF_un_s <- '3_uORF_list/s11_30175_uSecDF_unknown_short_230501_distinct.fasta'
output_uC_uORF_un_s <- '3_uORF_list/s11_30175_uYidC_unknown_short_230501_distinct.fasta'


# Library Load ------------------------------------------------------------

library(tidyverse)

# function  ---------------------------------------------------------------

# output fasta file
writeFasta <- function(data, output_fasta_name, seq_name, sequence){
  fastaLines = c()
  for (rowNum in 1:nrow(data)){
    fastaLines = c(fastaLines, as.character(paste(">", data[rowNum,seq_name], sep = "")))
    fastaLines = c(fastaLines,as.character(data[rowNum,sequence]))
  }
  fileConn<-file(output_fasta_name)
  writeLines(fastaLines, fileConn)
  close(fileConn)
}

# Load data ---------------------------------------------------------------


# all
df_uA_raw <- read_csv(input_uA_raw)
df_uD_raw <- read_csv(input_uD_raw) 
df_uC_raw <- read_csv(input_uC_raw)

# uORF
df_uA_uORF <- read_csv(input_uA_uORF)
df_uD_uORF <- read_csv(input_uD_uORF) 
df_uC_uORF <- read_csv(input_uC_uORF)

# uORF_unknown
df_uA_uORF_un <- read_csv(input_uA_uORF_un)
df_uD_uORF_un <- read_csv(input_uD_uORF_un) 
df_uC_uORF_un <- read_csv(input_uC_uORF_un)

# uORF_unknown_short
df_uA_uORF_un_s <- read_csv(input_uA_uORF_un_s)
df_uD_uORF_un_s <- read_csv(input_uD_uORF_un_s) 
df_uC_uORF_un_s <- read_csv(input_uC_uORF_un_s)

# output ------------------------------------------------------------------


# all
df_uA_raw %>% 
  select(uORF_protein_id, uORF_aa) %>% 
  distinct() %>% 
  writeFasta(
    output_uA_raw, 
    seq_name = 'uORF_protein_id', 
    sequence = 'uORF_aa'
  )

df_uD_raw %>% 
  select(uORF_protein_id, uORF_aa) %>% 
  distinct() %>% 
  writeFasta(
    output_uD_raw, 
    seq_name = 'uORF_protein_id', 
    sequence = 'uORF_aa'
  )


df_uC_raw %>% 
  select(uORF_protein_id, uORF_aa) %>% 
  distinct() %>% 
  writeFasta(
    output_uC_raw, 
    seq_name = 'uORF_protein_id', 
    sequence = 'uORF_aa'
  )


# uORF
df_uA_uORF %>% 
  select(uORF_protein_id, uORF_aa) %>% 
  distinct() %>% 
  writeFasta(
    output_uA_uORF, 
    seq_name = 'uORF_protein_id', 
    sequence = 'uORF_aa'
  )

df_uD_uORF %>% 
  select(uORF_protein_id, uORF_aa) %>% 
  distinct() %>% 
  writeFasta(
    output_uD_uORF, 
    seq_name = 'uORF_protein_id', 
    sequence = 'uORF_aa'
  )


df_uC_uORF %>% 
  select(uORF_protein_id, uORF_aa) %>% 
  distinct() %>% 
  writeFasta(
    output_uC_uORF, 
    seq_name = 'uORF_protein_id', 
    sequence = 'uORF_aa'
  )

# uORF_unknown
df_uA_uORF_un %>% 
  select(uORF_protein_id, uORF_aa) %>% 
  distinct() %>% 
  writeFasta(
    output_uA_uORF_un, 
    seq_name = 'uORF_protein_id', 
    sequence = 'uORF_aa'
  )

df_uD_uORF_un %>% 
  select(uORF_protein_id, uORF_aa) %>% 
  distinct() %>% 
  writeFasta(
    output_uD_uORF_un, 
    seq_name = 'uORF_protein_id', 
    sequence = 'uORF_aa'
  )


df_uC_uORF_un %>% 
  select(uORF_protein_id, uORF_aa) %>% 
  distinct() %>% 
  writeFasta(
    output_uC_uORF_un, 
    seq_name = 'uORF_protein_id', 
    sequence = 'uORF_aa'
  )


# uORF_unknown_short
df_uA_uORF_un_s %>% 
  select(uORF_protein_id, uORF_aa) %>% 
  distinct() %>% 
  writeFasta(
    output_uA_uORF_un_s, 
    seq_name = 'uORF_protein_id', 
    sequence = 'uORF_aa'
  )

df_uD_uORF_un_s %>% 
  select(uORF_protein_id, uORF_aa) %>% 
  distinct() %>% 
  writeFasta(
    output_uD_uORF_un_s, 
    seq_name = 'uORF_protein_id', 
    sequence = 'uORF_aa'
  )


df_uC_uORF_un_s %>% 
  select(uORF_protein_id, uORF_aa) %>% 
  distinct() %>% 
  writeFasta(
    output_uC_uORF_un_s, 
    seq_name = 'uORF_protein_id', 
    sequence = 'uORF_aa'
  )
