# Supplementary material for: Patchy and widespread distribution of bacterial translation arrest peptides associated with the protein localization machinery
Source: Nat Commun. 2024 Apr 2;15:2711. doi: 10.1038/s41467-024-46993-3 (PMC10987492; doi:10.1038/s41467-024-46993-3)
Supplement: Supplementary file 13 — Supplementary Software [file 41467_2024_46993_MOESM13_ESM.zip › Supplementary Software/s14_3_mafft_FFTNS_cluster_p3.txt]

#!/bin/bash

# mafft
# default mafft, FFT-NS-2
# fftns input_file > output_file


cd /somewhere/4_cluster/4_cluster_uORF_unknown_short/clustering_pp3
mkdir -p ./mafft/FFTNS2/uSecA
mkdir -p ./mafft/FFTNS2/uSecDF
mkdir -p ./mafft/FFTNS2/uYidC

for f in ./multifasta/uSecA/*.fasta; do
    echo ${f}
    filename=${f##*/}
    echo ./mafft/FFTNS2/uSecA/${filename%%.*}_mafft.txt
    fftns ${f} > ./mafft/FFTNS2/uSecA/${filename%%.*}_mafft.txt
done

for f in ./multifasta/uSecDF/*.fasta; do
    echo ${f}
    filename=${f##*/}
    echo ./mafft/FFTNS2/uSecDF/${filename%%.*}_mafft.txt
    fftns ${f} > ./mafft/FFTNS2/uSecDF/${filename%%.*}_mafft.txt
done

for f in ./multifasta/uYidC/*.fasta; do
    echo ${f}
    filename=${f##*/}
    echo ./mafft/FFTNS2/uYidC/${filename%%.*}_mafft.txt
    fftns ${f} > ./mafft/FFTNS2/uYidC/${filename%%.*}_mafft.txt
done
