# Supplementary material for: Patchy and widespread distribution of bacterial translation arrest peptides associated with the protein localization machinery
Source: Nat Commun. 2024 Apr 2;15:2711. doi: 10.1038/s41467-024-46993-3 (PMC10987492; doi:10.1038/s41467-024-46993-3)
Supplement: Supplementary file 13 — Supplementary Software [file 41467_2024_46993_MOESM13_ESM.zip › Supplementary Software/s3_gnm_file_stats.R]

# input -------------------------------------------------------------------

# path 
input_gb_folder <- '/bac_genome/genbank/bacteria/'
input_rs_folder <- '/bac_genome/refseq/bacteria/'

# to check
input_check_list <- '1_genome_list/1_genome_list.csv'

# output
output_csv1 <- '1_genome_list/2_genome_dl_files.csv'
output_csv2 <- '1_genome_list/2_genome_dl_files_stats.csv'

# library -----------------------------------------------------------------

library(tidyverse)

# prep list of IDs for download -------------------------------------------

# genome ids to use
genome_list <- read_csv(input_check_list)

# genome ids for check files
check_list <- genome_list %>% 
  select(database_used, refseq_id_221111, genbank_id_221111) %>% 
  mutate(
    IDs4check = if_else(
      database_used == 'refseq',
      refseq_id_221111,
      genbank_id_221111
    )
  ) %>% 
  select(IDs4check)
check_list

# check the local genome information already downloaded
files_rs <- tibble(path_gnminf_rs = fs::dir_ls(input_rs_folder)) %>% 
  mutate(refseq_id_local = basename(path_gnminf_rs)) %>% 
  semi_join(check_list, by = c('refseq_id_local'='IDs4check')) %>% 
  rowwise() %>% 
  mutate(
    tmp = list(fs::dir_ls(path_gnminf_rs)),
    path_files_genome_rs = as.character(modify_if(list(str_subset(str_subset(str_subset(tmp, 'genomic.fna.gz'), '_rna_', negate = TRUE), '_cds_', negate = TRUE)), ~ length(.) == 0,  ~ NA_character_)),
    path_files_rna_rs = as.character(modify_if(list(str_subset(tmp, '_rna_')), ~ length(.) == 0,  ~ NA_character_)),
    path_files_cds_rs = as.character(modify_if(list(str_subset(tmp, '_cds_')), ~ length(.) == 0,  ~ NA_character_)),
    path_files_protein_rs = as.character(modify_if(list(str_subset(tmp, 'protein.faa.gz')), ~ length(.) == 0,  ~ NA_character_)),
    path_files_gff_rs = as.character(modify_if(list(str_subset(tmp, '.gff')), ~ length(.) == 0,  ~ NA_character_)),
    path_files_md5sum_rs = str_subset(tmp, 'MD5SUM')
  ) %>% 
  ungroup() %>% 
  select(-tmp)


files_gb <- tibble(path_gnminf_gb = fs::dir_ls(input_gb_folder)) %>% 
  mutate(genbank_id_local = basename(path_gnminf_gb)) %>% 
  semi_join(check_list, by = c('genbank_id_local'='IDs4check')) %>% 
  rowwise() %>% 
  mutate(
    tmp = list(fs::dir_ls(path_gnminf_gb)),
    path_files_genome_gb = as.character(modify_if(list(str_subset(str_subset(str_subset(tmp, 'genomic.fna.gz'), '_rna_', negate = TRUE), '_cds_', negate = TRUE)), ~ length(.) == 0,  ~ NA_character_)),
    path_files_rna_gb = as.character(modify_if(list(str_subset(tmp, '_rna_')), ~ length(.) == 0,  ~ NA_character_)),
    path_files_cds_gb = as.character(modify_if(list(str_subset(tmp, '_cds_')), ~ length(.) == 0,  ~ NA_character_)),
    path_files_protein_gb = as.character(modify_if(list(str_subset(tmp, 'protein.faa.gz')), ~ length(.) == 0,  ~ NA_character_)),
    path_files_gff_gb = as.character(modify_if(list(str_subset(tmp, '.gff')), ~ length(.) == 0,  ~ NA_character_)),
    path_files_md5sum_gb = str_subset(tmp, 'MD5SUM')
  ) %>% 
  ungroup() %>% 
  select(-tmp)

genome_list2 <- genome_list %>% 
  left_join(files_rs, by = c('refseq_id_221111'='refseq_id_local')) %>% 
  left_join(files_gb, by = c('genbank_id_221111'='genbank_id_local')) %>% 
  rowwise() %>% 
  mutate(
    files_needed = case_when(
      is.na(database_used) ~ 'no_genome_information',
      
      #complete
      database_used == 'refseq' & (!is.na(path_files_genome_rs) & !is.na(path_files_protein_rs) & !is.na(path_files_gff_rs)) ~ 'complete',
      database_used == 'genbank' & (!is.na(path_files_genome_gb) & !is.na(path_files_protein_gb) & !is.na(path_files_gff_gb)) ~ 'complete',
      
      # only genome sequence
      database_used == 'refseq' & !is.na(path_files_genome_rs) & (is.na(path_files_protein_rs) | is.na(path_files_gff_rs)) ~ 'missing_gff/faa',
      database_used == 'genbank' & !is.na(path_files_genome_gb) & (is.na(path_files_protein_gb) | is.na(path_files_gff_gb)) ~ 'missing_gff/faa',
      
      # missing genome files
      database_used == 'refseq' & is.na(path_files_genome_rs) ~ 'missing_genome',
      database_used == 'genbank' & is.na(path_files_genome_gb) ~ 'missing_genome'
    )
  )

genome_list2 %>% 
  write_csv(output_csv1)

genome_list2 %>% 
  group_by(database_used, files_needed) %>% 
  count() %>% 
  ungroup() %>% 
  complete(database_used, files_needed, fill = list(n = 0)) %>% 
  write_csv(output_csv2)
