# Supplementary material for: Patchy and widespread distribution of bacterial translation arrest peptides associated with the protein localization machinery
Source: Nat Commun. 2024 Apr 2;15:2711. doi: 10.1038/s41467-024-46993-3 (PMC10987492; doi:10.1038/s41467-024-46993-3)
Supplement: Supplementary file 13 — Supplementary Software [file 41467_2024_46993_MOESM13_ESM.zip › Supplementary Software/s16_SSTM_prep.R]

# input -------------------------------------------------------------------

input_SS <- '5_SSTM/SignalP_output.gff3'
input_TM2 <- '5_SSTM/TMHMM2_merged.txt'
input_TM3 <- '5_SSTM/deepTMHMM_TMRs_merged.gff3'

output_SS <- '5_SSTM/s15_30175_uORF_dfSP6.csv'
output_TM2 <- '5_SSTM/s15_30175_uORF_dfTM2.csv'
output_TM3 <- '5_SSTM/s15_30175_uORF_dfTM3.csv'

# Library Load ------------------------------------------------------------


library(tidyverse)


# function  ---------------------------------------------------------------


# Load data ---------------------------------------------------------------


df_SS_raw <- read_tsv(
  input_SS,
  skip = 1,
  col_names = c(
    'uORF_protein_id',
    'source_SS',
    'type_SS',
    'start_SS',
    'end_SS',
    'likelihood',
    'X7',
    'X8',
    'note')
)
df_SS <- df_SS_raw %>%
  mutate(
    uORF_protein_id = str_remove_all(uORF_protein_id, 'RS_GCF_\\d+.\\d_|GB_GCA_\\d+.\\d_|_uSecA|_uSecDF|_uYidC'),
    type_SS = case_when(
      type_SS == 'lipoprotein_signal_peptide' ~ 'LIPO_SP6',
      type_SS == 'signal_peptide' ~ 'SP_SP6'
    ),
    sp6_region_info = str_c('MEM1;SSio;', start_SS, 'to', end_SS)
  ) %>% 
  select(uORF_protein_id, source_SS, type_SS, sp6_region_info) %>% 
  distinct()


df_TM2_raw <- read_tsv(input_TM2, skip = 2,
                       col_names = c('uORF_protein_id', 'len', 'ExpAA', 'First60', 'PredHel', 'tmhmm2_topology')) %>% 
  mutate(
    uORF_protein_id = str_remove_all(uORF_protein_id, 'RS_GCF_\\d+.\\d_|GB_GCA_\\d+.\\d_|_uSecA|_uSecDF|_uYidC')
  ) %>% 
  select(uORF_protein_id, tmhmm2_topology) %>% 
  distinct() %>% 
  filter(tmhmm2_topology != 'Topology=o') %>% 
  filter(tmhmm2_topology != 'Topology=i') %>% 
  mutate(
    tmhmm2_topology = str_remove_all(tmhmm2_topology, 'Topology='), 
    TMio = str_extract_all(tmhmm2_topology, pattern = 'i\\d{1,}-\\d{1,}o'),
    TMoi = str_extract_all(tmhmm2_topology, pattern = 'o\\d{1,}-\\d{1,}i')
  ) %>% 
  unnest_wider(TMio, names_sep = '') %>% 
  #dplyr::rename(TMio1 = `...1`, TMio2 = `...2`, TMio3 = `...3`, TMio4 = `...4`#, TMio5 = `...5`, TMio6 = `...6`, TMio7 = `...7`, TMio8 = `...8`, TMio9 = `...9`, TMio10 = `...10`) %>% 
  unnest_wider(TMoi, names_sep = '') %>% 
  #dplyr::rename(TMoi1 = `...1`, TMoi2 = `...2`, TMoi3 = `...3`, TMoi4 = `...4`#, TMoi5 = `...5`, TMoi6 = `...6`, TMoi7 = `...7`, TMoi8 = `...8`, TMoi9 = `...9`, TMoi10 = `...10`, TMoi11 = `...11`) %>% 
  pivot_longer(starts_with('TM', ignore.case = FALSE), names_to = 'TM', values_to = 'tmp_region') %>% 
  select(-tmhmm2_topology)

df_TM2 <- df_TM2_raw  %>% 
  filter(!is.na(tmp_region)) %>% 
  mutate(
    region_start = as.double(str_remove(str_extract(tmp_region, '[[:alpha:]]\\d{1,}'), pattern = '[[:alpha:]]')),
    region_end = as.double(str_remove(str_extract(tmp_region, '\\d{1,}[[:alpha:]]'), pattern = '[[:alpha:]]'))
  ) %>% 
  arrange(uORF_protein_id, region_start) %>% 
  group_nest(uORF_protein_id) %>% 
  mutate(TMnum = map(data, ~rank(.$region_start))) %>% 
  unnest(cols = c(data, TMnum)) %>% 
  mutate(tm = str_c('MEM', TMnum),
         topology = str_remove(TM, '\\d'),
         tmhmm2_tm_info = str_c(tm, ";", topology, ';', region_start, 'to', region_end)) %>% 
  select(uORF_protein_id, tm, tmhmm2_tm_info) %>% 
  pivot_wider(names_from = tm, values_from = tmhmm2_tm_info) %>%
  mutate(
    region_info = str_c(
      str_replace_na(MEM1), 
      str_replace_na(MEM2), 
      str_replace_na(MEM3), 
      str_replace_na(MEM4), 
      str_replace_na(MEM5), 
      str_replace_na(MEM6), 
      str_replace_na(MEM7), 
      str_replace_na(MEM8), 
      sep = '_'
    ),
    tmhmm2_region_info = str_remove_all(region_info, "_NA"),
    source_TM2 = 'tmhmm2.0',
    uORF_protein_id = str_remove(uORF_protein_id, '_uSecA|_uSecDF|_uYidC'),
    uORF = str_extract(uORF_protein_id, 'uSecA|uSecDF|uYidC')
  ) %>% 
  select(uORF_protein_id, source_TM2, tmhmm2_region_info) 


df_TM3 <- read_tsv(input_TM3,
                  comment = '#',
                  col_names = c('uORF_protein_id','topology','start_TM','end_TM'),
                  col_types = c('ccdd')) %>% 
  mutate(
    uORF_protein_id = str_remove_all(uORF_protein_id, 'RS_GCF_\\d+.\\d_|GB_GCA_\\d+.\\d_|_uSecA|_uSecDF|_uYidC')
  ) %>% 
  filter(uORF_protein_id != '//') %>% 
  select(uORF_protein_id:end_TM) %>% 
  distinct() %>% 
  mutate(tmhmm3_topology_info = str_c(topology, ';', start_TM, 'to', end_TM)) %>% 
  mutate(tmp_topology_start = case_when(
    topology == 'periplasm' ~ 'outside',
    topology %in% c('inside', 'outside') ~ topology,
    topology %in% c('TMhelix', 'signal') ~ NA_character_
  )) %>% 
  arrange(uORF_protein_id, start_TM) %>% 
  group_by(uORF_protein_id) %>% 
  fill(tmp_topology_start, .direction = c("down")) %>% 
  mutate(
    tmp_topology_start = ifelse(topology == 'signal', 'inside', tmp_topology_start),
    tmp_topology_end = case_when(
      topology == 'signal'  ~ 'outside',
      topology == 'TMhelix' & tmp_topology_start == 'inside' ~ 'outside',
      topology == 'TMhelix' & tmp_topology_start == 'outside' ~ 'inside'
    ),
    tmp_TM_topology =case_when(
      topology == 'signal' ~ "SSio",
      topology == 'TMhelix' & tmp_topology_start == 'inside' & tmp_topology_end == 'outside' ~ "TMio",
      topology == 'TMhelix' & tmp_topology_start == 'outside' & tmp_topology_end == 'inside' ~ "TMoi"
    )
  ) %>% 
  ungroup() %>% 
  filter(topology %in% c('TMhelix', 'signal')) %>% 
  select(uORF_protein_id, tmp_TM_topology, start_TM, end_TM) %>% 
  arrange(uORF_protein_id, start_TM) %>% 
  group_nest(uORF_protein_id) %>% 
  mutate(TMnum = map(data, ~rank(.$start_TM))) %>% 
  unnest(cols = c(data, TMnum)) %>% 
  mutate(TM = str_c('MEM', TMnum),
         tmhmm3_region_info = str_c(TM, ';', tmp_TM_topology, ';', start_TM, 'to', end_TM),
  ) %>% 
  select(uORF_protein_id, TM, tmhmm3_region_info) %>% 
  pivot_wider(names_from = TM, values_from = tmhmm3_region_info) %>% 
  mutate(
    region_info = str_c(
      str_replace_na(MEM1), 
      str_replace_na(MEM2), 
      str_replace_na(MEM3), 
      str_replace_na(MEM4), 
      str_replace_na(MEM5), 
      str_replace_na(MEM6), 
      str_replace_na(MEM7), 
      str_replace_na(MEM8), 
      str_replace_na(MEM9), 
      str_replace_na(MEM10), sep = '_'
    ),
    tmhmm3_region_info = str_remove_all(region_info, "_NA"),
    source_TM3 = 'DeepTMHMM',
    uORF = str_extract(uORF_protein_id, 'uSecA|uSecDF|uYidC')
  ) %>% 
  select(uORF_protein_id, source_TM3, tmhmm3_region_info)


# warngling ---------------------------------------------------------------


df_SS %>% 
  write_csv(output_SS)
df_TM2 %>% 
  write_csv(output_TM2)
df_TM3 %>% 
  write_csv(output_TM3)
