# Supplementary material for: Patchy and widespread distribution of bacterial translation arrest peptides associated with the protein localization machinery
Source: Nat Commun. 2024 Apr 2;15:2711. doi: 10.1038/s41467-024-46993-3 (PMC10987492; doi:10.1038/s41467-024-46993-3)
Supplement: Supplementary file 13 — Supplementary Software [file 41467_2024_46993_MOESM13_ESM.zip › Supplementary Software/s10_uORF_sep.R]

# input -------------------------------------------------------------------

# input
input_uA <- '3_uORF_list/s9_30175_uSecA_230501_raw_seq.csv'
input_uD <- '3_uORF_list/s9_30175_uSecDF_230501_raw_seq.csv'
input_uC <- '3_uORF_list/s9_30175_uYidC_230501_raw_seq.csv'


## output_name

# uORF
out_uA_uORF <- '3_uORF_list/s10_30175_uSecA_230501_uORF.csv'
out_uD_uORF <- '3_uORF_list/s10_30175_uSecDF_230501_uORF.csv'
out_uC_uORF <- '3_uORF_list/s10_30175_uYidC_230501_uORF.csv'

# opposite_direction
out_uA_uORFop <- '3_uORF_list/s10_30175_uSecA_230501_upper_opposite.csv'
out_uD_uORFop <- '3_uORF_list/s10_30175_uSecDF_230501_upper_opposite.csv'
out_uC_uORFop <- '3_uORF_list/s10_30175_uYidC_230501_upper_opposite.csv'

# uORF_unknown
out_uA_uORFunknown <- '3_uORF_list/s10_30175_uSecA_230501_uORF_unknown.csv'
out_uD_uORFunknown <- '3_uORF_list/s10_30175_uSecDF_230501_uORF_unknown.csv'
out_uC_uORFunknown <- '3_uORF_list/s10_30175_uYidC_230501_uORF_unknown.csv'

# uORF_unknown_short
out_uA_uORFun_short <- '3_uORF_list/s10_30175_uSecA_230501_uORF_un_short.csv'
out_uD_uORFun_short <- '3_uORF_list/s10_30175_uSecDF_230501_uORF_un_short.csv'
out_uC_uORFun_short <- '3_uORF_list/s10_30175_uYidC_230501_uORF_un_short.csv'


# Library Load ------------------------------------------------------------


library(tidyverse)


# function  ---------------------------------------------------------------


# Load data ---------------------------------------------------------------


df_uA_raw <- read_csv(input_uA)
df_uD_raw <- read_csv(input_uD)
df_uC_raw <- read_csv(input_uC)


AP_candidates <- c(
  'hypothetical', 
  'Hypothetical',
  'putative', 
  'uncharacterized', 
  'unknown', 
  'Unknown protein',
  'DUF', 
  'membrane protein', 
  'extracytoplasmic protein', 
  'SecM', 
  'secM', 
  'MifM', 
  'VemP', 
  'monitor', 
  'translation regulator', 
  'regulator of OxaAB translation'
)


# output ------------------------------------------------------------------


# uORF
df_uA_uORF <- df_uA_raw %>% 
  filter(uORF_mORF_direction == 'same') %>% 
  filter(!is.na(uORF_protein_id)) %>% 
  write_csv(out_uA_uORF)

df_uD_uORF <- df_uD_raw %>% 
  filter(uORF_mORF_direction == 'same') %>% 
  filter(!is.na(uORF_protein_id)) %>% 
  write_csv(out_uD_uORF)

df_uC_uORF <- df_uC_raw %>% 
  filter(uORF_mORF_direction == 'same') %>% 
  filter(!is.na(uORF_protein_id)) %>% 
  write_csv(out_uC_uORF)


# opposite_direction
df_uA_uORFop <- df_uA_raw %>% 
  filter(uORF_mORF_direction == 'opposite') %>% 
  write_csv(out_uA_uORFop)

df_uD_uORFop <- df_uD_raw %>% 
  filter(uORF_mORF_direction == 'opposite') %>% 
  write_csv(out_uD_uORFop)

df_uC_uORFop <- df_uC_raw %>% 
  filter(uORF_mORF_direction == 'opposite') %>% 
  write_csv(out_uC_uORFop)


# uORF_unknown
df_uA_uORF_unknown <- df_uA_uORF %>% 
  filter(str_detect(uORF_product, paste(AP_candidates, collapse = '|'))) %>%
  write_csv(out_uA_uORFunknown)

df_uD_uORF_unknown <- df_uD_uORF %>% 
  filter(str_detect(uORF_product, paste(AP_candidates, collapse = '|'))) %>%
  write_csv(out_uD_uORFunknown)

df_uC_uORF_unknown <- df_uC_uORF %>% 
  filter(str_detect(uORF_product, paste(AP_candidates, collapse = '|'))) %>%
  # remove genes annotated as YidD
  filter((!is.na(uORF_product) & str_detect(uORF_product, 'YidD')) == FALSE) %>% 
  filter((!is.na(uORF_gene) & str_detect(uORF_gene, 'yidD')) == FALSE) %>% 
  filter((!is.na(uORF_product) & str_detect(uORF_product, 'insertion efficiency factor')) == FALSE) %>% 
  write_csv(out_uC_uORFunknown)


# uORF_unknown_short
df_uA_uORF_unknown_short <- df_uA_uORF_unknown %>% 
  filter(between(uORF_len_aa, 50, 300)) %>%
  write_csv(out_uA_uORFun_short)

df_uD_uORF_unknown_short <- df_uD_uORF_unknown %>% 
  filter(between(uORF_len_aa, 50, 300)) %>%
  write_csv(out_uD_uORFun_short)

df_uC_uORF_unknown_short <- df_uC_uORF_unknown %>% 
  filter(between(uORF_len_aa, 50, 300)) %>%
  write_csv(out_uC_uORFun_short)
