# Supplementary material for: Patchy and widespread distribution of bacterial translation arrest peptides associated with the protein localization machinery
Source: Nat Commun. 2024 Apr 2;15:2711. doi: 10.1038/s41467-024-46993-3 (PMC10987492; doi:10.1038/s41467-024-46993-3)
Supplement: Supplementary file 13 — Supplementary Software [file 41467_2024_46993_MOESM13_ESM.zip › Supplementary Software/t4_tree_dataset_blast.R]

# input -------------------------------------------------------------------


input_gnm_list <- '1_genome_list/3_genome_list_30175.csv'


input_bp_A <- '2_blastp_result/blastp_merged_SecA_221121.csv'
input_bp_D <- '2_blastp_result/blastp_merged_SecDF_221121.csv'
input_bp_C <- '2_blastp_result/blastp_merged_YidC_221121.csv'


input_tree_pruned <- '7_tree/1_pruned/tree_bac120_RS202_30175.tree'
input_tree_info <- '7_tree/1_pruned/tree_bac120_RS202_30175_info.csv'

tree_label_color <- '#E6E6E6'
dataset_label_A <- 'SecA_blastp'
dataset_label_D <- 'SecDF_blastp'
dataset_label_C <- 'YidC_blastp'
dataset_strip_width <- '80'


output_tree_df_A <- '7_tree/4_tree_blastp/blastp_SecA_p_48065.csv'
output_tree_df_D <- '7_tree/4_tree_blastp/blastp_SecDF_p_60527.csv'
output_tree_df_C <- '7_tree/4_tree_blastp/blastp_YidC_p_34879.csv'

output_tree_ds_A <- '7_tree/4_tree_blastp/tree_ds_SecA_48065.txt'
output_tree_ds_D <- '7_tree/4_tree_blastp/tree_ds_SecDF_60527.txt'
output_tree_ds_C <- '7_tree/4_tree_blastp/tree_ds_YidC_34879.txt'


# package -----------------------------------------------------------------

library(tidyverse)

# loading -----------------------------------------------------------------

df_gnm_list <- read_csv(input_gnm_list) %>% 
  mutate(database_id = if_else(
    database_used == 'refseq',
    refseq_id_221111,
    genbank_id_221111
  ))


df_bp_A <- read_csv(input_bp_A) %>% 
  left_join(df_gnm_list %>% select(database_id, database_id_gtdb)) %>% 
  filter(SubjectID != 'no_hits_found')
df_bp_D <- read_csv(input_bp_D) %>% 
  left_join(df_gnm_list %>% select(database_id, database_id_gtdb)) %>% 
  filter(SubjectID != 'no_hits_found')
df_bp_C <- read_csv(input_bp_C) %>% 
  left_join(df_gnm_list %>% select(database_id, database_id_gtdb)) %>% 
  filter(SubjectID != 'no_hits_found')


df_tree_info <- read_csv(input_tree_info)


# wrangling ---------------------------------------------------------------

df_A_selected <- df_tree_info %>% 
  inner_join(df_bp_A %>% select(database_id_gtdb), by = c('Accession' = 'database_id_gtdb'))

df_D_selected <- df_tree_info %>% 
  inner_join(df_bp_D %>% select(database_id_gtdb), by = c('Accession' = 'database_id_gtdb'))

df_C_selected <- df_tree_info %>% 
  inner_join(df_bp_C %>% select(database_id_gtdb), by = c('Accession' = 'database_id_gtdb'))


# output ------------------------------------------------------------------


df_A_selected %>% 
  select(Accession) %>% 
  distinct() %>% 
  mutate(blastp = 'blastp_SecA_pos') %>% 
  write_csv(output_tree_df_A)

df_D_selected %>% 
  select(Accession) %>% 
  distinct() %>% 
  mutate(blastp = 'blastp_SecDF_pos') %>% 
  write_csv(output_tree_df_D)

df_C_selected %>% 
  select(Accession) %>% 
  distinct() %>% 
  mutate(blastp = 'blastp_YidC_pos') %>% 
  write_csv(output_tree_df_C)


# prep dataset SecA -------------------------------------------------------


# prep iTol dataset keywords
df_dataset_keywords_A <- tibble(
  lines = c(
    'DATASET_COLORSTRIP',
    'SEPARATOR',
    'DATASET_LABEL',
    'COLOR,#005AFF',
    'STRIP_WIDTH',
    'DATA'
  )) %>% 
  mutate(
    lines = case_when(
      lines == 'SEPARATOR' ~ str_c(lines, ' ', 'COMMA'),
      lines == 'DATASET_LABEL' ~ str_c(lines, ',', dataset_label_A),
      lines == 'STRIP_WIDTH' ~ str_c(lines, ',', dataset_strip_width),
      !is.na(lines) ~ lines,
    )
  )

# prep iTol dataset
df_dataset_data_A <- df_A_selected %>% 
  #left_join(df_gnm_list %>% select(database_id_gtdb, database_id, database_id_gtdb)) %>% 
  select(Accession) %>% 
  mutate(
    database_id_num = str_extract(Accession, '\\d{9,9}'),
    color = tree_label_color
  ) %>% 
  transmute(
    dataset_row = str_c(
      'CONTAINS==',
      database_id_num,
      ',',
      color
    )
  )

write_lines(
  df_dataset_keywords_A$lines,
  output_tree_ds_A
)

df_dataset_data_A %>% 
  write_delim(output_tree_ds_A, append = TRUE, col_names = FALSE)


# prep dataset SecDF ------------------------------------------------------


# prep iTol dataset keywords
df_dataset_keywords_D <- tibble(
  lines = c(
    'DATASET_COLORSTRIP',
    'SEPARATOR',
    'DATASET_LABEL',
    'COLOR,#005AFF',
    'STRIP_WIDTH',
    'DATA'
  )) %>% 
  mutate(
    lines = case_when(
      lines == 'SEPARATOR' ~ str_c(lines, ' ', 'COMMA'),
      lines == 'DATASET_LABEL' ~ str_c(lines, ',', dataset_label_D),
      lines == 'STRIP_WIDTH' ~ str_c(lines, ',', dataset_strip_width),
      !is.na(lines) ~ lines,
    )
  )

# prep iTol dataset
df_dataset_data_D <- df_D_selected %>% 
  #left_join(df_gnm_list %>% select(database_id_gtdb, database_id, database_id_gtdb)) %>% 
  select(Accession) %>% 
  mutate(
    database_id_num = str_extract(Accession, '\\d{9,9}'),
    color = tree_label_color
  ) %>% 
  transmute(
    dataset_row = str_c(
      'CONTAINS==',
      database_id_num,
      ',',
      color
    )
  )

write_lines(
  df_dataset_keywords_D$lines,
  output_tree_ds_D
)

df_dataset_data_D %>% 
  write_delim(output_tree_ds_D, append = TRUE, col_names = FALSE)


# prep dataset YidC -------------------------------------------------------


# prep iTol dataset keywords
df_dataset_keywords_C <- tibble(
  lines = c(
    'DATASET_COLORSTRIP',
    'SEPARATOR',
    'DATASET_LABEL',
    'COLOR,#005AFF',
    'STRIP_WIDTH',
    'DATA'
  )) %>% 
  mutate(
    lines = case_when(
      lines == 'SEPARATOR' ~ str_c(lines, ' ', 'COMMA'),
      lines == 'DATASET_LABEL' ~ str_c(lines, ',', dataset_label_C),
      lines == 'STRIP_WIDTH' ~ str_c(lines, ',', dataset_strip_width),
      !is.na(lines) ~ lines,
    )
  )

# prep iTol dataset
df_dataset_data_C <- df_C_selected %>% 
  #left_join(df_gnm_list %>% select(database_id_gtdb, database_id, database_id_gtdb)) %>% 
  select(Accession) %>% 
  mutate(
    database_id_num = str_extract(Accession, '\\d{9,9}'),
    color = tree_label_color
  ) %>% 
  transmute(
    dataset_row = str_c(
      'CONTAINS==',
      database_id_num,
      ',',
      color
    )
  )

write_lines(
  df_dataset_keywords_C$lines,
  output_tree_ds_C
)

df_dataset_data_C %>% 
  write_delim(output_tree_ds_C, append = TRUE, col_names = FALSE)
