# Supplementary material for: Patchy and widespread distribution of bacterial translation arrest peptides associated with the protein localization machinery
Source: Nat Commun. 2024 Apr 2;15:2711. doi: 10.1038/s41467-024-46993-3 (PMC10987492; doi:10.1038/s41467-024-46993-3)
Supplement: Supplementary file 13 — Supplementary Software [file 41467_2024_46993_MOESM13_ESM.zip › Supplementary Software/s21_4_AP_seqlogo.R]

# input -------------------------------------------------------------------

# protein analysis
# uSecA
input_uA <- '6_MS_candidate/uA_AP_GnmAnalysis_230501.csv'
input_uD <- '6_MS_candidate/uDF_AP_GnmAnalysis_230501.csv'
input_uC <- '6_MS_candidate/uC_AP_GnmAnalysis_230501.csv'

# output
output_dir <- '9_AP_SeqLogo/AP32/'


# Library Load ------------------------------------------------------------

library(tidyverse)
library(patchwork)
library(ggseqlogo)


# function  ---------------------------------------------------------------

source('fn_writeLogo.R')

# Load data ---------------------------------------------------------------

df_uA <- read_csv(input_uA)
df_uD <- read_csv(input_uD)
df_uC <- read_csv(input_uC)

# analysis ----------------------------------------------------------------

df_uA_pos <- df_uA %>% 
  mutate(
    AP_32 = str_sub(str_c(uORF_aa, str_dup(' ', 10)), position_Psite - 29, position_Psite + 2),
    #    AP_Ct = str_sub(str_c(uORF_aa, str_dup(' ', 10)), position_Psite + 1, position_Psite + 5),
  ) %>% 
  select(AP, AP_id, order, family, uORF_aa, AP_32) %>% 
  distinct() %>% print()

df_uD_pos <- df_uD %>% 
  mutate(
    AP_32 = str_sub(str_c(uORF_aa, str_dup(' ', 10)), position_Psite - 29, position_Psite + 2),
    #    AP_Ct = str_sub(str_c(uORF_aa, str_dup(' ', 10)), position_Psite + 1, position_Psite + 5),
  ) %>% 
  select(AP, AP_id, order, family, uORF_aa, AP_32) %>% 
  distinct() %>% print()

df_uC_pos <- df_uC %>% 
  mutate(
    AP_32 = str_sub(str_c(uORF_aa, str_dup(' ', 10)), position_Psite - 29, position_Psite + 2),
    #    AP_Ct = str_sub(str_c(uORF_aa, str_dup(' ', 10)), position_Psite + 1, position_Psite + 5),
  ) %>% 
  select(AP, AP_id, order, family, uORF_aa, AP_32) %>% 
  distinct() %>% print()


# SecA --------------------------------------------------------------------
df_uA_pos %>% count(AP)
df_uA_pos %>% 
  filter(AP == 'SecM') %>% 
  mutate(tmp_seq4logo = AP_32) %>% 
  fn_writeLogo(uORF='SecM', output = str_c(output_dir, 'uA_SecM.pdf'))
df_uA_pos %>% 
  filter(AP == 'uA_LPPP') %>% 
  mutate(tmp_seq4logo = AP_32) %>% 
  fn_writeLogo(uORF='uA_LPPP', output = str_c(output_dir, 'uA_LPPP.pdf'))
df_uA_pos %>% 
  filter(AP == 'uA_NSP-stop') %>% 
  mutate(tmp_seq4logo = AP_32) %>% 
  fn_writeLogo(uORF='uA_NSP-stop', output = str_c(output_dir, 'uA_NSP-stop.pdf'))
df_uA_pos %>% 
  filter(AP == 'uA_RQH') %>% 
  mutate(tmp_seq4logo = AP_32) %>% 
  fn_writeLogo(uORF='uA_RQH', output = str_c(output_dir, 'uA_RQH.pdf'))


# SecDF -------------------------------------------------------------------
df_uD_pos %>% count(AP)
df_uD_pos %>% 
  filter(AP == 'VemP') %>% 
  mutate(tmp_seq4logo = AP_32) %>% 
  fn_writeLogo(uORF='VemP', output = str_c(output_dir, 'uDF_VemP.pdf'))
df_uD_pos %>% 
  filter(AP == 'ApdA') %>% 
  mutate(tmp_seq4logo = AP_32) %>% 
  fn_writeLogo(uORF='ApdA', output = str_c(output_dir, 'uDF_ApdA.pdf'))
df_uD_pos %>% 
  filter(AP == 'ApdP') %>% 
  mutate(tmp_seq4logo = AP_32) %>% 
  fn_writeLogo(uORF='ApdP', output = str_c(output_dir, 'uDF_ApdP.pdf'))
df_uD_pos %>% 
  filter(AP == 'uDF_NAP-stop') %>% 
  mutate(tmp_seq4logo = AP_32) %>% 
  fn_writeLogo(uORF='uDF_NAP-stop', output = str_c(output_dir, 'uDF_NAP-stop.pdf'))
df_uD_pos %>% 
  filter(AP == 'uDF_DGMK-stop') %>% 
  mutate(tmp_seq4logo = AP_32) %>% 
  fn_writeLogo(uORF='uDF_DGMK-stop', output = str_c(output_dir, 'uDF_DGMK-stop.pdf'))
df_uD_pos %>% 
  filter(AP == 'uDF_RQH') %>% 
  mutate(tmp_seq4logo = AP_32) %>% 
  fn_writeLogo(uORF='uDF_RQH', output = str_c(output_dir, 'uDF_RQH.pdf'))

# YidC --------------------------------------------------------------------

df_uC_pos %>% count(AP)
df_uC_pos %>% 
  filter(AP == 'MifM') %>% 
  mutate(tmp_seq4logo = AP_32) %>% 
  fn_writeLogo(uORF='MifM', output = str_c(output_dir, 'uC_MifM.pdf'))
df_uC_pos %>% 
  filter(AP == 'ApcA') %>% 
  mutate(tmp_seq4logo = AP_32) %>% 
  fn_writeLogo(uORF='ApcA', output = str_c(output_dir, 'uC_ApcA.pdf'))
df_uC_pos %>% 
  filter(AP == 'uC_KYxIW') %>% 
  mutate(tmp_seq4logo = AP_32) %>% 
  fn_writeLogo(uORF='uC_KYxIW', output = str_c(output_dir, 'uC_KYxIW.pdf'))

# RAPP_order --------------------------------------------------------------


# uA_RQH

v_df_uA_APID <- df_uA_pos %>% 
  filter(AP == 'uA_RQH') %>% 
  pull(AP_id) %>% unique()

output_uA_name <- vector("list", 1)

for(i in seq_along(v_df_uA_APID)){

  output_uA_name[i] <- str_c(output_dir, v_df_uA_APID[i], '.pdf')

  df_uA_pos %>% 
    filter(AP_id == v_df_uA_APID[i]) %>% 
    mutate(tmp_seq4logo = AP_32) %>% 
    fn_writeLogo(uORF = v_df_uA_APID[i], output = output_uA_name[i])
  
}


# divide uA_RQH_Bacteroidales by bacterial family
df_uA_RQH_Bacteroidales_1 <- df_uA_pos %>% 
  filter(AP_id == 'uA_RQH_Bacteroidales') %>% 
  filter(family == 'f__Marinilabiliaceae') %>% print()

df_uA_RQH_Bacteroidales_2 <- df_uA_pos %>% 
  filter(AP_id == 'uA_RQH_Bacteroidales') %>% 
  filter(family == 'f__Marinifilaceae') %>% print()

df_uA_RQH_Bacteroidales_3 <- df_uA_pos %>% 
  filter(AP_id == 'uA_RQH_Bacteroidales') %>% 
  filter(family == 'f__Bacteroidaceae') %>% print()

df_uA_RQH_Bacteroidales_1 %>% 
  mutate(tmp_seq4logo = AP_32) %>% 
  fn_writeLogo(uORF='uA_RQH_Bacteroidales of Marinilabiliaceae family', output = str_c(output_dir, 'uA_RQH_Bacteroidales_1.pdf'))

df_uA_RQH_Bacteroidales_2 %>% 
  mutate(tmp_seq4logo = AP_32) %>% 
  fn_writeLogo(uORF='uA_RQH_Bacteroidales of Marinifilaceae family', output = str_c(output_dir, 'uA_RQH_Bacteroidales_2.pdf'))

df_uA_RQH_Bacteroidales_3 %>% 
  mutate(tmp_seq4logo = AP_32) %>% 
  fn_writeLogo(uORF='uA_RQH_Bacteroidales of Bacteroidaceae family', output = str_c(output_dir, 'uA_RQH_Bacteroidales_3.pdf'))


# uDF_RQH

v_df_uD_APID <- df_uD_pos %>% 
  filter(AP == 'uDF_RQH') %>% 
  pull(AP_id) %>% unique()

output_uD_name <- vector("list", 1)

for(i in seq_along(v_df_uD_APID)){
  
  output_uD_name[i] <- str_c(output_dir, v_df_uD_APID[i], '.pdf')
  
  df_uD_pos %>% 
    filter(AP_id == v_df_uD_APID[i]) %>% 
    mutate(tmp_seq4logo = AP_32) %>% 
    fn_writeLogo(uORF = v_df_uD_APID[i], output = output_uD_name[i])
  
}
