# Supplementary material for: Patchy and widespread distribution of bacterial translation arrest peptides associated with the protein localization machinery
Source: Nat Commun. 2024 Apr 2;15:2711. doi: 10.1038/s41467-024-46993-3 (PMC10987492; doi:10.1038/s41467-024-46993-3)
Supplement: Supplementary file 13 — Supplementary Software [file 41467_2024_46993_MOESM13_ESM.zip › Supplementary Software/fn_find_arrest_motifs.R]

v_motifs <- c(
  
  # motifs identified in arrest sequences whose stalling activities were experimentally demonstrated
  'RAGP', # EcSecM
  'RGSP', # MsSecM
  'RAPG', # ApcA
  'RAPP', # ApdA, ApdP

    
  
  ## bioinformatical
  
  # motifs that found within SecM cluster
  'LAGP',
  'RADP',
  'RASP',
  
  # motifs that substantially found within ApcA cluster# (n>15)
  #'RAP$',
  #'RGP$',
  'RAPS', # n=167
  'RAPA', # n=35
  'RAPT', # n=30
  'RGPT', # n=17
  # 'RAPQ', # n=9
  # 'RAPE', # n=7
  # 'RGPS', # n=7
  # 'RGPG', # n=5
  # 'RAPC', # n=2
  # 'RAPD', # n=2
  # 'RAPV', # n=1
  
  # motifs sometimes found within clusters that includes RAPP
  'RGPP', 
  'HGPP', 
  'RSPP',
  
  # sometimes observed within uORFs and conserved among related bacterial species
  'QAPP',
  'RDGP',
  'HAPP',
  'TGPP'
    
  
  ## experimental  
  # # arrest motif mutants that are demonstrated to have stalling activity by mutational analysis of arrest sequences
  # 'RGPP', # Mutational analysis, SecM (PMID:25713070)
  # 'RGDP', # Mutational analysis, SecM (PMID:25713070)
  # 'RGPP', # Mutational analysis, SecM (PMID:25713070)
  # 'RAPS', # Mutational analysis, ApcA, ApdA, ApdP (Sakiyama et al., 2020)
  # 'RAPT', # Mutational analysis, ApcA, ApdA, ApdP (Sakiyama et al., 2020)
  # 'RAPN', # Mutational analysis, ApcA, ApdA, ApdP (Sakiyama et al., 2020)
  # 'RAPD', # Mutational analysis, ApcA, ApdA, ApdP (Sakiyama et al., 2020)
  # 'RAPA', # Mutational analysis, ApcA, ApdA, ApdP (Sakiyama et al., 2020)
  # 'RAPC', # Mutational analysis, ApcA, ApdA, ApdP (Sakiyama et al., 2020)
  # 'RDPP', # Mutational analysis, ApcA, ApdA, ApdP (Sakiyama et al., in prep)
  # 'RPPP', # Mutational analysis, ApcA, ApdA, ApdP (Sakiyama et al., in prep) (Buskirk, PMID: 23431150)
  # 'RSPP', # Mutational analysis, ApcA, ApdA, ApdP (Sakiyama et al., in prep) (Buskirk, PMID: 23431150)
  
  # # arrest motifs identified by genetic screening
  # "HGPP", # genetic screening (Buskirk, PMID:23431150)
  # "WPPP" # genetic screening (Buskirk, PMID:23431150)
  # "DTS$", # genetic screening (Buskirk, PMID:23431150)
  # "FWNSG$", # genetic screening (Buskirk, PMID:23431150)
  # "WILG", # genetic screening (Buskirk, PMID:23431150)
  
)

fn_find_arrest_motifs <- function(x){
  
  
  output <- x %>% 
    rowwise() %>% 
    mutate(
      uORF_ct40 = str_sub(uORF_aa, -40, -1),
      motifs = list(str_extract_all(uORF_ct40, paste0(v_motifs, collapse = '|'))),
      motifs = paste0(unlist(motifs), collapse = ';'),
      motifs_count = case_when(
        motifs == '' ~ 0,
        str_count(motifs, ';') == 0 ~ 1,
        str_count(motifs, ';') == 1 ~ 2,
        str_count(motifs, ';') == 2 ~ 3,
        str_count(motifs, ';') == 3 ~ 4,
        str_count(motifs, ';') == 4 ~ 5,
        str_count(motifs, ';') == 5 ~ 6,
        str_count(motifs, ';') == 6 ~ 7,
        str_count(motifs, ';') == 7 ~ 8,
        str_count(motifs, ';') == 8 ~ 9,
      ),
      motifs = if_else(
        motifs == '',
        NA_character_,
        motifs
      )
    )%>% 
    ungroup()
}
