# Supplementary material for: Patchy and widespread distribution of bacterial translation arrest peptides associated with the protein localization machinery
Source: Nat Commun. 2024 Apr 2;15:2711. doi: 10.1038/s41467-024-46993-3 (PMC10987492; doi:10.1038/s41467-024-46993-3)
Supplement: Supplementary file 13 — Supplementary Software [file 41467_2024_46993_MOESM13_ESM.zip › Supplementary Software/s20_AP2_MifM.R]

# input -------------------------------------------------------------------

input_uC <- '6_MS_candidate/s17_uYidC_analyzed.csv'
input_gnm_list <- '1_genome_list/3_genome_list_30175.csv'

input_blastp_result <- '2_blastp_result/blastp_merged_YidC_221121.csv'

# mafft directory
input_mafft <- '4_cluster/4_cluster_uORF_unknown_short/clustering_pp2/mafft/FFTNS2/uYidC/'

# input iTOL dataset parameter
tree_label_uORF <- '#03AF7A'
tree_label_mORF <- '#E6E6E6'
dataset_label <- 'uC_MifM'
dataset_strip_width <- '200'

# output names, csv
output_nr_gnm_raw_df <- '6_MS_candidate/2_MifM/MifM_nr_gnm_raw_616.csv'
output_nr_gnm_sig_df <- '6_MS_candidate/2_MifM/MifM_nr_gnm_sig_592.csv'
output_nr_prt_fasta <- '6_MS_candidate/2_MifM/MifM_nr_prt_sig_572.faa'
output_tree_dataset <- '6_MS_candidate/2_MifM/MifM_dataset_592.txt'
output_motifs_df <- '6_MS_candidate/2_MifM/MifM_motifs_nr_prt_sig_572.csv'

# Library Load ------------------------------------------------------------


library(tidyverse)
library(Biostrings)
library(idpr)


# function  ---------------------------------------------------------------

source('fn_calc_charge.R')
source('fn_calc_hydrophobicity.R')
source('fn_writeFasta.R')

# Load data ---------------------------------------------------------------


# uORF information, unknown short
df_uC <- read_csv(input_uC) %>% 
  select(-motifs, -motifs_count)


# genome information
df_gnm_list <- read_csv(input_gnm_list) %>% 
  rowwise() %>% 
  mutate(
    database_id = if_else(
      database_used == 'refseq',
      refseq_id_221111,
      genbank_id_221111
    )
  ) %>% 
  ungroup() %>% 
  print()


# blastp_result
blastp_mORF_positive <- read_csv(input_blastp_result) %>% 
  filter(Qec_E < 0.00001|Qbs_E < 0.00001) %>% 
  select(database_id, SubjectID) %>% 
  filter(SubjectID != 'no_hits_found')


# wrangling ---------------------------------------------------------------


# check cluster including Ms MifM
# Protein-ID for the well characterized SecM sequence is 'YP_054586.1'

df_uC %>% 
  filter(uORF_protein_id == 'YP_054586.1') %>% 
  select(starts_with('clustering'))

df_uC %>% 
  filter(clustering_pp1 == 'uYidC_5' | clustering_pp2 == 'uYidC_2' | clustering_pp3 == 'uYidC_2') %>% 
  count(clustering_pp1, clustering_pp2, clustering_pp3)


# MifM is clustered in uYidC_2 in clustering_pp2
df_uC_MifM_raw <- df_uC %>% 
  filter(clustering_pp2 == 'uYidC_2') %>% 
  print()


# check motif -------------------------------------------------------------

df_uC_MifM_raw2 <- df_uC_MifM_raw %>% # n=631
  filter(phylum == 'p__Firmicutes') %>%  # n=622
  mutate(
    # uYidCはsignal予測のミスが多そう。type1a/1bとされているものについてはtmhmm2の情報を使うことにする
    SSTM_info_source = if_else(
      topo_type %in% c('type1a', 'type1b') & !is.na(source_TM2),
      source_TM2,
      SSTM_info_source
    ),
    SSTM_info_used = if_else(
      topo_type %in% c('type1a', 'type1b') & !is.na(tmhmm2_region_info),
      tmhmm2_region_info,
      SSTM_info_used
    )
  ) %>% 
  rowwise() %>% 
  # mutate(
  #   TM1_info = str_split(str_split(SSTM_info_used, '_', simplify = TRUE)[1], ';', simplify = TRUE)[3],
  #   TM2_info = str_split(str_split(SSTM_info_used, '_', simplify = TRUE)[2], ';', simplify = TRUE)[3],
  #   TM1_start = as.double(str_extract(TM1_info, '^\\d+')),
  #   TM1_end = as.double(str_extract(TM1_info, '\\d+$')),
  #   TM1_length = TM1_end - TM1_start + 1,
  #   TM2_start = as.double(str_extract(TM2_info, '^\\d+')),
  #   TM2_end = as.double(str_extract(TM2_info, '\\d+$')),
  #   TM2_length = TM2_end - TM2_start + 1,
  # ) %>%
  ungroup() %>% 
  print()


df_MifM <- df_uC_MifM_raw2 %>% #n=594
  rowwise() %>% 
  mutate(
    tmp_calc_seq = str_sub(uORF_aa, 70, 100)
    # case_when(
    #   topo_type == 'type1a' & TM1_length > 35 ~ str_sub(uORF_aa, 35 + 40, 35 + 60),
    #   topo_type == 'type1a' & TM1_length <= 35 ~ str_sub(uORF_aa, TM1_end + 40, 35 + 60),
    #   topo_type == 'type1b' ~ str_sub(uORF_aa, TM1_end + 40, 35 + 60),
    #   topo_type == 'type2a' ~ str_sub(uORF_aa, TM1_end + 40, 35 + 60),
    #   topo_type %in% c('type2b', 'multi') & TM2_end < 40 ~ str_sub(uORF_aa, TM2_end + 40, 35 + 60),
    #   topo_type %in% c('type2b', 'multi') & TM2_end >= 40 & TM1_length <= 35 ~ str_sub(uORF_aa, TM1_end + 40, 35 + 60),
    #   topo_type %in% c('type2b', 'multi') & TM2_end >= 40 & TM1_length > 35 ~ str_sub(uORF_aa, 35 + 40, 35 + 60),
    # )
  ) %>% 
  ungroup() %>% 
  filter(str_length(tmp_calc_seq) > 5) %>% # n=593
  fn_calc_charge(5) %>%
  dplyr::rename(motif = Window) %>% 
  arrange(windowCharge) %>%
  group_by(database_id, uORF_protein_id) %>%# n=593
  slice_head() %>% 
  rowwise() %>%
  mutate(
    motif_position = str_locate(uORF_aa, motif)[,1],
  ) %>%  #n=593
  filter(windowCharge < -0.3) %>% #n=592
  rowwise() %>% 
  mutate(
    AP = 'MifM',
    AP_id = str_c(
      'uYidC_',
      AP,
      '_',
      str_remove(order,'o__')
    ),
    position_Psite = motif_position + 3,
  ) %>% 
  ungroup() %>% 
  distinct() %>% 
  print()


# prep SecM list ----------------------------------------------------------


# count database_id
df_MifM %>% # n=616
  count(database_id, sort = T) # n=616

# count uORF_mORF_seq
df_MifM %>% # n=616
  count(uORF_mORF_seq, sort = T) # n=616

# count uORF_protein_id
df_MifM %>% # n=616
  count(uORF_protein_id, sort = T) # n=598

# count uORF_aa
df_MifM %>% # n=616
  count(uORF_aa, sort = T) # n=596


# count uORF_protein_id with localization signal
df_MifM %>% # n=616
  filter(!is.na(topo_type)) %>%  
  count(uORF_protein_id, sort = T) # n=574

# count uORF_aa with localization signal
df_MifM %>% # n=616
  filter(!is.na(topo_type)) %>%  
  count(uORF_aa, sort = T) # n=572


# prep removing list
df_redundant_seq_id <- df_MifM %>% 
  add_count(database_id) %>% 
  filter(n>1) %>% 
  arrange(desc(database), database_id, mORF_seqid, mORF_locus_tag) %>% 
  select(database_id, mORF_seqid, uORF_protein_id, mORF_protein_id, uORF_mORF_seq, uORF_locus_tag, mORF_locus_tag) %>% 
  print() %>% 
  group_by(database_id, uORF_mORF_seq) %>% 
  mutate(
    tmp_count = n(),
    tmp_rank = row_number()
  ) %>% 
  ungroup() %>% 
  filter(tmp_rank  > 1) %>% 
  select(database_id, mORF_seqid, mORF_locus_tag) %>% 
  print()

# output ------------------------------------------------------------------


# output non-redundant set of secM for genome analysis
df_MifM4gnm <- df_MifM %>% 
  anti_join(df_redundant_seq_id, by = c('mORF_seqid', 'mORF_locus_tag')) %>% 
  print() %>% # n=616
  write_csv(output_nr_gnm_raw_df) %>% 
  filter(!is.na(topo_type)) %>%  
  print() %>% # n=592
  write_csv(output_nr_gnm_sig_df)


# prep non-redundant set of SecM protein seq
# refseq proteinを優先
df_nr_prt <- df_MifM4gnm %>% 
  filter(!is.na(topo_type)) %>%
  count(uORF_protein_id, uORF_aa, sort = T) %>% 
  #add_count(uORF_aa, sort = T) %>% 
  mutate(
    database = if_else(str_detect(uORF_protein_id, '^WP_'), 'refseq', 'genbank'),
    database = factor(database, levels = c('refseq', 'genbank'))
  ) %>% 
  arrange(database) %>% 
  group_by(uORF_aa) %>% 
  mutate(
    tmp_count = n(),
    tmp_rank = row_number()
  ) %>% 
  ungroup() %>% 
  filter(tmp_rank  == 1) %>% 
  print()

df_nr_prt %>% 
  select(uORF_protein_id, uORF_aa) %>% 
  writeFasta(
    output_nr_prt_fasta,
    'uORF_protein_id',
    'uORF_aa'
  )

# output motif table
df_MifM4gnm %>% 
  select(uORF_protein_id, uORF_aa, motif) %>% 
  distinct() %>% 
  semi_join(df_nr_prt %>% select(uORF_protein_id)) %>% 
  count(motif, sort = T) %>% 
  print() %>% 
  write_csv(output_motifs_df)


# prep dataset ------------------------------------------------------------

# prep iTol dataset keywords
df_dataset_keywords <- tibble(
  lines = c(
    'DATASET_COLORSTRIP',
    'SEPARATOR',
    'DATASET_LABEL',
    'COLOR,#005AFF',
    'STRIP_WIDTH',
    'DATA'
  )) %>% 
  mutate(
    lines = case_when(
      lines == 'SEPARATOR' ~ str_c(lines, ' ', 'COMMA'),
      lines == 'DATASET_LABEL' ~ str_c(lines, ',', dataset_label),
      lines == 'STRIP_WIDTH' ~ str_c(lines, ',', dataset_strip_width),
      !is.na(lines) ~ lines,
    )
  )

# prep iTol dataset
df_dataset_data <- df_gnm_list %>% 
  left_join(
    select(df_MifM4gnm, database_id) %>% mutate(uORF_search = 'uORF_positive') %>% distinct(),
    by = 'database_id'
  ) %>% 
  left_join(
    select(blastp_mORF_positive, database_id) %>% mutate(blastp_result = 'mORF_positive') %>% distinct(),
    by = 'database_id'
  ) %>% 
  distinct() %>% 
  mutate(
    database_id_num = str_extract(database_id_gtdb, '\\d{9,9}'),
    color = case_when(
      uORF_search == 'uORF_positive' ~ tree_label_uORF,
      blastp_result == 'mORF_positive' ~ tree_label_mORF
    )
  ) %>% 
  transmute(
    dataset_row = str_c(
      'CONTAINS==',
      database_id_num,
      ',',
      color
    )
  )

write_lines(
  df_dataset_keywords$lines,
  output_tree_dataset
)

df_dataset_data %>% 
  write_delim(output_tree_dataset, append = TRUE, col_names = FALSE)


# end ---------------------------------------------------------------------
