# Supplementary material for: Patchy and widespread distribution of bacterial translation arrest peptides associated with the protein localization machinery
Source: Nat Commun. 2024 Apr 2;15:2711. doi: 10.1038/s41467-024-46993-3 (PMC10987492; doi:10.1038/s41467-024-46993-3)
Supplement: Supplementary file 13 — Supplementary Software [file 41467_2024_46993_MOESM13_ESM.zip › Supplementary Software/s15_uORF_SeqLogo.R]

# input -------------------------------------------------------------------

input_dir_mafft <- '4_cluster/4_cluster_uORF_unknown_short/clustering_pp1/mafft/FFTNS2/'
#input_dir_mafft <- '4_cluster/4_cluster_uORF_unknown_short/clustering_pp2/mafft/FFTNS2/'
#input_dir_mafft <- '4_cluster/4_cluster_uORF_unknown_short/clustering_pp3/mafft/FFTNS2/'
dir_output <- '4_cluster/4_cluster_uORF_unknown_short/clustering_pp1/seqlogo/FFTNS2/'
#dir_output <- '4_cluster/4_cluster_uORF_unknown_short/clustering_pp2/seqlogo/FFTNS2/'
#dir_output <- '4_cluster/4_cluster_uORF_unknown_short/clustering_pp3/seqlogo/FFTNS2/'

input_uA <- '3_uORF_list/s10_30175_uSecA_230501_uORF_un_short.csv'
input_uD <- '3_uORF_list/s10_30175_uSecDF_230501_uORF_un_short.csv'
input_uC <- '3_uORF_list/s10_30175_uYidC_230501_uORF_un_short.csv'

input_clu_dir <- '4_cluster/4_cluster_uORF_unknown_short/clustering_pp1/'
#input_clu_dir <- '4_cluster/4_cluster_uORF_unknown_short/clustering_pp2/'
#input_clu_dir <- '4_cluster/4_cluster_uORF_unknown_short/clustering_pp3/'

input_clu_tsv_1 <- 'DB_clu.tsv'
input_clu_tsv_2 <- 'pp_DB_clu.tsv'

#input_gnm_list <- '1_genome_list/3_genome_list_30175.csv'

# Library Load ------------------------------------------------------------


library(tidyverse)
library(Biostrings)
library(ggseqlogo)


# function  ---------------------------------------------------------------

source('fn_seqlogo_pdf.R')

# Load data ---------------------------------------------------------------

dir_mafft <- tibble(dir = fs::dir_ls(input_dir_mafft)) %>% 
  rowwise() %>% 
  mutate(
    uORF = basename(dir),
    dir_mafft_data = list(fs::dir_ls(dir))
  ) %>% 
  unnest_longer(dir_mafft_data) %>% 
  distinct()


input_uA <- dir_mafft %>% 
  filter(uORF == 'uSecA')
input_uD <- dir_mafft %>% 
  filter(uORF == 'uSecDF')
input_uC <- dir_mafft %>% 
  filter(uORF == 'uYidC')

output_uA <-  str_c(dir_output, 'uSecA/')
output_uD <-  str_c(dir_output, 'uSecDF/')
output_uC <-  str_c(dir_output, 'uYidC/')


# output ------------------------------------------------------------------


# uSecA
input_uA_v <- input_uA %>% 
  pull(dir_mafft_data)

input_uA_len <- length(input_uA_v)

output_uA_name <- vector("list", 1)
plot_uA <-  vector("list", 1)


for(i in 1:input_uA_len){
  
  output_uA_name[i] <- as.character(input_uA_v[i]) %>% 
    basename() %>% 
    str_replace('txt', 'pdf')
  
  
  pdf(str_c(output_uA, output_uA_name[i]), width = 60, height = 4)
  input_uA_v[i] %>% 
    readAAStringSet() %>% 
    as.character() %>% 
    ggseqlogo() %>% 
    plot()  
  dev.off(); gc(); gc()
  
}


# uSecDF
input_uD_v <- input_uD %>% 
  pull(dir_mafft_data)

input_uD_len <- length(input_uD_v)

output_uD_name <- vector("list", 1)
plot_uD <-  vector("list", 1)


for(i in 1:input_uD_len){
  
  output_uD_name[i] <- as.character(input_uD_v[i]) %>% 
    basename() %>% 
    str_replace('txt', 'pdf')
  
  
  pdf(str_c(output_uD, output_uD_name[i]), width = 60, height = 4)
  input_uD_v[i] %>% 
    readAAStringSet() %>% 
    as.character() %>% 
    ggseqlogo() %>% 
    plot()  
  dev.off(); gc(); gc()
  
}


# uYidC
input_uC_v <- input_uC %>% 
  pull(dir_mafft_data)

input_uC_len <- length(input_uC_v)

output_uC_name <- vector("list", 1)
plot_uC <-  vector("list", 1)


for(i in 1:input_uC_len){
  
  output_uC_name[i] <- as.character(input_uC_v[i]) %>% 
    basename() %>% 
    str_replace('txt', 'pdf')
  
  
  pdf(str_c(output_uC, output_uC_name[i]), width = 60, height = 4)
  input_uC_v[i] %>% 
    readAAStringSet() %>% 
    as.character() %>% 
    ggseqlogo() %>% 
    plot()  
  dev.off(); gc(); gc()
  
}
