# Supplementary material for: Patchy and widespread distribution of bacterial translation arrest peptides associated with the protein localization machinery
Source: Nat Commun. 2024 Apr 2;15:2711. doi: 10.1038/s41467-024-46993-3 (PMC10987492; doi:10.1038/s41467-024-46993-3)
Supplement: Supplementary file 13 — Supplementary Software [file 41467_2024_46993_MOESM13_ESM.zip › Supplementary Software/s20_AP1_SecM.R]

# input -------------------------------------------------------------------

input_uA <- '6_MS_candidate/s17_uSecA_analyzed.csv'
input_gnm_list <- '1_genome_list/3_genome_list_30175.csv'

input_blastp_result <- '2_blastp_result/blastp_merged_SecA_221121.csv'

# mafft directory
input_mafft <- '4_cluster/4_cluster_uORF_unknown_short/clustering_pp1/mafft/FFTNS2/uSecA/'

# input iTOL dataset parameter
tree_label_uORF <- '#F6AA00'
tree_label_mORF <- '#E6E6E6'
dataset_label <- 'uA_SecM'
dataset_strip_width <- '200'

# output names, csv
output_nr_gnm_raw_df <- '6_MS_candidate/1_SecM/SecM_nr_gnm_raw_642.csv'
output_nr_gnm_sig_df <- '6_MS_candidate/1_SecM/SecM_nr_gnm_sig_639.csv'
output_nr_prt_fasta <- '6_MS_candidate/1_SecM/SecM_nr_prt_sig_626.faa'
output_tree_dataset <- '6_MS_candidate/1_SecM/SecM_dataset_639.txt'
output_motifs_df <- '6_MS_candidate/1_SecM/SecM_motifs_nr_prt_sig_626.csv'

# Library Load ------------------------------------------------------------


library(tidyverse)
library(Biostrings)


# function  ---------------------------------------------------------------

source('fn_writeFasta.R')

# Load data ---------------------------------------------------------------


# uORF information, unknown short
df_uA <- read_csv(input_uA) %>% 
  select(-motifs, -motifs_count)


# genome information
df_gnm_list <- read_csv(input_gnm_list) %>% 
  rowwise() %>% 
  mutate(
    database_id = if_else(
      database_used == 'refseq',
      refseq_id_221111,
      genbank_id_221111
    )
  ) %>% 
  ungroup()


# blastp_result
blastp_mORF_positive <- read_csv(input_blastp_result) %>% 
  filter(Qec_E < 0.00001|Qbs_E < 0.00001) %>% 
  select(database_id, SubjectID) %>% 
  filter(SubjectID != 'no_hits_found')


# wrangling ---------------------------------------------------------------

# check cluster including Ec SecM
# in this GTDB version, Escherichia coli K-12 (GCF_000005845.2) is named as 's__Escherichia flexneri'
# GTDB representative genome of s__Escherichia flexneri is 'RS_GCF_002950215.1'
# RS_GCF_002950215.1 has well characteriaed SecM sequence (100% identical)
# Protein-ID for the well characterized SecM sequence is 'WP_000014321.1'

df_uA %>% 
  filter(uORF_protein_id == 'WP_000014321.1') %>% 
  select(starts_with('clustering'))

df_uA %>% 
  filter(clustering_pp1 == 'uSecA_1' | clustering_pp2 == 'uSecA_1' | clustering_pp3 == 'uSecA_1') %>% 
  count(clustering_pp1, clustering_pp2, clustering_pp3)


# SecM is clustered in uSecA_1 in clustering_pp1
df_uA_SecM_raw <- df_uA %>% 
  filter(clustering_pp1 == 'uSecA_1') %>% 
  print()


# check motif -------------------------------------------------------------


# check sequences
mafft <- readAAStringSet(str_c(input_mafft, 'uSecA_1', '_mafft.txt')) %>% print()

# check representative SecM motif locus in alignment file
motif_locus <- tibble(
  start = as.double(start(vmatchPattern('RAGP', mafft["WP_000014321.1"]))),
  end = as.double(end(vmatchPattern('RAGP', mafft["WP_000014321.1"])))
) %>% 
  count(start, end) %>% 
  print()

df_motif_mafft <- tibble(
  uORF_protein_id = names(mafft),
  motif = as.character(subseq(mafft, motif_locus$start, motif_locus$end)),
  region = as.character(subseq(mafft, motif_locus$start - 15, motif_locus$end + 15)),
  full = as.character(mafft)
) %>% 
  distinct() %>% 
  left_join(select(df_uA, uORF_protein_id, phylum) %>% distinct(), by = 'uORF_protein_id') %>% 
  distinct() %>% 
  print()

# df_motif_mafft %>% write_csv('c.csv')
# WP_181994059.1 from proteobacteria does not have RAGP-like motif

# prep SecM list ----------------------------------------------------------


# prep remove list
v_remove <- c(
  'WP_181994059.1'
)

# prep raw SecM genome list
df_SecM <- df_uA %>% 
  inner_join(select(df_motif_mafft, uORF_protein_id, motif)) %>% 
  filter(! uORF_protein_id %in% v_remove) %>% 
  rowwise() %>% 
  mutate(
    AP = 'SecM',
    AP_id = str_c(
      'uA_',
      AP,
      '_',
      str_remove(order,'o__')
    ),
    motif_position = str_locate(uORF_aa, motif)[1],
    position_Psite = motif_position + 2
  ) %>% 
  ungroup() %>% 
  distinct() %>% 
  print()


# check seq redundancy ----------------------------------------------------


# count database_id
df_SecM %>% # n=644
  count(database_id, sort = T) # n=642

# count uORF_mORF_seq
df_SecM %>% # n=644
  count(uORF_mORF_seq, sort = T) # n=642

# count uORF_protein_id
df_SecM %>% # n=644
  count(uORF_protein_id, sort = T) # n=631

# count uORF_aa
df_SecM %>% # n=644
  count(uORF_aa, sort = T) # n=629


# count uORF_protein_id with localization signal
df_SecM %>% # n=644
  filter(!is.na(topo_type)) %>%  
  count(uORF_protein_id, sort = T) # n=628

# count uORF_aa with localization signal
df_SecM %>% # n=644
  filter(!is.na(topo_type)) %>%  
  count(uORF_aa, sort = T) # n=626


# prep removing list
df_redundant_seq_id <- df_SecM %>% 
  add_count(database_id) %>% 
  filter(n>1) %>% 
  arrange(desc(database), database_id, mORF_seqid, mORF_locus_tag) %>% 
  select(database_id, mORF_seqid, uORF_protein_id, mORF_protein_id, uORF_mORF_seq, uORF_locus_tag, mORF_locus_tag) %>% 
  print() %>% 
  group_by(database_id, uORF_mORF_seq) %>% 
  mutate(
    tmp_count = n(),
    tmp_rank = row_number()
  ) %>% 
  ungroup() %>% 
  filter(tmp_rank  > 1) %>% 
  select(database_id, mORF_seqid, mORF_locus_tag) %>% 
  print()


# output ------------------------------------------------------------------


# output non-redundant set of secM for genome analysis
df_SecM4gnm <- df_SecM %>% 
  anti_join(df_redundant_seq_id, by = c('mORF_seqid', 'mORF_locus_tag')) %>% 
  print() %>% # n=642 
  write_csv(output_nr_gnm_raw_df) %>% 
  filter(!is.na(topo_type)) %>%  
  print() %>% # n=639
  write_csv(output_nr_gnm_sig_df)
  

# output fasta of non-redundant protein seq
# refseq proteinを優先
df_nr_prt <- df_SecM4gnm %>% 
  filter(!is.na(topo_type)) %>%
  count(uORF_protein_id, uORF_aa, sort = T) %>% 
  #add_count(uORF_aa, sort = T) %>% 
  mutate(
    database = if_else(str_detect(uORF_protein_id, '^WP_'), 'refseq', 'genbank'),
    database = factor(database, levels = c('refseq', 'genbank'))
  ) %>% 
  arrange(database) %>% 
  group_by(uORF_aa) %>% 
  filter(row_number()==1) %>% 
  # mutate(
  #   tmp_count = n(),
  #   tmp_rank = row_number()
  # ) %>% 
  # ungroup() %>% 
  # filter(tmp_rank  == 1) %>% 
  print()

df_nr_prt %>% 
  select(uORF_protein_id, uORF_aa) %>% 
  writeFasta(
    output_nr_prt_fasta,
    'uORF_protein_id',
    'uORF_aa'
  )

# output motif table
df_SecM4gnm %>% 
  select(uORF_protein_id, uORF_aa, motif) %>% 
  distinct() %>% 
  semi_join(df_nr_prt %>% select(uORF_protein_id)) %>% 
  count(motif, sort = T) %>% 
  print() %>% 
  write_csv(output_motifs_df)


# prep dataset ------------------------------------------------------------

# prep iTol dataset keywords
df_dataset_keywords <- tibble(
  lines = c(
    'DATASET_COLORSTRIP',
    'SEPARATOR',
    'DATASET_LABEL',
    'COLOR,#005AFF',
    'STRIP_WIDTH',
    'DATA'
  )) %>% 
  mutate(
    lines = case_when(
      lines == 'SEPARATOR' ~ str_c(lines, ' ', 'COMMA'),
      lines == 'DATASET_LABEL' ~ str_c(lines, ',', dataset_label),
      lines == 'STRIP_WIDTH' ~ str_c(lines, ',', dataset_strip_width),
      !is.na(lines) ~ lines,
    )
  )

# prep iTol dataset
df_dataset_data <- df_gnm_list %>% 
  left_join(
    select(df_SecM4gnm, database_id) %>% mutate(uORF_search = 'uORF_positive') %>% distinct(),
    by = 'database_id'
  ) %>% 
  left_join(
    select(blastp_mORF_positive, database_id) %>% mutate(blastp_result = 'mORF_positive') %>% distinct(),
    by = 'database_id'
  ) %>% 
  distinct() %>% 
  mutate(
    database_id_num = str_extract(database_id_gtdb, '\\d{9,9}'),
    color = case_when(
      uORF_search == 'uORF_positive' ~ tree_label_uORF,
      blastp_result == 'mORF_positive' ~ tree_label_mORF
    )
  ) %>% 
  transmute(
    dataset_row = str_c(
      'CONTAINS==',
      database_id_num,
      ',',
      color
    )
  )

write_lines(
  df_dataset_keywords$lines,
  output_tree_dataset
)

df_dataset_data %>% 
  write_delim(output_tree_dataset, append = TRUE, col_names = FALSE)


# end ---------------------------------------------------------------------
