# Supplementary material for: Patchy and widespread distribution of bacterial translation arrest peptides associated with the protein localization machinery
Source: Nat Commun. 2024 Apr 2;15:2711. doi: 10.1038/s41467-024-46993-3 (PMC10987492; doi:10.1038/s41467-024-46993-3)
Supplement: Supplementary file 15 — Source Data [file 41467_2024_46993_MOESM15_ESM.zip › Source Data.xlsx]

## Sheet: Fig2b
	Fig. 2b, upper, left						Fig. 2b, upper, right
	replicate 1						replicate 1
	Fig. 2b, lower, left						Fig. 2b, lower, right
	replicate 1						replicate 1
	Fig. 2b, upper, left						Fig. 2b, upper, right
	replicate 2						replicate 2
	Fig. 2b, lower, left						Fig. 2b, lower, right
	replicate 2						replicate 2

## Sheet: Fig2c
	Fig. 2c, upper, left						Fig. 2c, upper, right
	replicate 1						replicate 1
	Fig. 2c, lower, left						Fig. 2c, lower, right
	replicate 1						replicate 1
	Fig. 2c, upper, left						Fig. 2c, upper, right
	replicate 2						replicate 2
	Fig. 2c, lower, left									Fig. 2c, lower, right
	replicate 2									replicate 2

## Sheet: Fig2d
	Fig. 2d, upper, left						Fig. 2d, upper, right
	replicate 1						replicate 1
	Fig. 2d, lower, left						Fig. 2d, lower, right
	replicate 1						replicate 1
	Fig. 2d, upper, left						Fig. 2d, upper, right
	replicate 2						replicate 2
	Fig. 2d, lower, left									Fig. 2d, lower, right
	replicate 2									replicate 2

## Sheet: Fig2e
	Fig. 2e, upper, left						Fig. 2e, upper, right
	replicate 1						replicate 1
	Fig. 2e, lower, left						Fig. 2e, lower, right
	replicate 1						replicate 1
	Fig. 2e, upper, left						Fig. 2e, upper, right
	replicate 2						replicate 2
	Fig. 2e, lower, left						Fig. 2e, lower, right
	replicate 2						replicate 2

## Sheet: Fig2f
	Fig. 2f, upper, left						Fig. 2f, upper, right
	replicate 1						replicate 1
	Fig. 2f, lower, left						Fig. 2f, lower, right
	replicate 1						replicate 1
	Fig. 2f, upper, left						Fig. 2f, upper, right
	replicate 2						replicate 2
	Fig. 2f, lower, left									Fig. 2f, lower, right
	replicate 2									replicate 2

## Sheet: Fig2g
	Fig. 2g, upper, left										Fig. 2g, upper, right
	replicate 1										replicate 1
	Fig. 2g, lower, left										Fig. 2g, lower, right
	replicate 1										replicate 1
	Fig. 2g, upper, left
	replicate 2
	Fig. 2g, lower, left										Fig. 2g, lower, right
	replicate 2										replicate 2

## Sheet: Fig2h
	Fig. 2h, upper, left										Fig. 2h, upper, right
	replicate 1										replicate 1
	Fig. 2h, lower, left										Fig. 2h, lower, right
	replicate 1										replicate 1
	Fig. 2h, upper, left													Fig. 2h, upper, right
	replicate 2													replicate 2
	Fig. 2h, lower, left													Fig. 2h, lower, right
	replicate 2													replicate 2

## Sheet: Fig2i
	Fig. 2i, upper
	replicate 1
	Fig. 2i, lower
	replicate 1
	Fig. 2i, upper
	replicate 2
	Fig. 2i, lower
	replicate 2

## Sheet: Fig2j
	Fig. 2j, upper
	replicate 1
	Fig. 2j, lower
	replicate 1
	Fig. 2j, upper
	replicate 2
	Fig. 2j, lower
	replicate 2

## Sheet: Fig2k
	Fig. 2k, upper
	replicate 1
	Fig. 2k, lower
	replicate 1
	Fig. 2k, upper
	replicate 2
	Fig. 2k, lower
	replicate 2

[truncated: 16 more sheets: Fig.2l-n, Fig. 4, Supplementary Fig. 32, Fig. 5b, Fig5c, Fig. 5d, Supplementary Fig. 33, Fig6b, Fig. 6d, Supplementary Fig. 34d, Supplementary Fig. 13a, Supplementary Fig. 13b, Supplementary Fig. 13c, Supplementary Fig. 13d, Supplementary Fig. 13e, Supplementary Fig. 13f, Supplementary Fig. 14, Supplementary Fig. 15, Supplementary Fig. 34ab]
